# Supplementary material for: Boosted charge and proton transfer over ternary Co/Co3O4/CoB for electrochemical nitric oxide reduction to ammonia
Source: Nat Commun. 2025 May 26;16:4874. doi: 10.1038/s41467-025-60043-6 (PMC12106605; doi:10.1038/s41467-025-60043-6)
Supplement: Supplementary file 3 — Supplementary Data 1 [file 41467_2025_60043_MOESM3_ESM.xlsx]

## Sheet: Co-Co3O4-CoB
The atomic coordinates of Co-Co3O4-CoB
atomic number	X	Y	Z
1	3.75342	0.761805	0.699189
2	9.91099	0.761805	2.51608
3	5.13604	0.761805	4.33279
4	7.17898	2.28541	4.62121
5	1.02141	2.28541	2.80431
6	5.79636	2.28541	0.987599
7	8.52093	2.28541	0.965116
8	3.74599	2.28541	2.78201
9	9.90344	2.28541	4.59872
10	2.41147	0.761805	4.35528
11	7.18641	0.761805	2.53857
12	1.02896	0.761805	0.721672
13	3.75342	3.80903	0.699189
14	9.91099	3.80903	2.51608
15	5.13604	3.80903	4.33279
16	7.17898	5.33263	4.62121
17	1.02141	5.33263	2.80431
18	5.79636	5.33263	0.987599
19	8.52093	5.33263	0.965116
20	3.74599	5.33263	2.78201
21	9.90344	5.33263	4.59872
22	2.41147	3.80903	4.35528
23	7.18641	3.80903	2.53857
24	1.02896	3.80903	0.721672
25	3.75342	6.85625	0.699189
26	9.91099	6.85625	2.51608
27	5.13604	6.85625	4.33279
28	7.17898	8.37985	4.62121
29	1.02141	8.37985	2.80431
30	5.79636	8.37985	0.987599
31	8.52093	8.37985	0.965116
32	3.74599	8.37985	2.78201
33	9.90344	8.37985	4.59872
34	2.41147	6.85625	4.35528
35	7.18641	6.85625	2.53857
36	1.02896	6.85625	0.721672
37	3.75342	9.90347	0.699189
38	9.91099	9.90347	2.51608
39	5.13604	9.90347	4.33279
40	7.17898	11.4271	4.62121
41	1.02141	11.4271	2.80431
42	5.79636	11.4271	0.987599
43	8.52093	11.4271	0.965116
44	3.74599	11.4271	2.78201
45	9.90344	11.4271	4.59872
46	2.41147	9.90347	4.35528
47	7.18641	9.90347	2.53857
48	1.02896	9.90347	0.721672
49	3.75342	12.9507	0.699189
50	9.91099	12.9507	2.51608
51	5.13604	12.9507	4.33279
52	7.17898	14.4743	4.62121
53	1.02141	14.4743	2.80431
54	5.79636	14.4743	0.987599
55	8.52093	14.4743	0.965116
56	3.74599	14.4743	2.78201
57	9.90344	14.4743	4.59872
58	2.41147	12.9507	4.35528
59	7.18641	12.9507	2.53857
60	1.02896	12.9507	0.721672
61	5.23989	8.28422	6.2033
62	5.17937	10.3675	8.12435
63	5.43015	11.6225	6.19562
64	3.72438	8.40658	8.27072
65	3.81182	10.0479	6.35193
66	6.34746	8.51689	8.18217
67	6.95749	9.861	6.39817
68	2.25663	8.32985	6.27796
69	8.12635	7.56716	6.75128
70	8.22061	5.26496	7.75034
71	2.29989	5.95652	7.40491
72	5.70728	5.24494	6.7898
73	4.39955	6.02274	9.51363
74	6.82359	6.68626	9.42379
75	4.94768	8.79434	10.0501
76	4.4982	3.84387	8.24739
77	6.72383	3.22763	7.67534
78	6.30264	4.26789	9.73933
79	9.91459	0.761805	0.445793
80	5.13965	0.761805	2.26269
81	0.364705	0.761805	4.0794
82	1.01781	2.28541	4.8746
83	5.79275	2.28541	3.05789
84	10.5677	2.28541	1.241
85	2.36708	2.28541	1.23768
86	8.52465	2.28541	3.05457
87	3.7497	2.28541	4.87129
88	8.56532	0.761805	4.08272
89	2.40775	0.761805	2.266
90	7.1827	0.761805	0.44911
91	9.91459	3.80903	0.445793
92	5.13965	3.80903	2.26269
93	0.364705	3.80903	4.0794
94	1.01781	5.33263	4.8746
95	5.79275	5.33263	3.05789
96	10.5677	5.33263	1.241
97	2.36708	5.33263	1.23768
98	8.52465	5.33263	3.05457
99	3.7497	5.33263	4.87129
100	8.56532	3.80903	4.08272
101	2.40775	3.80903	2.266
102	7.1827	3.80903	0.44911
103	9.91459	6.85625	0.445793
104	5.13965	6.85625	2.26269
105	0.364705	6.85625	4.0794
106	1.01781	8.37985	4.8746
107	5.79275	8.37985	3.05789
108	10.5677	8.37985	1.241
109	2.36708	8.37985	1.23768
110	8.52465	8.37985	3.05457
111	3.7497	8.37985	4.87129
112	8.56532	6.85625	4.08272
113	2.40775	6.85625	2.266
114	7.1827	6.85625	0.44911
115	9.91459	9.90347	0.445793
116	5.13965	9.90347	2.26269
117	0.364705	9.90347	4.0794
118	1.01781	11.4271	4.8746
119	5.79275	11.4271	3.05789
120	10.5677	11.4271	1.241
121	2.36708	11.4271	1.23768
122	8.52465	11.4271	3.05457
123	3.7497	11.4271	4.87129
124	8.56532	9.90347	4.08272
125	2.40775	9.90347	2.266
126	7.1827	9.90347	0.44911
127	9.91459	12.9507	0.445793
128	5.13965	12.9507	2.26269
129	0.364705	12.9507	4.0794
130	1.01781	14.4743	4.8746
131	5.79275	14.4743	3.05789
132	10.5677	14.4743	1.241
133	2.36708	14.4743	1.23768
134	8.52465	14.4743	3.05457
135	3.7497	14.4743	4.87129
136	8.56532	12.9507	4.08272
137	2.40775	12.9507	2.266
138	7.1827	12.9507	0.44911
139	7.87593	3.91644	8.91191
140	3.14441	4.93736	8.73182
141	5.35532	6.68271	8.08228
142	2.10307	7.68486	7.92214
143	5.37605	3.42376	6.4787
144	6.65323	6.61608	5.9249
145	3.86276	5.61764	6.19831
146	8.41131	6.93727	8.46345
147	1.13318	5.08992	6.2307
148	9.02172	4.8816	6.27571
149	5.42114	7.10312	10.6561
----	-------------	-----------	-------------
V	ACUUM CHARGE:		0
V	ACUUM VOLUME:		0
N	UMBER OF ELEC	TRONS:	948

## Sheet: Co-Co3O4
The atomic coordinates of Co-Co3O4
atomic number	X	Y	Z
1	0.72727	0.36364	0.062424
2	0.45455	0.72727	0.1847
3	0.22727	0.36364	0.05391
4	0.95455	0.72727	0.1847
5	0.72727	0.86364	0.05391
6	0.45455	0.22727	0.1847
7	0.22727	0.86364	0.05391
8	0.95455	0.22727	0.1847
9	0.77273	0.13636	0.152
10	0.504958	0.500846	0.277141
11	0.77273	0.63636	0.152
12	0.517337	0.005939	0.296133
13	0.27273	0.13636	0.152
14	0.023139	0.485543	0.283061
15	0.27273	0.63636	0.152
16	0.009836	0.051036	0.275293
17	0.61364	0.68182	0.16835
18	0.359762	0.028611	0.283004
19	0.61364	0.18182	0.16835
20	0.358765	0.575228	0.283915
21	0.86364	0.93182	0.16835
22	0.86364	0.43182	0.16835
23	0.5	0	0.10296
24	0.225742	0.363517	0.235271
25	0.11364	0.93182	0.16835
26	0.864006	0.337474	0.281309
27	0	0.5	0.10296
28	0.730221	0.867155	0.235267
29	0.5	0.5	0.10296
30	0.227933	0.863608	0.234163
31	0.36364	0.43182	0.16835
32	0.095865	0.791097	0.292246
33	0.61364	0.43182	0.16835
34	0.360482	0.832751	0.282732
35	0.11364	0.18182	0.16835
36	0.875524	0.552035	0.276272
37	0.61364	0.93182	0.16835
38	0.352	0.290611	0.289467
39	0.11364	0.43182	0.16835
40	0.865468	0.829992	0.283774
41	0.36364	0.93182	0.16835
42	0.087079	0.295409	0.290933
43	0.11364	0.68182	0.16835
44	0.872234	0.04461	0.27641
45	0	0	0.10296
46	0.728653	0.359994	0.235375
47	0.811456	0.726811	0.37809
48	0.803816	0.512285	0.37422
49	0.694286	0.363682	0.359668
50	0.587094	0.42496	0.338184
51	0.703685	0.586401	0.341086
52	0.591596	0.65546	0.338669
53	0.593373	0.872111	0.329487
	0.706867	0.800003	0.359857
	0.615844	0.770615	0.448302
	0.611626	0.549472	0.445522
	0.716577	0.487128	0.465209
	0.724461	0.700312	0.466703
	0.635867	0.665554	0.554271
	0.826106	0.627062	0.481184
	0.604213	0.326684	0.448983
	0.579411	0.203854	0.327635
	0.62989	0.44857	0.555014
	0.739191	0.600632	0.574027
	0.480684	0.688025	0.332454
	0.422044	0.4674	0.3667
	0.473406	0.28761	0.331397
	0.497317	0.392298	0.438122
	0.503292	0.612839	0.440078
	0.516628	0.832501	0.423524
	0.531434	0.724776	0.543663
	0.526275	0.511791	0.543471
	0.518711	0.298858	0.541471
	0.501573	0.176511	0.423479
	0.32293	0.16146	0.06172
	0.0502	0.5251	0.19251
	0.32293	0.66146	0.06172
	0.0502	0.0251	0.19251
	0.57056	0.42334	0.07538
	0.29728	0.783761	0.207874
	0.07056	0.14722	0.07538
	0.799624	0.516804	0.207003
	0.07056	0.64722	0.07538
	0.798258	0.01523	0.207604
	0.67232	0.08616	0.13395
	0.401006	0.450945	0.257645
	0.82293	0.66146	0.05172
	0.5502	0.0251	0.19251
	0.17232	0.58616	0.13395
	0.930179	0.971175	0.326441
	0.07056	0.92334	0.07538
	0.796951	0.283325	0.217415
	0.57056	0.92334	0.07538
	0.294759	0.282811	0.21774
	0.57056	0.64722	0.07538
	0.296515	0.01346	0.21779
	0.82293	0.16146	0.06172
	0.5502	0.5251	0.19251
	0.57056	0.14722	0.07538
	0.295203	0.512788	0.217754
	0.17232	0.08616	0.13395
	0.936043	0.46639	0.304001
	0.67232	0.58616	0.13395
	0.426088	0.966222	0.333071
	0.07056	0.42334	0.07538
	0.799665	0.784183	0.208053
	0.42944	0.07666	0.13053
	0.159023	0.445187	0.264322
	0.17707	0.83854	0.14419
	0.903213	0.210684	0.273894
	0.92944	0.85278	0.13053
	0.673361	0.229221	0.295313
	0.82768	0.41384	0.07197
	0.552896	0.77501	0.2014
	0.92944	0.57666	0.13053
	0.6619	0.943771	0.262211
	0.32768	0.91384	0.07197
	0.049585	0.275887	0.199967
	0.67707	0.33854	0.14419
	0.413672	0.730362	0.278824
	0.67707	0.83854	0.14419
	0.42944	0.35278	0.13053
	0.162434	0.710414	0.262091
	0.42944	0.57666	0.13053
	0.158593	0.942345	0.262492
	0.92944	0.35278	0.13053
	0.671866	0.706726	0.270327
	0.82768	0.91384	0.07197
	0.55423	0.275187	0.201189
	0.17707	0.33854	0.14419
	0.916696	0.718438	0.27857
	0.32768	0.41384	0.07197
	0.050538	0.775342	0.199866
	0.42944	0.85278	0.13053
	0.159187	0.217641	0.264133
	0.92944	0.07666	0.13053
	0.665408	0.45389	0.266212
	0.40539	0.190226	0.274109

## Sheet: NO-Co-Co3O4-CoB
The atomic coordinates of Co-Co3O4-CoB with adsorbed NO
atomic number	X	Y	Z
1	3.75342	0.761805	0.699189
2	9.91099	0.761805	2.51608
3	5.13604	0.761805	4.33279
4	7.17898	2.28541	4.62121
5	1.02141	2.28541	2.80431
6	5.79636	2.28541	0.987599
7	8.52093	2.28541	0.965116
8	3.74599	2.28541	2.78201
9	9.90344	2.28541	4.59872
10	2.41147	0.761805	4.35528
11	7.18641	0.761805	2.53857
12	1.02896	0.761805	0.721672
13	3.75342	3.80903	0.699189
14	9.91099	3.80903	2.51608
15	5.13604	3.80903	4.33279
16	7.17898	5.33263	4.62121
17	1.02141	5.33263	2.80431
18	5.79636	5.33263	0.987599
19	8.52093	5.33263	0.965116
20	3.74599	5.33263	2.78201
21	9.90344	5.33263	4.59872
22	2.41147	3.80903	4.35528
23	7.18641	3.80903	2.53857
24	1.02896	3.80903	0.721672
25	3.75342	6.85625	0.699189
26	9.91099	6.85625	2.51608
27	5.13604	6.85625	4.33279
28	7.17898	8.37985	4.62121
29	1.02141	8.37985	2.80431
30	5.79636	8.37985	0.987599
31	8.52093	8.37985	0.965116
32	3.74599	8.37985	2.78201
33	9.90344	8.37985	4.59872
34	2.41147	6.85625	4.35528
35	7.18641	6.85625	2.53857
36	1.02896	6.85625	0.721672
37	3.75342	9.90347	0.699189
38	9.91099	9.90347	2.51608
39	5.13604	9.90347	4.33279
40	7.17898	11.4271	4.62121
41	1.02141	11.4271	2.80431
42	5.79636	11.4271	0.987599
43	8.52093	11.4271	0.965116
44	3.74599	11.4271	2.78201
45	9.90344	11.4271	4.59872
46	2.41147	9.90347	4.35528
47	7.18641	9.90347	2.53857
48	1.02896	9.90347	0.721672
49	3.75342	12.9507	0.699189
50	9.91099	12.9507	2.51608
51	5.13604	12.9507	4.33279
52	7.17898	14.4743	4.62121
53	1.02141	14.4743	2.80431
54	5.79636	14.4743	0.987599
55	8.52093	14.4743	0.965116
56	3.74599	14.4743	2.78201
57	9.90344	14.4743	4.59872
58	2.41147	12.9507	4.35528
59	7.18641	12.9507	2.53857
60	1.02896	12.9507	0.721672
61	5.23684	8.28844	6.20184
62	5.17857	10.3605	8.11733
63	5.42783	11.6165	6.19558
64	3.71035	8.39753	8.27361
65	3.8224	10.0474	6.35259
66	6.34232	8.51378	8.1822
67	6.95049	9.85471	6.40198
68	2.25667	8.33034	6.27906
69	8.12102	7.55848	6.75747
70	8.21592	5.26636	7.75336
71	2.30094	5.96798	7.41391
72	5.70267	5.24183	6.79304
73	4.39581	6.02603	9.50834
74	6.8239	6.69185	9.40422
75	4.94811	8.78788	10.0483
76	4.49376	3.85077	8.24634
77	6.71862	3.23386	7.68315
78	6.31706	3.84658	9.8605
79	9.91459	0.761805	0.445793
80	5.13965	0.761805	2.26269
81	0.364705	0.761805	4.0794
82	1.01781	2.28541	4.8746
83	5.79275	2.28541	3.05789
84	10.5677	2.28541	1.241
85	2.36708	2.28541	1.23768
86	8.52465	2.28541	3.05457
87	3.7497	2.28541	4.87129
88	8.56532	0.761805	4.08272
89	2.40775	0.761805	2.266
90	7.1827	0.761805	0.44911
91	9.91459	3.80903	0.445793
92	5.13965	3.80903	2.26269
93	0.364705	3.80903	4.0794
94	1.01781	5.33263	4.8746
95	5.79275	5.33263	3.05789
96	10.5677	5.33263	1.241
97	2.36708	5.33263	1.23768
98	8.52465	5.33263	3.05457
99	3.7497	5.33263	4.87129
100	8.56532	3.80903	4.08272
101	2.40775	3.80903	2.266
102	7.1827	3.80903	0.44911
103	9.91459	6.85625	0.445793
104	5.13965	6.85625	2.26269
105	0.364705	6.85625	4.0794
106	1.01781	8.37985	4.8746
107	5.79275	8.37985	3.05789
108	10.5677	8.37985	1.241
109	2.36708	8.37985	1.23768
110	8.52465	8.37985	3.05457
111	3.7497	8.37985	4.87129
112	8.56532	6.85625	4.08272
113	2.40775	6.85625	2.266
114	7.1827	6.85625	0.44911
115	9.91459	9.90347	0.445793
116	5.13965	9.90347	2.26269
117	0.364705	9.90347	4.0794
118	1.01781	11.4271	4.8746
119	5.79275	11.4271	3.05789
120	10.5677	11.4271	1.241
121	2.36708	11.4271	1.23768
122	8.52465	11.4271	3.05457
123	3.7497	11.4271	4.87129
124	8.56532	9.90347	4.08272
125	2.40775	9.90347	2.266
126	7.1827	9.90347	0.44911
127	9.91459	12.9507	0.445793
128	5.13965	12.9507	2.26269
129	0.364705	12.9507	4.0794
130	1.01781	14.4743	4.8746
131	5.79275	14.4743	3.05789
132	10.5677	14.4743	1.241
133	2.36708	14.4743	1.23768
134	8.52465	14.4743	3.05457
135	3.7497	14.4743	4.87129
136	8.56532	12.9507	4.08272
137	2.40775	12.9507	2.266
138	7.1827	12.9507	0.44911
139	7.86138	3.93427	8.90295
140	3.15214	4.93543	8.72125
141	5.35753	6.68194	8.08969
142	2.11706	7.67656	7.91499
143	5.38257	3.43681	6.48123
144	6.661	6.61018	5.93813
145	3.86668	5.62105	6.20295
146	8.40603	6.93456	8.45605
147	1.12932	5.08703	6.23925
148	9.01606	4.87235	6.28404
149	5.35108	7.17392	10.6454
150	5.71496	3.00683	12.4559
151	5.99542	3.47305	11.4062
----	-------------	-----------	-------------
V	ACUUM CHARGE:		0
V	ACUUM VOLUME:		0
N	UMBER OF ELEC	TRONS:	959

## Sheet: NO-Co-Co3O4
The atomic coordinates of Co-Co3O4 with adsorbed NO
atomic number	X	Y	Z
1	13.1388	3.96156	0.999955
2	6.57225	7.92317	3.40693
3	3.28465	3.96156	0.999955
4	16.4215	7.92225	3.40612
5	11.4964	9.40865	0.999955
6	8.21723	2.47755	3.40721
7	1.64228	9.40865	0.999955
8	18.066	2.47592	3.42593
9	14.7813	1.48553	2.81939
10	8.29959	5.45062	5.12451
11	13.1389	6.93262	2.81939
12	10.17	0.061018	5.49536
13	4.92714	1.48553	2.81939
14	-1.13645	5.29107	5.25702
15	3.29128	6.93322	2.7798
16	0.054017	0.56215	5.13501
17	9.85661	7.425	3.2739
18	7.0057	0.314624	5.24975
19	11.4915	1.97703	3.10121
20	5.17079	6.26324	5.26558
21	13.9593	10.1529	3.08458
22	15.6021	4.70139	3.08439
23	9.85415	0	1.90976
24	3.26356	3.96025	4.36282
25	-0.822254	10.1621	3.1044
26	15.9298	3.67052	5.2231
27	-1.64236	5.44709	1.90976
28	11.5252	9.45005	4.36157
29	8.21179	5.44709	1.90976
30	1.65854	9.40963	4.32349
31	5.74831	4.70432	3.12266
32	-0.703267	8.62429	5.41263
33	10.6718	4.70846	3.10322
34	4.37988	9.07862	5.24276
35	1.64938	1.97176	3.10667
36	15.4479	6.01145	5.1275
37	9.02806	10.1547	3.10837
38	5.96145	3.15294	5.38609
39	0.820859	4.71598	3.10555
40	14.3348	9.03309	5.27487
41	4.10769	10.1529	3.08649
42	0.751438	3.22366	5.41877
43	5.8e-05	7.42787	3.12266
44	17.0545	0.4966	5.13401
45	0	0	1.90976
46	13.1722	3.91045	4.34894
47	13.5699	7.87598	6.98407
48	14.1517	5.62162	6.86918
49	12.4812	3.98672	6.58559
50	10.1844	4.68648	6.23289
51	11.9617	6.36414	6.29462
52	9.54507	7.10339	6.26648
53	8.97362	9.48032	6.16952
54	11.2961	8.68767	6.63021
55	9.62202	8.37941	8.26199
56	10.211	5.93994	8.26153
57	12.4623	5.24064	8.51724
58	11.8917	7.59623	8.54762
59	10.2916	7.1811	10.2191
60	14.0879	6.78105	8.85408
61	10.8111	3.53356	8.25363
62	10.8195	2.23392	6.15902
63	10.8583	4.85407	10.2072
64	12.4428	6.46983	10.4855
65	7.32771	7.59458	5.95588
66	6.80783	5.09059	6.8182
67	8.57389	3.09591	5.90448
68	8.55186	4.2269	7.93878
69	7.93695	6.64242	7.95303
70	7.46886	9.03315	7.77387
71	8.12448	7.81101	9.852
72	8.62223	5.54311	9.9401
73	9.24467	3.28902	9.84819
74	9.26118	1.90199	7.77364
75	5.83405	1.75897	1.14482
76	-0.734258	5.71885	3.57482
77	4.19168	7.20606	1.14482
78	0.904433	0.274599	3.57665
79	9.85421	4.61194	1.39819
80	3.28456	8.56786	3.82819
81	0.90704	1.60384	1.39819
82	14.0458	5.5654	3.82416
83	-0.735324	7.05093	1.39819
84	15.6882	0.118311	3.82416
85	12.9673	0.938642	2.48459
86	6.44083	4.92915	4.97933
87	14.0458	7.20606	1.14482
88	10.7611	0.273444	3.57079
89	1.47076	6.38573	2.48459
90	15.1752	10.5823	5.92448
91	-1.6423	10.059	1.39819
92	14.7813	3.1263	3.82416
93	8.21185	10.059	1.39819
94	4.92711	3.1263	3.82416
95	9.11883	7.05093	1.39819
96	5.83405	0.118311	3.82416
97	15.6882	1.75897	1.14482
98	9.11871	5.71867	3.57506
99	10.7612	1.60384	1.39819
100	4.18387	5.56988	3.82726
101	3.11312	0.938642	2.48459
102	16.9352	5.07885	5.80796
103	11.3249	6.38573	2.48459
104	5.18899	10.4981	6.08732
105	6.1e-05	4.61194	1.39819
106	13.1389	8.57339	3.82416
107	8.21172	0.835148	2.42115
108	1.64612	4.77631	4.9335
109	0.735373	9.1352	2.67452
110	17.0568	2.29094	4.96917
111	15.5165	9.29034	2.42115
112	12.508	2.49189	5.52142
113	14.9528	4.50845	1.33494
114	8.38331	8.47001	3.76091
115	16.4235	6.28224	2.42115
116	9.91	10.2648	4.86621
117	3.4563	9.95554	1.33494
118	0.171525	3.02292	3.76091
119	12.2319	3.68811	2.67452
120	5.78137	7.94335	5.10344
121	10.5895	9.1352	2.67452
122	7.30475	3.84325	2.42115
123	0.793198	7.81065	4.88715
124	6.56936	6.28224	2.42115
125	0.023541	10.2025	4.9074
126	17.1589	3.84325	2.42115
127	10.9121	7.63285	5.12537
128	13.3104	9.95554	1.33494
129	10.0257	3.02292	3.76091
130	2.37774	3.68811	2.67452
131	15.7177	7.8282	5.09537
132	5.09866	4.50845	1.33494
133	-1.47084	8.47001	3.76091
134	5.66238	9.29034	2.42115
135	2.36029	2.40298	4.92918
136	18.0659	0.835148	2.42115
137	11.6176	4.96179	5.06841
138	7.38057	2.06837	5.0089
139	4.55151	2.40486	7.73059
140	5.08837	2.68924	6.71752
----	-------------	-----------	-------------
V	ACUUM CHARGE:		0
V	ACUUM VOLUME:		0
N	UMBER OF ELEC	TRONS:	1061
