# Supplementary material for: Boosted charge and proton transfer over ternary Co/Co3O4/CoB for electrochemical nitric oxide reduction to ammonia
Source: Nat Commun. 2025 May 26;16:4874. doi: 10.1038/s41467-025-60043-6 (PMC12106605; doi:10.1038/s41467-025-60043-6)
Supplement: Supplementary file 4 — Supplementary Data 2 [file 41467_2025_60043_MOESM4_ESM.xlsx]

## Sheet: molecular dynamics trajectories
The structure mode of Co/Co3O4/CoB in 0 ps to 10 ps
0 ps					1 ps					4 ps					5 ps						7 ps							10 ps
