# Supplementary material for: Boosted charge and proton transfer over ternary Co/Co3O4/CoB for electrochemical nitric oxide reduction to ammonia
Source: Nat Commun. 2025 May 26;16:4874. doi: 10.1038/s41467-025-60043-6 (PMC12106605; doi:10.1038/s41467-025-60043-6)
Supplement: Supplementary file 6 — Source data [file 41467_2025_60043_MOESM6_ESM.zip]

Archive with 6 entries (6 files):
- Source data-Fig. 1.xlsx
- Source data-Fig. 2.xlsx
- Source data-Fig. 3.xlsx
- Source data-Fig. 4.xlsx
- Source data-Fig. 5.xlsx
- Source data for Supplementary Details.xlsx
