# Supplementary material for: Boosted charge and proton transfer over ternary Co/Co3O4/CoB for electrochemical nitric oxide reduction to ammonia
Source: Nat Commun. 2025 May 26;16:4874. doi: 10.1038/s41467-025-60043-6 (PMC12106605; doi:10.1038/s41467-025-60043-6)
Supplement: Supplementary file 6 — Source data [file 41467_2025_60043_MOESM6_ESM.zip › Source data-Fig. 1.xlsx]

## Sheet: Figure 1a
Figure 1a. Schematic diagram showing the synthesis process of Co/Co3O4/CoB.

## Sheet: Figure 1b
Figure 1b. AFM image of Co/Co3O4/CoB. The inset shows the height profile along the red line in b.
								Distance(µm)	Height (nm)
								0	-1.29516
								0.03906	-1.43247
								0.07813	-1.34953
								0.11719	-1.43709
								0.15625	-1.39815
								0.19531	-1.02092
								0.23438	1.18432
								0.27344	1.83418
								0.3125	1.39276
								0.35156	1.4238
								0.39063	1.50476
								0.42969	1.34976
								0.46875	1.26724
								0.50781	1.32748
								0.54688	1.30145
								0.58594	1.4474
								0.625	1.26564
								0.66406	1.26184
								0.70313	1.40309
								0.74219	1.38854
								0.78125	1.33953
								0.82031	0.94707
								0.85937	0.88258
								0.89844	1.13008
								0.9375	1.16336
								0.97656	1.44433
								1.01563	1.11846
								1.05469	1.29822
								1.09375	1.2949
								1.13281	1.29277
								1.17188	1.10818
								1.21094	1.18344
								1.25	1.15646
								1.28906	1.19679
								1.32813	1.35062
								1.36719	1.2205
								1.40625	1.04513
								1.44531	1.07145
								1.48438	1.00622
								1.52344	1.09531
								1.5625	1.08983
								1.60156	0.96754
								1.64063	1.0725
								1.67969	1.05689
								1.71875	1.04918
								1.75781	0.98367
								1.79688	0.97735
								1.83594	1.0052
								1.875	1.25217
								1.91406	1.1308
								1.95313	1.09383
								1.99219	1.21103
								2.03125	1.03795
								2.07031	1.04484
								2.10938	1.18194
								2.14844	1.16324
								2.1875	0.96502
								2.22656	1.04913
								2.26563	1.05242
								2.30469	1.08001
								2.34375	0.98645
								2.38281	0.9793
								2.42188	0.86046
								2.46094	1.0677
								2.5	0.9085
								2.53906	0.93583
								2.57813	-0.47313
								2.61719	-1.52442
								2.65625	-1.47192
								2.69531	-1.61095
								2.73438	-0.97411
								2.77344	-1.65972
								2.8125	-1.66429
								2.85156	-1.70665

## Sheet: Figure 1c
Figure 1c. HRTEM image of Co/Co3O4/CoB.

## Sheet: Figure 1d
Figure 1d. Aberration-corrected HAADF-STEM image of Co/Co3O4/CoB.

## Sheet: Figure 1e
Figure 1e. HAADF-STEM image and the corresponding EELS mappings of Co, O, and B elements in Co/Co3O4/CoB.
