# Supplementary material for: Boosted charge and proton transfer over ternary Co/Co3O4/CoB for electrochemical nitric oxide reduction to ammonia
Source: Nat Commun. 2025 May 26;16:4874. doi: 10.1038/s41467-025-60043-6 (PMC12106605; doi:10.1038/s41467-025-60043-6)
Supplement: Supplementary file 6 — Source data [file 41467_2025_60043_MOESM6_ESM.zip › Source data-Fig. 2.xlsx]

## Sheet: Figure 2a
Figure 2a. XRD patterns of Co/Co3O4 and Co/Co3O4/CoB.
2theta (degree)	Intensity (arb. units)-Co/Co3O4	Intensity (arb. units)-Co/Co3O4/CoB
10.0001	817	185
10.0103	797	194
10.0205	790	177
10.0307	786	204
10.0409	817	207
10.0511	680	202
10.0613	817	212
10.0716	853	227
10.0818	805	214
10.092	798	190
10.1022	808	173
10.1124	786	181
10.1226	832	191
10.1328	828	219
10.143	828	223
10.1532	818	205
10.1634	852	225
10.1736	751	212
10.1838	816	208
10.1941	864	218
10.2043	766	236
10.2145	782	212
10.2247	746	238
10.2349	765	239
10.2451	827	221
10.2553	844	217
10.2655	785	243
10.2757	841	250
10.2859	780	205
10.2961	798	238
10.3063	831	229
10.3165	833	240
10.3268	780	238
10.337	802	262
10.3472	828	261
10.3574	777	248
10.3676	784	251
10.3778	780	246
10.388	800	238
10.3982	798	253
10.4084	842	240
10.4186	762	252
10.4288	812	268
10.439	765	248
10.4493	784	272
10.4595	813	298
10.4697	840	273
10.4799	758	238
10.4901	799	266
10.5003	806	263
10.5105	764	275
10.5207	774	244
10.5309	795	252
10.5411	771	279
10.5513	782	277
10.5616	775	292
10.5718	782	290
10.582	808	302
10.5922	768	266
10.6024	788	302
10.6126	780	273
10.6228	800	302
10.633	772	251
10.6432	771	279
10.6534	808	294
10.6636	790	286
10.6738	815	271
10.684	794	326
10.6943	770	265
10.7045	760	283
10.7147	823	327
10.7249	714	292
10.7351	743	322
10.7453	780	303
10.7555	770	296
10.7657	822	303
10.7759	785	295
10.7861	776	309
10.7963	837	331
10.8065	776	311
10.8168	760	307
10.827	830	343
10.8372	806	328
10.8474	752	309
10.8576	774	330
10.8678	772	348
10.878	741	302
10.8882	749	351
10.8984	763	325
10.9086	767	330
10.9188	769	391
10.9291	789	335
10.9393	772	321
10.9495	755	332
10.9597	783	367
10.9699	756	365
10.9801	793	335
10.9903	766	333
11.0005	754	355
11.0107	781	367
11.0209	730	345
11.0311	786	330
11.0413	771	382
11.0516	751	370
11.0617	759	374
11.072	766	380
11.0822	779	370
11.0924	745	340
11.1026	725	382
11.1128	746	377
11.123	794	383
11.1332	817	405
11.1434	765	383
11.1536	727	389
11.1638	767	429
11.174	737	400
11.1843	768	390
11.1945	766	407
11.2047	781	373
11.2149	747	440
11.2251	741	424
11.2353	759	372
11.2455	734	364
11.2557	758	380
11.2659	735	419
11.2761	738	404
11.2863	734	412
11.2965	755	407
11.3067	739	416
11.317	766	438
11.3272	782	442
11.3374	686	360
11.3476	775	453
11.3578	767	455
11.368	742	371
11.3782	768	463
11.3884	720	449
11.3986	768	412
11.4088	751	447
11.419	708	402
11.4292	722	438
11.4395	751	461
11.4497	769	467
11.4599	728	431
11.4701	731	456
11.4803	725	482
11.4905	775	414
11.5007	749	414
11.5109	680	440
11.5211	709	440
11.5313	734	454
11.5415	775	445
11.5518	748	461
11.562	748	459
11.5722	776	458
11.5824	703	464
11.5926	732	467
11.6028	763	520
11.613	637	460
11.6232	752	496
11.6334	744	489
11.6436	744	476
11.6538	705	482
11.664	703	482
11.6743	706	479
11.6845	693	521
11.6947	715	500
11.7049	696	449
11.7151	716	457
11.7253	713	494
11.7355	720	486
11.7457	713	496
11.7559	750	476
11.7661	716	492
11.7763	725	456
11.7865	771	484
11.7967	693	519
11.807	744	498
11.8172	745	462
11.8274	691	470
11.8376	696	496
11.8478	728	497
11.858	673	429
11.8682	743	516
11.8784	743	533
11.8886	667	492
11.8988	710	487
11.909	691	476
11.9192	658	472
11.9295	696	494
11.9397	733	511
11.9499	685	499
11.9601	669	495
11.9703	707	512
11.9805	672	513
11.9907	679	505
12.0009	687	509
12.0111	711	488
12.0213	700	511
12.0315	690	495
12.0418	673	522
12.052	719	514
12.0622	674	459
12.0724	743	536
12.0826	728	524
12.0928	741	510
12.103	673	544
12.1132	692	495
12.1234	727	534
12.1336	726	520
12.1438	700	570
12.154	679	534
12.1642	685	467
12.1745	704	506
12.1847	684	517
12.1949	692	505
12.2051	698	542
12.2153	698	467
12.2255	684	537
12.2357	704	583
12.2459	684	536
12.2561	690	506
12.2663	693	534
12.2765	704	547
12.2867	632	476
12.297	714	509
12.3072	668	543
12.3174	666	551
12.3276	697	603
12.3378	712	537
12.348	677	544
12.3582	655	522
12.3684	673	470
12.3786	646	530
12.3888	660	539
12.399	684	555
12.4092	625	522
12.4194	698	508
12.4297	677	543
12.4399	628	553
12.4501	650	499
12.4603	662	517
12.4705	632	497
12.4807	696	567
12.4909	659	508
12.5011	654	479
12.5113	655	504
12.5215	682	522
12.5317	626	510
12.5419	630	491
12.5522	687	497
12.5624	633	533
12.5726	636	531
12.5828	714	499
12.593	596	479
12.6032	587	490
12.6134	596	505
12.6236	656	529
12.6338	637	536
12.644	655	483
12.6542	636	518
12.6645	657	515
12.6747	688	476
12.6849	647	516
12.6951	695	505
12.7053	630	482
12.7155	639	553
12.7257	661	504
12.7359	657	467
12.7461	650	457
12.7563	622	512
12.7665	661	451
12.7767	635	506
12.7869	643	531
12.7972	602	534
12.8074	630	492
12.8176	651	476
12.8278	622	500
12.838	612	516
12.8482	592	509
12.8584	641	509
12.8686	612	445
12.8788	615	513
12.889	673	493
12.8992	650	488
12.9094	590	524
12.9197	586	502
12.9299	616	492
12.9401	616	471
12.9503	629	491
12.9605	609	466
12.9707	593	499
12.9809	666	464
12.9911	625	462
13.0013	625	477
13.0115	656	498
13.0217	577	506
13.032	614	495
13.0422	642	489
13.0524	574	482
13.0626	626	481
13.0728	609	447
13.083	582	458
13.0932	622	446
13.1034	631	525
13.1136	599	450
13.1238	621	482
13.134	644	453
13.1442	556	459
13.1545	624	481
13.1647	564	440
13.1749	577	466
13.1851	592	439
13.1953	578	434
13.2055	571	484
13.2157	601	451
13.2259	587	475
13.2361	605	447
13.2463	597	467
13.2565	609	448
13.2667	604	455
13.2769	595	478
13.2872	596	475
13.2974	550	442
13.3076	645	434
13.3178	598	441
13.328	512	437
13.3382	593	454
13.3484	642	471
13.3586	576	395
13.3688	597	437
13.379	564	432
13.3892	588	456
13.3994	589	443
13.4096	609	407
13.4199	570	410
13.4301	554	382
13.4403	567	440
13.4505	598	372
13.4607	615	438
13.4709	577	435
13.4811	513	428
13.4913	583	447
13.5015	552	433
13.5117	565	397
13.522	582	428
13.5321	596	426
13.5424	583	415
13.5526	603	413
13.5628	586	402
13.573	554	381
13.5832	595	374
13.5934	594	381
13.6036	615	422
13.6138	555	406
13.624	593	408
13.6342	574	379
13.6444	566	402
13.6547	550	398
13.6649	541	391
13.6751	595	411
13.6853	554	389
13.6955	524	413
13.7057	577	390
13.7159	574	397
13.7261	510	370
13.7363	539	374
13.7465	627	395
13.7567	567	393
13.7669	557	395
13.7772	524	391
13.7874	557	372
13.7976	578	357
13.8078	589	367
13.818	542	357
13.8282	554	370
13.8384	541	358
13.8486	601	366
13.8588	589	349
13.869	574	340
13.8792	551	357
13.8894	552	361
13.8996	564	398
13.9099	526	309
13.9201	572	371
13.9303	558	363
13.9405	540	339
13.9507	560	355
13.9609	559	358
13.9711	552	347
13.9813	542	359
13.9915	594	368
14.0017	496	342
14.0119	581	352
14.0221	525	354
14.0324	533	290
14.0426	549	315
14.0528	517	360
14.063	530	350
14.0732	544	335
14.0834	563	314
14.0936	513	328
14.1038	533	333
14.114	579	343
14.1242	528	341
14.1344	551	332
14.1447	536	317
14.1549	536	341
14.1651	534	328
14.1753	542	301
14.1855	529	287
14.1957	522	297
14.2059	563	338
14.2161	498	323
14.2263	549	347
14.2365	527	344
14.2467	529	313
14.2569	512	299
14.2672	551	338
14.2774	567	292
14.2876	521	297
14.2978	540	277
14.308	526	303
14.3182	557	286
14.3284	544	332
14.3386	514	308
14.3488	539	320
14.359	532	311
14.3692	541	323
14.3794	512	284
14.3896	511	317
14.3999	517	320
14.4101	543	280
14.4203	529	298
14.4305	521	308
14.4407	553	278
14.4509	552	291
14.4611	517	302
14.4713	556	261
14.4815	510	277
14.4917	559	268
14.5019	528	289
14.5122	466	305
14.5224	510	265
14.5326	548	310
14.5428	530	287
14.553	494	285
14.5632	476	251
14.5734	528	269
14.5836	487	294
14.5938	507	279
14.604	554	246
14.6142	513	240
14.6244	508	269
14.6347	511	251
14.6448	503	242
14.6551	522	269
14.6653	519	282
14.6755	500	256
14.6857	512	248
14.6959	513	225
14.7061	517	244
14.7163	486	251
14.7265	514	256
14.7367	457	270
14.7469	475	252
14.7571	527	220
14.7674	475	237
14.7776	521	211
14.7878	524	243
14.798	455	249
14.8082	530	238
14.8184	464	239
14.8286	532	238
14.8388	504	233
14.849	527	254
14.8592	478	202
14.8694	496	227
14.8796	522	238
14.8898	474	204
14.9001	493	229
14.9103	512	269
14.9205	490	232
14.9307	475	219
14.9409	485	223
14.9511	519	207
14.9613	492	223
14.9715	506	213
14.9817	467	236
14.9919	539	239
15.0021	525	243
15.0123	476	224
15.0226	459	204
15.0328	501	196
15.043	471	220
15.0532	474	219
15.0634	511	241
15.0736	480	195
15.0838	440	215
15.094	500	230
15.1042	459	219
15.1144	550	222
15.1246	515	206
15.1349	429	222
15.1451	453	197
15.1553	488	227
15.1655	478	199
15.1757	471	183
15.1859	480	227
15.1961	485	212
15.2063	463	217
15.2165	460	181
15.2267	468	184
15.2369	517	191
15.2471	464	208
15.2574	513	185
15.2676	479	207
15.2778	530	192
15.288	495	209
15.2982	491	216
15.3084	528	200
15.3186	444	213
15.3288	574	210
15.339	482	193
15.3492	500	215
15.3594	486	210
15.3696	506	188
15.3798	486	187
15.3901	437	181
15.4003	512	194
15.4105	445	172
15.4207	503	197
15.4309	488	182
15.4411	470	186
15.4513	481	177
15.4615	472	181
15.4717	509	190
15.4819	501	173
15.4921	478	199
15.5023	505	166
15.5126	451	199
15.5228	495	174
15.533	477	183
15.5432	487	156
15.5534	464	151
15.5636	451	180
15.5738	456	187
15.584	472	176
15.5942	481	152
15.6044	496	178
15.6146	535	155
15.6249	475	173
15.6351	476	181
15.6453	482	135
15.6555	424	196
15.6657	468	201
15.6759	471	192
15.6861	484	171
15.6963	497	183
15.7065	493	161
15.7167	408	165
15.7269	503	177
15.7371	468	167
15.7474	455	166
15.7576	445	167
15.7678	459	166
15.778	479	147
15.7882	487	170
15.7984	441	190
15.8086	448	154
15.8188	471	172
15.829	428	160
15.8392	447	169
15.8494	473	177
15.8596	448	160
15.8698	400	171
15.8801	494	172
15.8903	522	150
15.9005	480	169
15.9107	485	161
15.9209	480	157
15.9311	452	163
15.9413	432	168
15.9515	462	146
15.9617	455	143
15.9719	473	143
15.9821	479	165
15.9924	439	144
16.0025	470	178
16.0128	464	154
16.023	463	160
16.0332	500	157
16.0434	462	132
16.0536	438	159
16.0638	495	140
16.074	426	154
16.0842	423	136
16.0944	430	171
16.1046	460	153
16.1148	436	133
16.1251	449	135
16.1353	455	136
16.1455	464	161
16.1557	444	141
16.1659	472	145
16.1761	454	145
16.1863	450	152
16.1965	430	139
16.2067	373	147
16.2169	407	144
16.2271	498	142
16.2373	468	139
16.2476	452	151
16.2578	464	149
16.268	450	114
16.2782	422	150
16.2884	477	155
16.2986	463	152
16.3088	467	121
16.319	433	154
16.3292	431	134
16.3394	460	140
16.3496	451	140
16.3598	437	139
16.37	447	138
16.3803	440	140
16.3905	466	132
16.4007	402	120
16.4109	466	157
16.4211	410	131
16.4313	402	129
16.4415	468	139
16.4517	418	134
16.4619	440	130
16.4721	451	139
16.4823	387	133
16.4926	441	116
16.5028	481	141
16.513	394	119
16.5232	471	130
16.5334	460	136
16.5436	430	148
16.5538	417	114
16.564	464	143
16.5742	419	127
16.5844	439	110
16.5946	451	123
16.6048	431	112
16.6151	429	140
16.6253	463	132
16.6355	399	130
16.6457	424	144
16.6559	419	134
16.6661	403	125
16.6763	459	147
16.6865	444	136
16.6967	420	138
16.7069	428	125
16.7171	466	129
16.7273	431	117
16.7375	431	125
16.7478	438	117
16.758	431	122
16.7682	409	134
16.7784	400	126
16.7886	406	112
16.7988	421	118
16.809	473	122
16.8192	415	119
16.8294	434	131
16.8396	415	122
16.8498	441	97
16.8601	447	135
16.8703	420	123
16.8805	424	114
16.8907	420	134
16.9009	425	105
16.9111	404	113
16.9213	418	121
16.9315	441	97
16.9417	431	130
16.9519	436	133
16.9621	425	118
16.9723	457	116
16.9825	425	100
16.9928	406	128
17.003	419	130
17.0132	428	117
17.0234	404	117
17.0336	410	127
17.0438	408	115
17.054	451	115
17.0642	400	128
17.0744	476	122
17.0846	462	123
17.0948	417	104
17.105	365	144
17.1152	459	136
17.1255	412	112
17.1357	413	129
17.1459	393	115
17.1561	446	99
17.1663	408	110
17.1765	416	111
17.1867	452	107
17.1969	393	105
17.2071	403	118
17.2173	417	100
17.2275	428	103
17.2377	387	103
17.248	432	110
17.2582	391	124
17.2684	398	129
17.2786	417	118
17.2888	443	124
17.299	398	116
17.3092	408	99
17.3194	403	99
17.3296	442	112
17.3398	392	115
17.35	432	124
17.3603	438	128
17.3705	405	130
17.3807	389	123
17.3909	407	104
17.4011	401	105
17.4113	423	127
17.4215	390	117
17.4317	410	90
17.4419	404	117
17.4521	422	108
17.4623	430	105
17.4725	384	133
17.4827	387	119
17.493	392	120
17.5032	444	119
17.5134	403	98
17.5236	396	105
17.5338	398	100
17.544	421	104
17.5542	426	98
17.5644	398	86
17.5746	398	111
17.5848	418	95
17.595	414	100
17.6053	404	96
17.6155	402	90
17.6257	399	110
17.6359	424	109
17.6461	393	104
17.6563	425	111
17.6665	412	123
17.6767	389	94
17.6869	406	115
17.6971	416	95
17.7073	396	110
17.7175	398	122
17.7278	390	106
17.738	376	113
17.7482	367	105
17.7584	413	107
17.7686	356	111
17.7788	418	105
17.789	431	112
17.7992	363	107
17.8094	372	111
17.8196	414	115
17.8298	404	86
17.84	423	114
17.8502	421	127
17.8605	379	122
17.8707	414	99
17.8809	410	93
17.8911	413	119
17.9013	395	108
17.9115	406	105
17.9217	361	91
17.9319	400	96
17.9421	405	96
17.9523	422	89
17.9625	448	108
17.9728	404	111
17.983	427	95
17.9932	418	93
18.0034	412	99
18.0136	375	102
18.0238	415	103
18.034	381	115
18.0442	388	111
18.0544	399	101
18.0646	417	108
18.0748	360	101
18.085	372	118
18.0953	362	122
18.1055	364	99
18.1157	407	96
18.1259	381	113
18.1361	369	103
18.1463	430	113
18.1565	371	102
18.1667	345	102
18.1769	425	101
18.1871	425	91
18.1973	388	103
18.2075	393	92
18.2177	408	108
18.2279	370	80
18.2382	357	89
18.2484	404	113
18.2586	388	88
18.2688	406	127
18.279	394	120
18.2892	378	83
18.2994	383	115
18.3096	369	119
18.3198	369	86
18.33	390	88
18.3403	402	98
18.3504	387	89
18.3607	403	121
18.3709	405	118
18.3811	410	94
18.3913	373	99
18.4015	392	123
18.4117	376	103
18.4219	395	109
18.4321	389	116
18.4423	378	92
18.4525	398	110
18.4627	367	94
18.473	384	112
18.4832	376	108
18.4934	371	101
18.5036	390	109
18.5138	445	98
18.524	367	101
18.5342	395	130
18.5444	386	90
18.5546	384	86
18.5648	394	114
18.575	406	98
18.5852	368	95
18.5954	371	91
18.6057	417	99
18.6159	413	120
18.6261	404	98
18.6363	402	99
18.6465	380	107
18.6567	437	86
18.6669	394	103
18.6771	474	118
18.6873	393	93
18.6975	398	115
18.7077	436	135
18.7179	408	96
18.7282	426	97
18.7384	442	105
18.7486	434	118
18.7588	413	103
18.769	450	101
18.7792	428	102
18.7894	429	95
18.7996	417	96
18.8098	403	96
18.82	383	105
18.8302	441	104
18.8405	403	107
18.8507	424	104
18.8609	411	107
18.8711	388	88
18.8813	410	93
18.8915	377	104
18.9017	350	92
18.9119	363	108
18.9221	381	117
18.9323	368	112
18.9425	390	109
18.9527	402	111
18.9629	351	106
18.9732	360	114
18.9834	383	108
18.9936	377	85
19.0038	350	96
19.014	354	125
19.0242	356	90
19.0344	396	100
19.0446	384	96
19.0548	339	105
19.065	371	108
19.0752	362	103
19.0855	340	97
19.0957	381	107
19.1059	356	116
19.1161	314	94
19.1263	369	88
19.1365	347	114
19.1467	340	79
19.1569	356	108
19.1671	352	113
19.1773	359	113
19.1875	343	98
19.1977	347	113
19.208	340	110
19.2182	369	126
19.2284	347	101
19.2386	339	86
19.2488	364	101
19.259	353	110
19.2692	378	103
19.2794	379	100
19.2896	342	107
19.2998	355	83
19.31	351	108
19.3202	349	95
19.3304	330	80
19.3407	372	93
19.3509	347	105
19.3611	375	111
19.3713	370	97
19.3815	383	99
19.3917	355	97
19.4019	405	97
19.4121	319	117
19.4223	384	123
19.4325	345	102
19.4427	337	112
19.453	343	101
19.4631	353	87
19.4734	345	100
19.4836	338	97
19.4938	340	100
19.504	355	100
19.5142	391	93
19.5244	344	110
19.5346	369	123
19.5448	357	104
19.555	362	103
19.5652	398	99
19.5754	370	103
19.5857	366	106
19.5959	376	111
19.6061	355	80
19.6163	338	99
19.6265	351	97
19.6367	356	114
19.6469	366	102
19.6571	348	105
19.6673	340	103
19.6775	341	101
19.6877	361	108
19.6979	322	105
19.7081	359	117
19.7184	369	118
19.7286	351	92
19.7388	400	112
19.749	380	107
19.7592	313	108
19.7694	361	101
19.7796	357	105
19.7898	314	108
19.8	354	118
19.8102	358	98
19.8204	319	110
19.8306	341	112
19.8409	363	132
19.8511	324	114
19.8613	332	94
19.8715	325	116
19.8817	351	103
19.8919	322	99
19.9021	351	102
19.9123	352	102
19.9225	361	112
19.9327	383	111
19.9429	351	109
19.9532	364	108
19.9634	379	104
19.9736	331	112
19.9838	302	114
19.994	343	111
20.0042	328	105
20.0144	354	102
20.0246	348	117
20.0348	325	115
20.045	329	100
20.0552	360	116
20.0654	333	95
20.0756	346	102
20.0859	329	120
20.0961	303	84
20.1063	360	104
20.1165	344	97
20.1267	333	89
20.1369	362	97
20.1471	327	105
20.1573	330	106
20.1675	362	115
20.1777	370	101
20.1879	343	91
20.1981	320	109
20.2084	377	113
20.2186	321	107
20.2288	333	97
20.239	350	105
20.2492	311	94
20.2594	327	115
20.2696	329	107
20.2798	332	120
20.29	349	106
20.3002	329	121
20.3104	341	92
20.3207	324	124
20.3309	341	121
20.3411	364	125
20.3513	332	111
20.3615	334	108
20.3717	315	81
20.3819	336	109
20.3921	329	106
20.4023	311	95
20.4125	330	110
20.4227	331	118
20.4329	328	96
20.4431	314	112
20.4534	360	107
20.4636	353	103
20.4738	345	112
20.484	358	108
20.4942	341	91
20.5044	349	120
20.5146	340	98
20.5248	314	119
20.535	348	120
20.5452	328	93
20.5554	326	101
20.5657	329	114
20.5758	322	112
20.5861	320	88
20.5963	340	114
20.6065	310	110
20.6167	305	123
20.6269	337	120
20.6371	319	118
20.6473	329	119
20.6575	330	110
20.6677	333	112
20.6779	303	97
20.6882	330	105
20.6984	315	107
20.7086	314	112
20.7188	295	121
20.729	308	110
20.7392	342	99
20.7494	339	111
20.7596	316	99
20.7698	360	98
20.78	325	110
20.7902	297	109
20.8004	342	124
20.8106	317	129
20.8209	354	125
20.8311	316	120
20.8413	309	103
20.8515	307	100
20.8617	369	124
20.8719	340	113
20.8821	341	113
20.8923	325	123
20.9025	328	106
20.9127	343	111
20.9229	340	130
20.9331	323	143
20.9433	321	111
20.9536	329	108
20.9638	328	96
20.974	288	117
20.9842	304	123
20.9944	322	114
21.0046	293	113
21.0148	347	108
21.025	304	127
21.0352	307	100
21.0454	344	131
21.0556	321	111
21.0659	316	120
21.0761	320	111
21.0863	327	85
21.0965	306	122
21.1067	302	121
21.1169	343	96
21.1271	327	124
21.1373	329	105
21.1475	309	117
21.1577	321	105
21.1679	333	106
21.1781	296	119
21.1883	369	123
21.1986	346	110
21.2088	317	113
21.219	313	130
21.2292	329	93
21.2394	332	114
21.2496	317	111
21.2598	317	113
21.27	333	109
21.2802	322	114
21.2904	320	113
21.3006	342	133
21.3108	314	100
21.3211	338	125
21.3313	322	117
21.3415	320	101
21.3517	301	122
21.3619	313	122
21.3721	324	134
21.3823	314	118
21.3925	307	125
21.4027	304	143
21.4129	340	135
21.4231	307	103
21.4334	282	111
21.4436	307	118
21.4538	292	110
21.464	298	113
21.4742	321	133
21.4844	333	105
21.4946	300	102
21.5048	338	121
21.515	340	114
21.5252	354	108
21.5354	323	114
21.5456	318	94
21.5558	290	106
21.5661	312	138
21.5763	301	120
21.5865	319	113
21.5967	333	135
21.6069	304	133
21.6171	308	100
21.6273	307	118
21.6375	339	115
21.6477	303	114
21.6579	301	138
21.6681	342	121
21.6783	328	108
21.6885	347	122
21.6988	311	134
21.709	311	122
21.7192	318	119
21.7294	301	113
21.7396	316	132
21.7498	291	137
21.76	301	119
21.7702	327	114
21.7804	311	121
21.7906	346	99
21.8009	316	108
21.8111	313	124
21.8213	331	125
21.8315	319	117
21.8417	311	135
21.8519	316	119
21.8621	297	122
21.8723	295	121
21.8825	290	119
21.8927	299	124
21.9029	305	121
21.9131	297	134
21.9233	315	131
21.9336	303	120
21.9438	295	109
21.954	313	111
21.9642	293	131
21.9744	315	104
21.9846	312	112
21.9948	299	139
22.005	304	147
22.0152	283	136
22.0254	286	136
22.0356	300	136
22.0458	299	125
22.056	283	122
22.0663	311	143
22.0765	303	126
22.0867	305	125
22.0969	293	132
22.1071	298	134
22.1173	298	132
22.1275	316	134
22.1377	310	148
22.1479	277	142
22.1581	317	124
22.1683	330	120
22.1786	287	137
22.1888	296	147
22.199	298	119
22.2092	301	118
22.2194	318	145
22.2296	319	116
22.2398	315	131
22.25	319	127
22.2602	289	140
22.2704	296	136
22.2806	270	132
22.2908	291	119
22.3011	294	111
22.3113	295	138
22.3215	324	129
22.3317	306	136
22.3419	300	104
22.3521	299	142
22.3623	263	142
22.3725	329	146
22.3827	285	134
22.3929	304	143
22.4031	297	134
22.4133	297	123
22.4235	303	145
22.4338	295	132
22.444	312	156
22.4542	277	135
22.4644	310	146
22.4746	291	115
22.4848	330	143
22.495	289	113
22.5052	302	132
22.5154	298	111
22.5256	287	118
22.5358	273	146
22.5461	306	143
22.5563	303	141
22.5665	281	155
22.5767	293	145
22.5869	312	147
22.5971	276	142
22.6073	269	143
22.6175	317	120
22.6277	301	126
22.6379	273	152
22.6481	297	116
22.6583	281	129
22.6685	289	132
22.6788	300	147
22.689	269	126
22.6992	285	151
22.7094	286	154
22.7196	285	136
22.7298	296	139
22.74	299	152
22.7502	326	135
22.7604	327	138
22.7706	322	140
22.7808	278	128
22.791	291	135
22.8013	264	127
22.8115	278	117
22.8217	304	151
22.8319	313	149
22.8421	278	143
22.8523	290	148
22.8625	322	130
22.8727	279	143
22.8829	283	126
22.8931	280	157
22.9033	280	133
22.9136	306	115
22.9237	289	152
22.934	277	149
22.9442	298	159
22.9544	312	132
22.9646	314	153
22.9748	280	138
22.985	329	137
22.9952	263	123
23.0054	309	151
23.0156	298	141
23.0258	265	153
23.036	281	139
23.0463	306	122
23.0565	276	137
23.0667	319	144
23.0769	295	129
23.0871	295	166
23.0973	307	121
23.1075	297	143
23.1177	311	124
23.1279	281	139
23.1381	324	137
23.1483	283	121
23.1585	285	123
23.1687	291	132
23.179	290	148
23.1892	312	138
23.1994	290	142
23.2096	279	165
23.2198	270	160
23.23	297	162
23.2402	269	150
23.2504	264	140
23.2606	281	155
23.2708	298	144
23.281	308	156
23.2913	300	150
23.3015	295	129
23.3117	294	143
23.3219	302	144
23.3321	313	131
23.3423	273	147
23.3525	318	167
23.3627	296	145
23.3729	287	149
23.3831	270	143
23.3933	301	117
23.4035	281	146
23.4138	271	142
23.424	295	151
23.4342	302	160
23.4444	320	153
23.4546	287	138
23.4648	277	138
23.475	272	148
23.4852	284	137
23.4954	323	151
23.5056	302	138
23.5158	248	130
23.526	305	146
23.5362	300	157
23.5465	300	143
23.5567	291	168
23.5669	289	142
23.5771	319	167
23.5873	277	142
23.5975	273	154
23.6077	273	136
23.6179	271	150
23.6281	296	155
23.6383	301	156
23.6485	315	141
23.6588	302	160
23.669	315	152
23.6792	281	146
23.6894	286	170
23.6996	236	155
23.7098	293	165
23.72	299	164
23.7302	304	150
23.7404	268	153
23.7506	283	139
23.7608	286	139
23.771	301	145
23.7812	293	160
23.7915	265	150
23.8017	298	156
23.8119	299	158
23.8221	288	135
23.8323	307	157
23.8425	278	150
23.8527	291	154
23.8629	301	172
23.8731	275	158
23.8833	251	165
23.8935	299	152
23.9037	290	130
23.914	329	168
23.9242	290	149
23.9344	292	155
23.9446	273	158
23.9548	296	138
23.965	319	144
23.9752	292	145
23.9854	275	160
23.9956	313	137
24.0058	304	144
24.016	300	167
24.0263	297	149
24.0364	293	167
24.0467	292	152
24.0569	278	154
24.0671	297	155
24.0773	284	156
24.0875	272	141
24.0977	277	158
24.1079	265	152
24.1181	307	155
24.1283	256	152
24.1385	283	177
24.1487	281	170
24.159	269	148
24.1692	298	138
24.1794	306	182
24.1896	298	162
24.1998	305	150
24.21	294	181
24.2202	260	144
24.2304	299	173
24.2406	290	168
24.2508	273	151
24.261	285	150
24.2712	278	161
24.2814	305	160
24.2917	300	178
24.3019	295	156
24.3121	269	150
24.3223	267	176
24.3325	241	152
24.3427	288	148
24.3529	286	173
24.3631	288	189
24.3733	292	144
24.3835	293	154
24.3937	277	153
24.4039	298	148
24.4142	295	184
24.4244	269	191
24.4346	291	158
24.4448	294	165
24.455	307	161
24.4652	294	164
24.4754	313	156
24.4856	310	161
24.4958	286	162
24.506	270	172
24.5162	252	161
24.5265	265	171
24.5367	276	163
24.5469	297	182
24.5571	260	184
24.5673	285	159
24.5775	289	178
24.5877	292	175
24.5979	295	176
24.6081	293	164
24.6183	305	188
24.6285	285	163
24.6387	274	153
24.6489	275	178
24.6592	285	168
24.6694	282	172
24.6796	277	170
24.6898	330	196
24.7	319	177
24.7102	276	180
24.7204	301	146
24.7306	308	143
24.7408	263	153
24.751	315	167
24.7612	287	183
24.7715	294	165
24.7817	305	181
24.7919	318	168
24.8021	274	177
24.8123	267	173
24.8225	257	171
24.8327	258	164
24.8429	306	165
24.8531	278	186
24.8633	284	141
24.8735	303	180
24.8837	336	165
24.894	294	171
24.9042	292	176
24.9144	266	173
24.9246	265	164
24.9348	271	167
24.945	278	184
24.9552	261	171
24.9654	282	169
24.9756	289	174
24.9858	253	162
24.996	306	138
25.0062	301	165
25.0164	296	197
25.0267	289	187
25.0369	275	198
25.0471	266	166
25.0573	289	185
25.0675	273	190
25.0777	263	200
25.0879	256	167
25.0981	315	171
25.1083	274	145
25.1185	261	177
25.1287	249	151
25.139	263	163
25.1492	299	187
25.1594	269	184
25.1696	295	189
25.1798	298	177
25.19	262	182
25.2002	253	174
25.2104	266	168
25.2206	301	181
25.2308	266	162
25.241	294	180
25.2512	291	187
25.2614	301	185
25.2717	294	186
25.2819	326	146
25.2921	269	183
25.3023	294	158
25.3125	287	167
25.3227	295	184
25.3329	287	208
25.3431	305	186
25.3533	279	202
25.3635	275	191
25.3737	309	175
25.3839	296	153
25.3941	286	196
25.4044	271	166
25.4146	280	159
25.4248	306	177
25.435	307	181
25.4452	271	184
25.4554	281	178
25.4656	296	173
25.4758	253	168
25.486	293	171
25.4962	264	196
25.5064	266	185
25.5166	291	163
25.5269	297	180
25.5371	288	157
25.5473	288	178
25.5575	296	178
25.5677	257	146
25.5779	275	165
25.5881	284	198
25.5983	300	181
25.6085	279	179
25.6187	262	187
25.6289	256	178
25.6392	292	197
25.6494	282	184
25.6596	275	191
25.6698	278	183
25.68	285	184
25.6902	285	177
25.7004	300	190
25.7106	282	194
25.7208	285	201
25.731	291	166
25.7412	241	187
25.7514	271	186
25.7616	323	156
25.7719	295	179
25.7821	265	172
25.7923	275	210
25.8025	300	217
25.8127	254	194
25.8229	302	219
25.8331	286	198
25.8433	288	171
25.8535	315	152
25.8637	282	182
25.8739	282	176
25.8842	284	212
25.8944	299	202
25.9046	268	181
25.9148	303	188
25.925	302	201
25.9352	262	178
25.9454	275	202
25.9556	280	180
25.9658	265	201
25.976	319	192
25.9862	294	198
25.9964	271	209
26.0067	294	164
26.0169	295	207
26.0271	289	174
26.0373	300	186
26.0475	296	199
26.0577	302	177
26.0679	256	181
26.0781	260	191
26.0883	260	166
26.0985	309	228
26.1087	274	207
26.1189	276	177
26.1291	289	187
26.1394	272	199
26.1496	261	192
26.1598	256	192
26.17	249	198
26.1802	295	164
26.1904	297	200
26.2006	280	200
26.2108	253	156
26.221	319	210
26.2312	299	202
26.2414	263	172
26.2517	272	198
26.2619	265	199
26.2721	248	193
26.2823	295	197
26.2925	272	206
26.3027	310	184
26.3129	280	173
26.3231	279	177
26.3333	285	175
26.3435	312	194
26.3537	293	203
26.3639	285	189
26.3742	281	184
26.3844	280	177
26.3946	277	216
26.4048	305	192
26.415	263	225
26.4252	278	212
26.4354	305	180
26.4456	302	170
26.4558	292	211
26.466	289	191
26.4762	273	189
26.4864	275	204
26.4966	283	198
26.5069	297	169
26.5171	280	221
26.5273	287	193
26.5375	296	197
26.5477	275	226
26.5579	250	180
26.5681	306	222
26.5783	274	186
26.5885	285	181
26.5987	279	207
26.6089	292	181
26.6192	305	203
26.6293	289	203
26.6396	295	187
26.6498	299	207
26.66	257	217
26.6702	263	182
26.6804	299	205
26.6906	282	213
26.7008	253	213
26.711	291	195
26.7212	292	178
26.7314	270	182
26.7416	287	173
26.7519	318	188
26.7621	273	198
26.7723	257	225
26.7825	272	189
26.7927	266	182
26.8029	284	237
26.8131	284	206
26.8233	281	196
26.8335	275	167
26.8437	290	207
26.8539	270	182
26.8641	274	193
26.8743	302	200
26.8846	276	213
26.8948	304	209
26.905	287	217
26.9152	259	214
26.9254	258	189
26.9356	266	193
26.9458	270	203
26.956	323	191
26.9662	258	204
26.9764	271	212
26.9866	286	194
26.9968	297	185
27.0071	273	204
27.0173	261	220
27.0275	290	209
27.0377	260	196
27.0479	286	204
27.0581	288	206
27.0683	289	188
27.0785	255	205
27.0887	301	219
27.0989	267	208
27.1091	284	200
27.1194	304	209
27.1296	288	210
27.1398	295	193
27.15	286	199
27.1602	312	197
27.1704	293	210
27.1806	268	210
27.1908	291	195
27.201	280	185
27.2112	272	187
27.2214	269	207
27.2316	294	220
27.2418	298	208
27.2521	256	202
27.2623	282	214
27.2725	277	198
27.2827	268	189
27.2929	289	187
27.3031	293	203
27.3133	260	185
27.3235	315	191
27.3337	306	182
27.3439	262	183
27.3541	268	248
27.3644	289	189
27.3746	292	191
27.3848	279	207
27.395	284	198
27.4052	285	223
27.4154	239	250
27.4256	296	217
27.4358	298	191
27.446	293	218
27.4562	261	186
27.4664	272	200
27.4766	283	198
27.4869	294	210
27.4971	283	212
27.5073	290	215
27.5175	281	193
27.5277	295	219
27.5379	281	210
27.5481	287	225
27.5583	272	204
27.5685	282	206
27.5787	266	208
27.5889	302	198
27.5991	298	202
27.6093	299	221
27.6196	258	216
27.6298	263	200
27.64	292	213
27.6502	265	203
27.6604	288	219
27.6706	299	227
27.6808	242	204
27.691	295	171
27.7012	300	224
27.7114	282	219
27.7216	254	219
27.7319	293	231
27.742	279	204
27.7523	311	251
27.7625	285	231
27.7727	276	226
27.7829	321	192
27.7931	272	219
27.8033	263	202
27.8135	279	199
27.8237	272	234
27.8339	264	209
27.8441	283	229
27.8543	278	205
27.8646	276	210
27.8748	311	201
27.885	246	233
27.8952	271	191
27.9054	286	223
27.9156	250	208
27.9258	260	237
27.936	281	213
27.9462	269	220
27.9564	288	204
27.9666	278	221
27.9768	279	203
27.987	259	208
27.9973	283	220
28.0075	298	199
28.0177	290	215
28.0279	259	235
28.0381	274	180
28.0483	285	199
28.0585	295	197
28.0687	256	206
28.0789	309	228
28.0891	309	235
28.0993	286	215
28.1095	277	212
28.1198	292	204
28.13	279	220
28.1402	281	224
28.1504	321	215
28.1606	282	198
28.1708	278	207
28.181	285	215
28.1912	289	203
28.2014	265	216
28.2116	293	211
28.2218	309	194
28.2321	253	217
28.2423	300	248
28.2525	302	238
28.2627	252	184
28.2729	277	245
28.2831	313	214
28.2933	269	214
28.3035	329	246
28.3137	306	218
28.3239	270	222
28.3341	290	193
28.3443	268	216
28.3545	256	226
28.3648	274	258
28.375	272	208
28.3852	269	210
28.3954	270	231
28.4056	290	214
28.4158	270	234
28.426	263	199
28.4362	303	231
28.4464	281	208
28.4566	286	220
28.4668	307	236
28.477	269	227
28.4873	266	219
28.4975	282	252
28.5077	295	227
28.5179	300	221
28.5281	302	233
28.5383	274	202
28.5485	260	225
28.5587	282	232
28.5689	257	218
28.5791	293	184
28.5893	291	229
28.5996	294	198
28.6098	296	203
28.62	291	210
28.6302	279	244
28.6404	298	219
28.6506	292	202
28.6608	271	219
28.671	258	225
28.6812	274	224
28.6914	294	205
28.7016	298	226
28.7118	304	239
28.722	272	207
28.7323	288	232
28.7425	312	225
28.7527	293	228
28.7629	278	198
28.7731	316	222
28.7833	260	212
28.7935	280	234
28.8037	279	231
28.8139	278	229
28.8241	245	248
28.8343	267	224
28.8446	278	206
28.8547	270	255
28.865	293	280
28.8752	283	236
28.8854	277	206
28.8956	315	220
28.9058	263	209
28.916	280	255
28.9262	268	226
28.9364	249	205
28.9466	245	252
28.9568	253	216
28.967	281	219
28.9773	290	198
28.9875	280	244
28.9977	267	208
29.0079	285	262
29.0181	284	234
29.0283	300	230
29.0385	302	226
29.0487	319	242
29.0589	284	227
29.0691	256	217
29.0793	257	201
29.0895	272	219
29.0998	248	241
29.11	278	247
29.1202	291	217
29.1304	283	252
29.1406	288	237
29.1508	270	226
29.161	284	234
29.1712	300	234
29.1814	280	196
29.1916	283	254
29.2018	266	226
29.212	254	200
29.2222	288	237
29.2325	278	240
29.2427	295	215
29.2529	274	221
29.2631	277	244
29.2733	247	219
29.2835	291	212
29.2937	295	244
29.3039	279	228
29.3141	293	256
29.3243	288	221
29.3345	285	213
29.3448	310	231
29.355	286	240
29.3652	271	235
29.3754	289	239
29.3856	276	252
29.3958	260	247
29.406	304	238
29.4162	283	233
29.4264	291	234
29.4366	282	246
29.4468	278	234
29.457	277	218
29.4672	268	202
29.4775	279	257
29.4877	301	225
29.4979	275	210
29.5081	298	206
29.5183	291	215
29.5285	292	247
29.5387	265	212
29.5489	290	248
29.5591	282	235
29.5693	292	231
29.5795	273	232
29.5897	294	256
29.6	293	227
29.6102	300	229
29.6204	298	224
29.6306	269	233
29.6408	287	244
29.651	262	257
29.6612	278	252
29.6714	270	232
29.6816	304	232
29.6918	292	227
29.702	275	215
29.7123	289	234
29.7225	260	233
29.7327	266	222
29.7429	309	250
29.7531	284	224
29.7633	276	210
29.7735	266	230
29.7837	271	246
29.7939	275	212
29.8041	293	217
29.8143	274	213
29.8245	285	226
29.8347	304	247
29.845	282	244
29.8552	252	232
29.8654	324	260
29.8756	278	231
29.8858	274	231
29.896	301	223
29.9062	291	227
29.9164	278	217
29.9266	277	235
29.9368	262	239
29.947	283	243
29.9572	256	212
29.9674	271	253
29.9777	278	240
29.9879	287	230
29.9981	287	255
30.0083	272	234
30.0185	275	251
30.0287	278	219
30.0389	268	244
30.0491	272	225
30.0593	275	259
30.0695	288	251
30.0798	286	244
30.09	284	230
30.1002	259	251
30.1104	318	222
30.1206	279	224
30.1308	260	223
30.141	274	264
30.1512	311	250
30.1614	271	230
30.1716	257	232
30.1818	270	269
30.192	245	237
30.2022	269	248
30.2125	275	259
30.2227	244	231
30.2329	281	229
30.2431	303	231
30.2533	257	208
30.2635	287	219
30.2737	280	235
30.2839	270	225
30.2941	308	246
30.3043	277	245
30.3145	272	225
30.3247	259	223
30.3349	274	251
30.3452	303	240
30.3554	276	228
30.3656	305	255
30.3758	300	222
30.386	279	233
[truncated: 4,860 more rows]

## Sheet: Figure 2b
Figure 2b. Co 2p3/2 XPS spectra of Co/Co3O4 and Co/Co3O4/CoB.
Binding Energy (eV)	Intensity (arb. units)-Co/Co3O4/CoB	Intensity (arb. units)-Co2p Scan A	Intensity (arb. units)-Co2p3 Scan B	Intensity (arb. units)-Co2p1 Scan B	Intensity (arb. units)-Co2p3 Scan C	Intensity (arb. units)-Co2p1 Scan C	Intensity (arb. units)-Co2p3 Scan D	Intensity (arb. units)-Co2p1 Scan D	Intensity (arb. units)-Backgnd.	Intensity (arb. units)-Envelope			Binding Energy (eV)	Intensity (arb. units)-Co/Co3O4	Intensity (arb. units)-Co2p3 Scan A	Intensity (arb. units)-Co2p1 Scan A	Intensity (arb. units)-Co2p Scan B	Intensity (arb. units)-Co2p3 Scan C	Intensity (arb. units)-Co2p1 Scan C	Intensity (arb. units)-Co2p3 Scan D	Intensity (arb. units)-Co2p1 Scan D	Intensity (arb. units)-Backgnd.	Intensity (arb. units)-Envelope
812.08	59596.4	59108.1	59324.5	59206.2	59445.7	59269	59078.9	59103.4	59078.9	60062.4			812.08	64151.1	65512	64924	64291.4	64311.3	64332.7	64291.4	64294.9	64291.4	66209.2
811.98	59032.7	58938.9	59155.1	59036.8	59276.4	59099.6	58909.5	58935.4	58909.5	59894.6			811.98	64238.9	65509.6	64921.6	64289	64309	64330.8	64289	64292.8	64289	66207.7
811.88	58607.6	58762.7	58978.7	58860.4	59100	58923.2	58733.1	58760.4	58733.1	59719.7			811.88	64484.2	65506.2	64918.1	64285.5	64305.7	64327.9	64285.5	64289.6	64285.5	66205.3
811.78	58401.4	58461.4	58677.3	58559	58798.6	58621.8	58431.7	58460.5	58431.7	59420			811.78	64918	65501.5	64913.4	64280.9	64301.1	64323.8	64280.9	64285.2	64280.9	66201.6
811.68	58027.5	58306.1	58521.8	58403.5	58643.1	58466.3	58276.2	58306.6	58276.2	59266.3			811.68	65329.5	65495.1	64907	64274.5	64294.8	64318	64274.5	64279.1	64274.5	66196.3
811.58	58089.4	58302	58517.5	58399.2	58638.8	58462	58272	58303.9	58271.9	59263.8			811.58	65397.7	65487.3	64899.2	64266.7	64287.2	64310.9	64266.7	64271.7	64266.7	66189.6
811.48	58255.2	58301.7	58517	58398.7	58638.3	58461.6	58271.5	58305.2	58271.4	59265.3			811.48	65214.4	65478.8	64890.7	64258.2	64278.8	64303	64258.2	64263.6	64258.2	66182.2
811.38	58586.1	58300.4	58515.5	58397.2	58636.7	58460	58269.9	58305.5	58269.9	59265.8			811.38	65005.7	65470.2	64882.1	64249.6	64270.4	64295.1	64249.6	64255.4	64249.6	66174.9
811.28	58489.7	58292.2	58507.1	58388.8	58628.4	58451.7	58261.6	58299.2	58261.6	59259.6			811.28	64881.7	65461.8	64873.7	64241.2	64262.2	64287.3	64241.2	64247.4	64241.2	66167.7
811.18	58638.5	58279.3	58494	58375.7	58615.2	58438.5	58248.4	58288.1	58248.4	59248.8			811.18	65129.1	65453.3	64865.3	64232.7	64253.9	64279.5	64232.7	64239.5	64232.7	66160.5
811.08	58493.7	58262.4	58476.9	58358.6	58598.2	58421.5	58231.4	58273.2	58231.4	59234.1			811.08	65356.2	65444.7	64856.7	64224.1	64245.4	64271.6	64224.1	64231.4	64224.1	66153.3
810.98	58548	58247.6	58461.9	58343.6	58583.2	58406.4	58216.4	58260.6	58216.3	59221.6			810.98	65278.1	65435.9	64847.8	64215.3	64236.7	64263.5	64215.3	64223.1	64215.3	66145.8
810.88	58316.6	58231.2	58445.3	58327	58566.6	58389.9	58199.8	58246.5	58199.8	59207.7			810.88	65103.8	65427.1	64839	64206.4	64228	64255.4	64206.4	64214.8	64206.4	66138.4
810.78	58563.3	58216.1	58430	58311.7	58551.3	58374.6	58184.5	58233.8	58184.5	59195.3			810.78	64790.8	65418.8	64830.7	64198.2	64219.9	64247.8	64198.2	64207.2	64198.2	66131.7
810.68	58438.4	58200.9	58414.6	58296.3	58535.9	58359.1	58169.1	58221.1	58169	59182.8			810.68	64618.1	65411.5	64823.4	64190.9	64212.8	64241.3	64190.9	64200.6	64190.9	66126
810.58	58437.7	58187.5	58401	58282.7	58522.3	58345.5	58155.4	58210.5	58155.4	59172.4			810.58	64559.4	65405.3	64817.2	64184.7	64206.7	64235.8	64184.7	64195.1	64184.7	66121.4
810.48	58307.7	58173.8	58387.1	58268.8	58508.4	58331.6	58141.6	58199.7	58141.5	59161.8			810.48	64391.7	65399.7	64811.6	64179	64201.2	64231	64179	64190.2	64179	66117.5
810.38	58278.3	58160.9	58373.9	58255.6	58495.2	58318.5	58128.4	58189.9	58128.4	59152.2			810.38	64577.6	65394.3	64806.3	64173.7	64196.1	64226.5	64173.7	64185.7	64173.7	66114
810.28	58432.2	58147.2	58360.1	58241.8	58481.3	58304.6	58114.5	58179.5	58114.5	59142.1			810.28	64507.1	65389.3	64801.2	64168.7	64191.2	64222.2	64168.7	64181.6	64168.7	66110.8
810.18	58440.6	58136.3	58348.9	58230.6	58470.2	58293.4	58103.4	58172.1	58103.3	59134.8			810.18	64351.9	65384.5	64796.5	64163.9	64186.6	64218.3	64163.9	64177.8	64163.9	66108
810.08	58128.2	58126.3	58338.7	58220.4	58460	58283.2	58093.2	58165.9	58093.1	59128.8			810.08	64263.4	65379.9	64791.8	64159.3	64182.1	64214.5	64159.3	64174.2	64159.3	66105.4
809.98	58168.6	58118.9	58331.1	58212.8	58452.3	58275.6	58085.5	58162.4	58085.5	59125.6			809.98	64263.3	65374.9	64786.8	64154.3	64177.3	64210.5	64154.3	64170.3	64154.3	66102.7
809.88	57994.8	58115.5	58327.4	58209.1	58448.7	58272	58081.9	58163.3	58081.9	59126.7			809.88	64745.4	65369.2	64781.1	64148.6	64171.8	64205.6	64148.6	64165.8	64148.6	66099.2
809.78	58027.4	58112.9	58324.6	58206.3	58445.9	58269.2	58079.1	58165.2	58079	59128.8			809.78	65034.7	65362.6	64774.6	64142	64165.4	64200	64142	64160.5	64142	66095
809.68	58090.4	58110	58321.6	58203.3	58442.9	58266.1	58076.1	58167.2	58076	59131.1			809.68	64947.9	65355.1	64767.1	64134.5	64158.1	64193.5	64134.5	64154.4	64134.5	66090.1
809.58	58205.9	58107.1	58318.4	58200.1	58439.7	58263	58072.9	58169.4	58072.9	59133.5			809.58	64879.6	65347.1	64759	64126.5	64150.2	64186.4	64126.5	64147.9	64126.5	66084.7
809.48	58179.2	58104.1	58315.2	58196.9	58436.5	58259.7	58069.7	58171.9	58069.6	59136.2			809.48	64648.6	65339.4	64751.4	64118.8	64142.7	64179.7	64118.8	64141.8	64118.8	66079.8
809.38	57995.5	58100.9	58311.7	58193.4	58433	58256.2	58066.2	58174.5	58066.1	59139			809.38	64367.8	65332.9	64744.8	64112.3	64136.3	64174.2	64112.3	64137	64112.3	66076.2
809.28	58144.7	58097.2	58307.8	58189.5	58429.1	58252.3	58062.3	58177	58062.2	59141.8			809.28	64121.5	65327.2	64739.2	64106.6	64130.9	64169.6	64106.6	64133.3	64106.6	66073.6
809.18	58282.3	58093.4	58303.8	58185.5	58425.1	58248.3	58058.3	58179.9	58058.2	59144.9			809.18	64162.8	65322.5	64734.5	64101.9	64126.3	64166	64101.9	64130.5	64101.9	66072.2
809.08	58207.4	58089.5	58299.7	58181.4	58420.9	58244.2	58054.2	58183	58054.1	59148.3			809.08	64137	65318.7	64730.6	64098.1	64122.7	64163.2	64098.1	64128.9	64098.1	66071.8
808.98	58209.9	58085.5	58295.4	58177.1	58416.7	58239.9	58049.9	58186.5	58049.8	59152			808.98	63908.7	65314.8	64726.8	64094.2	64119	64160.5	64094.2	64127.4	64094.2	66071.6
808.88	58023	58081.9	58291.5	58173.2	58412.8	58236	58046	58190.9	58045.9	59156.7			808.88	64328.6	65310.2	64722.2	64089.6	64114.6	64157.1	64089.6	64125.3	64089.6	66070.9
808.78	57841.9	58078.6	58287.9	58169.6	58409.2	58232.5	58042.5	58196.1	58042.4	59162.2			808.78	64628	65304.9	64716.8	64084.2	64109.4	64152.9	64084.3	64122.7	64084.2	66069.7
808.68	58001.3	58075	58284.1	58165.8	58405.4	58228.7	58038.6	58201.6	58038.5	59167.9			808.68	64698.2	65298.4	64710.4	64077.8	64103.2	64147.7	64077.8	64119.2	64077.8	66067.6
808.58	58325.7	58070.8	58279.6	58161.3	58400.9	58224.2	58034.2	58207.1	58034.1	59173.7			808.58	64884.8	65290.3	64702.2	64069.7	64095.2	64140.8	64069.7	64114.2	64069.7	66064.1
808.48	58563.4	58066.3	58274.9	58156.6	58396.2	58219.4	58029.4	58213	58029.3	59179.8			808.48	65174.7	65280.9	64692.9	64060.3	64086.1	64132.8	64060.3	64108.3	64060.3	66059.7
808.38	58127.7	58061.6	58269.9	58151.6	58391.2	58214.5	58024.4	58219.3	58024.3	59186.4			808.38	65142	65271	64682.9	64050.4	64076.4	64124.2	64050.4	64102.2	64050.4	66055.1
808.28	57918	58056.7	58264.8	58146.5	58386.1	58209.4	58019.4	58226.2	58019.3	59193.5			808.28	65007.3	65261	64672.9	64040.4	64066.6	64115.5	64040.4	64096.3	64040.4	66050.7
808.18	58012.5	58052.1	58259.9	58141.6	58381.2	58204.5	58014.5	58234.1	58014.4	59201.7			808.18	64680.8	65251.7	64663.6	64031.1	64057.5	64107.6	64031.1	64091.4	64031.1	66047.5
808.08	58144.2	58047.5	58255.1	58136.8	58376.4	58199.6	58009.6	58242.9	58009.5	59210.8			808.08	64262.8	65244.1	64656.1	64023.5	64050.1	64101.5	64023.5	64088.7	64023.5	66046.5
807.98	58451.8	58042.2	58249.5	58131.2	58370.8	58194	58004.1	58251.8	58003.9	59220			807.98	63745.7	65237.9	64649.8	64017.3	64044.1	64096.7	64017.3	64087.8	64017.3	66047.3
807.88	58529.7	58035.9	58242.9	58124.6	58364.2	58187.5	57997.5	58260.6	57997.4	59229.1			807.88	64114.2	65232.3	64644.3	64011.7	64038.8	64092.7	64011.7	64088.1	64011.7	66049.3
807.78	58479.3	58028.7	58235.4	58117.1	58356.7	58180	57990	58269.6	57989.9	59238.3			807.78	64362.7	65226.7	64638.6	64006.1	64033.3	64088.7	64006.1	64088.9	64006.1	66051.9
807.68	58516.6	58020.8	58227.2	58108.9	58348.5	58171.8	57981.8	58278.9	57981.7	59247.9			807.68	64705.2	65219.5	64631.5	63998.9	64026.4	64083.1	63998.9	64088.8	63998.9	66053.7
807.58	58529.1	58012.1	58218.3	58100	58339.5	58162.8	57972.8	58288.5	57972.7	59257.8			807.58	65367.1	65209.9	64621.8	63989.3	64017	64075.2	63989.3	64087	63989.3	66053.8
807.48	58829.8	58002.3	58208.2	58089.9	58329.5	58152.8	57962.8	58298.3	57962.7	59267.9			807.48	65550.8	65198.5	64610.4	63977.9	64005.8	64065.5	63977.9	64084.3	63977.9	66053
807.38	59126.8	57990.8	58196.4	58078.1	58317.7	58141	57951	58307.6	57950.9	59277.5			807.38	65375	65185.3	64597.3	63964.7	63992.9	64054.2	63964.7	64080.7	63964.7	66051.5
807.28	59496.3	57977.8	58183.2	58064.9	58304.4	58127.7	57937.8	58316.8	57937.6	59287			807.28	65639	65170.4	64582.4	63949.8	63978.2	64041.1	63949.8	64076.5	63949.8	66049.3
807.18	59365.4	57963.8	58168.8	58050.5	58290.1	58113.4	57923.4	58326.3	57923.3	59296.8			807.18	65956.3	65154.1	64566	63933.5	63962.1	64026.6	63933.5	64072.1	63933.5	66047.1
807.08	59090.6	57949.1	58153.8	58035.5	58275.1	58098.3	57908.4	58336.7	57908.2	59307.5			807.08	66327.7	65136.5	64548.4	63915.9	63944.7	64011	63915.9	64067.9	63915.9	66045
806.98	59159.8	57934.3	58138.8	58020.5	58260	58083.3	57893.4	58348.7	57893.2	59319.8			806.98	66424.1	65117.6	64529.5	63897	63926.1	63994.1	63897	64063.9	63897	66043.3
806.88	59020	57920.4	58124.5	58006.2	58245.8	58069.1	57879.2	58363.2	57879	59334.6			806.88	66239.4	65098.4	64510.3	63877.7	63907.1	63977	63877.8	64061.4	63877.7	66043.1
806.78	58869.6	57906.6	58110.4	57992.1	58231.7	58055	57865.1	58379.6	57864.9	59351.3			806.78	65794.9	65079.9	64491.9	63859.3	63888.9	63960.7	63859.3	64061.7	63859.3	66045.9
806.68	59191.8	57892	58095.5	57977.2	58216.8	58040	57850.2	58397.1	57849.9	59369.2			806.68	65211.9	65062.5	64474.4	63841.9	63871.7	63945.5	63841.9	64065.4	63841.9	66052
806.58	59510.2	57876.8	58079.9	57961.6	58201.2	58024.5	57834.6	58416	57834.4	59388.4			806.58	65457.4	65045.7	64457.7	63825.1	63855.2	63931.1	63825.1	64072.3	63825.1	66061.5
806.48	59441.4	57860.7	58063.5	57945.2	58184.8	58008.1	57818.2	58436.2	57818	59408.9			806.48	65769	65029	64440.9	63808.4	63838.7	63916.7	63808.4	64082.1	63808.4	66073.9
806.38	59447.6	57843.1	58045.6	57927.3	58166.9	57990.2	57800.3	58457.2	57800.1	59430.3			806.38	66135.4	65011	64422.9	63790.4	63820.9	63901.2	63790.4	64093.9	63790.4	66088.4
806.28	59682	57824.7	58026.9	57908.6	58148.2	57971.5	57781.7	58479.7	57781.4	59453.2			806.28	66669.2	64990.8	64402.7	63770.2	63801	63883.5	63770.2	64107.1	63770.2	66104.5
806.18	59573.5	57806.1	58008	57889.7	58129.3	57952.5	57762.7	58504.6	57762.4	59478.3			806.18	66751.2	64968.9	64380.8	63748.3	63779.4	63864.3	63748.3	64122.6	63748.3	66122.9
806.08	59550.5	57786.4	57987.9	57869.6	58109.2	57932.5	57742.7	58530.9	57742.4	59505			806.08	66614.8	64945.2	64357.1	63724.6	63755.9	63843.4	63724.6	64140.7	63724.6	66144
805.98	60008.1	57765.3	57966.5	57848.2	58087.8	57911.1	57721.3	58558.7	57721	59533.1			805.98	67031.3	64919.9	64331.9	63699.3	63731	63821	63699.3	64162	63699.3	66168.5
805.88	60166.2	57742.8	57943.7	57825.4	58065	57888.2	57698.5	58588	57698.1	59562.8			805.88	67173.8	64893.7	64305.7	63673.1	63705	63797.8	63673.1	64187.7	63673.1	66197.4
805.78	60437.6	57717.8	57918.3	57800	58039.6	57862.9	57673.1	58617.7	57672.7	59592.9			805.78	67249.7	64866.6	64278.5	63646	63678.1	63773.7	63646	64218	63646	66231.1
805.68	61048.4	57690.1	57890.3	57772	58011.5	57834.8	57645.1	58648.1	57644.7	59623.6			805.68	67343.2	64837.9	64249.9	63617.3	63649.8	63748.3	63617.3	64253	63617.3	66269.6
805.58	61066.1	57660.5	57860.3	57742	57981.6	57804.9	57615.1	58679.8	57614.7	59655.7			805.58	67589.6	64808.2	64220.2	63587.6	63620.4	63721.9	63587.6	64293.4	63587.6	66313.6
805.48	61053.6	57629.2	57828.6	57710.3	57949.9	57773.2	57583.5	58713.4	57583.1	59689.6			805.48	67676.6	64777.5	64189.5	63556.9	63590	63694.7	63556.9	64339.7	63556.9	66363.6
805.38	61070.1	57596.7	57795.8	57677.5	57917.1	57740.3	57550.7	58749.3	57550.2	59726			805.38	67760.1	64745.7	64157.7	63525.1	63558.5	63666.5	63525.2	64392	63525.1	66419.9
805.28	60999.5	57564.1	57762.9	57644.5	57884.1	57707.4	57517.8	58789	57517.3	59766.1			805.28	67918.9	64712.6	64124.5	63492	63525.6	63637.1	63492	64450.4	63492	66482.4
805.18	60920.7	57531.5	57729.9	57611.5	57851.1	57674.4	57484.8	58832.6	57484.3	59810			805.18	68239.8	64678.4	64090.3	63457.8	63491.7	63606.8	63457.8	64515.5	63457.8	66551.7
805.08	60915.9	57498.2	57696.2	57577.9	57817.5	57640.8	57451.2	58879.5	57450.7	59857.4			805.08	68187.6	64643.3	64055.2	63422.7	63456.9	63575.8	63422.7	64587.4	63422.7	66628
804.98	61262	57464.6	57662.3	57544	57783.5	57606.8	57417.2	58930.3	57416.7	59908.5			804.98	68184.6	64607.2	64019.1	63386.6	63421.1	63544	63386.6	64666.1	63386.6	66711.3
804.88	61107	57430.5	57627.7	57509.4	57749	57572.3	57382.7	58984.7	57382.2	59963.4			804.88	68327.6	64570.3	63982.3	63349.7	63384.6	63511.7	63349.7	64751.7	63349.7	66801.7
804.78	61160.1	57394.8	57591.7	57473.3	57712.9	57536.2	57346.7	59041.9	57346.1	60021			804.78	68297.6	64533.1	63945	63312.4	63347.6	63479	63312.5	64844.3	63312.4	66899.3
804.68	61701.2	57357.4	57553.8	57435.5	57675.1	57498.4	57308.9	59101.8	57308.2	60081.3			804.68	68384.6	64494.9	63906.8	63274.3	63309.8	63445.8	63274.3	64943	63274.3	67003.2
804.58	61827.4	57318.3	57514.3	57396	57635.6	57458.9	57269.4	59164.4	57268.8	60144.4			804.58	68669.4	64455.6	63867.5	63235	63270.8	63411.6	63235	65047.1	63235	67112.7
804.48	62083.3	57277.4	57473.1	57354.8	57594.4	57417.6	57228.2	59229.7	57227.5	60210.1			804.48	68842.2	64415.3	63827.2	63194.7	63230.8	63376.7	63194.7	65155.9	63194.7	67227.2
804.38	62027.1	57235.1	57430.3	57312	57551.6	57374.9	57185.5	59297.8	57184.8	60278.6			804.38	68899	64373.7	63785.6	63153.1	63189.6	63340.7	63153.1	65268.3	63153.1	67345.6
804.28	61880.5	57191.8	57386.6	57268.3	57507.9	57331.2	57141.8	59369.2	57141.1	60350.5			804.28	69066.7	64330.4	63742.4	63109.8	63146.6	63303.3	63109.8	65382.9	63109.8	67466.4
804.18	62064.8	57147.8	57342.2	57223.9	57463.5	57286.8	57097.5	59444	57096.7	60425.7			804.18	69459.6	64285.5	63697.4	63064.9	63102	63264.6	63064.9	65498.4	63064.9	67588.4
804.08	62043.2	57102.8	57296.8	57178.5	57418.1	57241.4	57052.1	59521.6	57051.3	60503.8			804.08	69736.1	64238.6	63650.6	63018	63055.6	63224.2	63018.1	65613.3	63018	67710.2
803.98	62489.5	57056.5	57250.1	57131.8	57371.4	57194.6	57005.4	59601.3	57004.5	60584			803.98	70046.7	64190.1	63602.1	62969.5	63007.4	63182.6	62969.5	65726.3	62969.5	67830.4
803.88	62623.6	57008.6	57201.8	57083.5	57323	57146.3	56957.2	59682.5	56956.2	60665.7			803.88	69957.3	64140.4	63552.3	62919.8	62958	63140	62919.8	65836.2	62919.8	67947.9
803.78	62635.6	56959.5	57152.2	57033.9	57273.5	57096.8	56907.7	59765.1	56906.7	60748.7			803.78	69771.1	64089.8	63501.7	62869.2	62907.8	63097.1	62869.2	65941.9	62869.2	68061.5
803.68	62576	56909.1	57101.4	56983.1	57222.7	57045.9	56856.9	59848.1	56855.8	60832.2			803.68	69843	64038	63449.9	62817.4	62856.3	63053.3	62817.4	66041.1	62817.4	68169.1
803.58	62633.3	56857.1	57048.9	56930.6	57170.1	56993.4	56804.4	59930.5	56803.3	60915.1			803.58	70409.1	63984.6	63396.5	62764	62803.3	63008.3	62764	66131.8	62764	68268.7
803.48	63273.9	56803	56994.4	56876.1	57115.7	56938.9	56750	60011	56748.8	60996.1			803.48	71022	63929.5	63341.4	62708.8	62748.6	62962.2	62708.9	66212.2	62708.8	68358.5
803.38	63588.3	56747.1	56937.9	56819.6	57059.2	56882.5	56693.6	60088.5	56692.4	61074.2			803.38	70999.4	63872.8	63284.8	62652.2	62692.3	62915	62652.3	66281.1	62652.2	68437.2
803.28	63608.7	56689.6	56880	56761.7	57001.3	56824.6	56635.7	60162.2	56634.4	61148.5			803.28	70663	63815	63227	62594.4	62634.9	62867.2	62594.4	66337.3	62594.4	68503.8
803.18	63232.6	56631.2	56821.1	56702.8	56942.4	56765.7	56576.9	60231.4	56575.6	61218.2			803.18	70470.3	63757.3	63169.3	62536.7	62577.6	62820.1	62536.8	66380.9	62536.7	68558.4
803.08	62932	56573.2	56762.7	56644.4	56884	56707.2	56518.6	60295.9	56517.1	61283.3			803.08	70038.5	63700	63112	62479.4	62520.7	62774.1	62479.5	66411.5	62479.4	68600.7
802.98	62725.4	56516.1	56705.1	56586.8	56826.4	56649.7	56461.1	60354.6	56459.5	61342.5			802.98	70428.6	63642.3	63054.2	62421.7	62463.4	62728.3	62421.8	66427.6	62421.7	68629.1
802.88	62743.2	56459.6	56648.1	56529.7	56769.3	56592.7	56404.1	60405.6	56402.5	61394.1			802.88	71064.7	63583.2	62995.2	62362.6	62404.7	62682	62362.7	66428.1	62362.6	68642.8
802.78	62992.2	56402.6	56590.6	56472.3	56711.9	56535.3	56346.7	60446.5	56345.1	61435.6			802.78	71412.2	63522.9	62934.9	62302.3	62344.9	62635.2	62302.4	66413.7	62302.3	68642.3
802.68	63186.1	56345.8	56533.3	56415	56654.6	56478	56289.5	60476.3	56287.8	61466			802.68	71122.7	63461.1	62873.1	62240.5	62283.5	62587.7	62240.6	66384.8	62240.5	68628.2
802.58	62579.6	56289.3	56476.3	56358	56597.5	56421	56232.6	60494.1	56230.7	61484.5			802.58	70895	63398.2	62810.2	62177.6	62221	62540.2	62177.7	66343.2	62177.6	68602.3
802.48	62280.3	56232.7	56419.2	56300.9	56540.5	56364.1	56175.6	60498.9	56173.6	61490			802.48	70967.3	63335.3	62747.3	62114.7	62158.6	62493.6	62114.8	66291.9	62114.7	68567.9
802.38	62471	56176	56362	56243.6	56483.2	56307	56118.5	60490.2	56116.4	61482.2			802.38	70779.8	63273.2	62685.1	62052.6	62096.9	62448.9	62052.7	66234.4	62052.6	68528.3
802.28	62813.6	56119.7	56305.2	56186.8	56426.4	56250.4	56061.8	60469	56059.6	61461.9			802.28	70514	63211.5	62623.5	61990.9	62035.7	62405.9	61991	66173.4	61990.9	68486.4
802.18	62633.3	56062.6	56247.5	56129.2	56368.8	56193.1	56004.2	60435	56001.9	61428.9			802.18	70487.6	63150.3	62562.3	61929.7	61974.9	62364.7	61929.8	66103.5	61929.7	68436.9
802.08	62838	56004.6	56188.9	56070.6	56310.2	56135.1	55945.8	60389.9	55943.3	61384.9			802.08	70215.3	63090.2	62502.1	61869.6	61915.2	62325.8	61869.7	66015.7	61869.6	68371
801.98	62571.7	55946.7	56130.5	56012.2	56251.7	56077.3	55887.4	60337.1	55884.9	61333.5			801.98	69915	63030.7	62442.7	61810.1	61856.3	62289.3	61810.2	65910.3	61810.1	68288.9
801.88	62110.3	55889.9	56073.2	55954.9	56194.4	56021	55830.3	60280.9	55827.6	61279.1			801.88	69908.2	62971.5	62383.4	61750.9	61797.5	62254.6	61751	65787.3	61750.9	68190.9
801.78	61803.7	55834.1	56016.7	55898.4	56138	55965.9	55774	60216	55771.2	61216.2			801.78	70094.2	62913.1	62325.1	61692.5	61739.6	62222.6	61692.6	65648.2	61692.5	68078.7
801.68	61804	55779.9	55962	55843.7	56083.2	55913	55719.3	60126.6	55716.4	61129.4			801.68	69552.2	62856.1	62268.1	61635.5	61683.2	62193.9	61635.7	65494.6	61635.5	67953.9
801.58	61504.7	55726.9	55908.4	55790.1	56029.6	55862	55665.9	60012.9	55662.8	61019			801.58	68865.9	62800.6	62212.6	61580	61628.1	62168.9	61580.2	65327.8	61580	67818.1
801.48	61577.7	55674.3	55855.2	55737	55976.5	55812.3	55612.9	59875.8	55609.7	60886.1			801.48	68525.6	62747.1	62159.1	61526.5	61575.2	62148.2	61526.7	65149.8	61526.5	67673.4
801.38	61537.9	55622	55802.3	55684.1	55923.6	55764	55560.2	59717.4	55556.7	60733.2			801.38	68067.9	62696.5	62108.4	61475.9	61525	62132.9	61476	64962.9	61475.9	67522.5
801.28	61425.7	55570.5	55750.2	55632.1	55871.4	55718	55508.2	59541.1	55504.6	60563.8			801.28	67712.5	62648.2	62060.2	61427.6	61477.3	62122.7	61427.8	64768.4	61427.6	67366.6
801.18	61030.4	55520.3	55699.4	55581.4	55820.6	55675.2	55457.6	59350.4	55453.8	60382.1			801.18	67450.1	62601.6	62013.6	61381	61431.3	62117.3	61381.2	64567.3	61381	67207.2
801.08	60421.5	55472.5	55651	55533.1	55772.2	55637.3	55409.4	59149.6	55405.4	60192.8			801.08	67352.2	62556.3	61968.4	61335.7	61386.5	62116.4	61336	64360.9	61335.7	67045.8
800.98	59806	55428.3	55606.1	55488.5	55727.4	55605.9	55364.7	58943	55360.5	60000.7			800.98	67298.1	62512.5	61924.6	61291.9	61343.3	62120.6	61292.2	64151.1	61291.9	66884.7
800.88	59068.8	55387.7	55564.8	55447.6	55686.1	55581.9	55323.7	58733.5	55319.3	59809.7			800.88	66724	62470.2	61882.3	61249.6	61301.5	62130.2	61249.9	63939.8	61249.6	66725.9
800.78	58917.7	55349.9	55526.4	55409.7	55647.7	55565.2	55285.5	58523.3	55280.9	59622.6			800.78	66355.7	62429.6	61841.8	61209	61261.5	62145.8	61209.3	63728.6	61209	66571.6
800.68	59026.9	55314	55489.9	55373.9	55611.1	55556	55249.2	58313.5	55244.3	59441.8			800.68	65952.3	62390.7	61803	61170.1	61223.1	62167.7	61170.3	63519.4	61170.1	66424
800.58	59066.5	55278.4	55453.6	55338.6	55574.9	55553.6	55213.2	58105	55208	59269.1			800.58	65854.4	62353.1	61765.7	61132.5	61186.2	62196.2	61132.8	63313.1	61132.5	66284.5
800.48	59431.4	55241.9	55416.4	55302.9	55537.6	55558	55176.2	57898	55170.8	59106.2			800.48	66016.3	62316.3	61729.1	61095.6	61149.9	62230.8	61096	63110.5	61095.6	66154.3
800.38	59482.9	55204.3	55378.1	55266.8	55499.4	55570.4	55138.3	57694.1	55132.6	58956			800.38	66065.2	62279.3	61692.6	61058.7	61113.6	62271.4	61059	62912	61058.7	66034.5
800.28	59345.5	55166.7	55339.8	55231.3	55461.1	55593.2	55100.3	57495.1	55094.2	58822.1			800.28	66228.2	62242	61656.1	61021.4	61077	62318.3	61021.8	62718.4	61021.4	65926.4
800.18	58902.8	55129.3	55301.6	55197.2	55422.9	55628	55062.4	57302.3	55056.1	58707.3			800.18	65964.8	62205.1	61620	60984.5	61040.6	62372.7	60984.9	62531.3	60984.5	65832.3
800.08	58740.8	55093.1	55264.7	55165.8	55386	55677.2	55025.8	57117.3	55019.1	58615			800.08	65467.6	62168.8	61585.1	60948.2	61005	62435.6	60948.6	62351.8	60948.2	65754.1
799.98	58468.5	55058.5	55229.4	55138	55350.7	55742.7	54990.9	56940.8	54983.8	58547.9			799.98	65293.3	62133.4	61551.7	60912.8	60970.3	62507.9	60913.3	62180.7	60912.8	65693.3
799.88	58280.7	55025.3	55195.5	55114.2	55316.8	55825.5	54957.3	56772.9	54949.9	58508			799.88	65186.6	62098.9	61519.8	60878.3	60936.4	62590.3	60878.8	62018.4	60878.3	65651.3
799.78	58262.1	54992.9	55162.3	55094.6	55283.6	55926	54924.6	56613	54916.8	58496.4			799.78	65437	62064.6	61489.4	60844	60902.8	62682.9	60844.5	61864.6	60844	65628.9
799.68	58249.1	54960.8	55129.4	55079.6	55250.7	56044.6	54892.1	56460.5	54883.9	58514.5			799.68	65548.2	62029.9	61459.9	60809.3	60868.9	62785.8	60809.9	61718.9	60809.3	65626.6
799.58	58417	54928.6	55096.5	55070.1	55217.8	56181.5	54859.5	56315	54850.9	58563.6			799.58	65605.8	61994.5	61431.5	60773.9	60834.1	62899.5	60774.5	61580.7	60773.9	65645.4
799.48	58311.2	54896.3	55063.3	55067.5	55184.6	56336.7	54826.9	56176.3	54817.8	58644.9			799.48	65746.5	61958.2	61404.8	60737.6	60798.5	63024.6	60738.3	61450.1	60737.6	65686.6
799.38	58228.8	54863	55029.2	55072.8	55150.5	56508.9	54793.2	56043.2	54783.7	58758.8			799.38	65612.3	61921.4	61380.8	60700.8	60762.5	63162.3	60701.5	61327.2	60700.8	65751.7
799.28	58691.7	54828.2	54993.7	55087.5	55114.9	56696.8	54758.2	55915.1	54748.1	58905.8			799.28	65659.5	61883.8	61360.3	60663.2	60725.6	63312.8	60663.9	61211.3	60663.2	65841.9
799.18	58992.6	54791	54955.6	55113.2	55076.9	56897.8	54720.6	55790.6	54710	59085.5			799.18	65988.2	61845.1	61344	60624.4	60687.7	63476.5	60625.3	61102	60624.4	65958.3
799.08	59805.5	54750.2	54913.9	55151.6	55035.2	57108.6	54679.5	55668.3	54668.4	59297.1			799.08	66248.4	61805.2	61333.5	60584.6	60648.6	63653.5	60585.5	60998.7	60584.6	66102.1
798.98	60362.2	54705.2	54868.1	55205.4	54989.4	57325.8	54634.3	55547.3	54622.6	59540.1			798.98	66437.8	61764.1	61330.4	60543.5	60608.3	63843.7	60544.5	60901	60543.5	66274.6
798.88	60653.5	54656.7	54818.8	55278.8	54940.1	57546.6	54585.6	55427.9	54573.2	59815.2			798.88	66358.9	61721.9	61336.9	60501.3	60566.8	64046.9	60502.3	60808.6	60501.3	66477.1
798.78	60673	54605.6	54766.8	55376.9	54888	57767.8	54534.2	55310.8	54521.2	60122.9			798.78	66310.3	61678.9	61355.9	60458.3	60524.7	64262.1	60459.4	60721.2	60458.3	66710.8
798.68	60442.8	54552.7	54713	55504.7	54834.2	57985.8	54481.1	55196.5	54467.4	60463.6			798.68	66363.3	61635	61390	60414.4	60481.6	64487.5	60415.6	60638.3	60414.4	66976
798.58	60670	54498.6	54658	55667.6	54779.3	58196.3	54426.9	55085.3	54412.5	60837.4			798.58	66732.3	61589.6	61441.9	60369	60437.1	64719.3	60370.3	60558.8	60369	67272
798.48	60817.2	54443.4	54601.9	55870.4	54723.2	58394.1	54371.5	54977	54356.3	61243.6			798.48	67393.9	61541.7	61514.4	60321.1	60390	64952.4	60322.5	60481.3	60321.1	67596.9
798.38	61140.8	54386.1	54543.6	56116.7	54664.9	58573.2	54314	54870.3	54298	61680.6			798.38	68052.9	61490.1	61610.3	60269.5	60339.4	65180	60271	60404.2	60269.5	67947.3
798.28	61768.6	54325	54481.5	56409.7	54602.8	58726.8	54252.8	54763.3	54236	62146.2			798.28	68851.1	61433.8	61732.9	60213.2	60284	65394	60214.8	60325.8	60213.2	68319.1
798.18	62528.3	54259.3	54414.9	56753	54536.2	58849.5	54187.1	54655.1	54169.4	62639			798.18	69743.2	61372.2	61886.2	60151.5	60223.2	65585.1	60153.3	60245.3	60151.5	68707.5
798.08	63240.7	54187.8	54342.4	57148.9	54463.7	58936	54115.5	54544.1	54096.9	63157.2			798.08	70595.2	61304.9	62075	60084.3	60156.9	65744.1	60086.2	60162	60084.3	69107.6
797.98	64200.1	54109.6	54263.2	57599.5	54384.5	58981.7	54037.3	54429.2	54017.6	63699			797.98	71366.2	61232.1	62304.1	60011.5	60085	65861.9	60013.5	60075.6	60011.5	69514.7
797.88	65069	54024.3	54176.9	58106.4	54298.1	58981.5	53952	54309.8	53931.3	64261.2			797.88	71971.2	61154.4	62578.7	59933.8	60008.3	65931.9	59935.9	59986.4	59933.8	69926.8
797.78	65869.3	53932	54083.5	58670.3	54204.8	58928.8	53859.8	54185.9	53838	64837.3			797.78	72293.8	61072.7	62904.4	59852	59927.5	65951.2	59854.4	59895.1	59852	70345
797.68	66523.1	53832.7	53983.2	59290.2	54104.4	58828.2	53760.5	54057.3	53737.6	65430.8			797.68	72440.3	60987.3	63285.1	59766.7	59843.2	65922.3	59769.2	59801.7	59766.7	70775.4
797.58	67266.9	53727.1	53876.5	59964	53997.8	58682	53655.1	53924.5	53630.9	66041.3			797.58	73014.2	60898.1	63723.8	59677.5	59755.1	65854.1	59680.2	59705.9	59677.5	71229.6
797.48	67710.3	53616.1	53764.5	60688.1	53885.7	58488.5	53544.3	53788.3	53518.9	66662.2			797.48	73870.6	60804.6	64221.8	59584	59662.6	65761.6	59586.9	59606.9	59584	71724.4
797.38	67989.5	53500.6	53647.9	61456.5	53769.1	58250.6	53429.1	53649.5	53402.3	67289.4			797.38	74922.4	60705.7	64778.5	59485.1	59564.7	65605.1	59488.2	59503.5	59485.1	72220.3
797.28	68225.7	53381	53527.1	62260.6	53648.4	57971.7	53309.8	53508.2	53281.6	67917.4			797.28	75997.1	60600.3	65392.1	59379.7	59460.5	65361	59383	59394.4	59379.7	72692.7
797.18	68609.2	53257.6	53402.5	63089.8	53523.8	57655.9	53186.7	53364.6	53156.9	68539.1			797.18	76907.6	60488.5	66059.3	59267.9	59349.8	65040.1	59271.4	59279.6	59267.9	73149.3
797.08	69186.2	53129.4	53273.2	63930.3	53394.5	57306.9	53058.9	53217.8	53027.6	69145.2			797.08	77521	60370.8	66776.1	59150.2	59233.2	64657.8	59154	59159.4	59150.2	73600.5
796.98	70115.5	52996.4	53139	64767.2	53260.2	56929.4	52926.4	53067.4	52893.4	69725.6			796.98	77866.3	60248.1	67536.4	59027.5	59111.7	64231.7	59031.6	59034.8	59027.5	74056.8
796.88	70520	52858.3	52999.7	65584.3	53121	56528.7	52788.9	52913.3	52754.1	70269.4			796.88	78177.4	60121.5	68331.8	58900.9	58986.3	63778.7	58905.3	58906.6	58900.9	74525.8
796.78	70810.6	52715.1	52855.3	66364.4	52976.6	56110	52646.3	52755.2	52609.7	70764.7			796.78	78511.3	59991.6	69151.9	58771	58857.7	63313.9	58775.8	58775.5	58771	75011.2
796.68	71239.1	52567.2	52706.1	67090.2	52827.4	55679.2	52499.1	52593.5	52460.5	71199.5			796.68	78777.2	59858.9	69983.7	58638.3	58726.2	62848.7	58643.5	58641.8	58638.3	75511.1
796.58	71562	52415.4	52553	67745.1	52674.3	55242.2	52348.1	52428.8	52307.4	71562.2			796.58	79162.6	59723.6	70812.4	58503	58592.1	62391.6	58508.5	58505.7	58503	76018.9
796.48	71928.6	52259.8	52396.1	68311.9	52517.4	54803.9	52193.4	52261.3	52150.5	71840.6			796.48	79329.8	59585.6	71621.5	58365	58455.4	61948.2	58370.9	58367.1	58365	76523.7
796.38	72259.4	52100.4	52235.4	68775.1	52356.7	54368.7	52035	52090.9	51989.9	72023			796.38	79580.3	59445.7	72394.3	58225.1	58316.9	61522.6	58231.5	58226.7	58225.1	77012.1
796.28	72505.9	51938.8	52072.5	69122	52193.7	53941.6	51874.5	51918.9	51826.9	72100.6			796.28	79360.8	59304	73112.9	58083.4	58176.5	61116.3	58090.2	58084.6	58083.4	77467.7
796.18	71998.1	51776.3	51908.6	69342.3	52029.8	53527	51713.2	51746.8	51663	72066			796.18	79633.8	59160.2	73759.5	57939.6	58034.1	60729.6	57946.9	57940.5	57939.6	77872.9
796.08	71439.6	51614	51744.9	69428	51866.2	53128.6	51552.2	51575.6	51499.3	71913.5			796.08	80071.9	59014.5	74317	57793.9	57889.8	60361.9	57801.7	57794.6	57793.9	78210.2
795.98	71100.5	51453.1	51582.6	69374.4	51703.9	52749.2	51392.9	51406.4	51337.1	71640.2			795.98	80213.2	58867.5	74770.4	57646.9	57744.3	60013	57655.4	57647.5	57646.9	78463.4
795.88	70649.5	51295.2	51423.2	69180.2	51544.5	52391.3	51236.5	51240.7	51177.7	71245.6			795.88	79875.8	58720	75106.3	57499.4	57598.2	59682	57508.5	57499.8	57499.4	78618
795.78	70005.8	51140	51266.6	68845.2	51387.9	52055.2	51083.1	51078.3	51021	70730.1			795.78	79210.7	58573.6	75315.3	57353	57453.4	59369.4	57362.8	57353.3	57353	78662.8
795.68	69582.9	50987.5	51112.6	68373.7	51233.9	51740.9	50932.5	50919	50867	70097.9			795.68	78092.2	58430.3	75390.7	57209.7	57311.6	59075.4	57220.2	57209.9	57209.7	78589.7
795.58	69121.6	50838.4	50962	67773.9	51083.3	51448.6	50785.5	50763.5	50716.4	69356.8			795.58	77090.6	58291.4	75328.4	57070.8	57174.3	58800	57082.1	57071	57070.8	78393.3
795.48	68292	50693.8	50815.8	67057.2	50937	51178.6	50643.1	50612.9	50570.2	68517.2			795.48	76242.4	58156.9	75124.2	56936.2	57041.4	58541.7	56948.4	56936.4	56936.2	78067.7
795.38	67255.1	50553.8	50674.2	66237	50795.5	50929.9	50505.7	50467.3	50428.7	67591.4			795.38	75957	58026.8	74777.1	56806.2	56913	58299.4	56819.2	56806.3	56806.2	77610.9
795.28	66426.6	50419.9	50538.7	65329.6	50659.9	50702.5	50374.4	50328.1	50293.1	66594.4			795.28	75222.8	57900.4	74291.5	56679.7	56788.3	58070.9	56693.8	56679.8	56679.7	77026
795.18	65235.5	50293	50410.1	64352.7	50531.4	50496.2	50250.4	50196.2	50164.6	65542.6			795.18	74739.2	57776.9	73675.5	56556.2	56666.5	57854.6	56571.4	56556.3	56556.2	76319.9
795.08	64090.4	50173.3	50288.8	63323.8	50410	50309.6	50133.8	50071.8	50043.2	64451.9			795.08	74319.9	57656.2	72940.5	56435.6	56547.7	57649.5	56451.9	56435.6	56435.6	75503.3
794.98	63250	50060.7	50174.4	62260.7	50295.7	50141	50024.6	49954.6	49928.8	63338.6			794.98	73533.2	57539	72101.3	56318.4	56432.3	57455.1	56335.9	56318.4	56318.4	74590
794.88	62321.6	49955.4	50067.4	61181.3	50188.7	49989.4	49922.9	49845.1	49821.8	62219.2			794.88	72823.3	57425.2	71174.2	56204.6	56320.4	57270.8	56223.4	56204.6	56204.6	73595.6
794.78	61324.8	49857	49967.2	60101.7	50088.4	49852.8	49828.4	49742.6	49721.6	61108.5			794.78	72103.8	57315.6	70177.4	56095	56212.7	57096.6	56115.1	56095	56095	72537.6
794.68	60505.4	49764.8	49873.2	59037	49994.5	49729.5	49740.5	49646.5	49627.6	60020.3			794.68	71093.8	57210.5	69129.8	55989.9	56109.6	56932.3	56011.5	55989.9	55989.9	71434.3
794.58	59719.4	49678.8	49785.3	58001.1	49906.6	49618.2	49659.1	49556.8	49539.8	58967.4			794.58	70380.1	57109.7	68049.8	55889.1	56010.8	56777.2	55912.4	55889.1	55889.1	70303.5
794.48	59003.1	49598.5	49703.1	57005.6	49824.4	49517.5	49583.7	49472.9	49457.6	57960.3			794.48	69768.7	57012.3	66954.3	55791.7	55915.5	56629.7	55816.8	55791.7	55791.7	69161.9
794.38	58387.5	49523.6	49626.3	56060.3	49747.6	49426.1	49514.2	49394.5	49380.8	57008.1			794.38	69834.1	56918	65860.5	55697.4	55823.4	56489.4	55724.4	55697.4	55697.4	68026
794.28	57573.1	49454.7	49555.4	55173.5	49676.7	49343.9	49450.9	49322.1	49309.8	56118.3			794.28	69272.9	56826.7	64783.8	55606.1	55734.3	56355.5	55635.1	55606.1	55606.1	66910.8
794.18	56504.6	49392.2	49490.9	54351.8	49612.2	49270.7	49394.7	49256.4	49245.4	55296.8			794.18	68446.3	56739.2	63738.8	55518.6	55649	56228.5	55549.7	55518.6	55518.6	65830.9
794.08	55323.7	49336.5	49433.1	53599	49554.4	49206.3	49345.5	49197.5	49187.6	54546.9			794.08	67136.4	56656.8	62738.8	55436.2	55568.9	56109.6	55469.6	55436.2	55436.2	64799.1
793.98	54551.3	49287.8	49382.3	52917.3	49503.6	49150.5	49304	49145.6	49136.8	53870.5			793.98	65474.6	56581.4	61795.5	55360.8	55495.9	56000.5	55396.8	55360.8	55360.8	63826.8
793.88	53720.9	49245.8	49338.2	52306.7	49459.5	49102.6	49269.6	49100.6	49092.6	53267.1			793.88	64056.4	56514.4	60917.5	55293.8	55431.3	55902	55332.5	55293.8	55293.8	62922.5
793.78	53158.1	49209.2	49299.4	51764.4	49420.7	49061	49241.3	49061	49053.9	52733.9			793.78	62606.9	56456.9	60111.1	55236.3	55376.4	55815.3	55277.9	55236.3	55236.3	62092.3
793.68	52963.2	49176.8	49264.8	51286.9	49386	49024.3	49217.7	49025.5	49019.2	52266.8			793.68	60888.1	56408.7	59379.4	55188.1	55330.7	55739.8	55232.9	55188.1	55188.1	61339
793.58	52563.4	49148.1	49233.8	50870.3	49355.1	48991.8	49198.5	48993.9	48988.2	51862.1			793.58	59797.9	56368.9	58722.5	55148.3	55293.6	55674.5	55196.4	55148.3	55148.3	60662.7
793.48	52063.5	49122.8	49206.1	50510.1	49327.4	48963.1	49183.3	48965.6	48960.6	51515			793.48	58838.5	56336.6	58139.1	55116	55264	55618.4	55167.7	55116	55116	60061.9
793.38	51535.9	49100.9	49181.9	50201.8	49303.2	48938.1	49172.4	48940.8	48936.3	51221.2			793.38	58186.8	56310.6	57626.3	55090	55240.8	55570.3	55145.7	55090	55090	59533.5
793.28	50872.1	49083.8	49162.3	49942.1	49283.6	48917.9	49167	48920.7	48916.7	50977			793.28	57593.7	56289.2	57179	55068.6	55222.3	55528	55128.5	55068.6	55068.6	59072.6
793.18	49931.3	49071.9	49147.9	49726.5	49269.2	48903.2	49167.7	48905.9	48902.4	50778.1			793.18	57326.7	56271.2	56792.3	55050.6	55207.2	55490.5	55115	55050.6	55050.6	58673.9
793.08	49194.8	49064.8	49138.3	49549.8	49259.5	48893.3	49174	48895.9	48892.7	50619.3			793.08	57082.7	56255.8	56461	55035.2	55194.9	55456.7	55104.6	55035.2	55035.2	58332.2
792.98	49037	49061.5	49132.3	49406.4	49253.6	48887.1	49185.1	48889.6	48886.7	50495.2			792.98	56751.5	56242.4	56179.4	55021.7	55184.6	55426	55096.4	55021.7	55021.7	58041.8
792.88	49157.7	49060.7	49128.9	49291.1	49250.2	48883.6	49199.9	48885.8	48883.3	50400.2			792.88	56674.1	56229.9	55941.6	55009.3	55175.4	55397.3	55089.7	55009.3	55009.3	57796.7
792.78	49258.6	49061	49126.4	49198.2	49247.7	48881	49216.7	48883.1	48880.8	50329			792.78	56749.8	56219	55743.1	54998.4	55167.9	55371.2	55085.1	54998.4	54998.4	57592.5
792.68	49316.3	49061.2	49123.8	49123.3	49245.1	48878.4	49234.8	48880.2	48878.3	50277.2			792.68	56068.3	56210.5	55579.9	54989.9	55162.8	55348.2	55083.3	54989.9	54989.9	57425.1
792.58	49247.3	49061.4	49121.2	49063.3	49242.4	48875.7	49254	48877.3	48875.6	50241.7			792.58	55228.9	56204.2	55447.2	54983.6	55160.1	55328.3	55084.3	54983.6	54983.6	57289.6
792.48	49086.3	49062.1	49119	49016.1	49240.3	48873.5	49275.2	48875	48873.4	50220.5			792.48	55035.4	56200.1	55340.8	54979.5	55159.7	55311.3	55088.2	54979.5	54979.5	57182
792.38	48831.2	49064	49117.8	48979.8	49239.1	48872.3	49298.8	48873.6	48872.3	50211.8			792.38	54967.9	56198.4	55257.1	54977.8	55161.8	55297.5	55095.2	54977.8	54977.8	57098.6
792.28	48624.6	49066.6	49117.4	48952.2	49238.7	48871.8	49324.8	48873	48871.8	50213.6			792.28	54897.2	56198.4	55191.9	54977.8	55165.6	55285.9	55104.6	54977.8	54977.8	57035.3
792.18	48855	49065.6	49113.2	48927.3	49234.5	48867.7	49348.8	48868.7	48867.7	50219.8			792.18	54804.1	56194.5	55136.8	54973.9	55165.8	55271.1	55111.1	54973.9	54973.9	56983.7
792.08	48961.9	49064.3	49108.7	48907	49230	48863.2	49374.3	48864.1	48863.2	50232.6			792.08	55184.4	56190.4	55092.7	54969.8	55165.9	55256.6	55118.4	54969.8	54969.8	56944.8
791.98	49292.1	49062.1	49103.3	48889.7	49224.5	48857.7	49400.7	48858.5	48857.7	50250.4			791.98	55169.4	56186	55057.3	54965.4	55165.8	55242.3	55126.5	54965.4	54965.4	56916.4
791.88	49529.3	49058.8	49096.5	48874.2	49217.8	48851	49428	48851.7	48851	50272.1			791.88	55202.9	56180.7	55028.3	54960.1	55165	55227.7	55135	54960.1	54960.1	56896.3
791.78	49561.4	49054.7	49089	48860.1	49210.3	48843.4	49456.6	48844.1	48843.4	50297.6			791.78	55588.3	56174	55003.6	54953.4	55162.9	55212.1	55143.6	54953.4	54953.4	56882.6
791.68	49447	49049.9	49080.6	48846.9	49201.9	48835.1	49486.7	48835.6	48835.1	50326.4			791.68	55934.8	56166.2	54982.2	54945.6	55159.9	55195.9	55152.6	54945.6	54945.6	56874.5
791.58	49518.3	49044.6	49071.7	48834.6	49193	48826.2	49518.8	48826.7	48826.2	50358.5			791.58	56127	56157.1	54963	54936.5	55155.8	55178.7	55162.3	54936.5	54936.5	56871
791.48	49632	49038.7	49062.1	48822.4	49183.4	48816.5	49552.7	48817	48816.5	50393.6			791.48	56203.3	56146.7	54945.1	54926.1	55150.5	55160.6	55172.8	54926.1	54926.1	56871.4
791.38	50047.4	49031.8	49051.3	48809.9	49172.6	48805.8	49588.3	48806.2	48805.8	50431.2			791.38	56316.1	56135.3	54928.3	54914.7	55144.6	55141.9	55184.7	54914.7	54914.7	56875.9
791.28	50352.5	49023.7	49039.3	48796.6	49160.6	48793.8	49625.6	48794.1	48793.8	50471.1			791.28	56269	56123.8	54912.8	54903.2	55138.6	55123.4	55199.2	54903.2	54903.2	56885
791.18	50368.9	49015	49026.6	48782.9	49147.8	48781	49665.3	48781.3	48781	50513.9			791.18	56031.9	56111.9	54898	54891.3	55132.4	55104.9	55216.5	54891.3	54891.3	56898.5
791.08	50020	49005.6	49013	48768.7	49134.3	48767.4	49707.5	48767.7	48767.4	50559.6			791.08	56304.7	56099.3	54883.4	54878.7	55125.8	55085.9	55236.5	54878.7	54878.7	56916.1
790.98	50165.6	48995.6	48998.8	48754.1	49120	48753.2	49752.5	48753.4	48753.2	50608.4			790.98	56756.3	56085.8	54868.4	54865.2	55118.5	55066.2	55259.7	54865.2	54865.2	56937.9
790.88	50467.4	48984.8	48983.7	48738.7	49104.9	48738.1	49800.4	48738.3	48738.1	50660.4			790.88	57012.5	56070.8	54852.4	54850.2	55110	55045.4	55285.8	54850.2	54850.2	56963.6
790.78	50929.4	48972.8	48967.1	48722	49088.4	48721.6	49850.8	48721.7	48721.6	50715			790.78	57484.7	56053.7	54834.6	54833.1	55099.6	55022.7	55314.9	54833.1	54833.1	56993.2
790.68	51406	48958.6	48948.4	48703	49069.6	48702.8	49903.1	48702.9	48702.8	50771.7			790.68	57714.7	56034.9	54815.3	54814.2	55087.8	54998.5	55347.9	54814.2	54814.2	57027.3
790.58	51717.1	48943	48928	48682.6	49049.3	48682.4	49958.2	48682.5	48682.4	50831.5			790.58	57792.7	56014.9	54795	54794.3	55075.2	54973.5	55386.1	54794.3	54794.3	57067.4
790.48	51323	48926.8	48906.9	48661.5	49028.2	48661.4	50017.2	48661.5	48661.4	50895.3			790.48	57548.1	55994.6	54774.4	54774	55062.4	54948.2	55431	54774	54774	57114.7
790.38	50864.5	48910.3	48885.5	48640	49006.7	48639.9	50080.7	48640	48639.9	50963.7			790.38	57273.8	55974.2	54753.9	54753.6	55050	54923.1	55483.6	54753.6	54753.6	57170.4
790.28	51111.4	48893.8	48863.8	48618.3	48985.1	48618.2	50149.1	48618.3	48618.2	51037.2			790.28	57312	55954.1	54733.6	54733.4	55038.1	54898.4	55545	54733.4	54733.4	57235.4
790.18	51409.1	48877.7	48842.4	48596.8	48963.6	48596.8	50223.1	48596.9	48596.8	51116.5			790.18	57424.4	55933.8	54713.3	54713.2	55026.5	54873.8	55615.6	54713.2	54713.2	57310.3
790.08	51391.5	48861	48820.2	48574.7	48941.5	48574.7	50302.1	48574.7	48574.7	51200.9			790.08	57702.8	55912.8	54692.3	54692.2	55014.6	54848.6	55695.7	54692.2	54692.2	57395.2
789.98	51709.7	48843	48796.7	48551.1	48918	48551.1	50385.6	48551.2	48551.1	51290			789.98	58074.4	55890.8	54670.3	54670.2	55002.1	54822.6	55785.9	54670.2	54670.2	57490.8
789.88	51875.5	48824.1	48772	48526.4	48893.2	48526.4	50474.1	48526.4	48526.4	51384.3			789.88	58009.1	55868	54647.4	54647.4	54989.2	54795.9	55887	54647.4	54647.4	57597.9
789.78	51898.2	48804.6	48746.6	48501	48867.9	48501	50568.5	48501.1	48501	51484.6			789.78	57884.9	55844.5	54623.9	54623.9	54976.1	54768.7	56000.1	54623.9	54623.9	57717.6
789.68	51756.1	48784.6	48720.4	48474.9	48841.7	48474.9	50668.9	48474.9	48474.9	51591.1			789.68	57854.7	55820.6	54600	54600	54963.1	54741.2	56126.1	54600	54600	57850.9
789.58	51874	48764.2	48693.7	48448.1	48815	48448.1	50775.7	48448.2	48448.1	51704.2			789.58	57906.3	55796.8	54576.2	54576.2	54950.7	54713.8	56266	54576.2	54576.2	57998.8
789.48	51983.5	48743.5	48666.6	48421	48787.8	48421	50889.5	48421	48421	51824.4			789.48	57891.9	55772.6	54552	54552	54938.6	54686.3	56420	54552	54552	58161.5
789.38	52039.8	48722.2	48638.5	48393	48759.8	48393	51009.9	48393	48393	51951.5			789.38	58131.4	55747.5	54526.9	54526.9	54926.1	54658	56587.9	54526.9	54526.9	58338.8
789.28	52431.3	48699.5	48609	48363.4	48730.2	48363.4	51136.6	48363.4	48363.4	52085.1			789.28	58559	55720.8	54500.2	54500.2	54912.7	54628.2	56769.3	54500.2	54500.2	58530.4
789.18	52834.6	48675.9	48578.2	48332.6	48699.4	48332.6	51270.1	48332.6	48332.6	52225.8			789.18	59026.3	55692.2	54471.6	54471.6	54898.1	54596.6	56963.7	54471.6	54471.6	58735.8
789.08	52684.7	48651.2	48546.2	48300.6	48667.5	48300.6	51410.6	48300.6	48300.6	52373.6			789.08	59502.8	55661.2	54440.6	54440.6	54881.9	54562.7	57170.4	54440.6	54440.6	58954.4
788.98	52738.9	48625.7	48513	48267.5	48634.3	48267.5	51558.3	48267.5	48267.5	52529			788.98	59824.4	55627.8	54407.2	54407.2	54864	54526.5	57389	54407.2	54407.2	59185.7
788.88	52802.7	48599.2	48478.8	48233.2	48600.1	48233.2	51713.5	48233.2	48233.2	52691.9			788.88	60139.5	55592.2	54371.6	54371.6	54844.8	54488.2	57618.8	54371.6	54371.6	59429.3
788.78	53114.1	48572.6	48444	48198.5	48565.3	48198.5	51876.6	48198.5	48198.5	52863.2			788.78	60235.3	55555	54334.4	54334.4	54825	54448.4	57859.5	54334.4	54334.4	59684.7
788.68	53026.5	48545.5	48408.6	48163	48529.9	48163	52047.5	48163	48163	53042.5			788.68	60246.4	55516.8	54296.2	54296.2	54805.2	54407.7	58110	54296.2	54296.2	59951.1
788.58	53042.1	48518	48372.5	48126.9	48493.8	48126.9	52226.2	48126.9	48126.9	53229.8			788.58	60191.1	55478.2	54257.6	54257.6	54786	54366.6	58369.5	54257.6	54257.6	60227.5
788.48	53041.7	48490.4	48335.9	48090.4	48457.2	48090.4	52412.6	48090.4	48090.4	53425.1			788.48	59944.7	55439.7	54219.1	54219.1	54768.1	54325.7	58636.1	54219.1	54219.1	60512.4
788.38	52961.4	48463	48299.3	48053.7	48420.6	48053.7	52606.7	48053.7	48053.7	53628.4			788.38	59866.4	55401.2	54180.6	54180.6	54751.5	54285	58907.7	54180.6	54180.6	60803.5
788.28	52947.4	48435.3	48262	48016.5	48383.3	48016.5	52807.5	48016.5	48016.5	53838.8			788.28	59924.9	55362.5	54141.9	54141.9	54736	54244	59181.1	54141.9	54141.9	61098
788.18	53320.9	48406.9	48223.7	47978.1	48345	47978.1	53013.8	47978.1	47978.1	54055.1			788.18	60284.1	55323	54102.4	54102.4	54721.2	54202.4	59453.1	54102.4	54102.4	61392.5
788.08	53697.4	48377.5	48184	47938.4	48305.4	47938.4	53224.6	47938.4	47938.4	54276.2			788.08	60594.1	55282.3	54061.7	54061.7	54706.6	54159.6	59720	54061.7	54061.7	61683.5
787.98	53918.9	48346.9	48142.8	47897.2	48264.2	47897.2	53438.6	47897.2	47897.2	54500.8			787.98	60871.6	55239.9	54019.3	54019.3	54692.2	54115.3	59978.2	54019.3	54019.3	61967.7
787.88	53954.8	48315	48099.9	47854.3	48221.4	47854.3	53654.4	47854.3	47854.3	54727.7			787.88	61044.7	55196	53975.4	53975.4	54678.1	54069.4	60224.5	53975.4	53975.4	62241.8
787.78	54058.4	48282.5	48055.9	47810.4	48177.5	47810.4	53870.8	47810.4	47810.4	54955.6			787.78	61083	55150.8	53930.2	53930.2	54664.6	54022.3	60455.9	53930.2	53930.2	62503
787.68	53956.2	48249.5	48011.1	47765.6	48132.9	47765.6	54086.4	47765.6	47765.6	55183.2			787.68	61211.9	55104.5	53883.9	53883.9	54652.1	53974.1	60669.4	53883.9	53883.9	62748.5
787.58	54135.1	48215.9	47965.3	47719.7	48087.3	47719.7	54298.7	47719.7	47719.7	55408.1			787.58	61303.7	55057.2	53836.6	53836.6	54641.1	53925.1	60862.1	53836.6	53836.6	62975.7
787.48	54508.2	48181.5	47918.1	47672.5	48040.4	47672.5	54505	47672.5	47672.5	55627.5			787.48	61424.6	55009.1	53788.4	53788.4	54631.7	53875.2	61031.6	53788.4	53788.4	63182.2
787.38	54810.7	48146.2	47869.6	47624	47992.4	47624	54702.8	47624	47624	55839.1			787.38	61626.4	54959.5	53738.9	53738.9	54623.7	53824	61175.1	53738.9	53738.9	63365.5
787.28	54833.8	48110	47819.5	47574	47943.2	47574	54888.9	47574	47574	56039.7			787.28	62000.1	54908.6	53688	53688	54617.3	53771.4	61291	53688	53688	63524.3
787.18	54922.1	48072.4	47767.7	47522.1	47892.4	47522.1	55059.9	47522.1	47522.1	56226.1			787.18	62202.4	54856.3	53635.7	53635.7	54612.6	53717.5	61378.4	53635.7	53635.7	63657.7
787.08	55351	48033.8	47714.1	47468.6	47840.3	47468.6	55213.1	47468.6	47468.6	56395.6			787.08	62297.9	54802.3	53581.7	53581.7	54609.9	53662	61436.8	53581.7	53581.7	63765.9
786.98	55591.5	47994.2	47659	47413.4	47787.2	47413.4	55345.6	47413.4	47413.4	56545.7			786.98	62552.9	54746.8	53526.1	53526.1	54609.4	53604.9	61467.1	53526.1	53526.1	63849.8
786.88	55809.1	47953.4	47602.1	47356.5	47733.2	47356.5	55454.5	47356.5	47356.5	56673.6			786.88	62779.8	54690.2	53469.6	53469.6	54612.1	53546.9	61471.6	53469.6	53469.6	63912
786.78	56005.7	47911.5	47543.4	47297.8	47678.4	47297.8	55537.8	47297.8	47297.8	56777.7			786.78	62581.6	54632.9	53412.2	53412.2	54618.5	53488.1	61453.3	53412.2	53412.2	63956.1
786.68	56019.9	47869.1	47483.5	47237.9	47623.9	47237.9	55594.7	47237.9	47237.9	56857.5			786.68	62598.7	54574.9	53354.3	53354.3	54629.2	53428.8	61416.3	53354.3	53354.3	63986.4
786.58	56046.8	47826.5	47422.6	47177	47570.2	47177	55625	47177	47177	56913.2			786.58	62533	54516.9	53296.3	53296.3	54645.3	53369.5	61366.1	53296.3	53296.3	64009
786.48	56099.3	47784	47361	47115.4	47518.2	47115.4	55629.7	47115.4	47115.4	56946.6			786.48	62299.1	54459.1	53238.4	53238.4	54667.4	53310.3	61309.2	53238.4	53238.4	64030.8
786.38	56027.3	47742.4	47299.6	47053.9	47469.4	47053.9	55611.7	47053.9	47053.9	56961.2			786.38	62336.7	54400.8	53180.1	53180.1	54695.4	53250.7	61230.3	53180.1	53180.1	64037
786.28	55585	47701.9	47238.3	46992.7	47424.8	46992.7	55574.6	46992.7	46992.7	56961.6			786.28	62703.4	54341.9	53121.1	53121.1	54729.8	53190.4	61114.5	53121.1	53121.1	64013.4
786.18	55517.8	47662	47176.7	46931	47384.7	46931	55522.8	46931	46931	56953.2			786.18	62862.2	54282.3	53061.3	53061.3	54771	53129.5	60962.5	53061.3	53061.3	63961.4
786.08	56019	47622.7	47114.7	46869	47350.4	46869	55462.5	46869	46869	56943.4			786.08	62893.9	54221.5	53000.4	53000.4	54819.4	53067.4	60775.1	53000.4	53000.4	63882.3
785.98	56116.2	47583.7	47052	46806.2	47323	46806.2	55378.8	46806.2	46806.2	56919			785.98	63049.4	54159.4	52938	52938	54875.4	53003.8	60553.8	52938	52938	63778.5
785.88	56302.7	47544	46987.6	46741.6	47303	46741.6	55242.4	46741.6	46741.6	56852.4			785.88	63309	54096.4	52874.6	52874.6	54940.3	52939.3	60301	52874.6	52874.6	63653.3
785.78	56712.6	47503.9	46921.6	46675.3	47292.6	46675.3	55055.3	46675.3	46675.3	56747.5			785.78	63268.9	54032.5	52810	52810	55014.9	52873.7	60019	52810	52810	63510
785.68	56507.9	47464.2	46854.9	46608.2	47294.5	46608.2	54821.8	46608.2	46608.2	56610.8			785.68	63534.3	53967.7	52744.3	52744.3	55100	52806.8	59710.6	52744.3	52744.3	63352.3
785.58	56381.2	47425.2	46787.7	46540.5	47311.4	46540.5	54546.7	46540.5	46540.5	56449.7			785.58	63675.9	53902.4	52677.6	52677.6	55197.2	52739.2	59379.1	52677.6	52677.6	63184.9
785.48	56295.3	47387.2	46720.2	46472.2	47346	46472.2	54235.5	46472.2	46472.2	56272.3			785.48	63455	53837.3	52610.6	52610.6	55307.9	52671.1	59028.1	52610.6	52610.6	63012.6
785.38	56387.2	47351.3	46653.7	46404.6	47402	46404.6	53895.3	46404.6	46404.6	56088.6			785.38	63314.2	53772.6	52543.2	52543.2	55433.5	52602.7	58661	52543.2	52543.2	62840.3
785.28	55813.8	47317.6	46588.3	46337.5	47482	46337.5	53532	46337.5	46337.5	55907.6			785.28	63277.1	53709.2	52475.9	52475.9	55575.7	52534.5	58281.8	52475.9	52475.9	62673.4
785.18	55718.2	47285.5	46523.4	46270.2	47588.2	46270.2	53151.1	46270.2	46270.2	55737.6			785.18	63058.1	53647.9	52409.2	52409.2	55736.5	52466.9	57894.1	52409.2	52409.2	62517.7
785.08	56162.3	47255.1	46459.2	46202.7	47723.1	46202.7	52758.2	46202.7	46202.7	55587.4			785.08	62795.3	53589	52342.8	52342.8	55916.8	52399.5	57501	52342.8	52342.8	62378
784.98	56135.4	47226.5	46396.2	46135	47889	46135	52358.4	46135	46135	55464.9			784.98	62917.8	53532.9	52276.4	52276.4	56118.1	52332.2	57105.6	52276.4	52276.4	62259.6
784.88	56182.7	47198.8	46333.9	46066.2	48087	46066.2	51955.4	46066.2	46066.2	55376.6			784.88	62883.2	53480.9	52210.3	52210.3	56342.1	52265.3	56710.9	52210.3	52210.3	62168.3
784.78	56423.1	47172.5	46272.9	45996.2	48318.6	45996.2	51553.3	45996.2	45996.2	55328.6			784.78	62704	53433.9	52144.2	52144.2	56590	52198.3	56319.7	52144.2	52144.2	62109.2
784.68	56255.6	47148.6	46215.1	45926.3	48585.8	45926.3	51156.5	45926.3	45926.3	55327.2			784.68	62683.6	53393	52077.9	52077.9	56862.8	52131.1	55934.3	52077.9	52077.9	62087.6
784.58	55801.8	47127.8	46162.2	45856.8	48888.9	45856.8	50768.1	45856.8	45856.8	55376.7			784.58	62713.9	53360.3	52011.3	52011.3	57162	52063.7	55556.9	52011.3	52011.3	62109.1
784.48	55415.7	47110.1	46115.1	45787.5	49226.7	45787.5	50390	45787.5	45787.5	55479.5			784.48	62763.5	53338	51944.4	51944.5	57488.5	51996.1	55189.5	51944.4	51944.4	62178.8
784.38	55621.9	47096	46075.7	45718.6	49597.3	45718.6	50023.9	45718.6	45718.6	55637.1			784.38	62801.4	53328.4	51876.7	51876.8	57842.1	51927.6	54833.4	51876.7	51876.7	62301.4
784.28	55769	47084.8	46045.3	45649.3	49996.5	45649.3	49670.1	45649.3	45649.3	55848.9			784.28	63085.3	53335	51808.1	51808.3	58222.7	51858.2	54489.8	51808.1	51808.1	62481.5
784.18	56236.5	47075.6	46025.2	45578.4	50418.6	45578.4	49328.2	45578.4	45578.4	56112.6			784.18	63150.7	53362	51738.7	51739	58629.3	51788.1	54160	51738.7	51738.7	62723.5
784.08	56734.4	47068.4	46018.2	45505.4	50857.5	45505.4	48998	45505.4	45505.4	56425.9			784.08	63084	53413.5	51667.9	51668.4	59059.1	51716.6	53844.2	51667.9	51667.9	63030.2
783.98	56731.1	47063.3	46027.8	45430.3	51306	45430.3	48679.7	45430.3	45430.3	56785.9			783.98	63632.7	53494.9	51595.4	51596	59507.9	51643.3	53542.7	51595.4	51595.4	63403.4
783.88	56963.8	47061	46058.8	45353.4	51756.5	45353.4	48373.5	45353.4	45353.4	57189.4			783.88	64029.2	53612.7	51521.2	51522.3	59969.8	51568.4	53255.7	51521.2	51521.2	63844.2
783.78	56864.2	47062.1	46116.3	45274.9	52200.1	45274.9	48079.2	45274.9	45274.9	57633			783.78	64142.5	53773.8	51445.2	51446.9	60436.3	51491.8	52983.2	51445.2	51445.2	64351.1
783.68	57218.5	47066.5	46205.8	45194.2	52626.9	45194.2	47796	45194.2	45194.2	58112.5			783.68	64405.6	53985.9	51367.1	51369.6	60895.9	51413	52724.7	51367.1	51367.1	64920.7
783.58	58039.4	47074.1	46333.2	45110.8	53026.1	45110.8	47522.9	45110.8	45110.8	58623.9			783.58	64583.4	54257.2	51286.7	51290.5	61334.3	51331.9	52479.6	51286.7	51286.7	65546.9
783.48	58605.6	47084.8	46505.3	45023.9	53387.1	45023.9	47258.6	45023.9	45023.9	59164.1			783.48	65315.3	54596.2	51203.2	51209	61734.4	51247.8	52246.7	51203.2	51203.2	66221.4
783.38	59372	47098.1	46729.1	44932.5	53699.4	44932.5	47001.5	44932.5	44932.5	59730.6			783.38	66353.9	55011.4	51115.9	51124.6	62077.5	51159.8	52024.5	51115.9	51115.9	66934.4
783.28	60042.2	47114.4	47013	44836.4	53954	44836.4	46750.8	44836.4	44836.4	60323			783.28	67124.1	55511.4	51024.1	51037.1	62345.9	51067.5	51811.8	51024.1	51024.1	67677.2
783.18	60667.2	47134.2	47365.7	44735.2	54143	44735.2	46505.6	44735.2	44735.2	60942.9			783.18	67963.1	56105.2	50927.6	50946.7	62525.5	50970.4	51607.3	50927.6	50927.6	68444.7
783.08	61683.1	47158.3	47796.5	44629	54259.3	44629	46265.4	44629	44629	61592.3			783.08	68367.5	56801.3	50826.6	50854.4	62610.5	50868.8	51410.6	50826.6	50826.6	69239.1
782.98	62197.2	47187.8	48315	44518.1	54293	44518.1	46029.7	44518.1	44518.1	62271.2			782.98	68813	57607.2	50721.4	50761.5	62606.3	50763	51220.7	50721.4	50721.4	70073.2
782.88	62752.2	47224	48929.8	44402.5	54231.7	44402.5	45798.2	44402.5	44402.5	62976.3			782.88	69688.1	58528.3	50611.8	50669.1	62531.9	50652.8	51036.9	50611.8	50611.8	70972
782.78	63295.2	47267.8	49648.8	44282	54093.1	44282	45570	44282	44282	63733.6			782.78	70515.2	59568	50497.7	50579	62414.7	50538.1	50857.9	50497.7	50497.7	71967
782.68	64083.5	47319.9	50478.1	44156.2	53869.4	44156.2	45344.3	44156.2	44156.2	64543.1			782.68	71435.6	60726.8	50378.9	50493.1	62168.4	50418.8	50682.8	50378.9	50378.9	72974.4
782.58	65470.3	47381.1	51422	44024.5	53559.9	44024.5	45119.8	44024.5	44024.5	65409.4			782.58	72015.4	62001.6	50254.6	50413.6	61761.7	50294	50509.8	50254.6	50254.6	73962.4
782.48	66437.6	47452.4	52482.5	43886.1	53168.2	43886.1	44895.4	43886.1	43886.1	66340.2			782.48	73148.9	63385.5	50123.9	50343.3	61215.5	50162.8	50337.3	50123.9	50123.9	74948.9
782.38	67553.6	47534.6	53658.6	43740.3	52699.7	43740.3	44669.9	43740.3	43740.3	67342			782.38	74764.1	64868.7	49986.7	50286.7	60558.9	50025.1	50164.3	49986.7	49986.7	75956.8
782.28	68684	47629.7	54946.8	43586.9	52162.1	43586.9	44442.8	43586.9	43586.9	68420.6			782.28	75725.2	66436.8	49842.7	50249.1	59823.5	49880.6	49989.8	49842.7	49842.7	77009
782.18	69578.3	47739.5	56340.2	43425.8	51564.1	43425.8	44213.3	43425.8	43425.8	69579.7			782.18	76908.5	68070.9	49691.1	50236.7	59039.5	49728.5	49812.5	49691.1	49691.1	78123.6
782.08	71075.2	47865.8	57827.2	43256.3	50915	43256.3	43980.5	43256.3	43256.3	70819.6			782.08	78098.5	69749.1	49532.2	50257.8	58233.7	49569.1	49631.8	49532.2	49532.2	79312.7
781.98	72553.3	48011	59392.8	43078.2	50224.9	43078.2	43743.9	43078.2	43078.2	72138.1			781.98	78999.2	71445.7	49366.3	50322.6	57427.6	49402.8	49447.8	49366.3	49366.3	80581.1
781.88	73761.9	48178.1	61018.2	42891.6	49504.3	42891.6	43503.2	42891.6	42891.6	73529.1			781.88	80165.8	73131	49193.2	50441.6	56636.4	49229.2	49259.4	49193.2	49193.2	81924.9
781.78	74815	48369.9	62680.2	42696.3	48763.5	42696.3	43257.9	42696.3	42696.3	74982.7			781.78	81496.1	74772.6	49012.4	50627.1	55869.9	49047.9	49066.1	49012.4	49012.4	83334
781.68	75810.5	48589.5	64352.2	42492.1	48011.9	42492.1	43007.6	42492.1	42492.1	76485			781.68	82931.3	76336.6	48823.7	50892.4	55133.8	48858.8	48867	48823.7	48823.7	84793.7
781.58	77451.6	48839.9	66004.2	42278.6	47258.1	42278.6	42751.4	42278.6	42278.6	78018			781.58	84316.9	77787.2	48626	51251	54429.9	48660.6	48660.7	48626	48626	86285.4
781.48	79218.8	49124.2	67603.6	42055.3	46509.6	42055.3	42488.7	42055.3	42055.3	79560.4			781.48	86179.6	79088.9	48417.9	51716.7	53757.1	48452.2	48445.7	48417.9	48417.9	87788.7
781.38	80779.3	49445	69116.1	41821.4	45772.4	41821.4	42218.6	41821.4	41821.4	81087.9			781.38	88500.9	80208.1	48198.8	52303.7	53113.5	48232.5	48220.8	48198.8	48198.8	89283.6
781.28	82438.1	49804.6	70506.8	41576.2	45051.2	41576.2	41939.9	41576.2	41576.2	82574			781.28	90480	81114.8	47968.5	53026	52497.2	48001.9	47986	47968.5	47968.5	90751.8
781.18	84022.3	50206	71742.6	41320.1	44350.7	41320.1	41652.9	41320.1	41320.1	83992			781.18	91822.1	81782.5	47727	53895.3	51905.2	47760	47740.8	47727	47727	92175.9
781.08	85210.5	50651.5	72792.5	41054.1	43674.9	41054.1	41358.5	41054.1	41054.1	85315.2			781.08	93330.3	82190.3	47474.8	54921	51335.3	47507.3	47485.6	47474.8	47474.8	93540.5
780.98	86147.6	51141.4	73627.8	40778.7	43026.1	40778.7	41057	40778.7	40778.7	86516.1			780.98	94640.8	82323	47212.5	56107.9	50785.2	47244.7	47221	47212.5	47212.5	94831.7
780.88	87238.6	51673.2	74223.8	40494.6	42405.5	40494.6	40748.8	40494.6	40494.6	87567.6			780.88	96300	82170.7	46940.2	57453.9	50252.1	46972	46946.7	46940.2	46940.2	96034.8
780.78	88379.5	52241.1	74560.9	40202.4	41813.6	40202.4	40434.5	40202.4	40202.4	88442.8			780.78	98343.2	81725	46657.6	58949.7	49733	46689	46662.6	46657.6	46657.6	97129.1
780.68	89334.5	52833.8	74624.9	39903	41249.9	39903	40114.7	39903	39903	89114.5			780.68	99772.6	80986.2	46365.5	60578.4	49226.4	46396.6	46369.5	46365.5	46365.5	98094.8
780.58	89861.3	53433.7	74407.9	39597	40713.6	39597	39790.1	39597	39597	89554.3			780.58	100442	79966.8	46065.7	62314.1	48731.6	46096.4	46068.7	46065.7	46065.7	98914.7
780.48	90120.5	54015.7	73908.4	39286.5	40204.4	39286.5	39462.4	39286.5	39286.5	89731.4			780.48	100327	78685.8	45759.8	64121.6	48248.2	45790.1	45762.1	45759.8	45759.8	99568.7
780.38	89594	54546.1	73132.7	38973.9	39722	38973.9	39134.1	38973.9	38973.9	89613.4			780.38	100411	77168.4	45450.1	65956.4	47776.9	45480	45451.8	45450.1	45450.1	100033
780.28	88768.3	54981.8	72093.7	38660.9	39265.6	38660.9	38806.6	38660.9	38660.9	89165.1			780.28	100406	75444.6	45138.4	67765.4	47317.8	45168.1	45139.8	45138.4	45138.4	100282
780.18	88243.7	55274.2	70810	38349.2	38833.8	38349.2	38481.7	38349.2	38349.2	88352.2			780.18	100066	73547	44826.1	69488.1	46870.6	44855.4	44827.1	44826.1	44826.1	100284
780.08	87441.9	55380	69306	38040.7	38425.8	38040.7	38161.2	38040.7	38040.7	87150.8			780.08	99715.8	71510.4	44513.6	71059.3	46434.6	44542.6	44514.4	44513.6	44513.6	100007
779.98	86125.6	55281.1	67610.6	37737.4	38040.9	37737.4	37846.8	37737.4	37737.4	85567.1			779.98	99097	69371.6	44202.2	72414.5	46010	44230.8	44202.8	44202.2	44202.2	99420.8
779.88	84035.7	55024.3	65756.6	37441.5	37678.7	37441.5	37540.8	37441.5	37441.5	83675.8			779.88	98099.4	67167.6	43893.1	73492.6	45596.8	43921.4	43893.5	43893.1	43893.1	98499.5
779.78	81384	54641.5	63779.5	37155.6	37339.4	37155.6	37245.6	37155.6	37155.6	81539.1			779.78	96957.7	64934.7	43587.8	74240.4	45195.7	43615.7	43588.1	43587.8	43587.8	97223.6
779.68	78831.7	54074.5	61715.4	36881.8	37022.9	36881.8	36963.3	36881.8	36881.8	79130.8			779.68	95372.9	62707.3	43287.8	74616.4	44807.5	43315.5	43288	43287.8	43287.8	95583.5
779.58	76391	53343.6	59599.9	36621.1	36728.6	36621.1	36694.9	36621.1	36621.1	76503.8			779.58	93543.4	60517.5	42995.4	74594.4	44433.5	43022.7	42995.5	42995.4	42995.4	93582.1
779.48	74159.3	52478.7	57466.9	36374.4	36455.6	36374.4	36441.2	36374.4	36374.4	73719.3			779.48	91118.3	58393.2	42711.9	74164.2	44074.6	42739	42712	42711.9	42711.9	91235.4
779.38	71550	51514.5	55348.5	36141.9	36202.8	36141.9	36202.3	36141.9	36141.9	70842.3			779.38	88798.5	56359	42439.5	73334.1	43732.3	42466.2	42439.5	42439.5	42439.5	88573.4
779.28	68648.3	50487.7	53274.1	35924.6	35969.8	35924.6	35979.2	35924.6	35924.6	67936.9			779.28	85913	54434.5	42179.5	72129.3	43407.5	42205.9	42179.5	42179.5	42179.5	85638.9
779.18	65472	49432.8	51270.2	35723.5	35756.8	35723.5	35772.8	35723.5	35723.5	65062.1			779.18	83064.8	52635.6	41933.9	70590.6	43101.7	41960.1	41934	41933.9	41933.9	82486.3
779.08	62273.7	48379.5	49359.2	35539.1	35563.4	35539.1	35583.6	35539.1	35539.1	62268.3			779.08	79524.2	50973.5	41704.3	68771.2	42816.1	41730.3	41704.4	41704.3	41704.3	79178
778.98	59600.4	47351.2	47558.7	35371.7	35389.3	35371.7	35411.7	35371.7	35371.7	59595.8			778.98	75805.8	49455.1	41492.2	66733.1	42551.7	41517.9	41492.3	41492.2	41492.2	75781.2
778.88	56964.2	46365.2	45882	35221	35233.6	35221	35257	35221	35221	57074.9			778.88	72235.7	48083.2	41298.2	64542.2	42309	41323.6	41298.3	41298.2	41298.2	72363.3
778.78	54314.4	45432.7	44337.7	35086.1	35095.1	35086.1	35118.5	35086.1	35086.1	54725.8			778.78	68820.2	46857.2	41122.9	62265.1	42088.1	41148	41122.9	41122.9	41122.9	68989.6
778.68	51873.6	44560.4	42930.4	34965.9	34972.3	34965.9	34995.1	34965.9	34965.9	52560.4			778.68	65552.1	45772.9	40966.1	59964.8	41888.7	40991	40966.2	40966.1	40966.1	65718.9
778.58	49666.9	43751.1	41660.9	34859.3	34863.8	34859.3	34885.5	34859.3	34859.3	50583.3			778.58	62249.8	44824	40827.6	57698.3	41710.2	40852.2	40827.7	40827.6	40827.6	62601.9
778.48	48039.6	43004.9	40527.2	34765.1	34768.2	34765.1	34788.6	34765.1	34765.1	48793.6			778.48	58809.1	44002.3	40706.7	55514.3	41551.8	40731	40706.7	40706.7	40706.7	59679.4
778.38	46413.8	42320.2	39524.3	34681.9	34684	34681.9	34703	34681.9	34681.9	47185.8			778.38	56000.3	43297.6	40602	53451.5	41412	40626.1	40602	40602	40602	56981.1
778.28	44945.8	41693.6	38645.4	34608.3	34609.7	34608.3	34627.2	34608.3	34608.3	45751.1			778.28	53754.4	42698.8	40512	51538.5	41288.9	40535.8	40512	40512	40512	54526
778.18	43617.1	41121.7	37882.2	34543.4	34544.4	34543.4	34560.4	34543.4	34543.4	44478.4			778.18	52033	42194.3	40434.7	49793.9	41180.5	40458.3	40434.7	40434.7	40434.7	52322.9
778.08	42259	40600.5	37225.5	34486.3	34487	34486.3	34501.5	34486.3	34486.3	43355.5			778.08	50498.1	41772.3	40367.9	48227.2	41084.3	40391.2	40367.9	40367.9	40367.9	50371.2
777.98	41432.8	40125.3	36664.8	34435.5	34435.9	34435.5	34449	34435.5	34435.5	42368.6			777.98	49134.9	41421.8	40310.1	46840.7	40998.8	40333.2	40310.1	40310.1	40310.1	48664.2
777.88	41050.1	39691.4	36189.4	34389.5	34389.8	34389.5	34401.6	34389.5	34389.5	41503.7			777.88	47675.4	41133.3	40260.5	45631.3	40923.1	40283.4	40260.5	40260.5	40260.5	47189.6
777.78	40748.4	39294.4	35788.7	34347.1	34347.3	34347.1	34357.9	34347.1	34347.1	40747			777.78	46178.8	40897.8	40218.1	44590.4	40856	40240.7	40218.1	40218.1	40218.1	45930.6
777.68	40517.3	38930.3	35452.6	34307.3	34307.4	34307.3	34316.9	34307.3	34307.3	40085.4			777.68	45404.3	40707	40182	43706	40796.5	40204.4	40182	40182	40182	44867.9
777.58	39963.1	38596.3	35172.8	34270	34270.1	34270	34278.6	34270	34270	39507.7			777.58	44746.6	40553.5	40151.3	42963.6	40743.6	40173.4	40151.3	40151.3	40151.3	43980.4
777.48	39140.7	38290.3	34941.7	34235.9	34236	34235.9	34243.5	34235.9	34235.9	39003.8			777.48	44122.7	40430.9	40125.3	42348	40696.7	40147.2	40125.3	40125.3	40125.3	43247
777.38	38361.2	38010.2	34752.6	34205.1	34205.2	34205.1	34211.9	34205.1	34205.1	38564.5			777.38	43317.1	40333.3	40103	41842.9	40654.5	40124.7	40103	40103	40103	42646.5
777.28	37855.5	37753.7	34598.7	34177.5	34177.5	34177.5	34183.5	34177.5	34177.5	38181			777.28	42795.7	40255.9	40083.7	41432.8	40616.4	40105.3	40083.7	40083.7	40083.7	42159.1
777.18	37826.4	37518.2	34473.9	34152.4	34152.4	34152.4	34157.8	34152.4	34152.4	37845.1			777.18	42556.4	40194.8	40067.1	41103.3	40581.8	40088.4	40067.1	40067.1	40067.1	41766.9
777.08	37782	37300.9	34372.3	34128.8	34128.8	34128.8	34133.6	34128.8	34128.8	37549.1			777.08	42351.2	40146.1	40052.2	40840.7	40549.8	40073.3	40052.2	40052.2	40052.2	41453.2
776.98	37771.3	37099.5	34288.8	34106	34106	34106	34110.2	34106	34106	37286.6			776.98	42500.8	40106.5	40038	40632.4	40519.3	40058.9	40038	40038	40038	41203.1
776.88	37698	36912.2	34219.7	34083.4	34083.5	34083.4	34087.2	34083.4	34083.4	37052.2			776.88	42668.3	40074	40024.5	40468.5	40490.3	40045.1	40024.5	40024.5	40024.5	41004.6
776.78	37450	36738	34162.3	34061.5	34061.5	34061.5	34064.8	34061.5	34061.5	36842			776.78	42093.2	40047.4	40011.8	40340.5	40463	40032.3	40011.8	40011.8	40011.8	40847.6
776.68	37238.5	36575.3	34113.7	34039.8	34039.8	34039.8	34042.8	34039.8	34039.8	36652			776.68	41689.7	40025.6	40000.3	40241.3	40437.3	40020.6	40000.3	40000.3	40000.3	40724
776.58	37521	36422.9	34071.9	34018.2	34018.2	34018.2	34020.8	34018.2	34018.2	36479.2			776.58	41338.7	40008.1	39990.2	40165.4	40413.8	40010.3	39990.2	39990.2	39990.2	40627
776.48	37610.3	36280.2	34035.6	33996.9	33996.9	33996.9	33999.1	33996.9	33996.9	36321.2			776.48	41133.8	39994.2	39981.7	40107.9	40392.5	40001.6	39981.7	39981.7	39981.7	40551.1
776.38	37383.1	36146.6	34003.8	33976.1	33976.1	33976.1	33978.1	33976.1	33976.1	36176.4			776.38	41255.8	39983	39974.3	40064.3	40372.8	39994	39974.3	39974.3	39974.3	40491.3
776.28	36891.4	36021.6	33975.8	33956.1	33956.1	33956.1	33957.9	33956.1	33956.1	36043.1			776.28	41043.3	39973.9	39967.9	40031.6	40354.7	39987.4	39967.9	39967.9	39967.9	40443.9
776.18	36484.9	35905.1	33951.3	33937.5	33937.5	33937.5	33939	33937.5	33937.5	35920.5			776.18	40769.4	39966.2	39962.1	40006.8	40337.7	39981.5	39962.1	39962.1	39962.1	40405.8
776.08	36349.1	35796.4	33929.8	33920.1	33920.1	33920.1	33921.5	33920.1	33920.1	35807.5			776.08	40736.7	39959.6	39956.8	39987.8	40321.7	39976	39956.8	39956.8	39956.8	40374.6
775.98	36454.9	35694.7	33910.5	33903.8	33903.8	33903.8	33905	33903.8	33903.8	35702.6			775.98	40724.8	39953.7	39951.8	39973.2	40306.3	39970.8	39951.8	39951.8	39951.8	40348.6
775.88	36529.4	35598.9	33892.5	33887.9	33887.9	33887.9	33888.9	33887.9	33887.9	35604.6			775.88	40952.5	39947.9	39946.7	39961.2	40291.4	39965.5	39946.7	39946.7	39946.7	40326
775.78	36434.5	35508.6	33875.5	33872.3	33872.3	33872.3	33873.3	33872.3	33872.3	35512.7			775.78	41120.4	39942.1	39941.3	39951.1	40276.5	39959.9	39941.3	39941.3	39941.3	40305.8
775.68	36104.5	35423.4	33859.5	33857.3	33857.3	33857.3	33858.1	33857.3	33857.3	35426.4			775.68	40995.1	39936.3	39935.8	39942.4	40261.9	39954.3	39935.8	39935.8	39935.8	40287.5
775.58	35863.3	35343.2	33844.4	33843	33843	33843	33843.7	33843	33843	35345.4			775.58	40799.7	39930.8	39930.5	39934.9	40247.9	39948.8	39930.5	39930.5	39930.5	40270.9
775.48	35823	35267.5	33830.2	33829.2	33829.2	33829.2	33829.9	33829.2	33829.2	35269.1			775.48	40515.5	39925.8	39925.6	39928.5	40234.6	39943.7	39925.6	39925.6	39925.6	40255.9
775.38	36026.3	35195.7	33816.4	33815.7	33815.7	33815.7	33816.3	33815.7	33815.7	35196.9			775.38	40592.3	39921.5	39921.3	39923.2	40222.3	39939.3	39921.3	39921.3	39921.3	40242.3
775.28	36160.7	35127	33802.4	33801.9	33801.9	33801.9	33802.4	33801.9	33801.9	35127.9			775.28	40493.4	39918.2	39918.1	39919.3	40211.3	39935.9	39918.1	39918.1	39918.1	40230.5
775.18	36262.1	35061	33788	33787.7	33787.7	33787.7	33788.1	33787.7	33787.7	35061.7			775.18	40064.6	39915.9	39915.8	39916.6	40201.6	39933.5	39915.8	39915.8	39915.8	40220.1
775.08	36156.3	34997.5	33773.3	33773.1	33773.1	33773.1	33773.5	33773.1	33773.1	34998.1			775.08	39955	39914.4	39914.3	39914.8	40192.9	39931.9	39914.3	39914.3	39914.3	40211
774.98	36106.8	34936.9	33758.7	33758.6	33758.6	33758.6	33758.9	33758.6	33758.6	34937.3			774.98	39811.3	39913.8	39913.8	39914.1	40185.4	39931.1	39913.8	39913.8	39913.8	40203.1
774.88	35860.6	34879.4	33744.9	33744.8	33744.8	33744.8	33745.1	33744.8	33744.8	34879.8			774.88	39753.2	39896.9	39896.9	39897.1	40161.9	39914.1	39896.9	39896.9	39896.9	40179.3
774.78	35466.5	34825.5	33732.3	33732.2	33732.2	33732.2	33732.5	33732.2	33732.2	34825.8			774.78	39984.7	39826.6	39826.6	39826.7	40085.1	39843.6	39826.6	39826.6	39826.6	40102.3
774.68	35295.3	34775	33720.9	33720.9	33720.9	33720.9	33721.1	33720.9	33720.9	34775.2			774.68	40150.6	39690.5	39690.5	39690.6	39942.9	39707.4	39690.5	39690.5	39690.5	39959.9
774.58	35025.2	34728	33711	33711	33711	33711	33711.2	33711	33711	34728.2			774.58	39837.6	39469.6	39469.6	39469.6	39716	39486.3	39469.6	39469.6	39469.6	39732.8
774.48	34914.4	34684.2	33702.5	33702.5	33702.5	33702.5	33702.6	33702.5	33702.5	34684.4			774.48	39510.9	39164.7	39164.7	39164.7	39405.4	39181.3	39164.7	39164.7	39164.7	39422
774.38	34678	34643.3	33695.1	33695.1	33695.1	33695.1	33695.2	33695.1	33695.1	34643.4			774.38	39114.8	38851.3	38851.3	38851.3	39086.4	38867.8	38851.3	38851.3	38851.3	39102.9
774.28	34546	34604.5	33688.1	33688.1	33688.1	33688.1	33688.2	33688.1	33688.1	34604.7			774.28	38601.5	38612.1	38612.1	38612.2	38841.9	38628.5	38612.1	38612.1	38612.1	38858.2
774.18	34866.2	34567.4	33681.3	33681.3	33681.3	33681.3	33681.4	33681.3	33681.3	34567.5			774.18	38300.1	38458.6	38458.6	38458.7	38683.2	38474.8	38458.6	38458.6	38458.6	38699.4
774.08	34945.9	34531.6	33674.3	33674.3	33674.3	33674.3	33674.4	33674.3	33674.3	34531.7			774.08	38282.4	38391.1	38391.1	38391.1	38610.6	38407.2	38391.1	38391.1	38391.1	38626.7
773.98	34921.7	34497.2	33667.4	33667.4	33667.4	33667.4	33667.4	33667.4	33667.4	34497.3			773.98	38344.3	38386.7	38386.7	38386.7	38601.4	38402.6	38386.7	38386.7	38386.7	38617.3
773.88	34677.2	34464.3	33660.6	33660.6	33660.6	33660.6	33660.7	33660.6	33660.6	34464.3			773.88	38427.4	38380.4	38380.4	38380.4	38590.3	38396.2	38380.4	38380.4	38380.4	38606.1
773.78	34341.3	34433.1	33654.4	33654.4	33654.4	33654.4	33654.4	33654.4	33654.4	34433.1			773.78	38615.8	38357.8	38357.8	38357.8	38563.2	38373.5	38357.8	38357.8	38357.8	38578.9
773.68	34412.9	34403.5	33648.6	33648.6	33648.6	33648.6	33648.7	33648.6	33648.6	34403.5			773.68	39018.4	38318.8	38318.8	38318.8	38519.8	38334.3	38318.8	38318.8	38318.8	38535.3
773.58	34527.5	34374.7	33642.7	33642.7	33642.7	33642.7	33642.8	33642.7	33642.7	34374.8			773.58	38944.5	38264.4	38264.4	38264.4	38461.1	38279.8	38264.4	38264.4	38264.4	38476.5
773.48	35040.4	34346.5	33636.2	33636.2	33636.2	33636.2	33636.3	33636.2	33636.2	34346.5			773.48	38879.2	38195.8	38195.8	38195.8	38388.5	38211.1	38195.8	38195.8	38195.8	38403.7
773.38	35115.8	34318.6	33629.2	33629.2	33629.2	33629.2	33629.2	33629.2	33629.2	34318.6			773.38	38842.2	38120.2	38120.2	38120.2	38308.8	38135.3	38120.2	38120.2	38120.2	38323.9
773.28	34747.8	34291.5	33622	33622	33622	33622	33622.1	33622	33622	34291.5			773.28	38621.4	38046.7	38046.7	38046.7	38231.5	38061.7	38046.7	38046.7	38046.7	38246.5
773.18	34484.3	34265.4	33615.1	33615.1	33615.1	33615.1	33615.1	33615.1	33615.1	34265.5			773.18	38529.6	37975.9	37975.9	37975.9	38156.9	37990.8	37975.9	37975.9	37975.9	38171.7
773.08	34318.9	34241.1	33609.1	33609.1	33609.1	33609.1	33609.1	33609.1	33609.1	34241.1			773.08	38448.7	37906.5	37906.5	37906.5	38083.9	37921.3	37906.5	37906.5	37906.5	38098.6
772.98	34277.1	34218.3	33603.8	33603.8	33603.8	33603.8	33603.8	33603.8	33603.8	34218.3			772.98	38451.7	37838.6	37838.6	37838.6	38012.4	37853.3	37838.6	37838.6	37838.6	38027.1
772.88	34449.7	34196.3	33598.7	33598.7	33598.7	33598.7	33598.7	33598.7	33598.7	34196.3			772.88	38427.7	37768.6	37768.6	37768.6	37938.9	37783.1	37768.6	37768.6	37768.6	37953.5
772.78	34614.6	34174.7	33593.2	33593.2	33593.2	33593.2	33593.2	33593.2	33593.2	34174.7			772.78	38393.3	37692.2	37692.2	37692.2	37859.2	37706.6	37692.2	37692.2	37692.2	37873.6
772.68	34769.5	34153.1	33587.2	33587.2	33587.2	33587.2	33587.2	33587.2	33587.2	34153.1			772.68	38507.9	37608.7	37608.7	37608.7	37772.5	37623	37608.7	37608.7	37608.7	37786.8
772.58	34739.9	34131.7	33580.7	33580.7	33580.7	33580.7	33580.7	33580.7	33580.7	34131.7			772.58	38440	37521	37521	37521	37681.6	37535.2	37521	37521	37521	37695.8
772.48	34626.4	34110.4	33573.8	33573.8	33573.8	33573.8	33573.8	33573.8	33573.8	34110.4			772.48	38275.7	37433	37433	37433	37590.6	37447.1	37433	37433	37433	37604.7
772.38	34758.4	34089.9	33567	33567	33567	33567	33567	33567	33567	34089.9			772.38	38043.7	37350.8	37350.8	37350.8	37505.4	37364.8	37350.8	37350.8	37350.8	37519.4
772.28	34468.2	34070.5	33560.9	33560.9	33560.9	33560.9	33560.9	33560.9	33560.9	34070.5			772.28	37708.6	37277.4	37277.4	37277.4	37429.1	37291.2	37277.4	37277.4	37277.4	37443
772.18	34178.3	34052.8	33556	33556	33556	33556	33556	33556	33556	34052.8			772.18	37706.1	37215.5	37215.5	37215.5	37364.5	37229.3	37215.5	37215.5	37215.5	37378.2
772.08	33795.3	34036.7	33552.2	33552.2	33552.2	33552.2	33552.2	33552.2	33552.2	34036.7			772.08	37538.1	37164	37164	37164	37310.2	37177.7	37164	37164	37164	37323.9
771.98	33610.7	34022.5	33549.9	33549.9	33549.9	33549.9	33549.9	33549.9	33549.9	34022.5			771.98	37485.4	37120.9	37120.9	37120.9	37264.4	37134.4	37120.9	37120.9	37120.9	37278
771.88	33615	34009.7	33548.5	33548.5	33548.5	33548.5	33548.5	33548.5	33548.5	34009.7			771.88	37401.6	37079.8	37079.8	37079.8	37220.8	37093.3	37079.8	37079.8	37079.8	37234.2
771.78	33650.6	33998	33547.8	33547.8	33547.8	33547.8	33547.8	33547.8	33547.8	33998			771.78	37415.2	37045	37045	37045	37183.4	37058.3	37045	37045	37045	37196.7
771.68	33632	33986.8	33547.3	33547.3	33547.3	33547.3	33547.3	33547.3	33547.3	33986.8			771.68	37219.9	37016.5	37016.5	37016.5	37152.5	37029.7	37016.5	37016.5	37016.5	37165.7
771.58	33665.6	33976	33546.7	33546.7	33546.7	33546.7	33546.7	33546.7	33546.7	33976			771.58	37070.1	36995.4	36995.4	36995.4	37129	37008.5	36995.4	36995.4	36995.4	37142.1
771.48	33613.8	33965.3	33546	33546	33546	33546	33546	33546	33546	33965.3			771.48	36995.6	36981.2	36981.2	36981.2	37112.5	36994.2	36981.2	36981.2	36981.2	37125.5
771.38	33796.9	33954.8	33545.1	33545.1	33545.1	33545.1	33545.1	33545.1	33545.1	33954.8			771.38	36969	36977	36977	36977	37106.1	36989.9	36977	36977	36977	37119
771.28	33738.3	33944.6	33544.2	33544.2	33544.2	33544.2	33544.2	33544.2	33544.2	33944.6			771.28	36857.1	36976.2	36976.2	36976.2	37103	36989	36976.2	36976.2	36976.2	37115.8
771.18	33646.6	33934.7	33543.2	33543.2	33543.2	33543.2	33543.2	33543.2	33543.2	33934.7			771.18	37035.7	36976.2	36976.2	36976.2	37100.8	36988.9	36976.2	36976.2	36976.2	37113.6
771.08	33241.3	33924.9	33542.1	33542.1	33542.1	33542.1	33542.1	33542.1	33542.1	33924.9			771.08	37035.7	36976.2	36976.2	36976.2	37098.7	36988.8	36976.2	36976.2	36976.2	37111.4
771.08	--	33542.1	33542.1	33542.1	33542.1	33542.1	33542.1	33542.1	33542.1	33542.1			771.08		36976.2	36976.2	36976.2	36976.2	36976.2	36976.2	36976.2	36976.2	36976.2
771.18	--	33543.2	33543.2	33543.2	33543.2	33543.2	33543.2	33543.2	33543.2	33543.2			771.18		36976.2	36976.2	36976.2	36976.2	36976.2	36976.2	36976.2	36976.2	36976.2
771.28	--	33544.2	33544.2	33544.2	33544.2	33544.2	33544.2	33544.2	33544.2	33544.2			771.28		36976.2	36976.2	36976.2	36976.2	36976.2	36976.2	36976.2	36976.2	36976.2
771.38	--	33545.1	33545.1	33545.1	33545.1	33545.1	33545.1	33545.1	33545.1	33545.1			771.38		36977	36977	36977	36977	36977	36977	36977	36977	36977
771.48	--	33546	33546	33546	33546	33546	33546	33546	33546	33546			771.48		36981.2	36981.2	36981.2	36981.2	36981.2	36981.2	36981.2	36981.2	36981.2
771.58	--	33546.7	33546.7	33546.7	33546.7	33546.7	33546.7	33546.7	33546.7	33546.7			771.58		36995.4	36995.4	36995.4	36995.4	36995.4	36995.4	36995.4	36995.4	36995.4
771.68	--	33547.3	33547.3	33547.3	33547.3	33547.3	33547.3	33547.3	33547.3	33547.3			771.68		37016.5	37016.5	37016.5	37016.5	37016.5	37016.5	37016.5	37016.5	37016.5
771.78	--	33547.8	33547.8	33547.8	33547.8	33547.8	33547.8	33547.8	33547.8	33547.8			771.78		37045	37045	37045	37045	37045	37045	37045	37045	37045
771.88	--	33548.5	33548.5	33548.5	33548.5	33548.5	33548.5	33548.5	33548.5	33548.5			771.88		37079.8	37079.8	37079.8	37079.8	37079.8	37079.8	37079.8	37079.8	37079.8
771.98	--	33549.9	33549.9	33549.9	33549.9	33549.9	33549.9	33549.9	33549.9	33549.9			771.98		37120.9	37120.9	37120.9	37120.9	37120.9	37120.9	37120.9	37120.9	37120.9
772.08	--	33552.2	33552.2	33552.2	33552.2	33552.2	33552.2	33552.2	33552.2	33552.2			772.08		37164	37164	37164	37164	37164	37164	37164	37164	37164
772.18	--	33556	33556	33556	33556	33556	33556	33556	33556	33556			772.18		37215.5	37215.5	37215.5	37215.5	37215.5	37215.5	37215.5	37215.5	37215.5
772.28	--	33560.9	33560.9	33560.9	33560.9	33560.9	33560.9	33560.9	33560.9	33560.9			772.28		37277.4	37277.4	37277.4	37277.4	37277.4	37277.4	37277.4	37277.4	37277.4
772.38	--	33567	33567	33567	33567	33567	33567	33567	33567	33567			772.38		37350.8	37350.8	37350.8	37350.8	37350.8	37350.8	37350.8	37350.8	37350.8
772.48	--	33573.8	33573.8	33573.8	33573.8	33573.8	33573.8	33573.8	33573.8	33573.8			772.48		37433	37433	37433	37433	37433	37433	37433	37433	37433
772.58	--	33580.7	33580.7	33580.7	33580.7	33580.7	33580.7	33580.7	33580.7	33580.7			772.58		37521	37521	37521	37521	37521	37521	37521	37521	37521
772.68	--	33587.2	33587.2	33587.2	33587.2	33587.2	33587.2	33587.2	33587.2	33587.2			772.68		37608.7	37608.7	37608.7	37608.7	37608.7	37608.7	37608.7	37608.7	37608.7
772.78	--	33593.2	33593.2	33593.2	33593.2	33593.2	33593.2	33593.2	33593.2	33593.2			772.78		37692.2	37692.2	37692.2	37692.2	37692.2	37692.2	37692.2	37692.2	37692.2
772.88	--	33598.7	33598.7	33598.7	33598.7	33598.7	33598.7	33598.7	33598.7	33598.7			772.88		37768.6	37768.6	37768.6	37768.6	37768.6	37768.6	37768.6	37768.6	37768.6
772.98	--	33603.8	33603.8	33603.8	33603.8	33603.8	33603.8	33603.8	33603.8	33603.8			772.98		37838.6	37838.6	37838.6	37838.6	37838.6	37838.6	37838.6	37838.6	37838.6
773.08	--	33609.1	33609.1	33609.1	33609.1	33609.1	33609.1	33609.1	33609.1	33609.1			773.08		37906.5	37906.5	37906.5	37906.5	37906.5	37906.5	37906.5	37906.5	37906.5
773.18	--	33615.1	33615.1	33615.1	33615.1	33615.1	33615.1	33615.1	33615.1	33615.1			773.18		37975.9	37975.9	37975.9	37975.9	37975.9	37975.9	37975.9	37975.9	37975.9
773.28	--	33622	33622	33622	33622	33622	33622	33622	33622	33622			773.28		38046.7	38046.7	38046.7	38046.7	38046.7	38046.7	38046.7	38046.7	38046.7
773.38	--	33629.2	33629.2	33629.2	33629.2	33629.2	33629.2	33629.2	33629.2	33629.2			773.38		38120.2	38120.2	38120.2	38120.2	38120.2	38120.2	38120.2	38120.2	38120.2
773.48	--	33636.2	33636.2	33636.2	33636.2	33636.2	33636.2	33636.2	33636.2	33636.2			773.48		38195.8	38195.8	38195.8	38195.8	38195.8	38195.8	38195.8	38195.8	38195.8
773.58	--	33642.7	33642.7	33642.7	33642.7	33642.7	33642.7	33642.7	33642.7	33642.7			773.58		38264.4	38264.4	38264.4	38264.4	38264.4	38264.4	38264.4	38264.4	38264.4
773.68	--	33648.6	33648.6	33648.6	33648.6	33648.6	33648.6	33648.6	33648.6	33648.6			773.68		38318.8	38318.8	38318.8	38318.8	38318.8	38318.8	38318.8	38318.8	38318.8
773.78	--	33654.4	33654.4	33654.4	33654.4	33654.4	33654.4	33654.4	33654.4	33654.4			773.78		38357.8	38357.8	38357.8	38357.8	38357.8	38357.8	38357.8	38357.8	38357.8
773.88	--	33660.6	33660.6	33660.6	33660.6	33660.6	33660.6	33660.6	33660.6	33660.6			773.88		38380.4	38380.4	38380.4	38380.4	38380.4	38380.4	38380.4	38380.4	38380.4
773.98	--	33667.4	33667.4	33667.4	33667.4	33667.4	33667.4	33667.4	33667.4	33667.4			773.98		38386.7	38386.7	38386.7	38386.7	38386.7	38386.7	38386.7	38386.7	38386.7
774.08	--	33674.3	33674.3	33674.3	33674.3	33674.3	33674.3	33674.3	33674.3	33674.3			774.08		38391.1	38391.1	38391.1	38391.1	38391.1	38391.1	38391.1	38391.1	38391.1
774.18	--	33681.3	33681.3	33681.3	33681.3	33681.3	33681.3	33681.3	33681.3	33681.3			774.18		38458.6	38458.6	38458.6	38458.6	38458.6	38458.6	38458.6	38458.6	38458.6
774.28	--	33688.1	33688.1	33688.1	33688.1	33688.1	33688.1	33688.1	33688.1	33688.1			774.28		38612.1	38612.1	38612.1	38612.1	38612.1	38612.1	38612.1	38612.1	38612.1
774.38	--	33695.1	33695.1	33695.1	33695.1	33695.1	33695.1	33695.1	33695.1	33695.1			774.38		38851.3	38851.3	38851.3	38851.3	38851.3	38851.3	38851.3	38851.3	38851.3
774.48	--	33702.5	33702.5	33702.5	33702.5	33702.5	33702.5	33702.5	33702.5	33702.5			774.48		39164.7	39164.7	39164.7	39164.7	39164.7	39164.7	39164.7	39164.7	39164.7
774.58	--	33711	33711	33711	33711	33711	33711	33711	33711	33711			774.58		39469.6	39469.6	39469.6	39469.6	39469.6	39469.6	39469.6	39469.6	39469.6
774.68	--	33720.9	33720.9	33720.9	33720.9	33720.9	33720.9	33720.9	33720.9	33720.9			774.68		39690.5	39690.5	39690.5	39690.5	39690.5	39690.5	39690.5	39690.5	39690.5
774.78	--	33732.2	33732.2	33732.2	33732.2	33732.2	33732.2	33732.2	33732.2	33732.2			774.78		39826.6	39826.6	39826.6	39826.6	39826.6	39826.6	39826.6	39826.6	39826.6
774.88	--	33744.8	33744.8	33744.8	33744.8	33744.8	33744.8	33744.8	33744.8	33744.8			774.88		39896.9	39896.9	39896.9	39896.9	39896.9	39896.9	39896.9	39896.9	39896.9
774.98	--	33758.6	33758.6	33758.6	33758.6	33758.6	33758.6	33758.6	33758.6	33758.6			774.98		39913.8	39913.8	39913.8	39913.8	39913.8	39913.8	39913.8	39913.8	39913.8
775.08	--	33773.1	33773.1	33773.1	33773.1	33773.1	33773.1	33773.1	33773.1	33773.1			775.08		39914.3	39914.3	39914.3	39914.3	39914.3	39914.3	39914.3	39914.3	39914.3
775.18	--	33787.7	33787.7	33787.7	33787.7	33787.7	33787.7	33787.7	33787.7	33787.7			775.18		39915.8	39915.8	39915.8	39915.8	39915.8	39915.8	39915.8	39915.8	39915.8
775.28	--	33801.9	33801.9	33801.9	33801.9	33801.9	33801.9	33801.9	33801.9	33801.9			775.28		39918.1	39918.1	39918.1	39918.1	39918.1	39918.1	39918.1	39918.1	39918.1
775.38	--	33815.7	33815.7	33815.7	33815.7	33815.7	33815.7	33815.7	33815.7	33815.7			775.38		39921.3	39921.3	39921.3	39921.3	39921.3	39921.3	39921.3	39921.3	39921.3
775.48	--	33829.2	33829.2	33829.2	33829.2	33829.2	33829.2	33829.2	33829.2	33829.2			775.48		39925.6	39925.6	39925.6	39925.6	39925.6	39925.6	39925.6	39925.6	39925.6
775.58	--	33843	33843	33843	33843	33843	33843	33843	33843	33843			775.58		39930.5	39930.5	39930.5	39930.5	39930.5	39930.5	39930.5	39930.5	39930.5
775.68	--	33857.3	33857.3	33857.3	33857.3	33857.3	33857.3	33857.3	33857.3	33857.3			775.68		39935.8	39935.8	39935.8	39935.8	39935.8	39935.8	39935.8	39935.8	39935.8
775.78	--	33872.3	33872.3	33872.3	33872.3	33872.3	33872.3	33872.3	33872.3	33872.3			775.78		39941.3	39941.3	39941.3	39941.3	39941.3	39941.3	39941.3	39941.3	39941.3
775.88	--	33887.9	33887.9	33887.9	33887.9	33887.9	33887.9	33887.9	33887.9	33887.9			775.88		39946.7	39946.7	39946.7	39946.7	39946.7	39946.7	39946.7	39946.7	39946.7
775.98	--	33903.8	33903.8	33903.8	33903.8	33903.8	33903.8	33903.8	33903.8	33903.8			775.98		39951.8	39951.8	39951.8	39951.8	39951.8	39951.8	39951.8	39951.8	39951.8
776.08	--	33920.1	33920.1	33920.1	33920.1	33920.1	33920.1	33920.1	33920.1	33920.1			776.08		39956.8	39956.8	39956.8	39956.8	39956.8	39956.8	39956.8	39956.8	39956.8
776.18	--	33937.5	33937.5	33937.5	33937.5	33937.5	33937.5	33937.5	33937.5	33937.5			776.18		39962.1	39962.1	39962.1	39962.1	39962.1	39962.1	39962.1	39962.1	39962.1
776.28	--	33956.1	33956.1	33956.1	33956.1	33956.1	33956.1	33956.1	33956.1	33956.1			776.28		39967.9	39967.9	39967.9	39967.9	39967.9	39967.9	39967.9	39967.9	39967.9
776.38	--	33976.1	33976.1	33976.1	33976.1	33976.1	33976.1	33976.1	33976.1	33976.1			776.38		39974.3	39974.3	39974.3	39974.3	39974.3	39974.3	39974.3	39974.3	39974.3
776.48	--	33996.9	33996.9	33996.9	33996.9	33996.9	33996.9	33996.9	33996.9	33996.9			776.48		39981.7	39981.7	39981.7	39981.7	39981.7	39981.7	39981.7	39981.7	39981.7
776.58	--	34018.2	34018.2	34018.2	34018.2	34018.2	34018.2	34018.2	34018.2	34018.2			776.58		39990.2	39990.2	39990.2	39990.2	39990.2	39990.2	39990.2	39990.2	39990.2
776.68	--	34039.8	34039.8	34039.8	34039.8	34039.8	34039.8	34039.8	34039.8	34039.8			776.68		40000.3	40000.3	40000.3	40000.3	40000.3	40000.3	40000.3	40000.3	40000.3
776.78	--	34061.5	34061.5	34061.5	34061.5	34061.5	34061.5	34061.5	34061.5	34061.5			776.78		40011.8	40011.8	40011.8	40011.8	40011.8	40011.8	40011.8	40011.8	40011.8
776.88	--	34083.4	34083.4	34083.4	34083.4	34083.4	34083.4	34083.4	34083.4	34083.4			776.88		40024.5	40024.5	40024.5	40024.5	40024.5	40024.5	40024.5	40024.5	40024.5
776.98	--	34106	34106	34106	34106	34106	34106	34106	34106	34106			776.98		40038	40038	40038	40038	40038	40038	40038	40038	40038
777.08	--	34128.8	34128.8	34128.8	34128.8	34128.8	34128.8	34128.8	34128.8	34128.8			777.08		40052.2	40052.2	40052.2	40052.2	40052.2	40052.2	40052.2	40052.2	40052.2
777.18	--	34152.4	34152.4	34152.4	34152.4	34152.4	34152.4	34152.4	34152.4	34152.4			777.18		40067.1	40067.1	40067.1	40067.1	40067.1	40067.1	40067.1	40067.1	40067.1
777.28	--	34177.5	34177.5	34177.5	34177.5	34177.5	34177.5	34177.5	34177.5	34177.5			777.28		40083.7	40083.7	40083.7	40083.7	40083.7	40083.7	40083.7	40083.7	40083.7
777.38	--	34205.1	34205.1	34205.1	34205.1	34205.1	34205.1	34205.1	34205.1	34205.1			777.38		40103	40103	40103	40103	40103	40103	40103	40103	40103
777.48	--	34235.9	34235.9	34235.9	34235.9	34235.9	34235.9	34235.9	34235.9	34235.9			777.48		40125.3	40125.3	40125.3	40125.3	40125.3	40125.3	40125.3	40125.3	40125.3
777.58	--	34270	34270	34270	34270	34270	34270	34270	34270	34270			777.58		40151.3	40151.3	40151.3	40151.3	40151.3	40151.3	40151.3	40151.3	40151.3
777.68	--	34307.3	34307.3	34307.3	34307.3	34307.3	34307.3	34307.3	34307.3	34307.3			777.68		40182	40182	40182	40182	40182	40182	40182	40182	40182
777.78	--	34347.1	34347.1	34347.1	34347.1	34347.1	34347.1	34347.1	34347.1	34347.1			777.78		40218.1	40218.1	40218.1	40218.1	40218.1	40218.1	40218.1	40218.1	40218.1
777.88	--	34389.5	34389.5	34389.5	34389.5	34389.5	34389.5	34389.5	34389.5	34389.5			777.88		40260.5	40260.5	40260.5	40260.5	40260.5	40260.5	40260.5	40260.5	40260.5
777.98	--	34435.5	34435.5	34435.5	34435.5	34435.5	34435.5	34435.5	34435.5	34435.5			777.98		40310.1	40310.1	40310.1	40310.1	40310.1	40310.1	40310.1	40310.1	40310.1
778.08	--	34486.3	34486.3	34486.3	34486.3	34486.3	34486.3	34486.3	34486.3	34486.3			778.08		40367.9	40367.9	40367.9	40367.9	40367.9	40367.9	40367.9	40367.9	40367.9
778.18	--	34543.4	34543.4	34543.4	34543.4	34543.4	34543.4	34543.4	34543.4	34543.4			778.18		40434.7	40434.7	40434.7	40434.7	40434.7	40434.7	40434.7	40434.7	40434.7
778.28	--	34608.3	34608.3	34608.3	34608.3	34608.3	34608.3	34608.3	34608.3	34608.3			778.28		40512	40512	40512	40512	40512	40512	40512	40512	40512
778.38	--	34681.9	34681.9	34681.9	34681.9	34681.9	34681.9	34681.9	34681.9	34681.9			778.38		40602	40602	40602	40602	40602	40602	40602	40602	40602
778.48	--	34765.1	34765.1	34765.1	34765.1	34765.1	34765.1	34765.1	34765.1	34765.1			778.48		40706.7	40706.7	40706.7	40706.7	40706.7	40706.7	40706.7	40706.7	40706.7
778.58	--	34859.3	34859.3	34859.3	34859.3	34859.3	34859.3	34859.3	34859.3	34859.3			778.58		40827.6	40827.6	40827.6	40827.6	40827.6	40827.6	40827.6	40827.6	40827.6
778.68	--	34965.9	34965.9	34965.9	34965.9	34965.9	34965.9	34965.9	34965.9	34965.9			778.68		40966.1	40966.1	40966.1	40966.1	40966.1	40966.1	40966.1	40966.1	40966.1
778.78	--	35086.1	35086.1	35086.1	35086.1	35086.1	35086.1	35086.1	35086.1	35086.1			778.78		41122.9	41122.9	41122.9	41122.9	41122.9	41122.9	41122.9	41122.9	41122.9
778.88	--	35221	35221	35221	35221	35221	35221	35221	35221	35221			778.88		41298.2	41298.2	41298.2	41298.2	41298.2	41298.2	41298.2	41298.2	41298.2
778.98	--	35371.7	35371.7	35371.7	35371.7	35371.7	35371.7	35371.7	35371.7	35371.7			778.98		41492.2	41492.2	41492.2	41492.2	41492.2	41492.2	41492.2	41492.2	41492.2
779.08	--	35539.1	35539.1	35539.1	35539.1	35539.1	35539.1	35539.1	35539.1	35539.1			779.08		41704.3	41704.3	41704.3	41704.3	41704.3	41704.3	41704.3	41704.3	41704.3
779.18	--	35723.5	35723.5	35723.5	35723.5	35723.5	35723.5	35723.5	35723.5	35723.5			779.18		41933.9	41933.9	41933.9	41933.9	41933.9	41933.9	41933.9	41933.9	41933.9
779.28	--	35924.6	35924.6	35924.6	35924.6	35924.6	35924.6	35924.6	35924.6	35924.6			779.28		42179.5	42179.5	42179.5	42179.5	42179.5	42179.5	42179.5	42179.5	42179.5
779.38	--	36141.9	36141.9	36141.9	36141.9	36141.9	36141.9	36141.9	36141.9	36141.9			779.38		42439.5	42439.5	42439.5	42439.5	42439.5	42439.5	42439.5	42439.5	42439.5
779.48	--	36374.4	36374.4	36374.4	36374.4	36374.4	36374.4	36374.4	36374.4	36374.4			779.48		42711.9	42711.9	42711.9	42711.9	42711.9	42711.9	42711.9	42711.9	42711.9
779.58	--	36621.1	36621.1	36621.1	36621.1	36621.1	36621.1	36621.1	36621.1	36621.1			779.58		42995.4	42995.4	42995.4	42995.4	42995.4	42995.4	42995.4	42995.4	42995.4
779.68	--	36881.8	36881.8	36881.8	36881.8	36881.8	36881.8	36881.8	36881.8	36881.8			779.68		43287.8	43287.8	43287.8	43287.8	43287.8	43287.8	43287.8	43287.8	43287.8
779.78	--	37155.6	37155.6	37155.6	37155.6	37155.6	37155.6	37155.6	37155.6	37155.6			779.78		43587.8	43587.8	43587.8	43587.8	43587.8	43587.8	43587.8	43587.8	43587.8
779.88	--	37441.5	37441.5	37441.5	37441.5	37441.5	37441.5	37441.5	37441.5	37441.5			779.88		43893.1	43893.1	43893.1	43893.1	43893.1	43893.1	43893.1	43893.1	43893.1
779.98	--	37737.4	37737.4	37737.4	37737.4	37737.4	37737.4	37737.4	37737.4	37737.4			779.98		44202.2	44202.2	44202.2	44202.2	44202.2	44202.2	44202.2	44202.2	44202.2
780.08	--	38040.7	38040.7	38040.7	38040.7	38040.7	38040.7	38040.7	38040.7	38040.7			780.08		44513.6	44513.6	44513.6	44513.6	44513.6	44513.6	44513.6	44513.6	44513.6
780.18	--	38349.2	38349.2	38349.2	38349.2	38349.2	38349.2	38349.2	38349.2	38349.2			780.18		44826.1	44826.1	44826.1	44826.1	44826.1	44826.1	44826.1	44826.1	44826.1
780.28	--	38660.9	38660.9	38660.9	38660.9	38660.9	38660.9	38660.9	38660.9	38660.9			780.28		45138.4	45138.4	45138.4	45138.4	45138.4	45138.4	45138.4	45138.4	45138.4
780.38	--	38973.9	38973.9	38973.9	38973.9	38973.9	38973.9	38973.9	38973.9	38973.9			780.38		45450.1	45450.1	45450.1	45450.1	45450.1	45450.1	45450.1	45450.1	45450.1
780.48	--	39286.5	39286.5	39286.5	39286.5	39286.5	39286.5	39286.5	39286.5	39286.5			780.48		45759.8	45759.8	45759.8	45759.8	45759.8	45759.8	45759.8	45759.8	45759.8
780.58	--	39597	39597	39597	39597	39597	39597	39597	39597	39597			780.58		46065.7	46065.7	46065.7	46065.7	46065.7	46065.7	46065.7	46065.7	46065.7
780.68	--	39903	39903	39903	39903	39903	39903	39903	39903	39903			780.68		46365.5	46365.5	46365.5	46365.5	46365.5	46365.5	46365.5	46365.5	46365.5
780.78	--	40202.4	40202.4	40202.4	40202.4	40202.4	40202.4	40202.4	40202.4	40202.4			780.78		46657.6	46657.6	46657.6	46657.6	46657.6	46657.6	46657.6	46657.6	46657.6
780.88	--	40494.6	40494.6	40494.6	40494.6	40494.6	40494.6	40494.6	40494.6	40494.6			780.88		46940.2	46940.2	46940.2	46940.2	46940.2	46940.2	46940.2	46940.2	46940.2
780.98	--	40778.7	40778.7	40778.7	40778.7	40778.7	40778.7	40778.7	40778.7	40778.7			780.98		47212.5	47212.5	47212.5	47212.5	47212.5	47212.5	47212.5	47212.5	47212.5
781.08	--	41054.1	41054.1	41054.1	41054.1	41054.1	41054.1	41054.1	41054.1	41054.1			781.08		47474.8	47474.8	47474.8	47474.8	47474.8	47474.8	47474.8	47474.8	47474.8
781.18	--	41320.1	41320.1	41320.1	41320.1	41320.1	41320.1	41320.1	41320.1	41320.1			781.18		47727	47727	47727	47727	47727	47727	47727	47727	47727
781.28	--	41576.2	41576.2	41576.2	41576.2	41576.2	41576.2	41576.2	41576.2	41576.2			781.28		47968.5	47968.5	47968.5	47968.5	47968.5	47968.5	47968.5	47968.5	47968.5
781.38	--	41821.4	41821.4	41821.4	41821.4	41821.4	41821.4	41821.4	41821.4	41821.4			781.38		48198.8	48198.8	48198.8	48198.8	48198.8	48198.8	48198.8	48198.8	48198.8
781.48	--	42055.3	42055.3	42055.3	42055.3	42055.3	42055.3	42055.3	42055.3	42055.3			781.48		48417.9	48417.9	48417.9	48417.9	48417.9	48417.9	48417.9	48417.9	48417.9
781.58	--	42278.6	42278.6	42278.6	42278.6	42278.6	42278.6	42278.6	42278.6	42278.6			781.58		48626	48626	48626	48626	48626	48626	48626	48626	48626
781.68	--	42492.1	42492.1	42492.1	42492.1	42492.1	42492.1	42492.1	42492.1	42492.1			781.68		48823.7	48823.7	48823.7	48823.7	48823.7	48823.7	48823.7	48823.7	48823.7
781.78	--	42696.3	42696.3	42696.3	42696.3	42696.3	42696.3	42696.3	42696.3	42696.3			781.78		49012.4	49012.4	49012.4	49012.4	49012.4	49012.4	49012.4	49012.4	49012.4
781.88	--	42891.6	42891.6	42891.6	42891.6	42891.6	42891.6	42891.6	42891.6	42891.6			781.88		49193.2	49193.2	49193.2	49193.2	49193.2	49193.2	49193.2	49193.2	49193.2
781.98	--	43078.2	43078.2	43078.2	43078.2	43078.2	43078.2	43078.2	43078.2	43078.2			781.98		49366.3	49366.3	49366.3	49366.3	49366.3	49366.3	49366.3	49366.3	49366.3
782.08	--	43256.3	43256.3	43256.3	43256.3	43256.3	43256.3	43256.3	43256.3	43256.3			782.08		49532.2	49532.2	49532.2	49532.2	49532.2	49532.2	49532.2	49532.2	49532.2
782.18	--	43425.8	43425.8	43425.8	43425.8	43425.8	43425.8	43425.8	43425.8	43425.8			782.18		49691.1	49691.1	49691.1	49691.1	49691.1	49691.1	49691.1	49691.1	49691.1
782.28	--	43586.9	43586.9	43586.9	43586.9	43586.9	43586.9	43586.9	43586.9	43586.9			782.28		49842.7	49842.7	49842.7	49842.7	49842.7	49842.7	49842.7	49842.7	49842.7
782.38	--	43740.3	43740.3	43740.3	43740.3	43740.3	43740.3	43740.3	43740.3	43740.3			782.38		49986.7	49986.7	49986.7	49986.7	49986.7	49986.7	49986.7	49986.7	49986.7
782.48	--	43886.1	43886.1	43886.1	43886.1	43886.1	43886.1	43886.1	43886.1	43886.1			782.48		50123.9	50123.9	50123.9	50123.9	50123.9	50123.9	50123.9	50123.9	50123.9
782.58	--	44024.5	44024.5	44024.5	44024.5	44024.5	44024.5	44024.5	44024.5	44024.5			782.58		50254.6	50254.6	50254.6	50254.6	50254.6	50254.6	50254.6	50254.6	50254.6
782.68	--	44156.2	44156.2	44156.2	44156.2	44156.2	44156.2	44156.2	44156.2	44156.2			782.68		50378.9	50378.9	50378.9	50378.9	50378.9	50378.9	50378.9	50378.9	50378.9
782.78	--	44282	44282	44282	44282	44282	44282	44282	44282	44282			782.78		50497.7	50497.7	50497.7	50497.7	50497.7	50497.7	50497.7	50497.7	50497.7
782.88	--	44402.5	44402.5	44402.5	44402.5	44402.5	44402.5	44402.5	44402.5	44402.5			782.88		50611.8	50611.8	50611.8	50611.8	50611.8	50611.8	50611.8	50611.8	50611.8
782.98	--	44518.1	44518.1	44518.1	44518.1	44518.1	44518.1	44518.1	44518.1	44518.1			782.98		50721.4	50721.4	50721.4	50721.4	50721.4	50721.4	50721.4	50721.4	50721.4
783.08	--	44629	44629	44629	44629	44629	44629	44629	44629	44629			783.08		50826.6	50826.6	50826.6	50826.6	50826.6	50826.6	50826.6	50826.6	50826.6
783.18	--	44735.2	44735.2	44735.2	44735.2	44735.2	44735.2	44735.2	44735.2	44735.2			783.18		50927.6	50927.6	50927.6	50927.6	50927.6	50927.6	50927.6	50927.6	50927.6
783.28	--	44836.4	44836.4	44836.4	44836.4	44836.4	44836.4	44836.4	44836.4	44836.4			783.28		51024.1	51024.1	51024.1	51024.1	51024.1	51024.1	51024.1	51024.1	51024.1
783.38	--	44932.5	44932.5	44932.5	44932.5	44932.5	44932.5	44932.5	44932.5	44932.5			783.38		51115.9	51115.9	51115.9	51115.9	51115.9	51115.9	51115.9	51115.9	51115.9
783.48	--	45023.9	45023.9	45023.9	45023.9	45023.9	45023.9	45023.9	45023.9	45023.9			783.48		51203.2	51203.2	51203.2	51203.2	51203.2	51203.2	51203.2	51203.2	51203.2
783.58	--	45110.8	45110.8	45110.8	45110.8	45110.8	45110.8	45110.8	45110.8	45110.8			783.58		51286.7	51286.7	51286.7	51286.7	51286.7	51286.7	51286.7	51286.7	51286.7
783.68	--	45194.2	45194.2	45194.2	45194.2	45194.2	45194.2	45194.2	45194.2	45194.2			783.68		51367.1	51367.1	51367.1	51367.1	51367.1	51367.1	51367.1	51367.1	51367.1
783.78	--	45274.9	45274.9	45274.9	45274.9	45274.9	45274.9	45274.9	45274.9	45274.9			783.78		51445.2	51445.2	51445.2	51445.2	51445.2	51445.2	51445.2	51445.2	51445.2
783.88	--	45353.4	45353.4	45353.4	45353.4	45353.4	45353.4	45353.4	45353.4	45353.4			783.88		51521.2	51521.2	51521.2	51521.2	51521.2	51521.2	51521.2	51521.2	51521.2
783.98	--	45430.3	45430.3	45430.3	45430.3	45430.3	45430.3	45430.3	45430.3	45430.3			783.98		51595.4	51595.4	51595.4	51595.4	51595.4	51595.4	51595.4	51595.4	51595.4
784.08	--	45505.4	45505.4	45505.4	45505.4	45505.4	45505.4	45505.4	45505.4	45505.4			784.08		51667.9	51667.9	51667.9	51667.9	51667.9	51667.9	51667.9	51667.9	51667.9
784.18	--	45578.4	45578.4	45578.4	45578.4	45578.4	45578.4	45578.4	45578.4	45578.4			784.18		51738.7	51738.7	51738.7	51738.7	51738.7	51738.7	51738.7	51738.7	51738.7
784.28	--	45649.3	45649.3	45649.3	45649.3	45649.3	45649.3	45649.3	45649.3	45649.3			784.28		51808.1	51808.1	51808.1	51808.1	51808.1	51808.1	51808.1	51808.1	51808.1
784.38	--	45718.6	45718.6	45718.6	45718.6	45718.6	45718.6	45718.6	45718.6	45718.6			784.38		51876.7	51876.7	51876.7	51876.7	51876.7	51876.7	51876.7	51876.7	51876.7
784.48	--	45787.5	45787.5	45787.5	45787.5	45787.5	45787.5	45787.5	45787.5	45787.5			784.48		51944.4	51944.4	51944.4	51944.4	51944.4	51944.4	51944.4	51944.4	51944.4
784.58	--	45856.8	45856.8	45856.8	45856.8	45856.8	45856.8	45856.8	45856.8	45856.8			784.58		52011.3	52011.3	52011.3	52011.3	52011.3	52011.3	52011.3	52011.3	52011.3
784.68	--	45926.3	45926.3	45926.3	45926.3	45926.3	45926.3	45926.3	45926.3	45926.3			784.68		52077.9	52077.9	52077.9	52077.9	52077.9	52077.9	52077.9	52077.9	52077.9
784.78	--	45996.2	45996.2	45996.2	45996.2	45996.2	45996.2	45996.2	45996.2	45996.2			784.78		52144.2	52144.2	52144.2	52144.2	52144.2	52144.2	52144.2	52144.2	52144.2
784.88	--	46066.2	46066.2	46066.2	46066.2	46066.2	46066.2	46066.2	46066.2	46066.2			784.88		52210.3	52210.3	52210.3	52210.3	52210.3	52210.3	52210.3	52210.3	52210.3
784.98	--	46135	46135	46135	46135	46135	46135	46135	46135	46135			784.98		52276.4	52276.4	52276.4	52276.4	52276.4	52276.4	52276.4	52276.4	52276.4
785.08	--	46202.7	46202.7	46202.7	46202.7	46202.7	46202.7	46202.7	46202.7	46202.7			785.08		52342.8	52342.8	52342.8	52342.8	52342.8	52342.8	52342.8	52342.8	52342.8
785.18	--	46270.2	46270.2	46270.2	46270.2	46270.2	46270.2	46270.2	46270.2	46270.2			785.18		52409.2	52409.2	52409.2	52409.2	52409.2	52409.2	52409.2	52409.2	52409.2
785.28	--	46337.5	46337.5	46337.5	46337.5	46337.5	46337.5	46337.5	46337.5	46337.5			785.28		52475.9	52475.9	52475.9	52475.9	52475.9	52475.9	52475.9	52475.9	52475.9
785.38	--	46404.6	46404.6	46404.6	46404.6	46404.6	46404.6	46404.6	46404.6	46404.6			785.38		52543.2	52543.2	52543.2	52543.2	52543.2	52543.2	52543.2	52543.2	52543.2
785.48	--	46472.2	46472.2	46472.2	46472.2	46472.2	46472.2	46472.2	46472.2	46472.2			785.48		52610.6	52610.6	52610.6	52610.6	52610.6	52610.6	52610.6	52610.6	52610.6
785.58	--	46540.5	46540.5	46540.5	46540.5	46540.5	46540.5	46540.5	46540.5	46540.5			785.58		52677.6	52677.6	52677.6	52677.6	52677.6	52677.6	52677.6	52677.6	52677.6
785.68	--	46608.2	46608.2	46608.2	46608.2	46608.2	46608.2	46608.2	46608.2	46608.2			785.68		52744.3	52744.3	52744.3	52744.3	52744.3	52744.3	52744.3	52744.3	52744.3
785.78	--	46675.3	46675.3	46675.3	46675.3	46675.3	46675.3	46675.3	46675.3	46675.3			785.78		52810	52810	52810	52810	52810	52810	52810	52810	52810
785.88	--	46741.6	46741.6	46741.6	46741.6	46741.6	46741.6	46741.6	46741.6	46741.6			785.88		52874.6	52874.6	52874.6	52874.6	52874.6	52874.6	52874.6	52874.6	52874.6
785.98	--	46806.2	46806.2	46806.2	46806.2	46806.2	46806.2	46806.2	46806.2	46806.2			785.98		52938	52938	52938	52938	52938	52938	52938	52938	52938
786.08	--	46869	46869	46869	46869	46869	46869	46869	46869	46869			786.08		53000.4	53000.4	53000.4	53000.4	53000.4	53000.4	53000.4	53000.4	53000.4
786.18	--	46931	46931	46931	46931	46931	46931	46931	46931	46931			786.18		53061.3	53061.3	53061.3	53061.3	53061.3	53061.3	53061.3	53061.3	53061.3
786.28	--	46992.7	46992.7	46992.7	46992.7	46992.7	46992.7	46992.7	46992.7	46992.7			786.28		53121.1	53121.1	53121.1	53121.1	53121.1	53121.1	53121.1	53121.1	53121.1
786.38	--	47053.9	47053.9	47053.9	47053.9	47053.9	47053.9	47053.9	47053.9	47053.9			786.38		53180.1	53180.1	53180.1	53180.1	53180.1	53180.1	53180.1	53180.1	53180.1
786.48	--	47115.4	47115.4	47115.4	47115.4	47115.4	47115.4	47115.4	47115.4	47115.4			786.48		53238.4	53238.4	53238.4	53238.4	53238.4	53238.4	53238.4	53238.4	53238.4
786.58	--	47177	47177	47177	47177	47177	47177	47177	47177	47177			786.58		53296.3	53296.3	53296.3	53296.3	53296.3	53296.3	53296.3	53296.3	53296.3
786.68	--	47237.9	47237.9	47237.9	47237.9	47237.9	47237.9	47237.9	47237.9	47237.9			786.68		53354.3	53354.3	53354.3	53354.3	53354.3	53354.3	53354.3	53354.3	53354.3
786.78	--	47297.8	47297.8	47297.8	47297.8	47297.8	47297.8	47297.8	47297.8	47297.8			786.78		53412.2	53412.2	53412.2	53412.2	53412.2	53412.2	53412.2	53412.2	53412.2
786.88	--	47356.5	47356.5	47356.5	47356.5	47356.5	47356.5	47356.5	47356.5	47356.5			786.88		53469.6	53469.6	53469.6	53469.6	53469.6	53469.6	53469.6	53469.6	53469.6
786.98	--	47413.4	47413.4	47413.4	47413.4	47413.4	47413.4	47413.4	47413.4	47413.4			786.98		53526.1	53526.1	53526.1	53526.1	53526.1	53526.1	53526.1	53526.1	53526.1
787.08	--	47468.6	47468.6	47468.6	47468.6	47468.6	47468.6	47468.6	47468.6	47468.6			787.08		53581.7	53581.7	53581.7	53581.7	53581.7	53581.7	53581.7	53581.7	53581.7
787.18	--	47522.1	47522.1	47522.1	47522.1	47522.1	47522.1	47522.1	47522.1	47522.1			787.18		53635.7	53635.7	53635.7	53635.7	53635.7	53635.7	53635.7	53635.7	53635.7
787.28	--	47574	47574	47574	47574	47574	47574	47574	47574	47574			787.28		53688	53688	53688	53688	53688	53688	53688	53688	53688
787.38	--	47624	47624	47624	47624	47624	47624	47624	47624	47624			787.38		53738.9	53738.9	53738.9	53738.9	53738.9	53738.9	53738.9	53738.9	53738.9
787.48	--	47672.5	47672.5	47672.5	47672.5	47672.5	47672.5	47672.5	47672.5	47672.5			787.48		53788.4	53788.4	53788.4	53788.4	53788.4	53788.4	53788.4	53788.4	53788.4
787.58	--	47719.7	47719.7	47719.7	47719.7	47719.7	47719.7	47719.7	47719.7	47719.7			787.58		53836.6	53836.6	53836.6	53836.6	53836.6	53836.6	53836.6	53836.6	53836.6
787.68	--	47765.6	47765.6	47765.6	47765.6	47765.6	47765.6	47765.6	47765.6	47765.6			787.68		53883.9	53883.9	53883.9	53883.9	53883.9	53883.9	53883.9	53883.9	53883.9
787.78	--	47810.4	47810.4	47810.4	47810.4	47810.4	47810.4	47810.4	47810.4	47810.4			787.78		53930.2	53930.2	53930.2	53930.2	53930.2	53930.2	53930.2	53930.2	53930.2
787.88	--	47854.3	47854.3	47854.3	47854.3	47854.3	47854.3	47854.3	47854.3	47854.3			787.88		53975.4	53975.4	53975.4	53975.4	53975.4	53975.4	53975.4	53975.4	53975.4
787.98	--	47897.2	47897.2	47897.2	47897.2	47897.2	47897.2	47897.2	47897.2	47897.2			787.98		54019.3	54019.3	54019.3	54019.3	54019.3	54019.3	54019.3	54019.3	54019.3
788.08	--	47938.4	47938.4	47938.4	47938.4	47938.4	47938.4	47938.4	47938.4	47938.4			788.08		54061.7	54061.7	54061.7	54061.7	54061.7	54061.7	54061.7	54061.7	54061.7
788.18	--	47978.1	47978.1	47978.1	47978.1	47978.1	47978.1	47978.1	47978.1	47978.1			788.18		54102.4	54102.4	54102.4	54102.4	54102.4	54102.4	54102.4	54102.4	54102.4
788.28	--	48016.5	48016.5	48016.5	48016.5	48016.5	48016.5	48016.5	48016.5	48016.5			788.28		54141.9	54141.9	54141.9	54141.9	54141.9	54141.9	54141.9	54141.9	54141.9
788.38	--	48053.7	48053.7	48053.7	48053.7	48053.7	48053.7	48053.7	48053.7	48053.7			788.38		54180.6	54180.6	54180.6	54180.6	54180.6	54180.6	54180.6	54180.6	54180.6
788.48	--	48090.4	48090.4	48090.4	48090.4	48090.4	48090.4	48090.4	48090.4	48090.4			788.48		54219.1	54219.1	54219.1	54219.1	54219.1	54219.1	54219.1	54219.1	54219.1
788.58	--	48126.9	48126.9	48126.9	48126.9	48126.9	48126.9	48126.9	48126.9	48126.9			788.58		54257.6	54257.6	54257.6	54257.6	54257.6	54257.6	54257.6	54257.6	54257.6
788.68	--	48163	48163	48163	48163	48163	48163	48163	48163	48163			788.68		54296.2	54296.2	54296.2	54296.2	54296.2	54296.2	54296.2	54296.2	54296.2
788.78	--	48198.5	48198.5	48198.5	48198.5	48198.5	48198.5	48198.5	48198.5	48198.5			788.78		54334.4	54334.4	54334.4	54334.4	54334.4	54334.4	54334.4	54334.4	54334.4
788.88	--	48233.2	48233.2	48233.2	48233.2	48233.2	48233.2	48233.2	48233.2	48233.2			788.88		54371.6	54371.6	54371.6	54371.6	54371.6	54371.6	54371.6	54371.6	54371.6
788.98	--	48267.5	48267.5	48267.5	48267.5	48267.5	48267.5	48267.5	48267.5	48267.5			788.98		54407.2	54407.2	54407.2	54407.2	54407.2	54407.2	54407.2	54407.2	54407.2
789.08	--	48300.6	48300.6	48300.6	48300.6	48300.6	48300.6	48300.6	48300.6	48300.6			789.08		54440.6	54440.6	54440.6	54440.6	54440.6	54440.6	54440.6	54440.6	54440.6
789.18	--	48332.6	48332.6	48332.6	48332.6	48332.6	48332.6	48332.6	48332.6	48332.6			789.18		54471.6	54471.6	54471.6	54471.6	54471.6	54471.6	54471.6	54471.6	54471.6
789.28	--	48363.4	48363.4	48363.4	48363.4	48363.4	48363.4	48363.4	48363.4	48363.4			789.28		54500.2	54500.2	54500.2	54500.2	54500.2	54500.2	54500.2	54500.2	54500.2
789.38	--	48393	48393	48393	48393	48393	48393	48393	48393	48393			789.38		54526.9	54526.9	54526.9	54526.9	54526.9	54526.9	54526.9	54526.9	54526.9
789.48	--	48421	48421	48421	48421	48421	48421	48421	48421	48421			789.48		54552	54552	54552	54552	54552	54552	54552	54552	54552
789.58	--	48448.1	48448.1	48448.1	48448.1	48448.1	48448.1	48448.1	48448.1	48448.1			789.58		54576.2	54576.2	54576.2	54576.2	54576.2	54576.2	54576.2	54576.2	54576.2
789.68	--	48474.9	48474.9	48474.9	48474.9	48474.9	48474.9	48474.9	48474.9	48474.9			789.68		54600	54600	54600	54600	54600	54600	54600	54600	54600
789.78	--	48501	48501	48501	48501	48501	48501	48501	48501	48501			789.78		54623.9	54623.9	54623.9	54623.9	54623.9	54623.9	54623.9	54623.9	54623.9
789.88	--	48526.4	48526.4	48526.4	48526.4	48526.4	48526.4	48526.4	48526.4	48526.4			789.88		54647.4	54647.4	54647.4	54647.4	54647.4	54647.4	54647.4	54647.4	54647.4
789.98	--	48551.1	48551.1	48551.1	48551.1	48551.1	48551.1	48551.1	48551.1	48551.1			789.98		54670.2	54670.2	54670.2	54670.2	54670.2	54670.2	54670.2	54670.2	54670.2
790.08	--	48574.7	48574.7	48574.7	48574.7	48574.7	48574.7	48574.7	48574.7	48574.7			790.08		54692.2	54692.2	54692.2	54692.2	54692.2	54692.2	54692.2	54692.2	54692.2
790.18	--	48596.8	48596.8	48596.8	48596.8	48596.8	48596.8	48596.8	48596.8	48596.8			790.18		54713.2	54713.2	54713.2	54713.2	54713.2	54713.2	54713.2	54713.2	54713.2
790.28	--	48618.2	48618.2	48618.2	48618.2	48618.2	48618.2	48618.2	48618.2	48618.2			790.28		54733.4	54733.4	54733.4	54733.4	54733.4	54733.4	54733.4	54733.4	54733.4
790.38	--	48639.9	48639.9	48639.9	48639.9	48639.9	48639.9	48639.9	48639.9	48639.9			790.38		54753.6	54753.6	54753.6	54753.6	54753.6	54753.6	54753.6	54753.6	54753.6
790.48	--	48661.4	48661.4	48661.4	48661.4	48661.4	48661.4	48661.4	48661.4	48661.4			790.48		54774	54774	54774	54774	54774	54774	54774	54774	54774
790.58	--	48682.4	48682.4	48682.4	48682.4	48682.4	48682.4	48682.4	48682.4	48682.4			790.58		54794.3	54794.3	54794.3	54794.3	54794.3	54794.3	54794.3	54794.3	54794.3
790.68	--	48702.8	48702.8	48702.8	48702.8	48702.8	48702.8	48702.8	48702.8	48702.8			790.68		54814.2	54814.2	54814.2	54814.2	54814.2	54814.2	54814.2	54814.2	54814.2
790.78	--	48721.6	48721.6	48721.6	48721.6	48721.6	48721.6	48721.6	48721.6	48721.6			790.78		54833.1	54833.1	54833.1	54833.1	54833.1	54833.1	54833.1	54833.1	54833.1
790.88	--	48738.1	48738.1	48738.1	48738.1	48738.1	48738.1	48738.1	48738.1	48738.1			790.88		54850.2	54850.2	54850.2	54850.2	54850.2	54850.2	54850.2	54850.2	54850.2
790.98	--	48753.2	48753.2	48753.2	48753.2	48753.2	48753.2	48753.2	48753.2	48753.2			790.98		54865.2	54865.2	54865.2	54865.2	54865.2	54865.2	54865.2	54865.2	54865.2
791.08	--	48767.4	48767.4	48767.4	48767.4	48767.4	48767.4	48767.4	48767.4	48767.4			791.08		54878.7	54878.7	54878.7	54878.7	54878.7	54878.7	54878.7	54878.7	54878.7
791.18	--	48781	48781	48781	48781	48781	48781	48781	48781	48781			791.18		54891.3	54891.3	54891.3	54891.3	54891.3	54891.3	54891.3	54891.3	54891.3
791.28	--	48793.8	48793.8	48793.8	48793.8	48793.8	48793.8	48793.8	48793.8	48793.8			791.28		54903.2	54903.2	54903.2	54903.2	54903.2	54903.2	54903.2	54903.2	54903.2
791.38	--	48805.8	48805.8	48805.8	48805.8	48805.8	48805.8	48805.8	48805.8	48805.8			791.38		54914.7	54914.7	54914.7	54914.7	54914.7	54914.7	54914.7	54914.7	54914.7
791.48	--	48816.5	48816.5	48816.5	48816.5	48816.5	48816.5	48816.5	48816.5	48816.5			791.48		54926.1	54926.1	54926.1	54926.1	54926.1	54926.1	54926.1	54926.1	54926.1
791.58	--	48826.2	48826.2	48826.2	48826.2	48826.2	48826.2	48826.2	48826.2	48826.2			791.58		54936.5	54936.5	54936.5	54936.5	54936.5	54936.5	54936.5	54936.5	54936.5
791.68	--	48835.1	48835.1	48835.1	48835.1	48835.1	48835.1	48835.1	48835.1	48835.1			791.68		54945.6	54945.6	54945.6	54945.6	54945.6	54945.6	54945.6	54945.6	54945.6
791.78	--	48843.4	48843.4	48843.4	48843.4	48843.4	48843.4	48843.4	48843.4	48843.4			791.78		54953.4	54953.4	54953.4	54953.4	54953.4	54953.4	54953.4	54953.4	54953.4
791.88	--	48851	48851	48851	48851	48851	48851	48851	48851	48851			791.88		54960.1	54960.1	54960.1	54960.1	54960.1	54960.1	54960.1	54960.1	54960.1
791.98	--	48857.7	48857.7	48857.7	48857.7	48857.7	48857.7	48857.7	48857.7	48857.7			791.98		54965.4	54965.4	54965.4	54965.4	54965.4	54965.4	54965.4	54965.4	54965.4
792.08	--	48863.2	48863.2	48863.2	48863.2	48863.2	48863.2	48863.2	48863.2	48863.2			792.08		54969.8	54969.8	54969.8	54969.8	54969.8	54969.8	54969.8	54969.8	54969.8
792.18	--	48867.7	48867.7	48867.7	48867.7	48867.7	48867.7	48867.7	48867.7	48867.7			792.18		54973.9	54973.9	54973.9	54973.9	54973.9	54973.9	54973.9	54973.9	54973.9
792.28	--	48871.8	48871.8	48871.8	48871.8	48871.8	48871.8	48871.8	48871.8	48871.8			792.28		54977.8	54977.8	54977.8	54977.8	54977.8	54977.8	54977.8	54977.8	54977.8
792.38	--	48872.3	48872.3	48872.3	48872.3	48872.3	48872.3	48872.3	48872.3	48872.3			792.38		54977.8	54977.8	54977.8	54977.8	54977.8	54977.8	54977.8	54977.8	54977.8
792.48	--	48873.4	48873.4	48873.4	48873.4	48873.4	48873.4	48873.4	48873.4	48873.4			792.48		54979.5	54979.5	54979.5	54979.5	54979.5	54979.5	54979.5	54979.5	54979.5
792.58	--	48875.6	48875.6	48875.6	48875.6	48875.6	48875.6	48875.6	48875.6	48875.6			792.58		54983.6	54983.6	54983.6	54983.6	54983.6	54983.6	54983.6	54983.6	54983.6
792.68	--	48878.3	48878.3	48878.3	48878.3	48878.3	48878.3	48878.3	48878.3	48878.3			792.68		54989.9	54989.9	54989.9	54989.9	54989.9	54989.9	54989.9	54989.9	54989.9
792.78	--	48880.8	48880.8	48880.8	48880.8	48880.8	48880.8	48880.8	48880.8	48880.8			792.78		54998.4	54998.4	54998.4	54998.4	54998.4	54998.4	54998.4	54998.4	54998.4
792.88	--	48883.3	48883.3	48883.3	48883.3	48883.3	48883.3	48883.3	48883.3	48883.3			792.88		55009.3	55009.3	55009.3	55009.3	55009.3	55009.3	55009.3	55009.3	55009.3
792.98	--	48886.7	48886.7	48886.7	48886.7	48886.7	48886.7	48886.7	48886.7	48886.7			792.98		55021.7	55021.7	55021.7	55021.7	55021.7	55021.7	55021.7	55021.7	55021.7
793.08	--	48892.7	48892.7	48892.7	48892.7	48892.7	48892.7	48892.7	48892.7	48892.7			793.08		55035.2	55035.2	55035.2	55035.2	55035.2	55035.2	55035.2	55035.2	55035.2
793.18	--	48902.4	48902.4	48902.4	48902.4	48902.4	48902.4	48902.4	48902.4	48902.4			793.18		55050.6	55050.6	55050.6	55050.6	55050.6	55050.6	55050.6	55050.6	55050.6
793.28	--	48916.7	48916.7	48916.7	48916.7	48916.7	48916.7	48916.7	48916.7	48916.7			793.28		55068.6	55068.6	55068.6	55068.6	55068.6	55068.6	55068.6	55068.6	55068.6
793.38	--	48936.3	48936.3	48936.3	48936.3	48936.3	48936.3	48936.3	48936.3	48936.3			793.38		55090	55090	55090	55090	55090	55090	55090	55090	55090
793.48	--	48960.6	48960.6	48960.6	48960.6	48960.6	48960.6	48960.6	48960.6	48960.6			793.48		55116	55116	55116	55116	55116	55116	55116	55116	55116
793.58	--	48988.2	48988.2	48988.2	48988.2	48988.2	48988.2	48988.2	48988.2	48988.2			793.58		55148.3	55148.3	55148.3	55148.3	55148.3	55148.3	55148.3	55148.3	55148.3
793.68	--	49019.2	49019.2	49019.2	49019.2	49019.2	49019.2	49019.2	49019.2	49019.2			793.68		55188.1	55188.1	55188.1	55188.1	55188.1	55188.1	55188.1	55188.1	55188.1
793.78	--	49053.9	49053.9	49053.9	49053.9	49053.9	49053.9	49053.9	49053.9	49053.9			793.78		55236.3	55236.3	55236.3	55236.3	55236.3	55236.3	55236.3	55236.3	55236.3
793.88	--	49092.6	49092.6	49092.6	49092.6	49092.6	49092.6	49092.6	49092.6	49092.6			793.88		55293.8	55293.8	55293.8	55293.8	55293.8	55293.8	55293.8	55293.8	55293.8
793.98	--	49136.8	49136.8	49136.8	49136.8	49136.8	49136.8	49136.8	49136.8	49136.8			793.98		55360.8	55360.8	55360.8	55360.8	55360.8	55360.8	55360.8	55360.8	55360.8
794.08	--	49187.6	49187.6	49187.6	49187.6	49187.6	49187.6	49187.6	49187.6	49187.6			794.08		55436.2	55436.2	55436.2	55436.2	55436.2	55436.2	55436.2	55436.2	55436.2
794.18	--	49245.4	49245.4	49245.4	49245.4	49245.4	49245.4	49245.4	49245.4	49245.4			794.18		55518.6	55518.6	55518.6	55518.6	55518.6	55518.6	55518.6	55518.6	55518.6
794.28	--	49309.8	49309.8	49309.8	49309.8	49309.8	49309.8	49309.8	49309.8	49309.8			794.28		55606.1	55606.1	55606.1	55606.1	55606.1	55606.1	55606.1	55606.1	55606.1
794.38	--	49380.8	49380.8	49380.8	49380.8	49380.8	49380.8	49380.8	49380.8	49380.8			794.38		55697.4	55697.4	55697.4	55697.4	55697.4	55697.4	55697.4	55697.4	55697.4
794.48	--	49457.6	49457.6	49457.6	49457.6	49457.6	49457.6	49457.6	49457.6	49457.6			794.48		55791.7	55791.7	55791.7	55791.7	55791.7	55791.7	55791.7	55791.7	55791.7
794.58	--	49539.8	49539.8	49539.8	49539.8	49539.8	49539.8	49539.8	49539.8	49539.8			794.58		55889.1	55889.1	55889.1	55889.1	55889.1	55889.1	55889.1	55889.1	55889.1
794.68	--	49627.6	49627.6	49627.6	49627.6	49627.6	49627.6	49627.6	49627.6	49627.6			794.68		55989.9	55989.9	55989.9	55989.9	55989.9	55989.9	55989.9	55989.9	55989.9
794.78	--	49721.6	49721.6	49721.6	49721.6	49721.6	49721.6	49721.6	49721.6	49721.6			794.78		56095	56095	56095	56095	56095	56095	56095	56095	56095
794.88	--	49821.8	49821.8	49821.8	49821.8	49821.8	49821.8	49821.8	49821.8	49821.8			794.88		56204.6	56204.6	56204.6	56204.6	56204.6	56204.6	56204.6	56204.6	56204.6
794.98	--	49928.8	49928.8	49928.8	49928.8	49928.8	49928.8	49928.8	49928.8	49928.8			794.98		56318.4	56318.4	56318.4	56318.4	56318.4	56318.4	56318.4	56318.4	56318.4
795.08	--	50043.2	50043.2	50043.2	50043.2	50043.2	50043.2	50043.2	50043.2	50043.2			795.08		56435.6	56435.6	56435.6	56435.6	56435.6	56435.6	56435.6	56435.6	56435.6
795.18	--	50164.6	50164.6	50164.6	50164.6	50164.6	50164.6	50164.6	50164.6	50164.6			795.18		56556.2	56556.2	56556.2	56556.2	56556.2	56556.2	56556.2	56556.2	56556.2
795.28	--	50293.1	50293.1	50293.1	50293.1	50293.1	50293.1	50293.1	50293.1	50293.1			795.28		56679.7	56679.7	56679.7	56679.7	56679.7	56679.7	56679.7	56679.7	56679.7
795.38	--	50428.7	50428.7	50428.7	50428.7	50428.7	50428.7	50428.7	50428.7	50428.7			795.38		56806.2	56806.2	56806.2	56806.2	56806.2	56806.2	56806.2	56806.2	56806.2
795.48	--	50570.2	50570.2	50570.2	50570.2	50570.2	50570.2	50570.2	50570.2	50570.2			795.48		56936.2	56936.2	56936.2	56936.2	56936.2	56936.2	56936.2	56936.2	56936.2
795.58	--	50716.4	50716.4	50716.4	50716.4	50716.4	50716.4	50716.4	50716.4	50716.4			795.58		57070.8	57070.8	57070.8	57070.8	57070.8	57070.8	57070.8	57070.8	57070.8
795.68	--	50867	50867	50867	50867	50867	50867	50867	50867	50867			795.68		57209.7	57209.7	57209.7	57209.7	57209.7	57209.7	57209.7	57209.7	57209.7
795.78	--	51021	51021	51021	51021	51021	51021	51021	51021	51021			795.78		57353	57353	57353	57353	57353	57353	57353	57353	57353
795.88	--	51177.7	51177.7	51177.7	51177.7	51177.7	51177.7	51177.7	51177.7	51177.7			795.88		57499.4	57499.4	57499.4	57499.4	57499.4	57499.4	57499.4	57499.4	57499.4
795.98	--	51337.1	51337.1	51337.1	51337.1	51337.1	51337.1	51337.1	51337.1	51337.1			795.98		57646.9	57646.9	57646.9	57646.9	57646.9	57646.9	57646.9	57646.9	57646.9
796.08	--	51499.3	51499.3	51499.3	51499.3	51499.3	51499.3	51499.3	51499.3	51499.3			796.08		57793.9	57793.9	57793.9	57793.9	57793.9	57793.9	57793.9	57793.9	57793.9
796.18	--	51663	51663	51663	51663	51663	51663	51663	51663	51663			796.18		57939.6	57939.6	57939.6	57939.6	57939.6	57939.6	57939.6	57939.6	57939.6
796.28	--	51826.9	51826.9	51826.9	51826.9	51826.9	51826.9	51826.9	51826.9	51826.9			796.28		58083.4	58083.4	58083.4	58083.4	58083.4	58083.4	58083.4	58083.4	58083.4
796.38	--	51989.9	51989.9	51989.9	51989.9	51989.9	51989.9	51989.9	51989.9	51989.9			796.38		58225.1	58225.1	58225.1	58225.1	58225.1	58225.1	58225.1	58225.1	58225.1
796.48	--	52150.5	52150.5	52150.5	52150.5	52150.5	52150.5	52150.5	52150.5	52150.5			796.48		58365	58365	58365	58365	58365	58365	58365	58365	58365
796.58	--	52307.4	52307.4	52307.4	52307.4	52307.4	52307.4	52307.4	52307.4	52307.4			796.58		58503	58503	58503	58503	58503	58503	58503	58503	58503
796.68	--	52460.5	52460.5	52460.5	52460.5	52460.5	52460.5	52460.5	52460.5	52460.5			796.68		58638.3	58638.3	58638.3	58638.3	58638.3	58638.3	58638.3	58638.3	58638.3
796.78	--	52609.7	52609.7	52609.7	52609.7	52609.7	52609.7	52609.7	52609.7	52609.7			796.78		58771	58771	58771	58771	58771	58771	58771	58771	58771
796.88	--	52754.1	52754.1	52754.1	52754.1	52754.1	52754.1	52754.1	52754.1	52754.1			796.88		58900.9	58900.9	58900.9	58900.9	58900.9	58900.9	58900.9	58900.9	58900.9
796.98	--	52893.4	52893.4	52893.4	52893.4	52893.4	52893.4	52893.4	52893.4	52893.4			796.98		59027.5	59027.5	59027.5	59027.5	59027.5	59027.5	59027.5	59027.5	59027.5
797.08	--	53027.6	53027.6	53027.6	53027.6	53027.6	53027.6	53027.6	53027.6	53027.6			797.08		59150.2	59150.2	59150.2	59150.2	59150.2	59150.2	59150.2	59150.2	59150.2
797.18	--	53156.9	53156.9	53156.9	53156.9	53156.9	53156.9	53156.9	53156.9	53156.9			797.18		59267.9	59267.9	59267.9	59267.9	59267.9	59267.9	59267.9	59267.9	59267.9
797.28	--	53281.6	53281.6	53281.6	53281.6	53281.6	53281.6	53281.6	53281.6	53281.6			797.28		59379.7	59379.7	59379.7	59379.7	59379.7	59379.7	59379.7	59379.7	59379.7
797.38	--	53402.3	53402.3	53402.3	53402.3	53402.3	53402.3	53402.3	53402.3	53402.3			797.38		59485.1	59485.1	59485.1	59485.1	59485.1	59485.1	59485.1	59485.1	59485.1
797.48	--	53518.9	53518.9	53518.9	53518.9	53518.9	53518.9	53518.9	53518.9	53518.9			797.48		59584	59584	59584	59584	59584	59584	59584	59584	59584
797.58	--	53630.9	53630.9	53630.9	53630.9	53630.9	53630.9	53630.9	53630.9	53630.9			797.58		59677.5	59677.5	59677.5	59677.5	59677.5	59677.5	59677.5	59677.5	59677.5
797.68	--	53737.6	53737.6	53737.6	53737.6	53737.6	53737.6	53737.6	53737.6	53737.6			797.68		59766.7	59766.7	59766.7	59766.7	59766.7	59766.7	59766.7	59766.7	59766.7
797.78	--	53838	53838	53838	53838	53838	53838	53838	53838	53838			797.78		59852	59852	59852	59852	59852	59852	59852	59852	59852
797.88	--	53931.3	53931.3	53931.3	53931.3	53931.3	53931.3	53931.3	53931.3	53931.3			797.88		59933.8	59933.8	59933.8	59933.8	59933.8	59933.8	59933.8	59933.8	59933.8
797.98	--	54017.6	54017.6	54017.6	54017.6	54017.6	54017.6	54017.6	54017.6	54017.6			797.98		60011.5	60011.5	60011.5	60011.5	60011.5	60011.5	60011.5	60011.5	60011.5
798.08	--	54096.9	54096.9	54096.9	54096.9	54096.9	54096.9	54096.9	54096.9	54096.9			798.08		60084.3	60084.3	60084.3	60084.3	60084.3	60084.3	60084.3	60084.3	60084.3
798.18	--	54169.4	54169.4	54169.4	54169.4	54169.4	54169.4	54169.4	54169.4	54169.4			798.18		60151.5	60151.5	60151.5	60151.5	60151.5	60151.5	60151.5	60151.5	60151.5
798.28	--	54236	54236	54236	54236	54236	54236	54236	54236	54236			798.28		60213.2	60213.2	60213.2	60213.2	60213.2	60213.2	60213.2	60213.2	60213.2
798.38	--	54298	54298	54298	54298	54298	54298	54298	54298	54298			798.38		60269.5	60269.5	60269.5	60269.5	60269.5	60269.5	60269.5	60269.5	60269.5
798.48	--	54356.3	54356.3	54356.3	54356.3	54356.3	54356.3	54356.3	54356.3	54356.3			798.48		60321.1	60321.1	60321.1	60321.1	60321.1	60321.1	60321.1	60321.1	60321.1
798.58	--	54412.5	54412.5	54412.5	54412.5	54412.5	54412.5	54412.5	54412.5	54412.5			798.58		60369	60369	60369	60369	60369	60369	60369	60369	60369
798.68	--	54467.4	54467.4	54467.4	54467.4	54467.4	54467.4	54467.4	54467.4	54467.4			798.68		60414.4	60414.4	60414.4	60414.4	60414.4	60414.4	60414.4	60414.4	60414.4
798.78	--	54521.2	54521.2	54521.2	54521.2	54521.2	54521.2	54521.2	54521.2	54521.2			798.78		60458.3	60458.3	60458.3	60458.3	60458.3	60458.3	60458.3	60458.3	60458.3
798.88	--	54573.2	54573.2	54573.2	54573.2	54573.2	54573.2	54573.2	54573.2	54573.2			798.88		60501.3	60501.3	60501.3	60501.3	60501.3	60501.3	60501.3	60501.3	60501.3
798.98	--	54622.6	54622.6	54622.6	54622.6	54622.6	54622.6	54622.6	54622.6	54622.6			798.98		60543.5	60543.5	60543.5	60543.5	60543.5	60543.5	60543.5	60543.5	60543.5
799.08	--	54668.4	54668.4	54668.4	54668.4	54668.4	54668.4	54668.4	54668.4	54668.4			799.08		60584.6	60584.6	60584.6	60584.6	60584.6	60584.6	60584.6	60584.6	60584.6
799.18	--	54710	54710	54710	54710	54710	54710	54710	54710	54710			799.18		60624.4	60624.4	60624.4	60624.4	60624.4	60624.4	60624.4	60624.4	60624.4
799.28	--	54748.1	54748.1	54748.1	54748.1	54748.1	54748.1	54748.1	54748.1	54748.1			799.28		60663.2	60663.2	60663.2	60663.2	60663.2	60663.2	60663.2	60663.2	60663.2
799.38	--	54783.7	54783.7	54783.7	54783.7	54783.7	54783.7	54783.7	54783.7	54783.7			799.38		60700.8	60700.8	60700.8	60700.8	60700.8	60700.8	60700.8	60700.8	60700.8
799.48	--	54817.8	54817.8	54817.8	54817.8	54817.8	54817.8	54817.8	54817.8	54817.8			799.48		60737.6	60737.6	60737.6	60737.6	60737.6	60737.6	60737.6	60737.6	60737.6
799.58	--	54850.9	54850.9	54850.9	54850.9	54850.9	54850.9	54850.9	54850.9	54850.9			799.58		60773.9	60773.9	60773.9	60773.9	60773.9	60773.9	60773.9	60773.9	60773.9
799.68	--	54883.9	54883.9	54883.9	54883.9	54883.9	54883.9	54883.9	54883.9	54883.9			799.68		60809.3	60809.3	60809.3	60809.3	60809.3	60809.3	60809.3	60809.3	60809.3
799.78	--	54916.8	54916.8	54916.8	54916.8	54916.8	54916.8	54916.8	54916.8	54916.8			799.78		60844	60844	60844	60844	60844	60844	60844	60844	60844
799.88	--	54949.9	54949.9	54949.9	54949.9	54949.9	54949.9	54949.9	54949.9	54949.9			799.88		60878.3	60878.3	60878.3	60878.3	60878.3	60878.3	60878.3	60878.3	60878.3
799.98	--	54983.8	54983.8	54983.8	54983.8	54983.8	54983.8	54983.8	54983.8	54983.8			799.98		60912.8	60912.8	60912.8	60912.8	60912.8	60912.8	60912.8	60912.8	60912.8
800.08	--	55019.1	55019.1	55019.1	55019.1	55019.1	55019.1	55019.1	55019.1	55019.1			800.08		60948.2	60948.2	60948.2	60948.2	60948.2	60948.2	60948.2	60948.2	60948.2
800.18	--	55056.1	55056.1	55056.1	55056.1	55056.1	55056.1	55056.1	55056.1	55056.1			800.18		60984.5	60984.5	60984.5	60984.5	60984.5	60984.5	60984.5	60984.5	60984.5
800.28	--	55094.2	55094.2	55094.2	55094.2	55094.2	55094.2	55094.2	55094.2	55094.2			800.28		61021.4	61021.4	61021.4	61021.4	61021.4	61021.4	61021.4	61021.4	61021.4
800.38	--	55132.6	55132.6	55132.6	55132.6	55132.6	55132.6	55132.6	55132.6	55132.6			800.38		61058.7	61058.7	61058.7	61058.7	61058.7	61058.7	61058.7	61058.7	61058.7
800.48	--	55170.8	55170.8	55170.8	55170.8	55170.8	55170.8	55170.8	55170.8	55170.8			800.48		61095.6	61095.6	61095.6	61095.6	61095.6	61095.6	61095.6	61095.6	61095.6
800.58	--	55208	55208	55208	55208	55208	55208	55208	55208	55208			800.58		61132.5	61132.5	61132.5	61132.5	61132.5	61132.5	61132.5	61132.5	61132.5
800.68	--	55244.3	55244.3	55244.3	55244.3	55244.3	55244.3	55244.3	55244.3	55244.3			800.68		61170.1	61170.1	61170.1	61170.1	61170.1	61170.1	61170.1	61170.1	61170.1
800.78	--	55280.9	55280.9	55280.9	55280.9	55280.9	55280.9	55280.9	55280.9	55280.9			800.78		61209	61209	61209	61209	61209	61209	61209	61209	61209
800.88	--	55319.3	55319.3	55319.3	55319.3	55319.3	55319.3	55319.3	55319.3	55319.3			800.88		61249.6	61249.6	61249.6	61249.6	61249.6	61249.6	61249.6	61249.6	61249.6
800.98	--	55360.5	55360.5	55360.5	55360.5	55360.5	55360.5	55360.5	55360.5	55360.5			800.98		61291.9	61291.9	61291.9	61291.9	61291.9	61291.9	61291.9	61291.9	61291.9
801.08	--	55405.4	55405.4	55405.4	55405.4	55405.4	55405.4	55405.4	55405.4	55405.4			801.08		61335.7	61335.7	61335.7	61335.7	61335.7	61335.7	61335.7	61335.7	61335.7
801.18	--	55453.8	55453.8	55453.8	55453.8	55453.8	55453.8	55453.8	55453.8	55453.8			801.18		61381	61381	61381	61381	61381	61381	61381	61381	61381
801.28	--	55504.6	55504.6	55504.6	55504.6	55504.6	55504.6	55504.6	55504.6	55504.6			801.28		61427.6	61427.6	61427.6	61427.6	61427.6	61427.6	61427.6	61427.6	61427.6
801.38	--	55556.7	55556.7	55556.7	55556.7	55556.7	55556.7	55556.7	55556.7	55556.7			801.38		61475.9	61475.9	61475.9	61475.9	61475.9	61475.9	61475.9	61475.9	61475.9
801.48	--	55609.7	55609.7	55609.7	55609.7	55609.7	55609.7	55609.7	55609.7	55609.7			801.48		61526.5	61526.5	61526.5	61526.5	61526.5	61526.5	61526.5	61526.5	61526.5
801.58	--	55662.8	55662.8	55662.8	55662.8	55662.8	55662.8	55662.8	55662.8	55662.8			801.58		61580	61580	61580	61580	61580	61580	61580	61580	61580
801.68	--	55716.4	55716.4	55716.4	55716.4	55716.4	55716.4	55716.4	55716.4	55716.4			801.68		61635.5	61635.5	61635.5	61635.5	61635.5	61635.5	61635.5	61635.5	61635.5
801.78	--	55771.2	55771.2	55771.2	55771.2	55771.2	55771.2	55771.2	55771.2	55771.2			801.78		61692.5	61692.5	61692.5	61692.5	61692.5	61692.5	61692.5	61692.5	61692.5
801.88	--	55827.6	55827.6	55827.6	55827.6	55827.6	55827.6	55827.6	55827.6	55827.6			801.88		61750.9	61750.9	61750.9	61750.9	61750.9	61750.9	61750.9	61750.9	61750.9
801.98	--	55884.9	55884.9	55884.9	55884.9	55884.9	55884.9	55884.9	55884.9	55884.9			801.98		61810.1	61810.1	61810.1	61810.1	61810.1	61810.1	61810.1	61810.1	61810.1
802.08	--	55943.3	55943.3	55943.3	55943.3	55943.3	55943.3	55943.3	55943.3	55943.3			802.08		61869.6	61869.6	61869.6	61869.6	61869.6	61869.6	61869.6	61869.6	61869.6
802.18	--	56001.9	56001.9	56001.9	56001.9	56001.9	56001.9	56001.9	56001.9	56001.9			802.18		61929.7	61929.7	61929.7	61929.7	61929.7	61929.7	61929.7	61929.7	61929.7
802.28	--	56059.6	56059.6	56059.6	56059.6	56059.6	56059.6	56059.6	56059.6	56059.6			802.28		61990.9	61990.9	61990.9	61990.9	61990.9	61990.9	61990.9	61990.9	61990.9
802.38	--	56116.4	56116.4	56116.4	56116.4	56116.4	56116.4	56116.4	56116.4	56116.4			802.38		62052.6	62052.6	62052.6	62052.6	62052.6	62052.6	62052.6	62052.6	62052.6
802.48	--	56173.6	56173.6	56173.6	56173.6	56173.6	56173.6	56173.6	56173.6	56173.6			802.48		62114.7	62114.7	62114.7	62114.7	62114.7	62114.7	62114.7	62114.7	62114.7
802.58	--	56230.7	56230.7	56230.7	56230.7	56230.7	56230.7	56230.7	56230.7	56230.7			802.58		62177.6	62177.6	62177.6	62177.6	62177.6	62177.6	62177.6	62177.6	62177.6
802.68	--	56287.8	56287.8	56287.8	56287.8	56287.8	56287.8	56287.8	56287.8	56287.8			802.68		62240.5	62240.5	62240.5	62240.5	62240.5	62240.5	62240.5	62240.5	62240.5
802.78	--	56345.1	56345.1	56345.1	56345.1	56345.1	56345.1	56345.1	56345.1	56345.1			802.78		62302.3	62302.3	62302.3	62302.3	62302.3	62302.3	62302.3	62302.3	62302.3
802.88	--	56402.5	56402.5	56402.5	56402.5	56402.5	56402.5	56402.5	56402.5	56402.5			802.88		62362.6	62362.6	62362.6	62362.6	62362.6	62362.6	62362.6	62362.6	62362.6
802.98	--	56459.5	56459.5	56459.5	56459.5	56459.5	56459.5	56459.5	56459.5	56459.5			802.98		62421.7	62421.7	62421.7	62421.7	62421.7	62421.7	62421.7	62421.7	62421.7
803.08	--	56517.1	56517.1	56517.1	56517.1	56517.1	56517.1	56517.1	56517.1	56517.1			803.08		62479.4	62479.4	62479.4	62479.4	62479.4	62479.4	62479.4	62479.4	62479.4
803.18	--	56575.6	56575.6	56575.6	56575.6	56575.6	56575.6	56575.6	56575.6	56575.6			803.18		62536.7	62536.7	62536.7	62536.7	62536.7	62536.7	62536.7	62536.7	62536.7
803.28	--	56634.4	56634.4	56634.4	56634.4	56634.4	56634.4	56634.4	56634.4	56634.4			803.28		62594.4	62594.4	62594.4	62594.4	62594.4	62594.4	62594.4	62594.4	62594.4
803.38	--	56692.4	56692.4	56692.4	56692.4	56692.4	56692.4	56692.4	56692.4	56692.4			803.38		62652.2	62652.2	62652.2	62652.2	62652.2	62652.2	62652.2	62652.2	62652.2
803.48	--	56748.8	56748.8	56748.8	56748.8	56748.8	56748.8	56748.8	56748.8	56748.8			803.48		62708.8	62708.8	62708.8	62708.8	62708.8	62708.8	62708.8	62708.8	62708.8
803.58	--	56803.3	56803.3	56803.3	56803.3	56803.3	56803.3	56803.3	56803.3	56803.3			803.58		62764	62764	62764	62764	62764	62764	62764	62764	62764
803.68	--	56855.8	56855.8	56855.8	56855.8	56855.8	56855.8	56855.8	56855.8	56855.8			803.68		62817.4	62817.4	62817.4	62817.4	62817.4	62817.4	62817.4	62817.4	62817.4
803.78	--	56906.7	56906.7	56906.7	56906.7	56906.7	56906.7	56906.7	56906.7	56906.7			803.78		62869.2	62869.2	62869.2	62869.2	62869.2	62869.2	62869.2	62869.2	62869.2
803.88	--	56956.2	56956.2	56956.2	56956.2	56956.2	56956.2	56956.2	56956.2	56956.2			803.88		62919.8	62919.8	62919.8	62919.8	62919.8	62919.8	62919.8	62919.8	62919.8
803.98	--	57004.5	57004.5	57004.5	57004.5	57004.5	57004.5	57004.5	57004.5	57004.5			803.98		62969.5	62969.5	62969.5	62969.5	62969.5	62969.5	62969.5	62969.5	62969.5
804.08	--	57051.3	57051.3	57051.3	57051.3	57051.3	57051.3	57051.3	57051.3	57051.3			804.08		63018	63018	63018	63018	63018	63018	63018	63018	63018
804.18	--	57096.7	57096.7	57096.7	57096.7	57096.7	57096.7	57096.7	57096.7	57096.7			804.18		63064.9	63064.9	63064.9	63064.9	63064.9	63064.9	63064.9	63064.9	63064.9
804.28	--	57141.1	57141.1	57141.1	57141.1	57141.1	57141.1	57141.1	57141.1	57141.1			804.28		63109.8	63109.8	63109.8	63109.8	63109.8	63109.8	63109.8	63109.8	63109.8
804.38	--	57184.8	57184.8	57184.8	57184.8	57184.8	57184.8	57184.8	57184.8	57184.8			804.38		63153.1	63153.1	63153.1	63153.1	63153.1	63153.1	63153.1	63153.1	63153.1
804.48	--	57227.5	57227.5	57227.5	57227.5	57227.5	57227.5	57227.5	57227.5	57227.5			804.48		63194.7	63194.7	63194.7	63194.7	63194.7	63194.7	63194.7	63194.7	63194.7
804.58	--	57268.8	57268.8	57268.8	57268.8	57268.8	57268.8	57268.8	57268.8	57268.8			804.58		63235	63235	63235	63235	63235	63235	63235	63235	63235
804.68	--	57308.2	57308.2	57308.2	57308.2	57308.2	57308.2	57308.2	57308.2	57308.2			804.68		63274.3	63274.3	63274.3	63274.3	63274.3	63274.3	63274.3	63274.3	63274.3
804.78	--	57346.1	57346.1	57346.1	57346.1	57346.1	57346.1	57346.1	57346.1	57346.1			804.78		63312.4	63312.4	63312.4	63312.4	63312.4	63312.4	63312.4	63312.4	63312.4
804.88	--	57382.2	57382.2	57382.2	57382.2	57382.2	57382.2	57382.2	57382.2	57382.2			804.88		63349.7	63349.7	63349.7	63349.7	63349.7	63349.7	63349.7	63349.7	63349.7
804.98	--	57416.7	57416.7	57416.7	57416.7	57416.7	57416.7	57416.7	57416.7	57416.7			804.98		63386.6	63386.6	63386.6	63386.6	63386.6	63386.6	63386.6	63386.6	63386.6
805.08	--	57450.7	57450.7	57450.7	57450.7	57450.7	57450.7	57450.7	57450.7	57450.7			805.08		63422.7	63422.7	63422.7	63422.7	63422.7	63422.7	63422.7	63422.7	63422.7
805.18	--	57484.3	57484.3	57484.3	57484.3	57484.3	57484.3	57484.3	57484.3	57484.3			805.18		63457.8	63457.8	63457.8	63457.8	63457.8	63457.8	63457.8	63457.8	63457.8
805.28	--	57517.3	57517.3	57517.3	57517.3	57517.3	57517.3	57517.3	57517.3	57517.3			805.28		63492	63492	63492	63492	63492	63492	63492	63492	63492
805.38	--	57550.2	57550.2	57550.2	57550.2	57550.2	57550.2	57550.2	57550.2	57550.2			805.38		63525.1	63525.1	63525.1	63525.1	63525.1	63525.1	63525.1	63525.1	63525.1
805.48	--	57583.1	57583.1	57583.1	57583.1	57583.1	57583.1	57583.1	57583.1	57583.1			805.48		63556.9	63556.9	63556.9	63556.9	63556.9	63556.9	63556.9	63556.9	63556.9
805.58	--	57614.7	57614.7	57614.7	57614.7	57614.7	57614.7	57614.7	57614.7	57614.7			805.58		63587.6	63587.6	63587.6	63587.6	63587.6	63587.6	63587.6	63587.6	63587.6
805.68	--	57644.7	57644.7	57644.7	57644.7	57644.7	57644.7	57644.7	57644.7	57644.7			805.68		63617.3	63617.3	63617.3	63617.3	63617.3	63617.3	63617.3	63617.3	63617.3
805.78	--	57672.7	57672.7	57672.7	57672.7	57672.7	57672.7	57672.7	57672.7	57672.7			805.78		63646	63646	63646	63646	63646	63646	63646	63646	63646
805.88	--	57698.1	57698.1	57698.1	57698.1	57698.1	57698.1	57698.1	57698.1	57698.1			805.88		63673.1	63673.1	63673.1	63673.1	63673.1	63673.1	63673.1	63673.1	63673.1
805.98	--	57721	57721	57721	57721	57721	57721	57721	57721	57721			805.98		63699.3	63699.3	63699.3	63699.3	63699.3	63699.3	63699.3	63699.3	63699.3
806.08	--	57742.4	57742.4	57742.4	57742.4	57742.4	57742.4	57742.4	57742.4	57742.4			806.08		63724.6	63724.6	63724.6	63724.6	63724.6	63724.6	63724.6	63724.6	63724.6
806.18	--	57762.4	57762.4	57762.4	57762.4	57762.4	57762.4	57762.4	57762.4	57762.4			806.18		63748.3	63748.3	63748.3	63748.3	63748.3	63748.3	63748.3	63748.3	63748.3
806.28	--	57781.4	57781.4	57781.4	57781.4	57781.4	57781.4	57781.4	57781.4	57781.4			806.28		63770.2	63770.2	63770.2	63770.2	63770.2	63770.2	63770.2	63770.2	63770.2
806.38	--	57800.1	57800.1	57800.1	57800.1	57800.1	57800.1	57800.1	57800.1	57800.1			806.38		63790.4	63790.4	63790.4	63790.4	63790.4	63790.4	63790.4	63790.4	63790.4
806.48	--	57818	57818	57818	57818	57818	57818	57818	57818	57818			806.48		63808.4	63808.4	63808.4	63808.4	63808.4	63808.4	63808.4	63808.4	63808.4
806.58	--	57834.4	57834.4	57834.4	57834.4	57834.4	57834.4	57834.4	57834.4	57834.4			806.58		63825.1	63825.1	63825.1	63825.1	63825.1	63825.1	63825.1	63825.1	63825.1
806.68	--	57849.9	57849.9	57849.9	57849.9	57849.9	57849.9	57849.9	57849.9	57849.9			806.68		63841.9	63841.9	63841.9	63841.9	63841.9	63841.9	63841.9	63841.9	63841.9
806.78	--	57864.9	57864.9	57864.9	57864.9	57864.9	57864.9	57864.9	57864.9	57864.9			806.78		63859.3	63859.3	63859.3	63859.3	63859.3	63859.3	63859.3	63859.3	63859.3
806.88	--	57879	57879	57879	57879	57879	57879	57879	57879	57879			806.88		63877.7	63877.7	63877.7	63877.7	63877.7	63877.7	63877.7	63877.7	63877.7
806.98	--	57893.2	57893.2	57893.2	57893.2	57893.2	57893.2	57893.2	57893.2	57893.2			806.98		63897	63897	63897	63897	63897	63897	63897	63897	63897
807.08	--	57908.2	57908.2	57908.2	57908.2	57908.2	57908.2	57908.2	57908.2	57908.2			807.08		63915.9	63915.9	63915.9	63915.9	63915.9	63915.9	63915.9	63915.9	63915.9
807.18	--	57923.3	57923.3	57923.3	57923.3	57923.3	57923.3	57923.3	57923.3	57923.3			807.18		63933.5	63933.5	63933.5	63933.5	63933.5	63933.5	63933.5	63933.5	63933.5
807.28	--	57937.6	57937.6	57937.6	57937.6	57937.6	57937.6	57937.6	57937.6	57937.6			807.28		63949.8	63949.8	63949.8	63949.8	63949.8	63949.8	63949.8	63949.8	63949.8
807.38	--	57950.9	57950.9	57950.9	57950.9	57950.9	57950.9	57950.9	57950.9	57950.9			807.38		63964.7	63964.7	63964.7	63964.7	63964.7	63964.7	63964.7	63964.7	63964.7
807.48	--	57962.7	57962.7	57962.7	57962.7	57962.7	57962.7	57962.7	57962.7	57962.7			807.48		63977.9	63977.9	63977.9	63977.9	63977.9	63977.9	63977.9	63977.9	63977.9
807.58	--	57972.7	57972.7	57972.7	57972.7	57972.7	57972.7	57972.7	57972.7	57972.7			807.58		63989.3	63989.3	63989.3	63989.3	63989.3	63989.3	63989.3	63989.3	63989.3
807.68	--	57981.7	57981.7	57981.7	57981.7	57981.7	57981.7	57981.7	57981.7	57981.7			807.68		63998.9	63998.9	63998.9	63998.9	63998.9	63998.9	63998.9	63998.9	63998.9
807.78	--	57989.9	57989.9	57989.9	57989.9	57989.9	57989.9	57989.9	57989.9	57989.9			807.78		64006.1	64006.1	64006.1	64006.1	64006.1	64006.1	64006.1	64006.1	64006.1
807.88	--	57997.4	57997.4	57997.4	57997.4	57997.4	57997.4	57997.4	57997.4	57997.4			807.88		64011.7	64011.7	64011.7	64011.7	64011.7	64011.7	64011.7	64011.7	64011.7
807.98	--	58003.9	58003.9	58003.9	58003.9	58003.9	58003.9	58003.9	58003.9	58003.9			807.98		64017.3	64017.3	64017.3	64017.3	64017.3	64017.3	64017.3	64017.3	64017.3
808.08	--	58009.5	58009.5	58009.5	58009.5	58009.5	58009.5	58009.5	58009.5	58009.5			808.08		64023.5	64023.5	64023.5	64023.5	64023.5	64023.5	64023.5	64023.5	64023.5
808.18	--	58014.4	58014.4	58014.4	58014.4	58014.4	58014.4	58014.4	58014.4	58014.4			808.18		64031.1	64031.1	64031.1	64031.1	64031.1	64031.1	64031.1	64031.1	64031.1
808.28	--	58019.3	58019.3	58019.3	58019.3	58019.3	58019.3	58019.3	58019.3	58019.3			808.28		64040.4	64040.4	64040.4	64040.4	64040.4	64040.4	64040.4	64040.4	64040.4
808.38	--	58024.3	58024.3	58024.3	58024.3	58024.3	58024.3	58024.3	58024.3	58024.3			808.38		64050.4	64050.4	64050.4	64050.4	64050.4	64050.4	64050.4	64050.4	64050.4
808.48	--	58029.3	58029.3	58029.3	58029.3	58029.3	58029.3	58029.3	58029.3	58029.3			808.48		64060.3	64060.3	64060.3	64060.3	64060.3	64060.3	64060.3	64060.3	64060.3
808.58	--	58034.1	58034.1	58034.1	58034.1	58034.1	58034.1	58034.1	58034.1	58034.1			808.58		64069.7	64069.7	64069.7	64069.7	64069.7	64069.7	64069.7	64069.7	64069.7
808.68	--	58038.5	58038.5	58038.5	58038.5	58038.5	58038.5	58038.5	58038.5	58038.5			808.68		64077.8	64077.8	64077.8	64077.8	64077.8	64077.8	64077.8	64077.8	64077.8
808.78	--	58042.4	58042.4	58042.4	58042.4	58042.4	58042.4	58042.4	58042.4	58042.4			808.78		64084.2	64084.2	64084.2	64084.2	64084.2	64084.2	64084.2	64084.2	64084.2
808.88	--	58045.9	58045.9	58045.9	58045.9	58045.9	58045.9	58045.9	58045.9	58045.9			808.88		64089.6	64089.6	64089.6	64089.6	64089.6	64089.6	64089.6	64089.6	64089.6
808.98	--	58049.8	58049.8	58049.8	58049.8	58049.8	58049.8	58049.8	58049.8	58049.8			808.98		64094.2	64094.2	64094.2	64094.2	64094.2	64094.2	64094.2	64094.2	64094.2
809.08	--	58054.1	58054.1	58054.1	58054.1	58054.1	58054.1	58054.1	58054.1	58054.1			809.08		64098.1	64098.1	64098.1	64098.1	64098.1	64098.1	64098.1	64098.1	64098.1
809.18	--	58058.2	58058.2	58058.2	58058.2	58058.2	58058.2	58058.2	58058.2	58058.2			809.18		64101.9	64101.9	64101.9	64101.9	64101.9	64101.9	64101.9	64101.9	64101.9
809.28	--	58062.2	58062.2	58062.2	58062.2	58062.2	58062.2	58062.2	58062.2	58062.2			809.28		64106.6	64106.6	64106.6	64106.6	64106.6	64106.6	64106.6	64106.6	64106.6
809.38	--	58066.1	58066.1	58066.1	58066.1	58066.1	58066.1	58066.1	58066.1	58066.1			809.38		64112.3	64112.3	64112.3	64112.3	64112.3	64112.3	64112.3	64112.3	64112.3
809.48	--	58069.6	58069.6	58069.6	58069.6	58069.6	58069.6	58069.6	58069.6	58069.6			809.48		64118.8	64118.8	64118.8	64118.8	64118.8	64118.8	64118.8	64118.8	64118.8
809.58	--	58072.9	58072.9	58072.9	58072.9	58072.9	58072.9	58072.9	58072.9	58072.9			809.58		64126.5	64126.5	64126.5	64126.5	64126.5	64126.5	64126.5	64126.5	64126.5
809.68	--	58076	58076	58076	58076	58076	58076	58076	58076	58076			809.68		64134.5	64134.5	64134.5	64134.5	64134.5	64134.5	64134.5	64134.5	64134.5
809.78	--	58079	58079	58079	58079	58079	58079	58079	58079	58079			809.78		64142	64142	64142	64142	64142	64142	64142	64142	64142
809.88	--	58081.9	58081.9	58081.9	58081.9	58081.9	58081.9	58081.9	58081.9	58081.9			809.88		64148.6	64148.6	64148.6	64148.6	64148.6	64148.6	64148.6	64148.6	64148.6
809.98	--	58085.5	58085.5	58085.5	58085.5	58085.5	58085.5	58085.5	58085.5	58085.5			809.98		64154.3	64154.3	64154.3	64154.3	64154.3	64154.3	64154.3	64154.3	64154.3
810.08	--	58093.1	58093.1	58093.1	58093.1	58093.1	58093.1	58093.1	58093.1	58093.1			810.08		64159.3	64159.3	64159.3	64159.3	64159.3	64159.3	64159.3	64159.3	64159.3
810.18	--	58103.3	58103.3	58103.3	58103.3	58103.3	58103.3	58103.3	58103.3	58103.3			810.18		64163.9	64163.9	64163.9	64163.9	64163.9	64163.9	64163.9	64163.9	64163.9
810.28	--	58114.5	58114.5	58114.5	58114.5	58114.5	58114.5	58114.5	58114.5	58114.5			810.28		64168.7	64168.7	64168.7	64168.7	64168.7	64168.7	64168.7	64168.7	64168.7
810.38	--	58128.4	58128.4	58128.4	58128.4	58128.4	58128.4	58128.4	58128.4	58128.4			810.38		64173.7	64173.7	64173.7	64173.7	64173.7	64173.7	64173.7	64173.7	64173.7
810.48	--	58141.5	58141.5	58141.5	58141.5	58141.5	58141.5	58141.5	58141.5	58141.5			810.48		64179	64179	64179	64179	64179	64179	64179	64179	64179
810.58	--	58155.4	58155.4	58155.4	58155.4	58155.4	58155.4	58155.4	58155.4	58155.4			810.58		64184.7	64184.7	64184.7	64184.7	64184.7	64184.7	64184.7	64184.7	64184.7
810.68	--	58169	58169	58169	58169	58169	58169	58169	58169	58169			810.68		64190.9	64190.9	64190.9	64190.9	64190.9	64190.9	64190.9	64190.9	64190.9
810.78	--	58184.5	58184.5	58184.5	58184.5	58184.5	58184.5	58184.5	58184.5	58184.5			810.78		64198.2	64198.2	64198.2	64198.2	64198.2	64198.2	64198.2	64198.2	64198.2
810.88	--	58199.8	58199.8	58199.8	58199.8	58199.8	58199.8	58199.8	58199.8	58199.8			810.88		64206.4	64206.4	64206.4	64206.4	64206.4	64206.4	64206.4	64206.4	64206.4
810.98	--	58216.3	58216.3	58216.3	58216.3	58216.3	58216.3	58216.3	58216.3	58216.3			810.98		64215.3	64215.3	64215.3	64215.3	64215.3	64215.3	64215.3	64215.3	64215.3
811.08	--	58231.4	58231.4	58231.4	58231.4	58231.4	58231.4	58231.4	58231.4	58231.4			811.08		64224.1	64224.1	64224.1	64224.1	64224.1	64224.1	64224.1	64224.1	64224.1
811.18	--	58248.4	58248.4	58248.4	58248.4	58248.4	58248.4	58248.4	58248.4	58248.4			811.18		64232.7	64232.7	64232.7	64232.7	64232.7	64232.7	64232.7	64232.7	64232.7
811.28	--	58261.6	58261.6	58261.6	58261.6	58261.6	58261.6	58261.6	58261.6	58261.6			811.28		64241.2	64241.2	64241.2	64241.2	64241.2	64241.2	64241.2	64241.2	64241.2
811.38	--	58269.9	58269.9	58269.9	58269.9	58269.9	58269.9	58269.9	58269.9	58269.9			811.38		64249.6	64249.6	64249.6	64249.6	64249.6	64249.6	64249.6	64249.6	64249.6
811.48	--	58271.4	58271.4	58271.4	58271.4	58271.4	58271.4	58271.4	58271.4	58271.4			811.48		64258.2	64258.2	64258.2	64258.2	64258.2	64258.2	64258.2	64258.2	64258.2
811.58	--	58271.9	58271.9	58271.9	58271.9	58271.9	58271.9	58271.9	58271.9	58271.9			811.58		64266.7	64266.7	64266.7	64266.7	64266.7	64266.7	64266.7	64266.7	64266.7
811.68	--	58276.2	58276.2	58276.2	58276.2	58276.2	58276.2	58276.2	58276.2	58276.2			811.68		64274.5	64274.5	64274.5	64274.5	64274.5	64274.5	64274.5	64274.5	64274.5
811.78	--	58431.7	58431.7	58431.7	58431.7	58431.7	58431.7	58431.7	58431.7	58431.7			811.78		64280.9	64280.9	64280.9	64280.9	64280.9	64280.9	64280.9	64280.9	64280.9
811.88	--	58733.1	58733.1	58733.1	58733.1	58733.1	58733.1	58733.1	58733.1	58733.1			811.88		64285.5	64285.5	64285.5	64285.5	64285.5	64285.5	64285.5	64285.5	64285.5
811.98	--	58909.5	58909.5	58909.5	58909.5	58909.5	58909.5	58909.5	58909.5	58909.5			811.98		64289	64289	64289	64289	64289	64289	64289	64289	64289
812.08	--	59078.9	59078.9	59078.9	59078.9	59078.9	59078.9	59078.9	59078.9	59078.9			812.08		64291.4	64291.4	64291.4	64291.4	64291.4	64291.4	64291.4	64291.4	64291.4
--	--	--	--	--	--	--	--	--	--	--			--	--	--	--	--	--	--	--	--	--	--
--	--	--	--	--	--	--	--	--	--	--			--	--	--	--	--	--	--	--	--	--	--
--	--	--	--	--	--	--	--	--	--	--			--	--	--	--	--	--	--	--	--	--	--
--	--	--	--	--	--	--	--	--	--	--			--	--	--	--	--	--	--	--	--	--	--
--	--	--	--	--	--	--	--	--	--	--			--	--	--	--	--	--	--	--	--	--	--
--	--	--	--	--	--	--	--	--	--	--			--	--	--	--	--	--	--	--	--	--	--
--	--	--	--	--	--	--	--	--	--	--			--	--	--	--	--	--	--	--	--	--	--
--	--	--	--	--	--	--	--	--	--	--			--	--	--	--	--	--	--	--	--	--	--
--	--	--	--	--	--	--	--	--	--	--			--	--	--	--	--	--	--	--	--	--	--
--	--	--	--	--	--	--	--	--	--	--			--	--	--	--	--	--	--	--	--	--	--
--	--	--	--	--	--	--	--	--	--	--			--	--	--	--	--	--	--	--	--	--	--
--	--	--	--	--	--	--	--	--	--	--			--	--	--	--	--	--	--	--	--	--	--
--	--	--	--	--	--	--	--	--	--	--			--	--	--	--	--	--	--	--	--	--	--
--	--	--	--	--	--	--	--	--	--	--			--	--	--	--	--	--	--	--	--	--	--
--	--	--	--	--	--	--	--	--	--	--			--	--	--	--	--	--	--	--	--	--	--
--	--	--	--	--	--	--	--	--	--	--			--	--	--	--	--	--	--	--	--	--	--
--	--	--	--	--	--	--	--	--	--	--			--	--	--	--	--	--	--	--	--	--	--
--	--	--	--	--	--	--	--	--	--	--			--	--	--	--	--	--	--	--	--	--	--
--	--	--	--	--	--	--	--	--	--	--			--	--	--	--	--	--	--	--	--	--	--
--	--	--	--	--	--	--	--	--	--	--			--	--	--	--	--	--	--	--	--	--	--
--	--	--	--	--	--	--	--	--	--	--			--	--	--	--	--	--	--	--	--	--	--
--	--	--	--	--	--	--	--	--	--	--			--	--	--	--	--	--	--	--	--	--	--
--	--	--	--	--	--	--	--	--	--	--			--	--	--	--	--	--	--	--	--	--	--
--	--	--	--	--	--	--	--	--	--	--			--	--	--	--	--	--	--	--	--	--	--
--	--	--	--	--	--	--	--	--	--	--			--	--	--	--	--	--	--	--	--	--	--
--	--	--	--	--	--	--	--	--	--	--			--	--	--	--	--	--	--	--	--	--	--
--	--	--	--	--	--	--	--	--	--	--			--	--	--	--	--	--	--	--	--	--	--
--	--	--	--	--	--	--	--	--	--	--			--	--	--	--	--	--	--	--	--	--	--
--	--	--	--	--	--	--	--	--	--	--			--	--	--	--	--	--	--	--	--	--	--
--	--	--	--	--	--	--	--	--	--	--			--	--	--	--	--	--	--	--	--	--	--
--	--	--	--	--	--	--	--	--	--	--			--	--	--	--	--	--	--	--	--	--	--
--	--	--	--	--	--	--	--	--	--	--			--	--	--	--	--	--	--	--	--	--	--
--	--	--	--	--	--	--	--	--	--	--			--	--	--	--	--	--	--	--	--	--	--
--	--	--	--	--	--	--	--	--	--	--			--	--	--	--	--	--	--	--	--	--	--
--	--	--	--	--	--	--	--	--	--	--			--	--	--	--	--	--	--	--	--	--	--
--	--	--	--	--	--	--	--	--	--	--			--	--	--	--	--	--	--	--	--	--	--
--	--	--	--	--	--	--	--	--	--	--			--	--	--	--	--	--	--	--	--	--	--
--	--	--	--	--	--	--	--	--	--	--			--	--	--	--	--	--	--	--	--	--	--
--	--	--	--	--	--	--	--	--	--	--			--	--	--	--	--	--	--	--	--	--	--
--	--	--	--	--	--	--	--	--	--	--			--	--	--	--	--	--	--	--	--	--	--
--	--	--	--	--	--	--	--	--	--	--			--	--	--	--	--	--	--	--	--	--	--
--	--	--	--	--	--	--	--	--	--	--			--	--	--	--	--	--	--	--	--	--	--
--	--	--	--	--	--	--	--	--	--	--			--	--	--	--	--	--	--	--	--	--	--
--	--	--	--	--	--	--	--	--	--	--			--	--	--	--	--	--	--	--	--	--	--
--	--	--	--	--	--	--	--	--	--	--			--	--	--	--	--	--	--	--	--	--	--
--	--	--	--	--	--	--	--	--	--	--			--	--	--	--	--	--	--	--	--	--	--
--	--	--	--	--	--	--	--	--	--	--			--	--	--	--	--	--	--	--	--	--	--
--	--	--	--	--	--	--	--	--	--	--			--	--	--	--	--	--	--	--	--	--	--
--	--	--	--	--	--	--	--	--	--	--			--	--	--	--	--	--	--	--	--	--	--
--	--	--	--	--	--	--	--	--	--	--			--	--	--	--	--	--	--	--	--	--	--
--	--	--	--	--	--	--	--	--	--	--			--	--	--	--	--	--	--	--	--	--	--
--	--	--	--	--	--	--	--	--	--	--			--	--	--	--	--	--	--	--	--	--	--
--	--	--	--	--	--	--	--	--	--	--			--	--	--	--	--	--	--	--	--	--	--
--	--	--	--	--	--	--	--	--	--	--			--	--	--	--	--	--	--	--	--	--	--
--	--	--	--	--	--	--	--	--	--	--			--	--	--	--	--	--	--	--	--	--	--
--	--	--	--	--	--	--	--	--	--	--			--	--	--	--	--	--	--	--	--	--	--
--	--	--	--	--	--	--	--	--	--	--			--	--	--	--	--	--	--	--	--	--	--
--	--	--	--	--	--	--	--	--	--	--			--	--	--	--	--	--	--	--	--	--	--
--	--	--	--	--	--	--	--	--	--	--			--	--	--	--	--	--	--	--	--	--	--
--	--	--	--	--	--	--	--	--	--	--			--	--	--	--	--	--	--	--	--	--	--
--	--	--	--	--	--	--	--	--	--	--			--	--	--	--	--	--	--	--	--	--	--
--	--	--	--	--	--	--	--	--	--	--			--	--	--	--	--	--	--	--	--	--	--
--	--	--	--	--	--	--	--	--	--	--			--	--	--	--	--	--	--	--	--	--	--
--	--	--	--	--	--	--	--	--	--	--			--	--	--	--	--	--	--	--	--	--	--
--	--	--	--	--	--	--	--	--	--	--			--	--	--	--	--	--	--	--	--	--	--
--	--	--	--	--	--	--	--	--	--	--			--	--	--	--	--	--	--	--	--	--	--
--	--	--	--	--	--	--	--	--	--	--			--	--	--	--	--	--	--	--	--	--	--
--	--	--	--	--	--	--	--	--	--	--			--	--	--	--	--	--	--	--	--	--	--
--	--	--	--	--	--	--	--	--	--	--			--	--	--	--	--	--	--	--	--	--	--
--	--	--	--	--	--	--	--	--	--	--			--	--	--	--	--	--	--	--	--	--	--
--	--	--	--	--	--	--	--	--	--	--			--	--	--	--	--	--	--	--	--	--	--
--	--	--	--	--	--	--	--	--	--	--			--	--	--	--	--	--	--	--	--	--	--
--	--	--	--	--	--	--	--	--	--	--			--	--	--	--	--	--	--	--	--	--	--
--	--	--	--	--	--	--	--	--	--	--			--	--	--	--	--	--	--	--	--	--	--
--	--	--	--	--	--	--	--	--	--	--			--	--	--	--	--	--	--	--	--	--	--
--	--	--	--	--	--	--	--	--	--	--			--	--	--	--	--	--	--	--	--	--	--
--	--	--	--	--	--	--	--	--	--	--			--	--	--	--	--	--	--	--	--	--	--
--	--	--	--	--	--	--	--	--	--	--			--	--	--	--	--	--	--	--	--	--	--
--	--	--	--	--	--	--	--	--	--	--			--	--	--	--	--	--	--	--	--	--	--
--	--	--	--	--	--	--	--	--	--	--			--	--	--	--	--	--	--	--	--	--	--
--	--	--	--	--	--	--	--	--	--	--			--	--	--	--	--	--	--	--	--	--	--
--	--	--	--	--	--	--	--	--	--	--			--	--	--	--	--	--	--	--	--	--	--
--	--	--	--	--	--	--	--	--	--	--			--	--	--	--	--	--	--	--	--	--	--
--	--	--	--	--	--	--	--	--	--	--			--	--	--	--	--	--	--	--	--	--	--
--	--	--	--	--	--	--	--	--	--	--			--	--	--	--	--	--	--	--	--	--	--
--	--	--	--	--	--	--	--	--	--	--			--	--	--	--	--	--	--	--	--	--	--
--	--	--	--	--	--	--	--	--	--	--			--	--	--	--	--	--	--	--	--	--	--
--	--	--	--	--	--	--	--	--	--	--			--	--	--	--	--	--	--	--	--	--	--
--	--	--	--	--	--	--	--	--	--	--			--	--	--	--	--	--	--	--	--	--	--
--	--	--	--	--	--	--	--	--	--	--			--	--	--	--	--	--	--	--	--	--	--
--	--	--	--	--	--	--	--	--	--	--			--	--	--	--	--	--	--	--	--	--	--
--	--	--	--	--	--	--	--	--	--	--			--	--	--	--	--	--	--	--	--	--	--
--	--	--	--	--	--	--	--	--	--	--			--	--	--	--	--	--	--	--	--	--	--
--	--	--	--	--	--	--	--	--	--	--			--	--	--	--	--	--	--	--	--	--	--
--	--	--	--	--	--	--	--	--	--	--			--	--	--	--	--	--	--	--	--	--	--
--	--	--	--	--	--	--	--	--	--	--			--	--	--	--	--	--	--	--	--	--	--
--	--	--	--	--	--	--	--	--	--	--			--	--	--	--	--	--	--	--	--	--	--
--	--	--	--	--	--	--	--	--	--	--			--	--	--	--	--	--	--	--	--	--	--
--	--	--	--	--	--	--	--	--	--	--			--	--	--	--	--	--	--	--	--	--	--
--	--	--	--	--	--	--	--	--	--	--			--	--	--	--	--	--	--	--	--	--	--
--	--	--	--	--	--	--	--	--	--	--			--	--	--	--	--	--	--	--	--	--	--
--	--	--	--	--	--	--	--	--	--	--			--	--	--	--	--	--	--	--	--	--	--
--	--	--	--	--	--	--	--	--	--	--			--	--	--	--	--	--	--	--	--	--	--
--	--	--	--	--	--	--	--	--	--	--			--	--	--	--	--	--	--	--	--	--	--
--	--	--	--	--	--	--	--	--	--	--			--	--	--	--	--	--	--	--	--	--	--
--	--	--	--	--	--	--	--	--	--	--			--	--	--	--	--	--	--	--	--	--	--
--	--	--	--	--	--	--	--	--	--	--			--	--	--	--	--	--	--	--	--	--	--
--	--	--	--	--	--	--	--	--	--	--			--	--	--	--	--	--	--	--	--	--	--
--	--	--	--	--	--	--	--	--	--	--			--	--	--	--	--	--	--	--	--	--	--
--	--	--	--	--	--	--	--	--	--	--			--	--	--	--	--	--	--	--	--	--	--
--	--	--	--	--	--	--	--	--	--	--			--	--	--	--	--	--	--	--	--	--	--
--	--	--	--	--	--	--	--	--	--	--			--	--	--	--	--	--	--	--	--	--	--
--	--	--	--	--	--	--	--	--	--	--			--	--	--	--	--	--	--	--	--	--	--
--	--	--	--	--	--	--	--	--	--	--			--	--	--	--	--	--	--	--	--	--	--
--	--	--	--	--	--	--	--	--	--	--			--	--	--	--	--	--	--	--	--	--	--
--	--	--	--	--	--	--	--	--	--	--			--	--	--	--	--	--	--	--	--	--	--
--	--	--	--	--	--	--	--	--	--	--			--	--	--	--	--	--	--	--	--	--	--
--	--	--	--	--	--	--	--	--	--	--			--	--	--	--	--	--	--	--	--	--	--
--	--	--	--	--	--	--	--	--	--	--			--	--	--	--	--	--	--	--	--	--	--
--	--	--	--	--	--	--	--	--	--	--			--	--	--	--	--	--	--	--	--	--	--
--	--	--	--	--	--	--	--	--	--	--			--	--	--	--	--	--	--	--	--	--	--
--	--	--	--	--	--	--	--	--	--	--			--	--	--	--	--	--	--	--	--	--	--
--	--	--	--	--	--	--	--	--	--	--			--	--	--	--	--	--	--	--	--	--	--
--	--	--	--	--	--	--	--	--	--	--			--	--	--	--	--	--	--	--	--	--	--
--	--	--	--	--	--	--	--	--	--	--			--	--	--	--	--	--	--	--	--	--	--
--	--	--	--	--	--	--	--	--	--	--			--	--	--	--	--	--	--	--	--	--	--
--	--	--	--	--	--	--	--	--	--	--			--	--	--	--	--	--	--	--	--	--	--
--	--	--	--	--	--	--	--	--	--	--			--	--	--	--	--	--	--	--	--	--	--
--	--	--	--	--	--	--	--	--	--	--			--	--	--	--	--	--	--	--	--	--	--
--	--	--	--	--	--	--	--	--	--	--			--	--	--	--	--	--	--	--	--	--	--
--	--	--	--	--	--	--	--	--	--	--			--	--	--	--	--	--	--	--	--	--	--
--	--	--	--	--	--	--	--	--	--	--			--	--	--	--	--	--	--	--	--	--	--
--	--	--	--	--	--	--	--	--	--	--			--	--	--	--	--	--	--	--	--	--	--
--	--	--	--	--	--	--	--	--	--	--			--	--	--	--	--	--	--	--	--	--	--
--	--	--	--	--	--	--	--	--	--	--			--	--	--	--	--	--	--	--	--	--	--
--	--	--	--	--	--	--	--	--	--	--			--	--	--	--	--	--	--	--	--	--	--
--	--	--	--	--	--	--	--	--	--	--			--	--	--	--	--	--	--	--	--	--	--
--	--	--	--	--	--	--	--	--	--	--			--	--	--	--	--	--	--	--	--	--	--
--	--	--	--	--	--	--	--	--	--	--			--	--	--	--	--	--	--	--	--	--	--
--	--	--	--	--	--	--	--	--	--	--			--	--	--	--	--	--	--	--	--	--	--
--	--	--	--	--	--	--	--	--	--	--			--	--	--	--	--	--	--	--	--	--	--
--	--	--	--	--	--	--	--	--	--	--			--	--	--	--	--	--	--	--	--	--	--
--	--	--	--	--	--	--	--	--	--	--			--	--	--	--	--	--	--	--	--	--	--
--	--	--	--	--	--	--	--	--	--	--			--	--	--	--	--	--	--	--	--	--	--
--	--	--	--	--	--	--	--	--	--	--			--	--	--	--	--	--	--	--	--	--	--
--	--	--	--	--	--	--	--	--	--	--			--	--	--	--	--	--	--	--	--	--	--
--	--	--	--	--	--	--	--	--	--	--			--	--	--	--	--	--	--	--	--	--	--
--	--	--	--	--	--	--	--	--	--	--			--	--	--	--	--	--	--	--	--	--	--
--	--	--	--	--	--	--	--	--	--	--			--	--	--	--	--	--	--	--	--	--	--
--	--	--	--	--	--	--	--	--	--	--			--	--	--	--	--	--	--	--	--	--	--
--	--	--	--	--	--	--	--	--	--	--			--	--	--	--	--	--	--	--	--	--	--
--	--	--	--	--	--	--	--	--	--	--			--	--	--	--	--	--	--	--	--	--	--
--	--	--	--	--	--	--	--	--	--	--			--	--	--	--	--	--	--	--	--	--	--
--	--	--	--	--	--	--	--	--	--	--			--	--	--	--	--	--	--	--	--	--	--
--	--	--	--	--	--	--	--	--	--	--			--	--	--	--	--	--	--	--	--	--	--
--	--	--	--	--	--	--	--	--	--	--			--	--	--	--	--	--	--	--	--	--	--
--	--	--	--	--	--	--	--	--	--	--			--	--	--	--	--	--	--	--	--	--	--
--	--	--	--	--	--	--	--	--	--	--			--	--	--	--	--	--	--	--	--	--	--
--	--	--	--	--	--	--	--	--	--	--			--	--	--	--	--	--	--	--	--	--	--
--	--	--	--	--	--	--	--	--	--	--			--	--	--	--	--	--	--	--	--	--	--
--	--	--	--	--	--	--	--	--	--	--			--	--	--	--	--	--	--	--	--	--	--
--	--	--	--	--	--	--	--	--	--	--			--	--	--	--	--	--	--	--	--	--	--
--	--	--	--	--	--	--	--	--	--	--			--	--	--	--	--	--	--	--	--	--	--
--	--	--	--	--	--	--	--	--	--	--			--	--	--	--	--	--	--	--	--	--	--
--	--	--	--	--	--	--	--	--	--	--			--	--	--	--	--	--	--	--	--	--	--
--	--	--	--	--	--	--	--	--	--	--			--	--	--	--	--	--	--	--	--	--	--
--	--	--	--	--	--	--	--	--	--	--			--	--	--	--	--	--	--	--	--	--	--
--	--	--	--	--	--	--	--	--	--	--			--	--	--	--	--	--	--	--	--	--	--
--	--	--	--	--	--	--	--	--	--	--			--	--	--	--	--	--	--	--	--	--	--
--	--	--	--	--	--	--	--	--	--	--			--	--	--	--	--	--	--	--	--	--	--
--	--	--	--	--	--	--	--	--	--	--			--	--	--	--	--	--	--	--	--	--	--
--	--	--	--	--	--	--	--	--	--	--			--	--	--	--	--	--	--	--	--	--	--
--	--	--	--	--	--	--	--	--	--	--			--	--	--	--	--	--	--	--	--	--	--
--	--	--	--	--	--	--	--	--	--	--			--	--	--	--	--	--	--	--	--	--	--
--	--	--	--	--	--	--	--	--	--	--			--	--	--	--	--	--	--	--	--	--	--
--	--	--	--	--	--	--	--	--	--	--			--	--	--	--	--	--	--	--	--	--	--
--	--	--	--	--	--	--	--	--	--	--			--	--	--	--	--	--	--	--	--	--	--
--	--	--	--	--	--	--	--	--	--	--			--	--	--	--	--	--	--	--	--	--	--
--	--	--	--	--	--	--	--	--	--	--			--	--	--	--	--	--	--	--	--	--	--
--	--	--	--	--	--	--	--	--	--	--			--	--	--	--	--	--	--	--	--	--	--
--	--	--	--	--	--	--	--	--	--	--			--	--	--	--	--	--	--	--	--	--	--
--	--	--	--	--	--	--	--	--	--	--			--	--	--	--	--	--	--	--	--	--	--
--	--	--	--	--	--	--	--	--	--	--			--	--	--	--	--	--	--	--	--	--	--
--	--	--	--	--	--	--	--	--	--	--			--	--	--	--	--	--	--	--	--	--	--
--	--	--	--	--	--	--	--	--	--	--			--	--	--	--	--	--	--	--	--	--	--
--	--	--	--	--	--	--	--	--	--	--			--	--	--	--	--	--	--	--	--	--	--
--	--	--	--	--	--	--	--	--	--	--			--	--	--	--	--	--	--	--	--	--	--
--	--	--	--	--	--	--	--	--	--	--			--	--	--	--	--	--	--	--	--	--	--
--	--	--	--	--	--	--	--	--	--	--			--	--	--	--	--	--	--	--	--	--	--
--	--	--	--	--	--	--	--	--	--	--			--	--	--	--	--	--	--	--	--	--	--
--	--	--	--	--	--	--	--	--	--	--			--	--	--	--	--	--	--	--	--	--	--
--	--	--	--	--	--	--	--	--	--	--			--	--	--	--	--	--	--	--	--	--	--
--	--	--	--	--	--	--	--	--	--	--			--	--	--	--	--	--	--	--	--	--	--
--	--	--	--	--	--	--	--	--	--	--			--	--	--	--	--	--	--	--	--	--	--
--	--	--	--	--	--	--	--	--	--	--			--	--	--	--	--	--	--	--	--	--	--
--	--	--	--	--	--	--	--	--	--	--			--	--	--	--	--	--	--	--	--	--	--
--	--	--	--	--	--	--	--	--	--	--			--	--	--	--	--	--	--	--	--	--	--
--	--	--	--	--	--	--	--	--	--	--			--	--	--	--	--	--	--	--	--	--	--
--	--	--	--	--	--	--	--	--	--	--			--	--	--	--	--	--	--	--	--	--	--
--	--	--	--	--	--	--	--	--	--	--			--	--	--	--	--	--	--	--	--	--	--
--	--	--	--	--	--	--	--	--	--	--			--	--	--	--	--	--	--	--	--	--	--
--	--	--	--	--	--	--	--	--	--	--			--	--	--	--	--	--	--	--	--	--	--
--	--	--	--	--	--	--	--	--	--	--			--	--	--	--	--	--	--	--	--	--	--
--	--	--	--	--	--	--	--	--	--	--			--	--	--	--	--	--	--	--	--	--	--
--	--	--	--	--	--	--	--	--	--	--			--	--	--	--	--	--	--	--	--	--	--
--	--	--	--	--	--	--	--	--	--	--			--	--	--	--	--	--	--	--	--	--	--
--	--	--	--	--	--	--	--	--	--	--			--	--	--	--	--	--	--	--	--	--	--
--	--	--	--	--	--	--	--	--	--	--			--	--	--	--	--	--	--	--	--	--	--
--	--	--	--	--	--	--	--	--	--	--			--	--	--	--	--	--	--	--	--	--	--
--	--	--	--	--	--	--	--	--	--	--			--	--	--	--	--	--	--	--	--	--	--
--	--	--	--	--	--	--	--	--	--	--			--	--	--	--	--	--	--	--	--	--	--
--	--	--	--	--	--	--	--	--	--	--			--	--	--	--	--	--	--	--	--	--	--
--	--	--	--	--	--	--	--	--	--	--			--	--	--	--	--	--	--	--	--	--	--
--	--	--	--	--	--	--	--	--	--	--			--	--	--	--	--	--	--	--	--	--	--
--	--	--	--	--	--	--	--	--	--	--			--	--	--	--	--	--	--	--	--	--	--
--	--	--	--	--	--	--	--	--	--	--			--	--	--	--	--	--	--	--	--	--	--
--	--	--	--	--	--	--	--	--	--	--			--	--	--	--	--	--	--	--	--	--	--
--	--	--	--	--	--	--	--	--	--	--			--	--	--	--	--	--	--	--	--	--	--
--	--	--	--	--	--	--	--	--	--	--			--	--	--	--	--	--	--	--	--	--	--
--	--	--	--	--	--	--	--	--	--	--			--	--	--	--	--	--	--	--	--	--	--
--	--	--	--	--	--	--	--	--	--	--			--	--	--	--	--	--	--	--	--	--	--
--	--	--	--	--	--	--	--	--	--	--			--	--	--	--	--	--	--	--	--	--	--
--	--	--	--	--	--	--	--	--	--	--			--	--	--	--	--	--	--	--	--	--	--
--	--	--	--	--	--	--	--	--	--	--			--	--	--	--	--	--	--	--	--	--	--
--	--	--	--	--	--	--	--	--	--	--			--	--	--	--	--	--	--	--	--	--	--
--	--	--	--	--	--	--	--	--	--	--			--	--	--	--	--	--	--	--	--	--	--
--	--	--	--	--	--	--	--	--	--	--			--	--	--	--	--	--	--	--	--	--	--
--	--	--	--	--	--	--	--	--	--	--			--	--	--	--	--	--	--	--	--	--	--
--	--	--	--	--	--	--	--	--	--	--			--	--	--	--	--	--	--	--	--	--	--
--	--	--	--	--	--	--	--	--	--	--			--	--	--	--	--	--	--	--	--	--	--
--	--	--	--	--	--	--	--	--	--	--			--	--	--	--	--	--	--	--	--	--	--
--	--	--	--	--	--	--	--	--	--	--			--	--	--	--	--	--	--	--	--	--	--
--	--	--	--	--	--	--	--	--	--	--			--	--	--	--	--	--	--	--	--	--	--
--	--	--	--	--	--	--	--	--	--	--			--	--	--	--	--	--	--	--	--	--	--
--	--	--	--	--	--	--	--	--	--	--			--	--	--	--	--	--	--	--	--	--	--
--	--	--	--	--	--	--	--	--	--	--			--	--	--	--	--	--	--	--	--	--	--
--	--	--	--	--	--	--	--	--	--	--			--	--	--	--	--	--	--	--	--	--	--
--	--	--	--	--	--	--	--	--	--	--			--	--	--	--	--	--	--	--	--	--	--
--	--	--	--	--	--	--	--	--	--	--			--	--	--	--	--	--	--	--	--	--	--
--	--	--	--	--	--	--	--	--	--	--			--	--	--	--	--	--	--	--	--	--	--
--	--	--	--	--	--	--	--	--	--	--			--	--	--	--	--	--	--	--	--	--	--
--	--	--	--	--	--	--	--	--	--	--			--	--	--	--	--	--	--	--	--	--	--
--	--	--	--	--	--	--	--	--	--	--			--	--	--	--	--	--	--	--	--	--	--
--	--	--	--	--	--	--	--	--	--	--			--	--	--	--	--	--	--	--	--	--	--
--	--	--	--	--	--	--	--	--	--	--			--	--	--	--	--	--	--	--	--	--	--
--	--	--	--	--	--	--	--	--	--	--			--	--	--	--	--	--	--	--	--	--	--
--	--	--	--	--	--	--	--	--	--	--			--	--	--	--	--	--	--	--	--	--	--
--	--	--	--	--	--	--	--	--	--	--			--	--	--	--	--	--	--	--	--	--	--
--	--	--	--	--	--	--	--	--	--	--			--	--	--	--	--	--	--	--	--	--	--
--	--	--	--	--	--	--	--	--	--	--			--	--	--	--	--	--	--	--	--	--	--
--	--	--	--	--	--	--	--	--	--	--			--	--	--	--	--	--	--	--	--	--	--
--	--	--	--	--	--	--	--	--	--	--			--	--	--	--	--	--	--	--	--	--	--
--	--	--	--	--	--	--	--	--	--	--			--	--	--	--	--	--	--	--	--	--	--
--	--	--	--	--	--	--	--	--	--	--			--	--	--	--	--	--	--	--	--	--	--
--	--	--	--	--	--	--	--	--	--	--			--	--	--	--	--	--	--	--	--	--	--
--	--	--	--	--	--	--	--	--	--	--			--	--	--	--	--	--	--	--	--	--	--
--	--	--	--	--	--	--	--	--	--	--			--	--	--	--	--	--	--	--	--	--	--
--	--	--	--	--	--	--	--	--	--	--			--	--	--	--	--	--	--	--	--	--	--
--	--	--	--	--	--	--	--	--	--	--			--	--	--	--	--	--	--	--	--	--	--
--	--	--	--	--	--	--	--	--	--	--			--	--	--	--	--	--	--	--	--	--	--
--	--	--	--	--	--	--	--	--	--	--			--	--	--	--	--	--	--	--	--	--	--
--	--	--	--	--	--	--	--	--	--	--			--	--	--	--	--	--	--	--	--	--	--
--	--	--	--	--	--	--	--	--	--	--			--	--	--	--	--	--	--	--	--	--	--
--	--	--	--	--	--	--	--	--	--	--			--	--	--	--	--	--	--	--	--	--	--
--	--	--	--	--	--	--	--	--	--	--			--	--	--	--	--	--	--	--	--	--	--
--	--	--	--	--	--	--	--	--	--	--			--	--	--	--	--	--	--	--	--	--	--
--	--	--	--	--	--	--	--	--	--	--			--	--	--	--	--	--	--	--	--	--	--
--	--	--	--	--	--	--	--	--	--	--			--	--	--	--	--	--	--	--	--	--	--
--	--	--	--	--	--	--	--	--	--	--			--	--	--	--	--	--	--	--	--	--	--
--	--	--	--	--	--	--	--	--	--	--			--	--	--	--	--	--	--	--	--	--	--
--	--	--	--	--	--	--	--	--	--	--			--	--	--	--	--	--	--	--	--	--	--
--	--	--	--	--	--	--	--	--	--	--			--	--	--	--	--	--	--	--	--	--	--
--	--	--	--	--	--	--	--	--	--	--			--	--	--	--	--	--	--	--	--	--	--
--	--	--	--	--	--	--	--	--	--	--			--	--	--	--	--	--	--	--	--	--	--
--	--	--	--	--	--	--	--	--	--	--			--	--	--	--	--	--	--	--	--	--	--
--	--	--	--	--	--	--	--	--	--	--			--	--	--	--	--	--	--	--	--	--	--
--	--	--	--	--	--	--	--	--	--	--			--	--	--	--	--	--	--	--	--	--	--
--	--	--	--	--	--	--	--	--	--	--			--	--	--	--	--	--	--	--	--	--	--
--	--	--	--	--	--	--	--	--	--	--			--	--	--	--	--	--	--	--	--	--	--
--	--	--	--	--	--	--	--	--	--	--			--	--	--	--	--	--	--	--	--	--	--
--	--	--	--	--	--	--	--	--	--	--			--	--	--	--	--	--	--	--	--	--	--
--	--	--	--	--	--	--	--	--	--	--			--	--	--	--	--	--	--	--	--	--	--
--	--	--	--	--	--	--	--	--	--	--			--	--	--	--	--	--	--	--	--	--	--
--	--	--	--	--	--	--	--	--	--	--			--	--	--	--	--	--	--	--	--	--	--
--	--	--	--	--	--	--	--	--	--	--			--	--	--	--	--	--	--	--	--	--	--
--	--	--	--	--	--	--	--	--	--	--			--	--	--	--	--	--	--	--	--	--	--
--	--	--	--	--	--	--	--	--	--	--			--	--	--	--	--	--	--	--	--	--	--
--	--	--	--	--	--	--	--	--	--	--			--	--	--	--	--	--	--	--	--	--	--
--	--	--	--	--	--	--	--	--	--	--			--	--	--	--	--	--	--	--	--	--	--
--	--	--	--	--	--	--	--	--	--	--			--	--	--	--	--	--	--	--	--	--	--
--	--	--	--	--	--	--	--	--	--	--			--	--	--	--	--	--	--	--	--	--	--
--	--	--	--	--	--	--	--	--	--	--			--	--	--	--	--	--	--	--	--	--	--
--	--	--	--	--	--	--	--	--	--	--			--	--	--	--	--	--	--	--	--	--	--
--	--	--	--	--	--	--	--	--	--	--			--	--	--	--	--	--	--	--	--	--	--
--	--	--	--	--	--	--	--	--	--	--			--	--	--	--	--	--	--	--	--	--	--
--	--	--	--	--	--	--	--	--	--	--			--	--	--	--	--	--	--	--	--	--	--
--	--	--	--	--	--	--	--	--	--	--			--	--	--	--	--	--	--	--	--	--	--
--	--	--	--	--	--	--	--	--	--	--			--	--	--	--	--	--	--	--	--	--	--
--	--	--	--	--	--	--	--	--	--	--			--	--	--	--	--	--	--	--	--	--	--
--	--	--	--	--	--	--	--	--	--	--			--	--	--	--	--	--	--	--	--	--	--
--	--	--	--	--	--	--	--	--	--	--			--	--	--	--	--	--	--	--	--	--	--
--	--	--	--	--	--	--	--	--	--	--			--	--	--	--	--	--	--	--	--	--	--
--	--	--	--	--	--	--	--	--	--	--			--	--	--	--	--	--	--	--	--	--	--
--	--	--	--	--	--	--	--	--	--	--			--	--	--	--	--	--	--	--	--	--	--
--	--	--	--	--	--	--	--	--	--	--			--	--	--	--	--	--	--	--	--	--	--
--	--	--	--	--	--	--	--	--	--	--			--	--	--	--	--	--	--	--	--	--	--
--	--	--	--	--	--	--	--	--	--	--			--	--	--	--	--	--	--	--	--	--	--
--	--	--	--	--	--	--	--	--	--	--			--	--	--	--	--	--	--	--	--	--	--
--	--	--	--	--	--	--	--	--	--	--			--	--	--	--	--	--	--	--	--	--	--
--	--	--	--	--	--	--	--	--	--	--			--	--	--	--	--	--	--	--	--	--	--
--	--	--	--	--	--	--	--	--	--	--			--	--	--	--	--	--	--	--	--	--	--
--	--	--	--	--	--	--	--	--	--	--			--	--	--	--	--	--	--	--	--	--	--
--	--	--	--	--	--	--	--	--	--	--			--	--	--	--	--	--	--	--	--	--	--
--	--	--	--	--	--	--	--	--	--	--			--	--	--	--	--	--	--	--	--	--	--
--	--	--	--	--	--	--	--	--	--	--			--	--	--	--	--	--	--	--	--	--	--
--	--	--	--	--	--	--	--	--	--	--			--	--	--	--	--	--	--	--	--	--	--
--	--	--	--	--	--	--	--	--	--	--			--	--	--	--	--	--	--	--	--	--	--
--	--	--	--	--	--	--	--	--	--	--			--	--	--	--	--	--	--	--	--	--	--
--	--	--	--	--	--	--	--	--	--	--			--	--	--	--	--	--	--	--	--	--	--
--	--	--	--	--	--	--	--	--	--	--			--	--	--	--	--	--	--	--	--	--	--
--	--	--	--	--	--	--	--	--	--	--			--	--	--	--	--	--	--	--	--	--	--
--	--	--	--	--	--	--	--	--	--	--			--	--	--	--	--	--	--	--	--	--	--
--	--	--	--	--	--	--	--	--	--	--			--	--	--	--	--	--	--	--	--	--	--
--	--	--	--	--	--	--	--	--	--	--			--	--	--	--	--	--	--	--	--	--	--
--	--	--	--	--	--	--	--	--	--	--			--	--	--	--	--	--	--	--	--	--	--
--	--	--	--	--	--	--	--	--	--	--			--	--	--	--	--	--	--	--	--	--	--
--	--	--	--	--	--	--	--	--	--	--			--	--	--	--	--	--	--	--	--	--	--
--	--	--	--	--	--	--	--	--	--	--			--	--	--	--	--	--	--	--	--	--	--
--	--	--	--	--	--	--	--	--	--	--			--	--	--	--	--	--	--	--	--	--	--
--	--	--	--	--	--	--	--	--	--	--			--	--	--	--	--	--	--	--	--	--	--
--	--	--	--	--	--	--	--	--	--	--			--	--	--	--	--	--	--	--	--	--	--
--	--	--	--	--	--	--	--	--	--	--			--	--	--	--	--	--	--	--	--	--	--
--	--	--	--	--	--	--	--	--	--	--			--	--	--	--	--	--	--	--	--	--	--
--	--	--	--	--	--	--	--	--	--	--			--	--	--	--	--	--	--	--	--	--	--
--	--	--	--	--	--	--	--	--	--	--			--	--	--	--	--	--	--	--	--	--	--
--	--	--	--	--	--	--	--	--	--	--			--	--	--	--	--	--	--	--	--	--	--
--	--	--	--	--	--	--	--	--	--	--			--	--	--	--	--	--	--	--	--	--	--
--	--	--	--	--	--	--	--	--	--	--			--	--	--	--	--	--	--	--	--	--	--
--	--	--	--	--	--	--	--	--	--	--			--	--	--	--	--	--	--	--	--	--	--
--	--	--	--	--	--	--	--	--	--	--			--	--	--	--	--	--	--	--	--	--	--
--	--	--	--	--	--	--	--	--	--	--			--	--	--	--	--	--	--	--	--	--	--
--	--	--	--	--	--	--	--	--	--	--			--	--	--	--	--	--	--	--	--	--	--
--	--	--	--	--	--	--	--	--	--	--			--	--	--	--	--	--	--	--	--	--	--
--	--	--	--	--	--	--	--	--	--	--			--	--	--	--	--	--	--	--	--	--	--
--	--	--	--	--	--	--	--	--	--	--			--	--	--	--	--	--	--	--	--	--	--
--	--	--	--	--	--	--	--	--	--	--			--	--	--	--	--	--	--	--	--	--	--
--	--	--	--	--	--	--	--	--	--	--			--	--	--	--	--	--	--	--	--	--	--
--	--	--	--	--	--	--	--	--	--	--			--	--	--	--	--	--	--	--	--	--	--
--	--	--	--	--	--	--	--	--	--	--			--	--	--	--	--	--	--	--	--	--	--
--	--	--	--	--	--	--	--	--	--	--			--	--	--	--	--	--	--	--	--	--	--
--	--	--	--	--	--	--	--	--	--	--			--	--	--	--	--	--	--	--	--	--	--
--	--	--	--	--	--	--	--	--	--	--			--	--	--	--	--	--	--	--	--	--	--
--	--	--	--	--	--	--	--	--	--	--			--	--	--	--	--	--	--	--	--	--	--
--	--	--	--	--	--	--	--	--	--	--			--	--	--	--	--	--	--	--	--	--	--
--	--	--	--	--	--	--	--	--	--	--			--	--	--	--	--	--	--	--	--	--	--
--	--	--	--	--	--	--	--	--	--	--			--	--	--	--	--	--	--	--	--	--	--
--	--	--	--	--	--	--	--	--	--	--			--	--	--	--	--	--	--	--	--	--	--
--	--	--	--	--	--	--	--	--	--	--			--	--	--	--	--	--	--	--	--	--	--
--	--	--	--	--	--	--	--	--	--	--			--	--	--	--	--	--	--	--	--	--	--
--	--	--	--	--	--	--	--	--	--	--			--	--	--	--	--	--	--	--	--	--	--
--	--	--	--	--	--	--	--	--	--	--			--	--	--	--	--	--	--	--	--	--	--
--	--	--	--	--	--	--	--	--	--	--			--	--	--	--	--	--	--	--	--	--	--
--	--	--	--	--	--	--	--	--	--	--			--	--	--	--	--	--	--	--	--	--	--
--	--	--	--	--	--	--	--	--	--	--			--	--	--	--	--	--	--	--	--	--	--
--	--	--	--	--	--	--	--	--	--	--			--	--	--	--	--	--	--	--	--	--	--
--	--	--	--	--	--	--	--	--	--	--			--	--	--	--	--	--	--	--	--	--	--
--	--	--	--	--	--	--	--	--	--	--			--	--	--	--	--	--	--	--	--	--	--
--	--	--	--	--	--	--	--	--	--	--			--	--	--	--	--	--	--	--	--	--	--
--	--	--	--	--	--	--	--	--	--	--			--	--	--	--	--	--	--	--	--	--	--
--	--	--	--	--	--	--	--	--	--	--			--	--	--	--	--	--	--	--	--	--	--
--	--	--	--	--	--	--	--	--	--	--			--	--	--	--	--	--	--	--	--	--	--
--	--	--	--	--	--	--	--	--	--	--			--	--	--	--	--	--	--	--	--	--	--
--	--	--	--	--	--	--	--	--	--	--			--	--	--	--	--	--	--	--	--	--	--
--	--	--	--	--	--	--	--	--	--	--			--	--	--	--	--	--	--	--	--	--	--
--	--	--	--	--	--	--	--	--	--	--			--	--	--	--	--	--	--	--	--	--	--
--	--	--	--	--	--	--	--	--	--	--			--	--	--	--	--	--	--	--	--	--	--
--	--	--	--	--	--	--	--	--	--	--			--	--	--	--	--	--	--	--	--	--	--
--	--	--	--	--	--	--	--	--	--	--			--	--	--	--	--	--	--	--	--	--	--
--	--	--	--	--	--	--	--	--	--	--			--	--	--	--	--	--	--	--	--	--	--
--	--	--	--	--	--	--	--	--	--	--			--	--	--	--	--	--	--	--	--	--	--
--	--	--	--	--	--	--	--	--	--	--			--	--	--	--	--	--	--	--	--	--	--
--	--	--	--	--	--	--	--	--	--	--			--	--	--	--	--	--	--	--	--	--	--
--	--	--	--	--	--	--	--	--	--	--			--	--	--	--	--	--	--	--	--	--	--
--	--	--	--	--	--	--	--	--	--	--			--	--	--	--	--	--	--	--	--	--	--
--	--	--	--	--	--	--	--	--	--	--			--	--	--	--	--	--	--	--	--	--	--
--	--	--	--	--	--	--	--	--	--	--			--	--	--	--	--	--	--	--	--	--	--
--	--	--	--	--	--	--	--	--	--	--			--	--	--	--	--	--	--	--	--	--	--
--	--	--	--	--	--	--	--	--	--	--			--	--	--	--	--	--	--	--	--	--	--
--	--	--	--	--	--	--	--	--	--	--			--	--	--	--	--	--	--	--	--	--	--
--	--	--	--	--	--	--	--	--	--	--			--	--	--	--	--	--	--	--	--	--	--
--	--	--	--	--	--	--	--	--	--	--			--	--	--	--	--	--	--	--	--	--	--
--	--	--	--	--	--	--	--	--	--	--			--	--	--	--	--	--	--	--	--	--	--
--	--	--	--	--	--	--	--	--	--	--			--	--	--	--	--	--	--	--	--	--	--
--	--	--	--	--	--	--	--	--	--	--			--	--	--	--	--	--	--	--	--	--	--
--	--	--	--	--	--	--	--	--	--	--			--	--	--	--	--	--	--	--	--	--	--
--	--	--	--	--	--	--	--	--	--	--			--	--	--	--	--	--	--	--	--	--	--
--	--	--	--	--	--	--	--	--	--	--			--	--	--	--	--	--	--	--	--	--	--
--	--	--	--	--	--	--	--	--	--	--			--	--	--	--	--	--	--	--	--	--	--
--	--	--	--	--	--	--	--	--	--	--			--	--	--	--	--	--	--	--	--	--	--
--	--	--	--	--	--	--	--	--	--	--			--	--	--	--	--	--	--	--	--	--	--
--	--	--	--	--	--	--	--	--	--	--			--	--	--	--	--	--	--	--	--	--	--
--	--	--	--	--	--	--	--	--	--	--			--	--	--	--	--	--	--	--	--	--	--
--	--	--	--	--	--	--	--	--	--	--			--	--	--	--	--	--	--	--	--	--	--
--	--	--	--	--	--	--	--	--	--	--			--	--	--	--	--	--	--	--	--	--	--
--	--	--	--	--	--	--	--	--	--	--			--	--	--	--	--	--	--	--	--	--	--
--	--	--	--	--	--	--	--	--	--	--			--	--	--	--	--	--	--	--	--	--	--
--	--	--	--	--	--	--	--	--	--	--			--	--	--	--	--	--	--	--	--	--	--
--	--	--	--	--	--	--	--	--	--	--			--	--	--	--	--	--	--	--	--	--	--
--	--	--	--	--	--	--	--	--	--	--			--	--	--	--	--	--	--	--	--	--	--
--	--	--	--	--	--	--	--	--	--	--			--	--	--	--	--	--	--	--	--	--	--
--	--	--	--	--	--	--	--	--	--	--			--	--	--	--	--	--	--	--	--	--	--
--	--	--	--	--	--	--	--	--	--	--			--	--	--	--	--	--	--	--	--	--	--
--	--	--	--	--	--	--	--	--	--	--			--	--	--	--	--	--	--	--	--	--	--
--	--	--	--	--	--	--	--	--	--	--			--	--	--	--	--	--	--	--	--	--	--
--	--	--	--	--	--	--	--	--	--	--			--	--	--	--	--	--	--	--	--	--	--
--	--	--	--	--	--	--	--	--	--	--			--	--	--	--	--	--	--	--	--	--	--
--	--	--	--	--	--	--	--	--	--	--			--	--	--	--	--	--	--	--	--	--	--
--	--	--	--	--	--	--	--	--	--	--			--	--	--	--	--	--	--	--	--	--	--
--	--	--	--	--	--	--	--	--	--	--			--	--	--	--	--	--	--	--	--	--	--
--	--	--	--	--	--	--	--	--	--	--			--	--	--	--	--	--	--	--	--	--	--
--	--	--	--	--	--	--	--	--	--	--			--	--	--	--	--	--	--	--	--	--	--
--	--	--	--	--	--	--	--	--	--	--			--	--	--	--	--	--	--	--	--	--	--
--	--	--	--	--	--	--	--	--	--	--			--	--	--	--	--	--	--	--	--	--	--
--	--	--	--	--	--	--	--	--	--	--			--	--	--	--	--	--	--	--	--	--	--
--	--	--	--	--	--	--	--	--	--	--			--	--	--	--	--	--	--	--	--	--	--
--	--	--	--	--	--	--	--	--	--	--			--	--	--	--	--	--	--	--	--	--	--
--	--	--	--	--	--	--	--	--	--	--			--	--	--	--	--	--	--	--	--	--	--
--	--	--	--	--	--	--	--	--	--	--			--	--	--	--	--	--	--	--	--	--	--
--	--	--	--	--	--	--	--	--	--	--			--	--	--	--	--	--	--	--	--	--	--
--	--	--	--	--	--	--	--	--	--	--			--	--	--	--	--	--	--	--	--	--	--
--	--	--	--	--	--	--	--	--	--	--			--	--	--	--	--	--	--	--	--	--	--
--	--	--	--	--	--	--	--	--	--	--			--	--	--	--	--	--	--	--	--	--	--
--	--	--	--	--	--	--	--	--	--	--			--	--	--	--	--	--	--	--	--	--	--
--	--	--	--	--	--	--	--	--	--	--			--	--	--	--	--	--	--	--	--	--	--
--	--	--	--	--	--	--	--	--	--	--			--	--	--	--	--	--	--	--	--	--	--
--	--	--	--	--	--	--	--	--	--	--			--	--	--	--	--	--	--	--	--	--	--
--	--	--	--	--	--	--	--	--	--	--			--	--	--	--	--	--	--	--	--	--	--
--	--	--	--	--	--	--	--	--	--	--			--	--	--	--	--	--	--	--	--	--	--
--	--	--	--	--	--	--	--	--	--	--			--	--	--	--	--	--	--	--	--	--	--
--	--	--	--	--	--	--	--	--	--	--			--	--	--	--	--	--	--	--	--	--	--
--	--	--	--	--	--	--	--	--	--	--			--	--	--	--	--	--	--	--	--	--	--
--	--	--	--	--	--	--	--	--	--	--			--	--	--	--	--	--	--	--	--	--	--
--	--	--	--	--	--	--	--	--	--	--			--	--	--	--	--	--	--	--	--	--	--
--	--	--	--	--	--	--	--	--	--	--			--	--	--	--	--	--	--	--	--	--	--
--	--	--	--	--	--	--	--	--	--	--			--	--	--	--	--	--	--	--	--	--	--
--	--	--	--	--	--	--	--	--	--	--			--	--	--	--	--	--	--	--	--	--	--
--	--	--	--	--	--	--	--	--	--	--			--	--	--	--	--	--	--	--	--	--	--
--	--	--	--	--	--	--	--	--	--	--			--	--	--	--	--	--	--	--	--	--	--
--	--	--	--	--	--	--	--	--	--	--			--	--	--	--	--	--	--	--	--	--	--
--	--	--	--	--	--	--	--	--	--	--			--	--	--	--	--	--	--	--	--	--	--
--	--	--	--	--	--	--	--	--	--	--			--	--	--	--	--	--	--	--	--	--	--
--	--	--	--	--	--	--	--	--	--	--			--	--	--	--	--	--	--	--	--	--	--
--	--	--	--	--	--	--	--	--	--	--			--	--	--	--	--	--	--	--	--	--	--
--	--	--	--	--	--	--	--	--	--	--			--	--	--	--	--	--	--	--	--	--	--
--	--	--	--	--	--	--	--	--	--	--			--	--	--	--	--	--	--	--	--	--	--
--	--	--	--	--	--	--	--	--	--	--			--	--	--	--	--	--	--	--	--	--	--
--	--	--	--	--	--	--	--	--	--	--			--	--	--	--	--	--	--	--	--	--	--
--	--	--	--	--	--	--	--	--	--	--			--	--	--	--	--	--	--	--	--	--	--
--	--	--	--	--	--	--	--	--	--	--			--	--	--	--	--	--	--	--	--	--	--
--	--	--	--	--	--	--	--	--	--	--			--	--	--	--	--	--	--	--	--	--	--
--	--	--	--	--	--	--	--	--	--	--			--	--	--	--	--	--	--	--	--	--	--
--	--	--	--	--	--	--	--	--	--	--			--	--	--	--	--	--	--	--	--	--	--
--	--	--	--	--	--	--	--	--	--	--			--	--	--	--	--	--	--	--	--	--	--
--	--	--	--	--	--	--	--	--	--	--			--	--	--	--	--	--	--	--	--	--	--
--	--	--	--	--	--	--	--	--	--	--			--	--	--	--	--	--	--	--	--	--	--
--	--	--	--	--	--	--	--	--	--	--			--	--	--	--	--	--	--	--	--	--	--
--	--	--	--	--	--	--	--	--	--	--			--	--	--	--	--	--	--	--	--	--	--
--	--	--	--	--	--	--	--	--	--	--			--	--	--	--	--	--	--	--	--	--	--
--	--	--	--	--	--	--	--	--	--	--			--	--	--	--	--	--	--	--	--	--	--
--	--	--	--	--	--	--	--	--	--	--			--	--	--	--	--	--	--	--	--	--	--
--	--	--	--	--	--	--	--	--	--	--			--	--	--	--	--	--	--	--	--	--	--
--	--	--	--	--	--	--	--	--	--	--			--	--	--	--	--	--	--	--	--	--	--
--	--	--	--	--	--	--	--	--	--	--			--	--	--	--	--	--	--	--	--	--	--
--	--	--	--	--	--	--	--	--	--	--			--	--	--	--	--	--	--	--	--	--	--
--	--	--	--	--	--	--	--	--	--	--			--	--	--	--	--	--	--	--	--	--	--
--	--	--	--	--	--	--	--	--	--	--			--	--	--	--	--	--	--	--	--	--	--
--	--	--	--	--	--	--	--	--	--	--			--	--	--	--	--	--	--	--	--	--	--
--	--	--	--	--	--	--	--	--	--	--			--	--	--	--	--	--	--	--	--	--	--
--	--	--	--	--	--	--	--	--	--	--			--	--	--	--	--	--	--	--	--	--	--
--	--	--	--	--	--	--	--	--	--	--			--	--	--	--	--	--	--	--	--	--	--
--	--	--	--	--	--	--	--	--	--	--			--	--	--	--	--	--	--	--	--	--	--
--	--	--	--	--	--	--	--	--	--	--			--	--	--	--	--	--	--	--	--	--	--
--	--	--	--	--	--	--	--	--	--	--			--	--	--	--	--	--	--	--	--	--	--
--	--	--	--	--	--	--	--	--	--	--			--	--	--	--	--	--	--	--	--	--	--
--	--	--	--	--	--	--	--	--	--	--			--	--	--	--	--	--	--	--	--	--	--
--	--	--	--	--	--	--	--	--	--	--			--	--	--	--	--	--	--	--	--	--	--
--	--	--	--	--	--	--	--	--	--	--			--	--	--	--	--	--	--	--	--	--	--
--	--	--	--	--	--	--	--	--	--	--			--	--	--	--	--	--	--	--	--	--	--
--	--	--	--	--	--	--	--	--	--	--			--	--	--	--	--	--	--	--	--	--	--
--	--	--	--	--	--	--	--	--	--	--			--	--	--	--	--	--	--	--	--	--	--
--	--	--	--	--	--	--	--	--	--	--			--	--	--	--	--	--	--	--	--	--	--
--	--	--	--	--	--	--	--	--	--	--			--	--	--	--	--	--	--	--	--	--	--
--	--	--	--	--	--	--	--	--	--	--			--	--	--	--	--	--	--	--	--	--	--
--	--	--	--	--	--	--	--	--	--	--			--	--	--	--	--	--	--	--	--	--	--
--	--	--	--	--	--	--	--	--	--	--			--	--	--	--	--	--	--	--	--	--	--
--	--	--	--	--	--	--	--	--	--	--			--	--	--	--	--	--	--	--	--	--	--
--	--	--	--	--	--	--	--	--	--	--			--	--	--	--	--	--	--	--	--	--	--
--	--	--	--	--	--	--	--	--	--	--			--	--	--	--	--	--	--	--	--	--	--
--	--	--	--	--	--	--	--	--	--	--			--	--	--	--	--	--	--	--	--	--	--
--	--	--	--	--	--	--	--	--	--	--			--	--	--	--	--	--	--	--	--	--	--
--	--	--	--	--	--	--	--	--	--	--			--	--	--	--	--	--	--	--	--	--	--
--	--	--	--	--	--	--	--	--	--	--			--	--	--	--	--	--	--	--	--	--	--
--	--	--	--	--	--	--	--	--	--	--			--	--	--	--	--	--	--	--	--	--	--
--	--	--	--	--	--	--	--	--	--	--			--	--	--	--	--	--	--	--	--	--	--
--	--	--	--	--	--	--	--	--	--	--			--	--	--	--	--	--	--	--	--	--	--
--	--	--	--	--	--	--	--	--	--	--			--	--	--	--	--	--	--	--	--	--	--
--	--	--	--	--	--	--	--	--	--	--			--	--	--	--	--	--	--	--	--	--	--
--	--	--	--	--	--	--	--	--	--	--			--	--	--	--	--	--	--	--	--	--	--
--	--	--	--	--	--	--	--	--	--	--			--	--	--	--	--	--	--	--	--	--	--
--	--	--	--	--	--	--	--	--	--	--			--	--	--	--	--	--	--	--	--	--	--
--	--	--	--	--	--	--	--	--	--	--			--	--	--	--	--	--	--	--	--	--	--
--	--	--	--	--	--	--	--	--	--	--			--	--	--	--	--	--	--	--	--	--	--
--	--	--	--	--	--	--	--	--	--	--			--	--	--	--	--	--	--	--	--	--	--
--	--	--	--	--	--	--	--	--	--	--			--	--	--	--	--	--	--	--	--	--	--
--	--	--	--	--	--	--	--	--	--	--			--	--	--	--	--	--	--	--	--	--	--
--	--	--	--	--	--	--	--	--	--	--			--	--	--	--	--	--	--	--	--	--	--
--	--	--	--	--	--	--	--	--	--	--			--	--	--	--	--	--	--	--	--	--	--
--	--	--	--	--	--	--	--	--	--	--			--	--	--	--	--	--	--	--	--	--	--
--	--	--	--	--	--	--	--	--	--	--			--	--	--	--	--	--	--	--	--	--	--
--	--	--	--	--	--	--	--	--	--	--			--	--	--	--	--	--	--	--	--	--	--
--	--	--	--	--	--	--	--	--	--	--			--	--	--	--	--	--	--	--	--	--	--
--	--	--	--	--	--	--	--	--	--	--			--	--	--	--	--	--	--	--	--	--	--
--	--	--	--	--	--	--	--	--	--	--			--	--	--	--	--	--	--	--	--	--	--
--	--	--	--	--	--	--	--	--	--	--			--	--	--	--	--	--	--	--	--	--	--
--	--	--	--	--	--	--	--	--	--	--			--	--	--	--	--	--	--	--	--	--	--
--	--	--	--	--	--	--	--	--	--	--			--	--	--	--	--	--	--	--	--	--	--
--	--	--	--	--	--	--	--	--	--	--			--	--	--	--	--	--	--	--	--	--	--
--	--	--	--	--	--	--	--	--	--	--			--	--	--	--	--	--	--	--	--	--	--
--	--	--	--	--	--	--	--	--	--	--			--	--	--	--	--	--	--	--	--	--	--
--	--	--	--	--	--	--	--	--	--	--			--	--	--	--	--	--	--	--	--	--	--
--	--	--	--	--	--	--	--	--	--	--			--	--	--	--	--	--	--	--	--	--	--
--	--	--	--	--	--	--	--	--	--	--			--	--	--	--	--	--	--	--	--	--	--
--	--	--	--	--	--	--	--	--	--	--			--	--	--	--	--	--	--	--	--	--	--
--	--	--	--	--	--	--	--	--	--	--			--	--	--	--	--	--	--	--	--	--	--
--	--	--	--	--	--	--	--	--	--	--			--	--	--	--	--	--	--	--	--	--	--
--	--	--	--	--	--	--	--	--	--	--			--	--	--	--	--	--	--	--	--	--	--
--	--	--	--	--	--	--	--	--	--	--			--	--	--	--	--	--	--	--	--	--	--
--	--	--	--	--	--	--	--	--	--	--			--	--	--	--	--	--	--	--	--	--	--
--	--	--	--	--	--	--	--	--	--	--			--	--	--	--	--	--	--	--	--	--	--
--	--	--	--	--	--	--	--	--	--	--			--	--	--	--	--	--	--	--	--	--	--
--	--	--	--	--	--	--	--	--	--	--			--	--	--	--	--	--	--	--	--	--	--
--	--	--	--	--	--	--	--	--	--	--			--	--	--	--	--	--	--	--	--	--	--
--	--	--	--	--	--	--	--	--	--	--			--	--	--	--	--	--	--	--	--	--	--
--	--	--	--	--	--	--	--	--	--	--			--	--	--	--	--	--	--	--	--	--	--
--	--	--	--	--	--	--	--	--	--	--			--	--	--	--	--	--	--	--	--	--	--
--	--	--	--	--	--	--	--	--	--	--			--	--	--	--	--	--	--	--	--	--	--
--	--	--	--	--	--	--	--	--	--	--			--	--	--	--	--	--	--	--	--	--	--
--	--	--	--	--	--	--	--	--	--	--			--	--	--	--	--	--	--	--	--	--	--
--	--	--	--	--	--	--	--	--	--	--			--	--	--	--	--	--	--	--	--	--	--
--	--	--	--	--	--	--	--	--	--	--			--	--	--	--	--	--	--	--	--	--	--
--	--	--	--	--	--	--	--	--	--	--			--	--	--	--	--	--	--	--	--	--	--
--	--	--	--	--	--	--	--	--	--	--			--	--	--	--	--	--	--	--	--	--	--
--	--	--	--	--	--	--	--	--	--	--			--	--	--	--	--	--	--	--	--	--	--
--	--	--	--	--	--	--	--	--	--	--			--	--	--	--	--	--	--	--	--	--	--
--	--	--	--	--	--	--	--	--	--	--			--	--	--	--	--	--	--	--	--	--	--
--	--	--	--	--	--	--	--	--	--	--			--	--	--	--	--	--	--	--	--	--	--
--	--	--	--	--	--	--	--	--	--	--			--	--	--	--	--	--	--	--	--	--	--
--	--	--	--	--	--	--	--	--	--	--			--	--	--	--	--	--	--	--	--	--	--
--	--	--	--	--	--	--	--	--	--	--			--	--	--	--	--	--	--	--	--	--	--
--	--	--	--	--	--	--	--	--	--	--			--	--	--	--	--	--	--	--	--	--	--
--	--	--	--	--	--	--	--	--	--	--			--	--	--	--	--	--	--	--	--	--	--
--	--	--	--	--	--	--	--	--	--	--			--	--	--	--	--	--	--	--	--	--	--
--	--	--	--	--	--	--	--	--	--	--			--	--	--	--	--	--	--	--	--	--	--
--	--	--	--	--	--	--	--	--	--	--			--	--	--	--	--	--	--	--	--	--	--
--	--	--	--	--	--	--	--	--	--	--			--	--	--	--	--	--	--	--	--	--	--
--	--	--	--	--	--	--	--	--	--	--			--	--	--	--	--	--	--	--	--	--	--
--	--	--	--	--	--	--	--	--	--	--			--	--	--	--	--	--	--	--	--	--	--
--	--	--	--	--	--	--	--	--	--	--			--	--	--	--	--	--	--	--	--	--	--
--	--	--	--	--	--	--	--	--	--	--			--	--	--	--	--	--	--	--	--	--	--
--	--	--	--	--	--	--	--	--	--	--			--	--	--	--	--	--	--	--	--	--	--
--	--	--	--	--	--	--	--	--	--	--			--	--	--	--	--	--	--	--	--	--	--
--	--	--	--	--	--	--	--	--	--	--			--	--	--	--	--	--	--	--	--	--	--
--	--	--	--	--	--	--	--	--	--	--			--	--	--	--	--	--	--	--	--	--	--
--	--	--	--	--	--	--	--	--	--	--			--	--	--	--	--	--	--	--	--	--	--
--	--	--	--	--	--	--	--	--	--	--			--	--	--	--	--	--	--	--	--	--	--
--	--	--	--	--	--	--	--	--	--	--			--	--	--	--	--	--	--	--	--	--	--
--	--	--	--	--	--	--	--	--	--	--			--	--	--	--	--	--	--	--	--	--	--
--	--	--	--	--	--	--	--	--	--	--			--	--	--	--	--	--	--	--	--	--	--
--	--	--	--	--	--	--	--	--	--	--			--	--	--	--	--	--	--	--	--	--	--
--	--	--	--	--	--	--	--	--	--	--			--	--	--	--	--	--	--	--	--	--	--
--	--	--	--	--	--	--	--	--	--	--			--	--	--	--	--	--	--	--	--	--	--
--	--	--	--	--	--	--	--	--	--	--			--	--	--	--	--	--	--	--	--	--	--
--	--	--	--	--	--	--	--	--	--	--			--	--	--	--	--	--	--	--	--	--	--
--	--	--	--	--	--	--	--	--	--	--			--	--	--	--	--	--	--	--	--	--	--
--	--	--	--	--	--	--	--	--	--	--			--	--	--	--	--	--	--	--	--	--	--
--	--	--	--	--	--	--	--	--	--	--			--	--	--	--	--	--	--	--	--	--	--
--	--	--	--	--	--	--	--	--	--	--			--	--	--	--	--	--	--	--	--	--	--
--	--	--	--	--	--	--	--	--	--	--			--	--	--	--	--	--	--	--	--	--	--
--	--	--	--	--	--	--	--	--	--	--			--	--	--	--	--	--	--	--	--	--	--
--	--	--	--	--	--	--	--	--	--	--			--	--	--	--	--	--	--	--	--	--	--
--	--	--	--	--	--	--	--	--	--	--			--	--	--	--	--	--	--	--	--	--	--
--	--	--	--	--	--	--	--	--	--	--			--	--	--	--	--	--	--	--	--	--	--
--	--	--	--	--	--	--	--	--	--	--			--	--	--	--	--	--	--	--	--	--	--
--	--	--	--	--	--	--	--	--	--	--			--	--	--	--	--	--	--	--	--	--	--
--	--	--	--	--	--	--	--	--	--	--			--	--	--	--	--	--	--	--	--	--	--
--	--	--	--	--	--	--	--	--	--	--			--	--	--	--	--	--	--	--	--	--	--
--	--	--	--	--	--	--	--	--	--	--			--	--	--	--	--	--	--	--	--	--	--
--	--	--	--	--	--	--	--	--	--	--			--	--	--	--	--	--	--	--	--	--	--
--	--	--	--	--	--	--	--	--	--	--			--	--	--	--	--	--	--	--	--	--	--
--	--	--	--	--	--	--	--	--	--	--			--	--	--	--	--	--	--	--	--	--	--
--	--	--	--	--	--	--	--	--	--	--			--	--	--	--	--	--	--	--	--	--	--
--	--	--	--	--	--	--	--	--	--	--			--	--	--	--	--	--	--	--	--	--	--
--	--	--	--	--	--	--	--	--	--	--			--	--	--	--	--	--	--	--	--	--	--
--	--	--	--	--	--	--	--	--	--	--			--	--	--	--	--	--	--	--	--	--	--
--	--	--	--	--	--	--	--	--	--	--			--	--	--	--	--	--	--	--	--	--	--
--	--	--	--	--	--	--	--	--	--	--			--	--	--	--	--	--	--	--	--	--	--
--	--	--	--	--	--	--	--	--	--	--			--	--	--	--	--	--	--	--	--	--	--
--	--	--	--	--	--	--	--	--	--	--			--	--	--	--	--	--	--	--	--	--	--
--	--	--	--	--	--	--	--	--	--	--			--	--	--	--	--	--	--	--	--	--	--
--	--	--	--	--	--	--	--	--	--	--			--	--	--	--	--	--	--	--	--	--	--
--	--	--	--	--	--	--	--	--	--	--			--	--	--	--	--	--	--	--	--	--	--
--	--	--	--	--	--	--	--	--	--	--			--	--	--	--	--	--	--	--	--	--	--
--	--	--	--	--	--	--	--	--	--	--			--	--	--	--	--	--	--	--	--	--	--
--	--	--	--	--	--	--	--	--	--	--			--	--	--	--	--	--	--	--	--	--	--
--	--	--	--	--	--	--	--	--	--	--			--	--	--	--	--	--	--	--	--	--	--
--	--	--	--	--	--	--	--	--	--	--			--	--	--	--	--	--	--	--	--	--	--
--	--	--	--	--	--	--	--	--	--	--			--	--	--	--	--	--	--	--	--	--	--
--	--	--	--	--	--	--	--	--	--	--			--	--	--	--	--	--	--	--	--	--	--
--	--	--	--	--	--	--	--	--	--	--			--	--	--	--	--	--	--	--	--	--	--
--	--	--	--	--	--	--	--	--	--	--			--	--	--	--	--	--	--	--	--	--	--
--	--	--	--	--	--	--	--	--	--	--			--	--	--	--	--	--	--	--	--	--	--
--	--	--	--	--	--	--	--	--	--	--			--	--	--	--	--	--	--	--	--	--	--
--	--	--	--	--	--	--	--	--	--	--			--	--	--	--	--	--	--	--	--	--	--
--	--	--	--	--	--	--	--	--	--	--			--	--	--	--	--	--	--	--	--	--	--
--	--	--	--	--	--	--	--	--	--	--			--	--	--	--	--	--	--	--	--	--	--
--	--	--	--	--	--	--	--	--	--	--			--	--	--	--	--	--	--	--	--	--	--
--	--	--	--	--	--	--	--	--	--	--			--	--	--	--	--	--	--	--	--	--	--
--	--	--	--	--	--	--	--	--	--	--			--	--	--	--	--	--	--	--	--	--	--
--	--	--	--	--	--	--	--	--	--	--			--	--	--	--	--	--	--	--	--	--	--
--	--	--	--	--	--	--	--	--	--	--			--	--	--	--	--	--	--	--	--	--	--
--	--	--	--	--	--	--	--	--	--	--			--	--	--	--	--	--	--	--	--	--	--
--	--	--	--	--	--	--	--	--	--	--			--	--	--	--	--	--	--	--	--	--	--
--	--	--	--	--	--	--	--	--	--	--			--	--	--	--	--	--	--	--	--	--	--
--	--	--	--	--	--	--	--	--	--	--			--	--	--	--	--	--	--	--	--	--	--
--	--	--	--	--	--	--	--	--	--	--			--	--	--	--	--	--	--	--	--	--	--
--	--	--	--	--	--	--	--	--	--	--			--	--	--	--	--	--	--	--	--	--	--
--	--	--	--	--	--	--	--	--	--	--			--	--	--	--	--	--	--	--	--	--	--
--	--	--	--	--	--	--	--	--	--	--			--	--	--	--	--	--	--	--	--	--	--
--	--	--	--	--	--	--	--	--	--	--			--	--	--	--	--	--	--	--	--	--	--
--	--	--	--	--	--	--	--	--	--	--			--	--	--	--	--	--	--	--	--	--	--
--	--	--	--	--	--	--	--	--	--	--			--	--	--	--	--	--	--	--	--	--	--
--	--	--	--	--	--	--	--	--	--	--			--	--	--	--	--	--	--	--	--	--	--
--	--	--	--	--	--	--	--	--	--	--			--	--	--	--	--	--	--	--	--	--	--
--	--	--	--	--	--	--	--	--	--	--			--	--	--	--	--	--	--	--	--	--	--
--	--	--	--	--	--	--	--	--	--	--			--	--	--	--	--	--	--	--	--	--	--
--	--	--	--	--	--	--	--	--	--	--			--	--	--	--	--	--	--	--	--	--	--
--	--	--	--	--	--	--	--	--	--	--			--	--	--	--	--	--	--	--	--	--	--
--	--	--	--	--	--	--	--	--	--	--			--	--	--	--	--	--	--	--	--	--	--
--	--	--	--	--	--	--	--	--	--	--			--	--	--	--	--	--	--	--	--	--	--
--	--	--	--	--	--	--	--	--	--	--			--	--	--	--	--	--	--	--	--	--	--
--	--	--	--	--	--	--	--	--	--	--			--	--	--	--	--	--	--	--	--	--	--
--	--	--	--	--	--	--	--	--	--	--			--	--	--	--	--	--	--	--	--	--	--
--	--	--	--	--	--	--	--	--	--	--			--	--	--	--	--	--	--	--	--	--	--
--	--	--	--	--	--	--	--	--	--	--			--	--	--	--	--	--	--	--	--	--	--
--	--	--	--	--	--	--	--	--	--	--			--	--	--	--	--	--	--	--	--	--	--
--	--	--	--	--	--	--	--	--	--	--			--	--	--	--	--	--	--	--	--	--	--
--	--	--	--	--	--	--	--	--	--	--			--	--	--	--	--	--	--	--	--	--	--
--	--	--	--	--	--	--	--	--	--	--			--	--	--	--	--	--	--	--	--	--	--
--	--	--	--	--	--	--	--	--	--	--			--	--	--	--	--	--	--	--	--	--	--
--	--	--	--	--	--	--	--	--	--	--			--	--	--	--	--	--	--	--	--	--	--
--	--	--	--	--	--	--	--	--	--	--			--	--	--	--	--	--	--	--	--	--	--
--	--	--	--	--	--	--	--	--	--	--			--	--	--	--	--	--	--	--	--	--	--
--	--	--	--	--	--	--	--	--	--	--			--	--	--	--	--	--	--	--	--	--	--
--	--	--	--	--	--	--	--	--	--	--			--	--	--	--	--	--	--	--	--	--	--
--	--	--	--	--	--	--	--	--	--	--			--	--	--	--	--	--	--	--	--	--	--
--	--	--	--	--	--	--	--	--	--	--			--	--	--	--	--	--	--	--	--	--	--
--	--	--	--	--	--	--	--	--	--	--			--	--	--	--	--	--	--	--	--	--	--
--	--	--	--	--	--	--	--	--	--	--			--	--	--	--	--	--	--	--	--	--	--
--	--	--	--	--	--	--	--	--	--	--			--	--	--	--	--	--	--	--	--	--	--
--	--	--	--	--	--	--	--	--	--	--			--	--	--	--	--	--	--	--	--	--	--
--	--	--	--	--	--	--	--	--	--	--			--	--	--	--	--	--	--	--	--	--	--
--	--	--	--	--	--	--	--	--	--	--			--	--	--	--	--	--	--	--	--	--	--
--	--	--	--	--	--	--	--	--	--	--			--	--	--	--	--	--	--	--	--	--	--
--	--	--	--	--	--	--	--	--	--	--			--	--	--	--	--	--	--	--	--	--	--
--	--	--	--	--	--	--	--	--	--	--			--	--	--	--	--	--	--	--	--	--	--
--	--	--	--	--	--	--	--	--	--	--			--	--	--	--	--	--	--	--	--	--	--
--	--	--	--	--	--	--	--	--	--	--			--	--	--	--	--	--	--	--	--	--	--
--	--	--	--	--	--	--	--	--	--	--			--	--	--	--	--	--	--	--	--	--	--
--	--	--	--	--	--	--	--	--	--	--			--	--	--	--	--	--	--	--	--	--	--
--	--	--	--	--	--	--	--	--	--	--			--	--	--	--	--	--	--	--	--	--	--
--	--	--	--	--	--	--	--	--	--	--			--	--	--	--	--	--	--	--	--	--	--
--	--	--	--	--	--	--	--	--	--	--			--	--	--	--	--	--	--	--	--	--	--
--	--	--	--	--	--	--	--	--	--	--			--	--	--	--	--	--	--	--	--	--	--
--	--	--	--	--	--	--	--	--	--	--			--	--	--	--	--	--	--	--	--	--	--
--	--	--	--	--	--	--	--	--	--	--			--	--	--	--	--	--	--	--	--	--	--
--	--	--	--	--	--	--	--	--	--	--			--	--	--	--	--	--	--	--	--	--	--
--	--	--	--	--	--	--	--	--	--	--			--	--	--	--	--	--	--	--	--	--	--
--	--	--	--	--	--	--	--	--	--	--			--	--	--	--	--	--	--	--	--	--	--
--	--	--	--	--	--	--	--	--	--	--			--	--	--	--	--	--	--	--	--	--	--
--	--	--	--	--	--	--	--	--	--	--			--	--	--	--	--	--	--	--	--	--	--
--	--	--	--	--	--	--	--	--	--	--			--	--	--	--	--	--	--	--	--	--	--
--	--	--	--	--	--	--	--	--	--	--			--	--	--	--	--	--	--	--	--	--	--
--	--	--	--	--	--	--	--	--	--	--			--	--	--	--	--	--	--	--	--	--	--
--	--	--	--	--	--	--	--	--	--	--			--	--	--	--	--	--	--	--	--	--	--
--	--	--	--	--	--	--	--	--	--	--			--	--	--	--	--	--	--	--	--	--	--
--	--	--	--	--	--	--	--	--	--	--			--	--	--	--	--	--	--	--	--	--	--
--	--	--	--	--	--	--	--	--	--	--			--	--	--	--	--	--	--	--	--	--	--
--	--	--	--	--	--	--	--	--	--	--			--	--	--	--	--	--	--	--	--	--	--
--	--	--	--	--	--	--	--	--	--	--			--	--	--	--	--	--	--	--	--	--	--
--	--	--	--	--	--	--	--	--	--	--			--	--	--	--	--	--	--	--	--	--	--
--	--	--	--	--	--	--	--	--	--	--			--	--	--	--	--	--	--	--	--	--	--
--	--	--	--	--	--	--	--	--	--	--			--	--	--	--	--	--	--	--	--	--	--
--	--	--	--	--	--	--	--	--	--	--			--	--	--	--	--	--	--	--	--	--	--
--	--	--	--	--	--	--	--	--	--	--			--	--	--	--	--	--	--	--	--	--	--
--	--	--	--	--	--	--	--	--	--	--			--	--	--	--	--	--	--	--	--	--	--
--	--	--	--	--	--	--	--	--	--	--			--	--	--	--	--	--	--	--	--	--	--
--	--	--	--	--	--	--	--	--	--	--			--	--	--	--	--	--	--	--	--	--	--
--	--	--	--	--	--	--	--	--	--	--			--	--	--	--	--	--	--	--	--	--	--
--	--	--	--	--	--	--	--	--	--	--			--	--	--	--	--	--	--	--	--	--	--
--	--	--	--	--	--	--	--	--	--	--			--	--	--	--	--	--	--	--	--	--	--
--	--	--	--	--	--	--	--	--	--	--			--	--	--	--	--	--	--	--	--	--	--
--	--	--	--	--	--	--	--	--	--	--			--	--	--	--	--	--	--	--	--	--	--
--	--	--	--	--	--	--	--	--	--	--			--	--	--	--	--	--	--	--	--	--	--
--	--	--	--	--	--	--	--	--	--	--			--	--	--	--	--	--	--	--	--	--	--
--	--	--	--	--	--	--	--	--	--	--			--	--	--	--	--	--	--	--	--	--	--
--	--	--	--	--	--	--	--	--	--	--			--	--	--	--	--	--	--	--	--	--	--
--	--	--	--	--	--	--	--	--	--	--			--	--	--	--	--	--	--	--	--	--	--
--	--	--	--	--	--	--	--	--	--	--			--	--	--	--	--	--	--	--	--	--	--
--	--	--	--	--	--	--	--	--	--	--			--	--	--	--	--	--	--	--	--	--	--
--	--	--	--	--	--	--	--	--	--	--			--	--	--	--	--	--	--	--	--	--	--
--	--	--	--	--	--	--	--	--	--	--			--	--	--	--	--	--	--	--	--	--	--
--	--	--	--	--	--	--	--	--	--	--			--	--	--	--	--	--	--	--	--	--	--
--	--	--	--	--	--	--	--	--	--	--			--	--	--	--	--	--	--	--	--	--	--
--	--	--	--	--	--	--	--	--	--	--			--	--	--	--	--	--	--	--	--	--	--
--	--	--	--	--	--	--	--	--	--	--			--	--	--	--	--	--	--	--	--	--	--
--	--	--	--	--	--	--	--	--	--	--			--	--	--	--	--	--	--	--	--	--	--
--	--	--	--	--	--	--	--	--	--	--			--	--	--	--	--	--	--	--	--	--	--
--	--	--	--	--	--	--	--	--	--	--			--	--	--	--	--	--	--	--	--	--	--
--	--	--	--	--	--	--	--	--	--	--			--	--	--	--	--	--	--	--	--	--	--
--	--	--	--	--	--	--	--	--	--	--			--	--	--	--	--	--	--	--	--	--	--
--	--	--	--	--	--	--	--	--	--	--			--	--	--	--	--	--	--	--	--	--	--
--	--	--	--	--	--	--	--	--	--	--			--	--	--	--	--	--	--	--	--	--	--
--	--	--	--	--	--	--	--	--	--	--			--	--	--	--	--	--	--	--	--	--	--
--	--	--	--	--	--	--	--	--	--	--			--	--	--	--	--	--	--	--	--	--	--
--	--	--	--	--	--	--	--	--	--	--			--	--	--	--	--	--	--	--	--	--	--
--	--	--	--	--	--	--	--	--	--	--			--	--	--	--	--	--	--	--	--	--	--
--	--	--	--	--	--	--	--	--	--	--			--	--	--	--	--	--	--	--	--	--	--
--	--	--	--	--	--	--	--	--	--	--			--	--	--	--	--	--	--	--	--	--	--
--	--	--	--	--	--	--	--	--	--	--			--	--	--	--	--	--	--	--	--	--	--
--	--	--	--	--	--	--	--	--	--	--			--	--	--	--	--	--	--	--	--	--	--
--	--	--	--	--	--	--	--	--	--	--			--	--	--	--	--	--	--	--	--	--	--
--	--	--	--	--	--	--	--	--	--	--			--	--	--	--	--	--	--	--	--	--	--
--	--	--	--	--	--	--	--	--	--	--			--	--	--	--	--	--	--	--	--	--	--
--	--	--	--	--	--	--	--	--	--	--			--	--	--	--	--	--	--	--	--	--	--
--	--	--	--	--	--	--	--	--	--	--			--	--	--	--	--	--	--	--	--	--	--
--	--	--	--	--	--	--	--	--	--	--			--	--	--	--	--	--	--	--	--	--	--
--	--	--	--	--	--	--	--	--	--	--			--	--	--	--	--	--	--	--	--	--	--
--	--	--	--	--	--	--	--	--	--	--			--	--	--	--	--	--	--	--	--	--	--
--	--	--	--	--	--	--	--	--	--	--			--	--	--	--	--	--	--	--	--	--	--
--	--	--	--	--	--	--	--	--	--	--			--	--	--	--	--	--	--	--	--	--	--
--	--	--	--	--	--	--	--	--	--	--			--	--	--	--	--	--	--	--	--	--	--
--	--	--	--	--	--	--	--	--	--	--			--	--	--	--	--	--	--	--	--	--	--
--	--	--	--	--	--	--	--	--	--	--			--	--	--	--	--	--	--	--	--	--	--
--	--	--	--	--	--	--	--	--	--	--			--	--	--	--	--	--	--	--	--	--	--
--	--	--	--	--	--	--	--	--	--	--			--	--	--	--	--	--	--	--	--	--	--
--	--	--	--	--	--	--	--	--	--	--			--	--	--	--	--	--	--	--	--	--	--
--	--	--	--	--	--	--	--	--	--	--			--	--	--	--	--	--	--	--	--	--	--
--	--	--	--	--	--	--	--	--	--	--			--	--	--	--	--	--	--	--	--	--	--
--	--	--	--	--	--	--	--	--	--	--			--	--	--	--	--	--	--	--	--	--	--
--	--	--	--	--	--	--	--	--	--	--			--	--	--	--	--	--	--	--	--	--	--
--	--	--	--	--	--	--	--	--	--	--			--	--	--	--	--	--	--	--	--	--	--
--	--	--	--	--	--	--	--	--	--	--			--	--	--	--	--	--	--	--	--	--	--
--	--	--	--	--	--	--	--	--	--	--			--	--	--	--	--	--	--	--	--	--	--
--	--	--	--	--	--	--	--	--	--	--			--	--	--	--	--	--	--	--	--	--	--
--	--	--	--	--	--	--	--	--	--	--			--	--	--	--	--	--	--	--	--	--	--
--	--	--	--	--	--	--	--	--	--	--			--	--	--	--	--	--	--	--	--	--	--
--	--	--	--	--	--	--	--	--	--	--			--	--	--	--	--	--	--	--	--	--	--
--	--	--	--	--	--	--	--	--	--	--			--	--	--	--	--	--	--	--	--	--	--
--	--	--	--	--	--	--	--	--	--	--			--	--	--	--	--	--	--	--	--	--	--
--	--	--	--	--	--	--	--	--	--	--			--	--	--	--	--	--	--	--	--	--	--
--	--	--	--	--	--	--	--	--	--	--			--	--	--	--	--	--	--	--	--	--	--
--	--	--	--	--	--	--	--	--	--	--			--	--	--	--	--	--	--	--	--	--	--
--	--	--	--	--	--	--	--	--	--	--			--	--	--	--	--	--	--	--	--	--	--
--	--	--	--	--	--	--	--	--	--	--			--	--	--	--	--	--	--	--	--	--	--
--	--	--	--	--	--	--	--	--	--	--			--	--	--	--	--	--	--	--	--	--	--
--	--	--	--	--	--	--	--	--	--	--			--	--	--	--	--	--	--	--	--	--	--
--	--	--	--	--	--	--	--	--	--	--			--	--	--	--	--	--	--	--	--	--	--
--	--	--	--	--	--	--	--	--	--	--			--	--	--	--	--	--	--	--	--	--	--
--													--	--	--	--	--	--	--	--	--	--	--
--													--	--	--	--	--	--	--	--	--	--	--
--													--	--	--	--	--	--	--	--	--	--	--
--													--	--	--	--	--	--	--	--	--	--	--
--													--	--	--	--	--	--	--	--	--	--	--
--													--	--	--	--	--	--	--	--	--	--	--
--													--	--	--	--	--	--	--	--	--	--	--
--													--	--	--	--	--	--	--	--	--	--	--
--													--	--	--	--	--	--	--	--	--	--	--
--													--	--	--	--	--	--	--	--	--	--	--
--													--	--	--	--	--	--	--	--	--	--	--
--													--	--	--	--	--	--	--	--	--	--	--
--													--	--	--	--	--	--	--	--	--	--	--
--													--	--	--	--	--	--	--	--	--	--	--
--													--	--	--	--	--	--	--	--	--	--	--
--													--	--	--	--	--	--	--	--	--	--	--
--													--	--	--	--	--	--	--	--	--	--	--
--													--	--	--	--	--	--	--	--	--	--	--
--													--	--	--	--	--	--	--	--	--	--	--
--													--	--	--	--	--	--	--	--	--	--	--
--													--	--	--	--	--	--	--	--	--	--	--
--													--	--	--	--	--	--	--	--	--	--	--
--													--	--	--	--	--	--	--	--	--	--	--
--													--	--	--	--	--	--	--	--	--	--	--
--													--	--	--	--	--	--	--	--	--	--	--
--													--	--	--	--	--	--	--	--	--	--	--
--													--	--	--	--	--	--	--	--	--	--	--
--													--	--	--	--	--	--	--	--	--	--	--
--													--	--	--	--	--	--	--	--	--	--	--
--													--	--	--	--	--	--	--	--	--	--	--
--													--	--	--	--	--	--	--	--	--	--	--
--													--	--	--	--	--	--	--	--	--	--	--
													--	--	--	--	--	--	--	--	--	--	--
													--	--	--	--	--	--	--	--	--	--	--
													--	--	--	--	--	--	--	--	--	--	--
													--	--	--	--	--	--	--	--	--	--	--
													--	--	--	--	--	--	--	--	--	--	--
													--	--	--	--	--	--	--	--	--	--	--
													--	--	--	--	--	--	--	--	--	--	--
													--	--	--	--	--	--	--	--	--	--	--
													--	--	--	--	--	--	--	--	--	--	--
													--	--	--	--	--	--	--	--	--	--	--
													--	--	--	--	--	--	--	--	--	--	--
													--	--	--	--	--	--	--	--	--	--	--
													--	--	--	--	--	--	--	--	--	--	--
													--	--	--	--	--	--	--	--	--	--	--
													--	--	--	--	--	--	--	--	--	--	--
													--	--	--	--	--	--	--	--	--	--	--
													--	--	--	--	--	--	--	--	--	--	--
													--	--	--	--	--	--	--	--	--	--	--
													--	--	--	--	--	--	--	--	--	--	--
													--	--	--	--	--	--	--	--	--	--	--
													--	--	--	--	--	--	--	--	--	--	--
													--	--	--	--	--	--	--	--	--	--	--
													--	--	--	--	--	--	--	--	--	--	--
													--	--	--	--	--	--	--	--	--	--	--
													--	--	--	--	--	--	--	--	--	--	--
													--	--	--	--	--	--	--	--	--	--	--
													--	--	--	--	--	--	--	--	--	--	--
													--	--	--	--	--	--	--	--	--	--	--
													--	--	--	--	--	--	--	--	--	--	--
													--	--	--	--	--	--	--	--	--	--	--
													--	--	--	--	--	--	--	--	--	--	--
													--	--	--	--	--	--	--	--	--	--	--
													--	--	--	--	--	--	--	--	--	--	--
													--	--	--	--	--	--	--	--	--	--	--
													--	--	--	--	--	--	--	--	--	--	--
													--	--	--	--	--	--	--	--	--	--	--
													--	--	--	--	--	--	--	--	--	--	--
													--	--	--	--	--	--	--	--	--	--	--
													--	--	--	--	--	--	--	--	--	--	--
													--	--	--	--	--	--	--	--	--	--	--
													--	--	--	--	--	--	--	--	--	--	--
													--	--	--	--	--	--	--	--	--	--	--
													--	--	--	--	--	--	--	--	--	--	--
													--	--	--	--	--	--	--	--	--	--	--
													--	--	--	--	--	--	--	--	--	--	--
													--	--	--	--	--	--	--	--	--	--	--
													--	--	--	--	--	--	--	--	--	--	--
													--	--	--	--	--	--	--	--	--	--	--
													--	--	--	--	--	--	--	--	--	--	--
													--	--	--	--	--	--	--	--	--	--	--
													--	--	--	--	--	--	--	--	--	--	--
													--	--	--	--	--	--	--	--	--	--	--
													--	--	--	--	--	--	--	--	--	--	--
													--	--	--	--	--	--	--	--	--	--	--
													--	--	--	--	--	--	--	--	--	--	--
													--	--	--	--	--	--	--	--	--	--	--
													--	--	--	--	--	--	--	--	--	--	--
													--	--	--	--	--	--	--	--	--	--	--
													--	--	--	--	--	--	--	--	--	--	--
													--	--	--	--	--	--	--	--	--	--	--
													--	--	--	--	--	--	--	--	--	--	--
													--	--	--	--	--	--	--	--	--	--	--
													--	--	--	--	--	--	--	--	--	--	--
													--	--	--	--	--	--	--	--	--	--	--
													--	--	--	--	--	--	--	--	--	--	--
													--	--	--	--	--	--	--	--	--	--	--
													--	--	--	--	--	--	--	--	--	--	--
													--	--	--	--	--	--	--	--	--	--	--
													--	--	--	--	--	--	--	--	--	--	--
													--	--	--	--	--	--	--	--	--	--	--
													--	--	--	--	--	--	--	--	--	--	--
													--	--	--	--	--	--	--	--	--	--	--
													--	--	--	--	--	--	--	--	--	--	--
													--	--	--	--	--	--	--	--	--	--	--
													--	--	--	--	--	--	--	--	--	--	--
													--	--	--	--	--	--	--	--	--	--	--
													--	--	--	--	--	--	--	--	--	--	--
													--	--	--	--	--	--	--	--	--	--	--
													--	--	--	--	--	--	--	--	--	--	--
													--	--	--	--	--	--	--	--	--	--	--
													--	--	--	--	--	--	--	--	--	--	--
													--	--	--	--	--	--	--	--	--	--	--
													--	--	--	--	--	--	--	--	--	--	--
													--	--	--	--	--	--	--	--	--	--	--
													--	--	--	--	--	--	--	--	--	--	--
													--	--	--	--	--	--	--	--	--	--	--
													--	--	--	--	--	--	--	--	--	--	--
													--	--	--	--	--	--	--	--	--	--	--
													--	--	--	--	--	--	--	--	--	--	--
													--	--	--	--	--	--	--	--	--	--	--
													--	--	--	--	--	--	--	--	--	--	--
													--	--	--	--	--	--	--	--	--	--	--
													--	--	--	--	--	--	--	--	--	--	--
													--	--	--	--	--	--	--	--	--	--	--
													--	--	--	--	--	--	--	--	--	--	--
													--	--	--	--	--	--	--	--	--	--	--
													--	--	--	--	--	--	--	--	--	--	--
													--	--	--	--	--	--	--	--	--	--	--
													--	--	--	--	--	--	--	--	--	--	--
													--	--	--	--	--	--	--	--	--	--	--
													--	--	--	--	--	--	--	--	--	--	--
													--	--	--	--	--	--	--	--	--	--	--
													--	--	--	--	--	--	--	--	--	--	--
													--	--	--	--	--	--	--	--	--	--	--
													--	--	--	--	--	--	--	--	--	--	--
													--	--	--	--	--	--	--	--	--	--	--
													--	--	--	--	--	--	--	--	--	--	--
													--	--	--	--	--	--	--	--	--	--	--
													--	--	--	--	--	--	--	--	--	--	--
													--	--	--	--	--	--	--	--	--	--	--
													--	--	--	--	--	--	--	--	--	--	--
													--	--	--	--	--	--	--	--	--	--	--
													--	--	--	--	--	--	--	--	--	--	--
													--	--	--	--	--	--	--	--	--	--	--
													--	--	--	--	--	--	--	--	--	--	--
													--	--	--	--	--	--	--	--	--	--	--
													--	--	--	--	--	--	--	--	--	--	--
													--	--	--	--	--	--	--	--	--	--	--
													--	--	--	--	--	--	--	--	--	--	--
													--	--	--	--	--	--	--	--	--	--	--
													--	--	--	--	--	--	--	--	--	--	--
													--	--	--	--	--	--	--	--	--	--	--
													--	--	--	--	--	--	--	--	--	--	--
													--	--	--	--	--	--	--	--	--	--	--
													--	--	--	--	--	--	--	--	--	--	--
													--	--	--	--	--	--	--	--	--	--	--
													--	--	--	--	--	--	--	--	--	--	--
													--	--	--	--	--	--	--	--	--	--	--
													--	--	--	--	--	--	--	--	--	--	--
													--	--	--	--	--	--	--	--	--	--	--
													--	--	--	--	--	--	--	--	--	--	--
													--	--	--	--	--	--	--	--	--	--	--
													--	--	--	--	--	--	--	--	--	--	--
													--	--	--	--	--	--	--	--	--	--	--
													--	--	--	--	--	--	--	--	--	--	--
													--	--	--	--	--	--	--	--	--	--	--
													--	--	--	--	--	--	--	--	--	--	--
													--	--	--	--	--	--	--	--	--	--	--
													--	--	--	--	--	--	--	--	--	--	--
													--	--	--	--	--	--	--	--	--	--	--
													--	--	--	--	--	--	--	--	--	--	--
													--	--	--	--	--	--	--	--	--	--	--
													--	--	--	--	--	--	--	--	--	--	--
													--	--	--	--	--	--	--	--	--	--	--
													--	--	--	--	--	--	--	--	--	--	--
													--	--	--	--	--	--	--	--	--	--	--
													--	--	--	--	--	--	--	--	--	--	--
													--	--	--	--	--	--	--	--	--	--	--
													--	--	--	--	--	--	--	--	--	--	--
													--	--	--	--	--	--	--	--	--	--	--
													--	--	--	--	--	--	--	--	--	--	--
													--	--	--	--	--	--	--	--	--	--	--
													--	--	--	--	--	--	--	--	--	--	--
													--	--	--	--	--	--	--	--	--	--	--
													--	--	--	--	--	--	--	--	--	--	--
													--	--	--	--	--	--	--	--	--	--	--
													--	--	--	--	--	--	--	--	--	--	--
													--	--	--	--	--	--	--	--	--	--	--
													--	--	--	--	--	--	--	--	--	--	--
													--	--	--	--	--	--	--	--	--	--	--
													--	--	--	--	--	--	--	--	--	--	--
													--	--	--	--	--	--	--	--	--	--	--
													--	--	--	--	--	--	--	--	--	--	--
													--	--	--	--	--	--	--	--	--	--	--
													--	--	--	--	--	--	--	--	--	--	--
													--	--	--	--	--	--	--	--	--	--	--
													--	--	--	--	--	--	--	--	--	--	--
													--	--	--	--	--	--	--	--	--	--	--
													--	--	--	--	--	--	--	--	--	--	--
													--	--	--	--	--	--	--	--	--	--	--
													--	--	--	--	--	--	--	--	--	--	--
													--	--	--	--	--	--	--	--	--	--	--
													--	--	--	--	--	--	--	--	--	--	--
													--	--	--	--	--	--	--	--	--	--	--
													--	--	--	--	--	--	--	--	--	--	--
													--	--	--	--	--	--	--	--	--	--	--
													--	--	--	--	--	--	--	--	--	--	--
													--	--	--	--	--	--	--	--	--	--	--
													--	--	--	--	--	--	--	--	--	--	--
													--	--	--	--	--	--	--	--	--	--	--
													--	--	--	--	--	--	--	--	--	--	--
													--	--	--	--	--	--	--	--	--	--	--
													--	--	--	--	--	--	--	--	--	--	--
													--	--	--	--	--	--	--	--	--	--	--
													--	--	--	--	--	--	--	--	--	--	--
													--	--	--	--	--	--	--	--	--	--	--
													--	--	--	--	--	--	--	--	--	--	--
													--	--	--	--	--	--	--	--	--	--	--
													--	--	--	--	--	--	--	--	--	--	--
													--	--	--	--	--	--	--	--	--	--	--
													--	--	--	--	--	--	--	--	--	--	--
													--	--	--	--	--	--	--	--	--	--	--
													--	--	--	--	--	--	--	--	--	--	--
													--	--	--	--	--	--	--	--	--	--	--
													--	--	--	--	--	--	--	--	--	--	--
													--	--	--	--	--	--	--	--	--	--	--
													--	--	--	--	--	--	--	--	--	--	--
													--	--	--	--	--	--	--	--	--	--	--
													--	--	--	--	--	--	--	--	--	--	--
													--	--	--	--	--	--	--	--	--	--	--
													--	--	--	--	--	--	--	--	--	--	--
													--	--	--	--	--	--	--	--	--	--	--
													--	--	--	--	--	--	--	--	--	--	--
													--	--	--	--	--	--	--	--	--	--	--
													--	--	--	--	--	--	--	--	--	--	--
													--	--	--	--	--	--	--	--	--	--	--
													--	--	--	--	--	--	--	--	--	--	--
													--	--	--	--	--	--	--	--	--	--	--
													--	--	--	--	--	--	--	--	--	--	--
													--	--	--	--	--	--	--	--	--	--	--
													--	--	--	--	--	--	--	--	--	--	--
													--	--	--	--	--	--	--	--	--	--	--
													--	--	--	--	--	--	--	--	--	--	--
													--	--	--	--	--	--	--	--	--	--	--
													--	--	--	--	--	--	--	--	--	--	--
													--	--	--	--	--	--	--	--	--	--	--
													--	--	--	--	--	--	--	--	--	--	--
													--	--	--	--	--	--	--	--	--	--	--
													--	--	--	--	--	--	--	--	--	--	--
													--	--	--	--	--	--	--	--	--	--	--
													--	--	--	--	--	--	--	--	--	--	--
													--	--	--	--	--	--	--	--	--	--	--
													--	--	--	--	--	--	--	--	--	--	--
													--	--	--	--	--	--	--	--	--	--	--
													--	--	--	--	--	--	--	--	--	--	--
													--	--	--	--	--	--	--	--	--	--	--
													--	--	--	--	--	--	--	--	--	--	--
													--	--	--	--	--	--	--	--	--	--	--
													--	--	--	--	--	--	--	--	--	--	--
													--	--	--	--	--	--	--	--	--	--	--
													--	--	--	--	--	--	--	--	--	--	--
													--	--	--	--	--	--	--	--	--	--	--
													--	--	--	--	--	--	--	--	--	--	--
													--	--	--	--	--	--	--	--	--	--	--
													--	--	--	--	--	--	--	--	--	--	--
													--	--	--	--	--	--	--	--	--	--	--
													--	--	--	--	--	--	--	--	--	--	--
													--	--	--	--	--	--	--	--	--	--	--
													--	--	--	--	--	--	--	--	--	--	--
													--	--	--	--	--	--	--	--	--	--	--
													--	--	--	--	--	--	--	--	--	--	--
													--	--	--	--	--	--	--	--	--	--	--
													--	--	--	--	--	--	--	--	--	--	--
													--	--	--	--	--	--	--	--	--	--	--
													--	--	--	--	--	--	--	--	--	--	--
													--	--	--	--	--	--	--	--	--	--	--
													--	--	--	--	--	--	--	--	--	--	--
													--	--	--	--	--	--	--	--	--	--	--
													--	--	--	--	--	--	--	--	--	--	--
													--	--	--	--	--	--	--	--	--	--	--
													--	--	--	--	--	--	--	--	--	--	--
													--	--	--	--	--	--	--	--	--	--	--
													--	--	--	--	--	--	--	--	--	--	--
													--	--	--	--	--	--	--	--	--	--	--
													--	--	--	--	--	--	--	--	--	--	--
													--	--	--	--	--	--	--	--	--	--	--
													--	--	--	--	--	--	--	--	--	--	--
													--	--	--	--	--	--	--	--	--	--	--
													--	--	--	--	--	--	--	--	--	--	--
													--	--	--	--	--	--	--	--	--	--	--
													--	--	--	--	--	--	--	--	--	--	--
													--	--	--	--	--	--	--	--	--	--	--
													--	--	--	--	--	--	--	--	--	--	--
													--	--	--	--	--	--	--	--	--	--	--
													--	--	--	--	--	--	--	--	--	--	--
													--	--	--	--	--	--	--	--	--	--	--
													--	--	--	--	--	--	--	--	--	--	--
													--	--	--	--	--	--	--	--	--	--	--
													--	--	--	--	--	--	--	--	--	--	--
													--	--	--	--	--	--	--	--	--	--	--
													--	--	--	--	--	--	--	--	--	--	--
													--	--	--	--	--	--	--	--	--	--	--
													--	--	--	--	--	--	--	--	--	--	--
													--	--	--	--	--	--	--	--	--	--	--
													--	--	--	--	--	--	--	--	--	--	--
													--	--	--	--	--	--	--	--	--	--	--
													--	--	--	--	--	--	--	--	--	--	--
													--	--	--	--	--	--	--	--	--	--	--
													--	--	--	--	--	--	--	--	--	--	--
													--	--	--	--	--	--	--	--	--	--	--
													--	--	--	--	--	--	--	--	--	--	--
													--	--	--	--	--	--	--	--	--	--	--
													--	--	--	--	--	--	--	--	--	--	--
													--	--	--	--	--	--	--	--	--	--	--
													--	--	--	--	--	--	--	--	--	--	--
													--	--	--	--	--	--	--	--	--	--	--
													--	--	--	--	--	--	--	--	--	--	--
													--	--	--	--	--	--	--	--	--	--	--
													--	--	--	--	--	--	--	--	--	--	--
													--	--	--	--	--	--	--	--	--	--	--
													--	--	--	--	--	--	--	--	--	--	--
													--	--	--	--	--	--	--	--	--	--	--
													--	--	--	--	--	--	--	--	--	--	--
													--	--	--	--	--	--	--	--	--	--	--
													--	--	--	--	--	--	--	--	--	--	--
													--	--	--	--	--	--	--	--	--	--	--
													--	--	--	--	--	--	--	--	--	--	--
													--	--	--	--	--	--	--	--	--	--	--
													--	--	--	--	--	--	--	--	--	--	--
													--	--	--	--	--	--	--	--	--	--	--
													--	--	--	--	--	--	--	--	--	--	--
													--	--	--	--	--	--	--	--	--	--	--
													--	--	--	--	--	--	--	--	--	--	--
													--	--	--	--	--	--	--	--	--	--	--
													--	--	--	--	--	--	--	--	--	--	--
													--	--	--	--	--	--	--	--	--	--	--
													--	--	--	--	--	--	--	--	--	--	--
													--	--	--	--	--	--	--	--	--	--	--
													--	--	--	--	--	--	--	--	--	--	--
													--	--	--	--	--	--	--	--	--	--	--
													--	--	--	--	--	--	--	--	--	--	--
													--	--	--	--	--	--	--	--	--	--	--
													--	--	--	--	--	--	--	--	--	--	--
													--	--	--	--	--	--	--	--	--	--	--
													--	--	--	--	--	--	--	--	--	--	--
													--	--	--	--	--	--	--	--	--	--	--
													--	--	--	--	--	--	--	--	--	--	--
													--	--	--	--	--	--	--	--	--	--	--
													--	--	--	--	--	--	--	--	--	--	--
													--	--	--	--	--	--	--	--	--	--	--
													--	--	--	--	--	--	--	--	--	--	--
													--	--	--	--	--	--	--	--	--	--	--
													--	--	--	--	--	--	--	--	--	--	--
													--	--	--	--	--	--	--	--	--	--	--
													--	--	--	--	--	--	--	--	--	--	--
													--	--	--	--	--	--	--	--	--	--	--
													--	--	--	--	--	--	--	--	--	--	--
													--	--	--	--	--	--	--	--	--	--	--
													--	--	--	--	--	--	--	--	--	--	--
													--	--	--	--	--	--	--	--	--	--	--
													--	--	--	--	--	--	--	--	--	--	--
													--	--	--	--	--	--	--	--	--	--	--
													--	--	--	--	--	--	--	--	--	--	--
													--	--	--	--	--	--	--	--	--	--	--
													--	--	--	--	--	--	--	--	--	--	--
													--	--	--	--	--	--	--	--	--	--	--
													--	--	--	--	--	--	--	--	--	--	--
													--	--	--	--	--	--	--	--	--	--	--
													--	--	--	--	--	--	--	--	--	--	--
													--	--	--	--	--	--	--	--	--	--	--
													--	--	--	--	--	--	--	--	--	--	--
													--	--	--	--	--	--	--	--	--	--	--
													--	--	--	--	--	--	--	--	--	--	--
													--	--	--	--	--	--	--	--	--	--	--
													--	--	--	--	--	--	--	--	--	--	--
													--	--	--	--	--	--	--	--	--	--	--
													--	--	--	--	--	--	--	--	--	--	--
													--	--	--	--	--	--	--	--	--	--	--
													--	--	--	--	--	--	--	--	--	--	--
													--	--	--	--	--	--	--	--	--	--	--
													--	--	--	--	--	--	--	--	--	--	--
													--	--	--	--	--	--	--	--	--	--	--
													--	--	--	--	--	--	--	--	--	--	--
													--	--	--	--	--	--	--	--	--	--	--
													--	--	--	--	--	--	--	--	--	--	--
													--	--	--	--	--	--	--	--	--	--	--
													--	--	--	--	--	--	--	--	--	--	--
													--	--	--	--	--	--	--	--	--	--	--
													--	--	--	--	--	--	--	--	--	--	--
													--	--	--	--	--	--	--	--	--	--	--
													--	--	--	--	--	--	--	--	--	--	--
													--	--	--	--	--	--	--	--	--	--	--
													--	--	--	--	--	--	--	--	--	--	--
													--	--	--	--	--	--	--	--	--	--	--
													--	--	--	--	--	--	--	--	--	--	--
													--	--	--	--	--	--	--	--	--	--	--
[truncated: 1,353 more rows]

## Sheet: Figure 2c
Figure 2c. The charge density difference analysis for Co/Co3O4/CoB. Yellow and blue colors represent electron accumulation and depletion regions, respectively. The isosurface value is 0.004 e/Å3.

## Sheet: Figure 2d
Figure 2d. Co K-edge XANES spectra of Co/Co3O4, Co/Co3O4/CoB, Co foil, CoB, and Co3O4.
Energy (eV)	Intensity (arb. units)-Co/Co3O4/CoB	Intensity (arb. units)-Co/Co3O4	Intensity (arb. units)-Co3O4	Intensity (arb. units)-CoB	Intensity (arb. units)-Co
7509	0.0115	0.00327	0.0104	0.0145	0.00182
7519	0.00993	0.00244	0.00885	0.0185	0.00151
7529	0.00881	-0.000579	0.00738	0.0137	0.00119
7539	0.00642	-0.00645	0.0062	0.011	0.00095
7549	0.00639	-0.0142	0.00516	0.00806	0.000736
7559	0.00577	-0.0184	0.00477	0.00623	0.000574
7569	0.00395	-0.0178	0.004	0.00901	0.000349
7579	0.00316	-0.0155	0.00317	0.00638	3.56e-05
7589	0.00296	-0.0104	0.00238	0.00407	-7.23e-05
7599	0.00234	-0.00383	0.00159	-3.31e-06	-0.0002
7609	-0.000476	0.00296	0.000364	-1.78e-05	-0.000205
7619	0.000736	0.009	-0.00042	-0.00113	-0.00026
7629	-0.000694	0.0114	-0.00111	-0.000385	-0.000359
7639	-0.00181	0.0126	-0.00129	-0.0044	-0.000418
7649	-0.0019	0.0123	-0.00156	-0.00256	-0.00029
7659	-0.00152	0.00898	-0.00153	6.99e-05	-2.37e-05
7669	-0.0033	0.00523	-0.00159	-0.00251	0.000309
7679	-0.000454	0.002	-0.0016	0.000239	0.000975
7679.4	-0.0023	0.00227	-0.00172	-0.00184	0.00102
7679.8	-0.000434	0.000745	-0.00151	0.000287	0.00107
7680.2	-0.00145	0.000772	-0.00135	-0.00285	0.00111
7680.6	-0.00184	0.00108	-0.0014	-7.75e-05	0.00116
7681	-0.00205	0.000174	-0.00135	-0.00379	0.00121
7681.4	-0.00134	-0.000297	-0.00138	-0.00202	0.00126
7681.8	-0.00215	0.000349	-0.00152	-0.00137	0.00131
7682.2	-0.000643	0.000483	-0.00165	-0.00227	0.00135
7682.6	-0.000682	-6.78e-05	-0.00143	0.000361	0.0014
7683	-0.00087	-0.000702	-0.00111	-0.00364	0.00145
7683.4	-0.00163	-0.000451	-0.00124	-0.00664	0.0015
7683.8	-0.000845	-0.00068	-0.000975	-0.000992	0.00155
7684.2	-0.00267	-0.000998	-0.00103	0.00168	0.0016
7684.6	-0.0013	-0.000185	-0.00103	-0.00162	0.00167
7685	-0.00171	-0.000201	-0.00115	-0.000375	0.00174
7685.4	-0.0015	-0.000879	-0.00124	-0.00218	0.00181
7685.8	-0.000812	-0.00108	-0.00101	0.00179	0.00188
7686.2	-0.000404	-0.00162	-0.000919	0.00162	0.00195
7686.6	-0.00148	-0.00118	-0.000768	-0.00381	0.00202
7687	-0.0012	-0.000245	-0.000861	-0.00281	0.00209
7687.4	-0.00221	-0.00182	-0.000813	0.000917	0.00216
7687.8	-0.00031	-0.00202	-0.000899	-0.00108	0.00223
7688.2	-0.000254	-0.00253	-0.000582	-0.00461	0.0023
7688.6	-0.00208	-0.00114	-0.000578	-0.00137	0.00237
7689	2.18e-05	-0.00121	-0.000475	-0.00249	0.00244
7689.4	-0.000914	-0.00147	-0.000585	-0.000757	0.00255
7689.8	-0.00177	-0.00182	-0.000483	-0.00275	0.00265
7690.2	-0.00141	-0.00153	-0.000163	0.00206	0.00272
7690.6	-0.00166	-0.00202	-0.000267	0.000945	0.0028
7691	0.000474	-0.00217	-0.000241	-0.000848	0.00293
7691.4	0.000734	-0.00206	5.59e-05	-0.00219	0.00304
7691.8	-0.00178	-0.00156	-0.00011	-0.00227	0.00313
7692.2	0.000444	-0.00236	-6.32e-05	0.00376	0.00325
7692.6	0.000766	-0.00252	1.41e-05	0.000506	0.00341
7693	-0.0011	-0.00151	0.000303	0.00192	0.00354
7693.4	0.000118	-0.00149	0.000226	-0.00361	0.00366
7693.8	0.000493	-0.000932	0.000295	-0.00559	0.00382
7694.2	0.00118	-0.00105	0.000514	0.00247	0.00397
7694.6	0.000451	-0.00146	0.000391	-0.000381	0.00408
7695	0.000904	-0.00131	0.00078	-0.000627	0.00425
7695.4	0.000712	-0.000579	0.000885	-0.00344	0.0044
7695.8	0.000713	-0.000588	0.00096	0.000602	0.00456
7696.2	0.000405	-0.000281	0.00113	-0.000178	0.00476
7696.6	0.000397	-0.00114	0.00141	0.00326	0.00497
7697	0.0021	-0.000605	0.00163	0.00533	0.00516
7697.4	0.00116	-0.000901	0.00215	0.0035	0.00535
7697.8	0.00351	-0.00308	0.00244	0.00239	0.00559
7698.2	0.00351	-0.00327	0.00241	0.0034	0.00589
7698.6	0.000994	-0.00579	0.00213	0.00527	0.0062
7699	0.00354	0.000163	0.0021	0.00745	0.00648
7699.4	0.00314	0.00217	0.0026	0.00187	0.0067
7699.8	0.00261	0.00283	0.00279	0.00446	0.00692
7700.2	0.00495	0.00401	0.00299	0.00235	0.0072
7700.6	0.00447	0.00465	0.00329	0.00502	0.00755
7701	0.00397	0.00442	0.00342	0.00547	0.00796
7701.4	0.00435	0.00583	0.00418	0.00575	0.00841
7701.8	0.00538	0.006	0.0044	0.00781	0.0089
7702.2	0.00622	0.00702	0.00458	0.00285	0.00939
7702.6	0.0062	0.00636	0.00511	0.00433	0.00991
7703	0.00708	0.00757	0.00539	0.00669	0.0106
7703.4	0.00834	0.00779	0.00553	0.00671	0.0113
7703.8	0.0102	0.00855	0.00635	0.00377	0.012
7704.2	0.00966	0.00965	0.00691	0.0107	0.0126
7704.6	0.00974	0.0115	0.00746	0.00882	0.0132
7705	0.013	0.0126	0.00818	0.0125	0.014
7705.4	0.0136	0.0147	0.00925	0.00991	0.015
7705.8	0.0162	0.0164	0.0108	0.0137	0.0165
7706.2	0.0169	0.019	0.0123	0.0187	0.0183
7706.6	0.0195	0.0218	0.0145	0.0235	0.0203
7707	0.0249	0.0281	0.0177	0.027	0.0228
7707.4	0.0319	0.0361	0.0232	0.0367	0.0256
7707.8	0.043	0.0493	0.0327	0.0503	0.0298
7708.2	0.0608	0.0659	0.0466	0.0696	0.0369
7708.6	0.0804	0.0834	0.0606	0.0903	0.0484
7709	0.0986	0.0966	0.064	0.11094	0.0647
7709.4	0.11005	0.10881	0.0585	0.12953	0.083
7709.8	0.11449	0.11618	0.0526	0.13796	0.10374
7710.2	0.1183	0.12198	0.0515	0.13987	0.12967
7710.6	0.12295	0.13031	0.0538	0.14356	0.16114
7711	0.1306	0.13693	0.0563	0.14221	0.19915
7711.4	0.13515	0.14415	0.0582	0.15444	0.23433
7711.8	0.13866	0.14807	0.0592	0.15532	0.26322
7712.2	0.14347	0.15294	0.0602	0.15524	0.28666
7712.6	0.14751	0.15681	0.0619	0.16035	0.30517
7713	0.15105	0.16146	0.0642	0.15838	0.32081
7713.4	0.15813	0.16605	0.0672	0.16782	0.33327
7713.8	0.16595	0.17381	0.0722	0.18325	0.33966
7714.2	0.17898	0.18423	0.0798	0.19681	0.34296
7714.6	0.19467	0.19862	0.0901	0.21352	0.34402
7715	0.21281	0.21599	0.10407	0.23237	0.3448
7715.4	0.23558	0.23911	0.12176	0.26431	0.34691
7715.8	0.26307	0.26398	0.14466	0.29134	0.35229
7716.2	0.29312	0.29324	0.17426	0.32332	0.36476
7716.6	0.32343	0.32485	0.2089	0.35202	0.38336
7717	0.35827	0.36163	0.25023	0.38143	0.40682
7717.4	0.39551	0.39843	0.29285	0.41125	0.42928
7717.8	0.43759	0.4338	0.33289	0.44963	0.45263
7718.2	0.48371	0.47089	0.36905	0.49309	0.47897
7718.6	0.53042	0.50519	0.40004	0.54812	0.5081
7719	0.57563	0.54184	0.43104	0.60242	0.53613
7719.4	0.62485	0.57903	0.46275	0.653	0.55451
7719.8	0.67222	0.61877	0.49541	0.7098	0.57082
7720.2	0.72013	0.65939	0.52994	0.75429	0.5862
7720.6	0.77033	0.70603	0.5709	0.80472	0.6027
7721	0.82338	0.75095	0.61721	0.85027	0.62378
7721.4	0.87638	0.79652	0.66963	0.89492	0.64453
7721.8	0.933	0.84998	0.7271	0.94463	0.66376
7722.2	0.98506	0.89925	0.78429	0.99374	0.68158
7722.6	1.03153	0.94035	0.82863	1.03784	0.69862
7723	1.07635	0.97442	0.86308	1.08749	0.71611
7723.4	1.11126	1.00533	0.89237	1.12748	0.7398
7723.8	1.14816	1.03494	0.91904	1.15836	0.76512
7724.2	1.17526	1.06301	0.94551	1.19208	0.78641
7724.6	1.20278	1.09288	0.97364	1.22073	0.80293
7725	1.22648	1.12064	1.00143	1.23834	0.81582
7725.4	1.24762	1.14621	1.03242	1.25589	0.82844
7725.8	1.26613	1.17034	1.07137	1.26584	0.84306
7726.2	1.27792	1.19475	1.1235	1.26786	0.85858
7726.6	1.28869	1.2191	1.18853	1.26783	0.87332
7727	1.29438	1.24414	1.26767	1.26111	0.88625
7727.4	1.29973	1.27318	1.35695	1.25334	0.89613
7727.8	1.2955	1.30235	1.4502	1.24976	0.90484
7728.2	1.28925	1.32436	1.52806	1.23564	0.9134
7728.6	1.27477	1.33894	1.58022	1.22305	0.9223
7729	1.25986	1.33822	1.60036	1.21019	0.93051
7729.4	1.2426	1.32714	1.58777	1.19084	0.93488
7729.8	1.21529	1.30561	1.54798	1.17541	0.93795
7730.2	1.18806	1.27801	1.48999	1.15094	0.94026
7730.6	1.16078	1.2428	1.42013	1.13542	0.94186
7731	1.13328	1.20652	1.35116	1.10832	0.94321
7731.4	1.11044	1.17234	1.28746	1.08935	0.94439
7731.8	1.08609	1.13786	1.22999	1.06583	0.94549
7732.2	1.06413	1.1104	1.18149	1.04994	0.94672
7732.6	1.04341	1.09318	1.14607	1.03381	0.94815
7733	1.03063	1.07822	1.12179	1.02598	0.94973
7733.4	1.01896	1.06331	1.10395	1.01881	0.95165
7733.8	1.00738	1.05095	1.09104	1.00905	0.95336
7734.2	0.99835	1.04048	1.08052	1.00574	0.95423
7734.6	0.98904	1.0346	1.07213	1.00167	0.95428
7735	0.98624	1.02935	1.06558	0.99998	0.9537
7735.4	0.97984	1.02551	1.06138	1.00242	0.95274
7735.8	0.97858	1.02405	1.05869	1.0024	0.95084
7736.2	0.9766	1.0225	1.05653	0.99956	0.94792
7736.6	0.97547	1.02267	1.05448	1.00285	0.94388
7737	0.97557	1.02324	1.05137	1.00159	0.93948
7737.4	0.9759	1.0215	1.04688	1.00098	0.93539
7737.8	0.97867	1.02076	1.04049	1.00537	0.93179
7738.2	0.97846	1.01877	1.03144	1.0031	0.92837
7738.6	0.977	1.01664	1.02219	1.00427	0.92482
7739	0.97733	1.01544	1.01271	0.9989	0.921
7739.4	0.97627	1.01266	1.00415	0.99882	0.9182
7739.8	0.9758	1.01161	0.99735	0.9978	0.91619
7740.2	0.97567	1.01091	0.99335	0.9942	0.91462
7740.6	0.97352	1.01017	0.9918	0.98991	0.9131
7741	0.96989	1.01099	0.99363	0.98545	0.91134
7741.4	0.9659	1.01106	0.99682	0.98046	0.90892
7741.8	0.96304	1.01249	1.00093	0.98038	0.90656
7742.2	0.96019	1.01129	1.00485	0.97191	0.90451
7742.6	0.95883	1.01262	1.00732	0.97206	0.90283
7743	0.95376	1.01149	1.00781	0.96622	0.90171
7743.4	0.95149	1.0088	1.00671	0.95804	0.90066
7743.8	0.94591	1.00682	1.0036	0.9559	0.89949
7744.2	0.94032	1.00383	0.99872	0.94697	0.89849
7744.6	0.93583	1.00047	0.99282	0.94052	0.89781
7745	0.93053	0.99588	0.98583	0.94033	0.89761
7745.4	0.92534	0.99147	0.97827	0.93225	0.89761
7745.8	0.91923	0.98663	0.96948	0.92583	0.89775
7746.2	0.91487	0.98111	0.96079	0.92059	0.89806
7746.6	0.9113	0.97575	0.95128	0.91878	0.8987
7747	0.90518	0.97153	0.94128	0.91375	0.89986
7747.4	0.90001	0.96603	0.93154	0.90875	0.90152
7747.8	0.89525	0.96062	0.92125	0.90552	0.90338
7748.2	0.89199	0.95599	0.91138	0.89891	0.90548
7748.6	0.88789	0.95152	0.9017	0.89689	0.90805
7749	0.88456	0.94768	0.89267	0.89266	0.91163
7750.25	0.87843	0.93806	0.86923	0.88352	0.92314
7751.51	0.87477	0.93298	0.85007	0.88726	0.93451
7752.79	0.87535	0.92933	0.83114	0.89059	0.95221
7754.1	0.87954	0.92818	0.81238	0.90077	0.97067
7755.42	0.88642	0.92789	0.79527	0.91154	0.98863
7756.76	0.89201	0.92816	0.78012	0.92059	1.0029
7758.12	0.89741	0.92753	0.76834	0.92938	1.01775
7759.5	0.90353	0.92755	0.76299	0.93567	1.02549
7760.89	0.90664	0.92911	0.76565	0.94046	1.02755
7762.31	0.91073	0.9308	0.77208	0.938	1.02332
7763.75	0.91595	0.9356	0.77744	0.93965	1.01048
7765.2	0.92072	0.94208	0.78272	0.94111	0.98969
7766.68	0.92695	0.94891	0.79152	0.94317	0.97348
7768.17	0.93556	0.95698	0.80591	0.95105	0.94939
7769.68	0.94542	0.96869	0.82445	0.96495	0.92716
7771.21	0.95571	0.98036	0.84529	0.98125	0.91265
7772.76	0.9678	0.99215	0.86539	0.99817	0.90213
7774.33	0.97258	1.00031	0.88095	1.00903	0.89507
7775.92	0.97829	1.00501	0.89497	1.01926	0.8907
7777.53	0.97973	1.01207	0.9137	1.02694	0.88743
7779.16	0.98226	1.02063	0.93954	1.03366	0.88427
7780.8	0.98332	1.03141	0.97109	1.03581	0.8847
7782.47	0.98313	1.04014	0.99851	1.03772	0.88884
7784.15	0.98291	1.04468	1.0136	1.03218	0.89798
7785.85	0.98049	1.04407	1.01647	1.0325	0.90885
7787.58	0.9759	1.04046	1.01237	1.0309	0.91788
7789.32	0.97039	1.03564	1.0051	1.02406	0.93007
7791.08	0.9663	1.0311	0.99852	1.01864	0.94258
7792.86	0.96338	1.02694	0.99324	1.01504	0.95032
7794.66	0.9598	1.02321	0.9847	1.00865	0.95755
7796.47	0.95612	1.01611	0.96989	1.00466	0.96568
7798.31	0.95161	1.01131	0.95033	0.99843	0.9758
7800.17	0.9474	1.00576	0.92818	0.99441	0.99193
7802.04	0.94621	1.00094	0.90639	0.98649	1.01028
7803.94	0.94376	0.99654	0.88757	0.98078	1.02958
7805.85	0.94005	0.99147	0.87267	0.97093	1.04772
7807.78	0.93672	0.98523	0.86217	0.96584	1.05699
7809.73	0.93305	0.98195	0.85505	0.95901	1.05853
7811.7	0.92945	0.97655	0.85319	0.95684	1.0521
7813.69	0.92567	0.97466	0.85539	0.95193	1.0445
7815.7	0.92054	0.9724	0.85731	0.94635	1.03363
7817.73	0.91511	0.96777	0.85546	0.94239	1.02159
7819.78	0.91051	0.96489	0.85214	0.9428	1.00664
7821.84	0.90567	0.96017	0.8496	0.9394	0.9879
7823.93	0.899	0.95679	0.85055	0.94214	0.97388
7826.03	0.89607	0.9523	0.85418	0.94255	0.95487
7828.15	0.89055	0.94808	0.85977	0.94947	0.9373
7830.3	0.8892	0.94691	0.86704	0.9533	0.92286
7832.46	0.88733	0.94671	0.87243	0.95754	0.91133
7834.64	0.88823	0.94534	0.87362	0.96046	0.90607
7836.84	0.88924	0.94298	0.87107	0.96417	0.90505
7839.06	0.8939	0.94749	0.86505	0.96832	0.90872
7841.29	0.89733	0.94813	0.85796	0.97265	0.91461
7843.55	0.90295	0.95239	0.84563	0.97911	0.9204
7845.83	0.90429	0.95286	0.82717	0.98668	0.92605
7848.12	0.90615	0.94762	0.80304	0.99397	0.93328
7850.43	0.90537	0.94108	0.77968	0.99831	0.94009
7852.77	0.90547	0.93689	0.7635	1.00476	0.94803
7855.12	0.90416	0.93636	0.75883	1.00596	0.95469
7857.49	0.90624	0.94206	0.7638	1.00853	0.96499
7859.88	0.90761	0.95287	0.77632	1.00349	0.97988
7862.29	0.91163	0.96892	0.79288	1.00102	0.99674
7864.72	0.91373	0.98616	0.81012	0.99618	1.01583
7867.17	0.91677	1.00196	0.82802	0.99304	1.03453
7869.63	0.91719	1.01581	0.8447	0.98937	1.05119
7872.12	0.91632	1.02609	0.85686	0.98381	1.06379
7874.62	0.91522	1.03224	0.86282	0.98092	1.0734
7877.15	0.91145	1.03345	0.86356	0.97711	1.07723
7879.69	0.90511	1.03227	0.86208	0.97313	1.07354
7882.25	0.89838	1.02652	0.86007	0.9683	1.06294
7884.83	0.89247	1.01897	0.85802	0.96452	1.04475
7887.43	0.88421	1.00801	0.8563	0.95931	1.02619
7890.05	0.87614	0.99706	0.85374	0.95409	0.99839
7892.69	0.86857	0.98526	0.84776	0.94909	0.97289
7895.35	0.86147	0.97209	0.83714	0.94731	0.94879
7898.02	0.85693	0.96208	0.8225	0.94787	0.9322
7900.72	0.85479	0.95563	0.80891	0.94582	0.92392
7903.44	0.85461	0.95323	0.79737	0.95119	0.92605
7906.17	0.85459	0.95275	0.78788	0.95162	0.93573
7908.92	0.85597	0.95266	0.77854	0.95594	0.9464
7911.69	0.85828	0.95183	0.76871	0.95971	0.95741
7914.48	0.85774	0.9485	0.75779	0.96574	0.9665
7917.29	0.85908	0.94588	0.7472	0.97106	0.97333
7920.12	0.85805	0.94155	0.73817	0.97636	0.97755
7922.97	0.85768	0.93873	0.73376	0.97894	0.98074
7925.84	0.8556	0.93741	0.73474	0.97783	0.98287
7928.73	0.85429	0.93711	0.74014	0.97975	0.98433
7931.63	0.8515	0.9375	0.74778	0.98218	0.98532
7934.56	0.85042	0.93989	0.7558	0.9847	0.98646
7937.5	0.84889	0.94311	0.76396	0.98204	0.98803
7940.46	0.84705	0.93456	0.76936	0.97783	0.99111
7943.44	0.84575	0.94927	0.7692	0.97218	0.99764
7946.45	0.84329	0.95076	0.76494	0.96714	1.00809
7949.47	0.84238	0.95114	0.75862	0.9611	1.01981
7952.5	0.84135	0.95113	0.75162	0.96113	1.0301
7955.56	0.84055	0.95173	0.74606	0.96103	1.03907
7958.64	0.8395	0.95098	0.74082	0.96128	1.04407
7961.74	0.83867	0.94983	0.73589	0.95943	1.04424
7964.85	0.83689	0.94664	0.7316	0.96209	1.03884
7967.99	0.83188	0.94206	0.72895	0.95968	1.02861
7971.14	0.82867	0.93767	0.72559	0.96264	1.01429
7974.31	0.8238	0.93347	0.72112	0.95801	1.00227
7977.5	0.82022	0.93083	0.71813	0.95853	0.99086
7980.72	0.81708	0.93021	0.71768	0.95916	0.98454
7983.95	0.81387	0.93271	0.71873	0.95995	0.98041
7987.19	0.81483	0.93518	0.71911	0.96282	0.97705
7990.46	0.81299	0.93655	0.71673	0.96665	0.97405
7993.75	0.81044	0.93724	0.71186	0.96706	0.9706
7997.06	0.80907	0.93607	0.70545	0.9682	0.96828
8000.38	0.80755	0.93526	0.70048	0.96799	0.968
8003.73	0.80444	0.9356	0.69845	0.9685	0.97058
8007.09	0.80401	0.93772	0.69954	0.97048	0.97517
8010.47	0.80227	0.93984	0.70211	0.97126	0.98053
8013.87	0.80112	0.94208	0.70406	0.96954	0.98591
8017.3	0.79995	0.94239	0.70379	0.97377	0.99116
8020.74	0.79776	0.94096	0.70078	0.97352	0.99584
8024.19	0.79544	0.93793	0.69641	0.97324	0.99946
8027.67	0.79528	0.93632	0.6918	0.97046	1.00222
8031.17	0.79419	0.93477	0.68703	0.97333	1.00534
8034.69	0.79141	0.93353	0.6824	0.97364	1.00962
8038.22	0.79193	0.93335	0.67876	0.97351	1.01425
8041.78	0.78977	0.93366	0.67632	0.97271	1.01837
8045.35	0.78983	0.93229	0.67374	0.97142	1.02091
8048.94	0.78686	0.92943	0.66937	0.9698	1.02218
8052.55	0.78364	0.92517	0.66279	0.97072	1.02216
8056.18	0.78079	0.9205	0.65624	0.96957	1.02034
8059.83	0.77682	0.91609	0.6518	0.96803	1.01669
8063.5	0.77497	0.91359	0.65006	0.97242	1.01167
8067.19	0.7721	0.9157	0.64981	0.97297	1.00696
8070.9	0.7726	0.91494	0.65185	0.97296	1.00351
8074.62	0.77155	0.9165	0.65145	0.97731	1.00165
8078.37	0.76915	0.91591	0.64877	0.97667	1.00109
8082.13	0.76696	0.9137	0.64318	0.97722	0.99924
8085.92	0.7642	0.90438	0.63728	0.97824	0.99603
8089.72	0.76131	0.90608	0.6269	0.97975	0.99273
8093.54	0.75858	0.90257	0.62055	0.98144	0.99043
8097.38	0.75714	0.90105	0.61801	0.98203	0.98959
8101.24	0.75673	0.9028	0.61882	0.98285	0.98933
8105.12	0.75683	0.90318	0.6205	0.98726	0.98969
8109.02	0.7549	0.90393	0.62118	0.98838	0.99073
8112.94	0.75412	0.9042	0.62044	0.98907	0.99227
8116.87	0.75268	0.90518	0.61899	0.99451	0.99435
8120.83	0.75262	0.90493	0.61821	0.99258	0.99726
8124.8	0.75173	0.9069	0.61847	0.9945	1.00056
8128.79	0.74948	0.90775	0.61895	0.99376	1.0037
8132.81	0.74961	0.9073	0.61826	0.99724	1.0064
8136.84	0.74834	0.90613	0.61593	0.9935	1.00816
8140.89	0.74668	0.90405	0.61199	0.99337	1.00949
8144.96	0.74432	0.90093	0.60708	0.99436	1.01099
8149.05	0.74107	0.8983	0.6028	0.99405	1.01272
8153.16	0.74011	0.89652	0.59949	0.99899	1.01397
8157.28	0.73876	0.89392	0.59684	0.99976	1.01408
8161.43	0.73553	0.89202	0.59435	1.00068	1.01298
8165.59	0.73546	0.88945	0.59214	1.0046	1.01115
8169.78	0.73395	0.88836	0.58986	1.00595	1.00906
8173.98	0.73221	0.88714	0.58691	1.00789	1.00719
8178.2	0.72994	0.88458	0.58177	1.01208	1.00602
8182.45	0.72808	0.88162	0.57632	1.01024	1.0054
8186.71	0.72631	0.87865	0.57079	1.01464	1.00545
8190.99	0.72562	0.87684	0.5662	1.0164	1.00547
8195.28	0.72382	0.87454	0.56296	1.01829	1.00464
8199.6	0.72268	0.87308	0.56055	1.02024	1.00385
8203.94	0.72184	0.87147	0.55804	1.02394	1.00249
8208.29	0.72049	0.86981	0.55613	1.02538	1.00102
8212.67	0.71894	0.86782	0.55438	1.02622	1.00015
8217.06	0.71808	0.86645	0.55328	1.03064	0.99918
8221.48	0.71823	0.86564	0.55265	1.03236	0.99812
8225.91	0.71799	0.86508	0.55219	1.03562	0.99735
8230.36	0.71599	0.86531	0.55165	1.03837	0.9972
8234.83	0.71564	0.86468	0.55032	1.04136	0.99743
8239.32	0.71326	0.86248	0.54801	1.04116	0.99828
8243.83	0.71284	0.86124	0.54464	1.04484	0.99944
8248.36	0.71162	0.85896	0.54102	1.04484	1.00093
8252.9	0.71033	0.85739	0.53735	1.04958	1.00287
8257.47	0.70941	0.8546	0.53396	1.05083	1.00494
8262.06	0.70808	0.85259	0.5305	1.05364	1.00682
8266.66	0.70739	0.85057	0.52704	1.05532	1.00812
8271.28	0.70522	0.84749	0.52457	1.05626	1.00844
8275.92	0.70375	0.84489	0.52234	1.0586	1.00811
8280.59	0.70278	0.84186	0.52006	1.06078	1.00724
8285.27	0.70184	0.83899	0.51775	1.06439	1.00618
8289.97	0.70178	0.83603	0.51499	1.06675	1.00509
8294.68	0.7011	0.83422	0.51248	1.0688	1.00392
8299.42	0.69967	0.83173	0.50981	1.07394	1.00255
8304.18	0.69927	0.82965	0.50739	1.07507	1.00128
8308.96	0.69704	0.82791	0.50534	1.08015	1.00028
8313.75	0.69741	0.82616	0.50316	1.08344	0.9996
8318.56	0.69643	0.82429	0.50163	1.0875	0.99907
8323.4	0.69609	0.82319	0.50048	1.08827	0.99847
8328.25	0.69588	0.82191	0.49992	1.09302	0.99786
8333.12	0.69416	0.82138	0.4992	1.09665	0.99727
8338.01	0.69427	0.81922	0.49815	1.10081	0.99665
8342.92	0.69334	0.81686	0.4966	1.10515	0.99604
8347.85	0.69352	0.81459	0.49392	1.10882	0.99561
8352.8	0.69175	0.81132	0.49156	1.10935	0.99516
8357.76	0.69187	0.80904	0.48902	1.11363	0.99481
8362.75	0.69172	0.80626	0.48664	1.11906	0.9945
8367.75	0.69	0.80415	0.48453	1.11933	0.9941
8372.78	0.68881	0.80244	0.48279	1.12178	0.99382
8377.82	0.68824	0.79999	0.48045	1.12521	0.99373
8382.88	0.68831	0.79774	0.47793	1.13006	0.9937
8387.96	0.68728	0.79615	0.4756	1.13329	0.9937
8393.06	0.68705	0.79373	0.47362	1.13663	0.99357
8398.18	0.68532	0.79109	0.47208	1.14127	0.99333
8403.32	0.68627	0.78928	0.47099	1.14382	0.99311
8408.48	0.68453	0.78714	0.47003	1.14845	0.99276
8413.66	0.68411	0.78548	0.46889	1.15149	0.99227
8418.85	0.68392	0.78345	0.46753	1.15606	0.99161
8424.07	0.6836	0.78115	0.4662	1.15842	0.99069
8429.3	0.68301	0.78003	0.46514	1.16091	0.98976
8434.55	0.68289	0.77812	0.46441	1.16556	0.98874
8439.83	0.68336	0.7783	0.46389	1.17021	0.9877
8445.12	0.68292	0.77726	0.46353	1.17523	0.98669
8450.43	0.68263	0.77618	0.46371	1.1788	0.9855
8455.76	0.68198	0.77584	0.46316	1.1837	0.98419
--	--	--	--	--	--
--	--	--	--	--	--
--	--	--	--	--	--
--	--	--	--	--	--
--	--	--	--	--	--
--	--	--	--	--	--
--	--	--	--	--	--
--	--	--	--	--	--
--	--	--	--	--	--
--	--	--	--	--	--
--	--	--	--	--	--
--	--	--	--	--	--
--	--	--	--	--	--
--	--	--	--	--	--
--	--	--	--	--	--
--	--	--	--	--	--
--	--	--	--	--	--
--	--	--	--	--	--
--	--	--	--	--	--
--	--	--	--	--	--
--	--	--	--	--	--
--	--	--	--	--	--
--	--	--	--	--	--
--	--	--	--	--	--
--	--	--	--	--	--
--	--	--	--	--	--
--	--	--	--	--	--
--	--	--	--	--	--
--	--	--	--	--	--
--	--	--	--	--	--
--	--	--	--	--	--
--	--	--	--	--	--
--	--	--	--	--	--
--	--	--	--	--	--
--	--	--	--	--	--
--	--	--	--	--	--
--	--	--	--	--	--
--	--	--	--	--	--
--	--	--	--	--	--
--	--	--	--	--	--
--	--	--	--	--	--
--	--	--	--	--	--
--	--	--	--	--	--
--	--	--	--	--	--
--	--	--	--	--	--
--	--	--	--	--	--
--	--	--	--	--	--
--	--	--	--	--	--
--	--	--	--	--	--
--	--	--	--	--	--
--	--	--	--	--	--
--	--	--	--	--	--
--	--	--	--	--	--
--	--	--	--	--	--
--	--	--	--	--	--
--	--	--	--	--	--
--	--	--	--	--	--
--	--	--	--	--	--
--	--	--	--	--	--
--	--	--	--	--	--
--	--	--	--	--	--
--	--	--	--	--	--
--	--	--	--	--	--
--	--	--	--	--	--
--	--	--	--	--	--
--	--	--	--	--	--
--	--	--	--	--	--
--	--	--	--	--	--
--	--	--	--	--	--
--	--	--	--	--	--
--	--	--	--	--	--
--	--	--	--	--	--
--	--	--	--	--	--
--	--	--	--	--	--
--	--	--	--	--	--
--	--	--	--	--	--
--	--	--	--	--	--
--	--	--	--	--	--
--	--	--	--	--	--
--	--	--	--	--	--
--	--	--	--	--	--
--	--	--	--	--	--
--	--	--	--	--	--
--	--	--	--	--	--
--	--	--	--	--	--
--	--	--	--	--	--
--	--	--	--	--	--
--	--	--	--	--	--
--	--	--	--	--	--
--	--	--	--	--	--
--	--	--	--	--	--
--	--	--	--	--	--
--	--	--	--	--	--
--	--	--	--	--	--
--	--	--	--	--	--
--	--	--	--	--	--
--	--	--	--	--	--
--	--	--	--	--	--
--	--	--	--	--	--
--	--	--	--	--	--
--	--	--	--	--	--
--	--	--	--	--	--
--	--	--	--	--	--
--	--	--	--	--	--
--	--	--	--	--	--
--	--	--	--	--	--
--	--	--	--	--	--
--	--	--	--	--	--
--	--	--	--	--	--
--	--	--	--	--	--
--	--	--	--	--	--
--	--	--	--	--	--
--	--	--	--	--	--
--	--	--	--	--	--
--	--	--	--	--	--
--	--	--	--	--	--
--	--	--	--	--	--
--	--	--	--	--	--
--	--	--	--	--	--
--	--	--	--	--	--
--	--	--	--	--	--
--	--	--	--	--	--
--	--	--	--	--	--
--	--	--	--	--	--
--	--	--	--	--	--
--	--	--	--	--	--
--	--	--	--	--	--
--	--	--	--	--	--
--	--	--	--	--	--
--	--	--	--	--	--
--	--	--	--	--	--
--	--	--	--	--	--
--	--	--	--	--	--
--	--	--	--	--	--
--	--	--	--	--	--
--	--	--	--	--	--
--	--	--	--	--	--
--	--	--	--	--	--
--	--	--	--	--	--
--	--	--	--	--	--
--	--	--	--	--	--
--	--	--	--	--	--
--	--	--	--	--	--
--	--	--	--	--	--
--	--	--	--	--	--
--	--	--	--	--	--
--	--	--	--	--	--
--	--	--	--	--	--
--	--	--	--	--	--
--	--	--	--	--	--
--	--	--	--	--	--
--	--	--	--	--	--
--	--	--	--	--	--
--	--	--	--	--	--
--	--	--	--	--	--
--	--	--	--	--	--
--	--	--	--	--	--
--	--	--	--	--	--
--	--	--	--	--	--
--	--	--	--	--	--
--	--	--	--	--	--
--	--	--	--	--	--
--	--	--	--	--	--
--	--	--	--	--	--
--	--	--	--	--	--
--	--	--	--	--	--
--	--	--	--	--	--
--	--	--	--	--	--
--	--	--	--	--	--
--	--	--	--	--	--
--	--	--	--	--	--
--	--	--	--	--	--
--	--	--	--	--	--
--	--	--	--	--	--
--	--	--	--	--	--
--	--	--	--	--	--
--	--	--	--	--	--
--	--	--	--	--	--
--	--	--	--	--	--
--	--	--	--	--	--
--	--	--	--	--	--
--	--	--	--	--	--
--	--	--	--	--	--
--	--	--	--	--	--
--	--	--	--	--	--
--	--	--	--	--	--
--	--	--	--	--	--
--	--	--	--	--	--
--	--	--	--	--	--
--	--	--	--	--	--
--	--	--	--	--	--
--	--	--	--	--	--
--	--	--	--	--	--
--	--	--	--	--	--
--	--	--	--	--	--
--	--	--	--	--	--
--	--	--	--	--	--
--	--	--	--	--	--
--	--	--	--	--	--
--	--	--	--	--	--
--	--	--	--	--	--
--	--	--	--	--	--
--	--	--	--	--	--
--	--	--	--	--	--
--	--	--	--	--	--
--	--	--	--	--	--
--	--	--	--	--	--
--	--	--	--	--	--
--	--	--	--	--	--
--	--	--	--	--	--
--	--	--	--	--	--
--	--	--	--	--	--
--	--	--	--	--	--
--	--	--	--	--	--
--	--	--	--	--	--
--	--	--	--	--	--
--	--	--	--	--	--
--	--	--	--	--	--
--	--	--	--	--	--
--	--	--	--	--	--
--	--	--	--	--	--
--	--	--	--	--	--
--	--	--	--	--	--
--	--	--	--	--	--
--	--	--	--	--	--
--	--	--	--	--	--
--	--	--	--	--	--
--	--	--	--	--	--
--	--	--	--	--	--
--	--	--	--	--	--
--	--	--	--	--	--
--	--	--	--	--	--
--	--	--	--	--	--
--	--	--	--	--	--
--	--	--	--	--	--
--	--	--	--	--	--
--	--	--	--	--	--
--	--	--	--	--	--
--	--	--	--	--	--
--	--	--	--	--	--
--	--	--	--	--	--
--	--	--	--	--	--
--	--	--	--	--	--
--	--	--	--	--	--
--	--	--	--	--	--
--	--	--	--	--	--
--	--	--	--	--	--
--	--	--	--	--	--
--	--	--	--	--	--
--	--	--	--	--	--
--	--	--	--	--	--
--	--	--	--	--	--
--	--	--	--	--	--
--	--	--	--	--	--
--	--	--	--	--	--
--	--	--	--	--	--
--	--	--	--	--	--
--	--	--	--	--	--
--	--	--	--	--	--
--	--	--	--	--	--
--	--	--	--	--	--
--	--	--	--	--	--
--	--	--	--	--	--
--	--	--	--	--	--
--	--	--	--	--	--
--	--	--	--	--	--
--	--	--	--	--	--
--	--	--	--	--	--
--	--	--	--	--	--
--	--	--	--	--	--
--	--	--	--	--	--
--	--	--	--	--	--
--	--	--	--	--	--
--	--	--	--	--	--
--	--	--	--	--	--
--	--	--	--	--	--
--	--	--	--	--	--
--	--	--	--	--	--
--	--	--	--	--	--
--	--	--	--	--	--
--	--	--	--	--	--
--	--	--	--	--	--
--	--	--	--	--	--
--	--	--	--	--	--
--	--	--	--	--	--
--	--	--	--	--	--
--	--	--	--	--	--
--	--	--	--	--	--
--	--	--	--	--	--
--	--	--	--	--	--
--	--	--	--	--	--
--	--	--	--	--	--
--	--	--	--	--	--
--	--	--	--	--	--
--	--	--	--	--	--
--	--	--	--	--	--
--	--	--	--	--	--
--	--	--	--	--	--
--	--	--	--	--	--
--	--	--	--	--	--
--	--	--	--	--	--
--	--	--	--	--	--
--	--	--	--	--	--
--	--	--	--	--	--
--	--	--	--	--	--
--	--	--	--	--	--
--	--	--	--	--	--
--	--	--	--	--	--
--	--	--	--	--	--
--	--	--	--	--	--
--	--	--	--	--	--
--	--	--	--	--	--
--	--	--	--	--	--
--	--	--	--	--	--
--	--	--	--	--	--
--	--	--	--	--	--
--	--	--	--	--	--
--	--	--	--	--	--
--	--	--	--	--	--
--	--	--	--	--	--
--	--	--	--	--	--
--	--	--	--	--	--
--	--	--	--	--	--
--	--	--	--	--	--
--	--	--	--	--	--
--	--	--	--	--	--
--	--	--	--	--	--
--	--	--	--	--	--
--	--	--	--	--	--
--	--	--	--	--	--
--	--	--	--	--	--
--	--	--	--	--	--
--	--	--	--	--	--
--	--	--	--	--	--
--	--	--	--	--	--
--	--	--	--	--	--
--	--	--	--	--	--
--	--	--	--	--	--
--	--	--	--	--	--
--	--	--	--	--	--
--	--	--	--	--	--
--	--	--	--	--	--
--	--	--	--	--	--
--	--	--	--	--	--
--	--	--	--	--	--
--	--	--	--	--	--
--	--	--	--	--	--
--	--	--	--	--	--
--	--	--	--	--	--
--	--	--	--	--	--
--	--	--	--	--	--
--	--	--	--	--	--
--	--	--	--	--	--
--	--	--	--	--	--
--	--	--	--	--	--
--	--	--	--	--	--
--	--	--	--	--	--
--	--	--	--	--	--
--	--	--	--	--	--
--	--	--	--	--	--
--	--	--	--	--	--
--	--	--	--	--	--
--	--	--	--	--	--
--	--	--	--	--	--
--	--	--	--	--	--
--	--	--	--	--	--
--	--	--	--	--	--
--	--	--	--	--	--
--	--	--	--	--	--
--	--	--	--	--	--
--	--	--	--	--	--
--	--	--	--	--	--
--	--	--	--	--	--
--	--	--	--	--	--
--	--	--	--	--	--
--	--	--	--	--	--
--	--	--	--	--	--
--	--	--	--	--	--
--	--	--	--	--	--
--	--	--	--	--	--
--	--	--	--	--	--
--	--	--	--	--	--
--	--	--	--	--	--
--	--	--	--	--	--
--	--	--	--	--	--
--	--	--	--	--	--
--	--	--	--	--	--
--	--	--	--	--	--
--	--	--	--	--	--
--	--	--	--	--	--
--	--	--	--	--	--
--	--	--	--	--	--
--	--	--	--	--	--
--	--	--	--	--	--
--	--	--	--	--	--
--	--	--	--	--	--
--	--	--	--	--	--
--	--	--	--	--	--
--	--	--	--	--	--
--	--	--	--	--	--
--	--	--	--	--	--
--	--	--	--	--	--
--	--	--	--	--	--
--	--	--	--	--	--
--	--	--	--	--	--
--	--	--	--	--	--
--	--	--	--	--	--
--	--	--	--	--	--
--	--	--	--	--	--
--	--	--	--	--	--
--	--	--	--	--	--
--	--	--	--	--	--
--	--	--	--	--	--
--	--	--	--	--	--
--	--	--	--	--	--
--	--	--	--	--	--
--	--	--	--	--	--
--	--	--	--	--	--
--	--	--	--	--	--
--	--	--	--	--	--
--	--	--	--	--	--
--	--	--	--	--	--
--	--	--	--	--	--
--	--	--	--	--	--
--	--	--	--	--	--
--	--	--	--	--	--
--	--	--	--	--	--
--	--	--	--	--	--
--	--	--	--	--	--
--	--	--	--	--	--
--	--	--	--	--	--
--	--	--	--	--	--
--	--	--	--	--	--
--	--	--	--	--	--
--	--	--	--	--	--
--	--	--	--	--	--
--	--	--	--	--	--
--	--	--	--	--	--
--	--	--	--	--	--
--	--	--	--	--	--
--	--	--	--	--	--
--	--	--	--	--	--
--	--	--	--	--	--
--	--	--	--	--	--
--	--	--	--	--	--
--	--	--	--	--	--
--	--	--	--	--	--
--	--	--	--	--	--
--	--	--	--	--	--
--	--	--	--	--	--
--	--	--	--	--	--
--	--	--	--	--	--
--	--	--	--	--	--
--	--	--	--	--	--
--	--	--	--	--	--
--	--	--	--	--	--
--	--	--	--	--	--
--	--	--	--	--	--
--	--	--	--	--	--
--	--	--	--	--	--
--	--	--	--	--	--
--	--	--	--	--	--
--	--	--	--	--	--
--	--	--	--	--	--
--	--	--	--	--	--
--	--	--	--	--	--
--	--	--	--	--	--
--	--	--	--	--	--
--	--	--	--	--	--
--	--	--	--	--	--
--	--	--	--	--	--
--	--	--	--	--	--
--	--	--	--	--	--
--	--	--	--	--	--
--	--	--	--	--	--
--	--	--	--	--	--
--	--	--	--	--	--
--	--	--	--	--	--
--	--	--	--	--	--
--	--	--	--	--	--

## Sheet: Figure 2e
Figure 2e. The FT-EXAFS spectra of Co/Co3O4, Co/Co3O4/CoB, Co foil, CoB, and Co3O4.
R(Å)	Intensity (arb. units)-Co/Co3O4/CoB	Intensity (arb. units)-Co/Co3O4	Intensity (arb. units)-Co3O4	Intensity (arb. units)-CoB	Intensity (arb. units)-Co
0	0.0572	0.0804	0.0473	0.02913	0.0519
0.0307	0.0587	0.0828	0.0502	0.02928	0.0495
0.0614	0.0628	0.089	0.0578	0.02975	0.0424
0.092	0.0679	0.0974	0.0674	0.03054	0.0313
0.12272	0.0726	0.10583	0.0767	0.03159	0.0171
0.1534	0.0759	0.11285	0.0844	0.03275	0.00204
0.18408	0.0771	0.11734	0.0892	0.03374	0.0153
0.21476	0.076	0.11868	0.0905	0.03435	0.0304
0.24544	0.0729	0.11671	0.0883	0.03448	0.043
0.27612	0.0687	0.11177	0.0829	0.03423	0.0518
0.3068	0.0646	0.10484	0.0756	0.03394	0.0558
0.33748	0.0623	0.0976	0.0694	0.03406	0.0547
0.36816	0.0632	0.0925	0.0682	0.03492	0.0482
0.39884	0.0674	0.092	0.0751	0.0365	0.0368
0.42951	0.0737	0.0974	0.0891	0.0384	0.0215
0.46019	0.0805	0.10794	0.1065	0.04005	0.00575
0.49087	0.0863	0.12126	0.12353	0.04108	0.0187
0.52155	0.0901	0.13488	0.13714	0.04151	0.0383
0.55223	0.0914	0.1469	0.14509	0.042	0.0563
0.58291	0.091	0.15627	0.14596	0.04368	0.0712
0.61359	0.0905	0.16307	0.13972	0.04756	0.0814
0.64427	0.0932	0.16887	0.1287	0.05372	0.0863
0.67495	0.10233	0.17697	0.11986	0.0611	0.0856
0.70563	0.11989	0.1921	0.12581	0.06794	0.0799
0.73631	0.14533	0.21883	0.15643	0.07232	0.0706
0.76699	0.17664	0.25954	0.20934	0.07246	0.0607
0.79767	0.21151	0.31394	0.27699	0.0669	0.0548
0.82835	0.24774	0.37999	0.35298	0.05475	0.0566
0.85903	0.28336	0.455	0.43235	0.03634	0.0652
0.88971	0.31668	0.53616	0.51101	0.01969	0.0756
0.92039	0.34628	0.62078	0.58556	0.0381	0.0834
0.95107	0.37111	0.70642	0.6533	0.07671	0.0861
0.98175	0.39052	0.79093	0.71253	0.12168	0.0821
1.01243	0.40441	0.8726	0.76278	0.16953	0.0719
1.04311	0.41322	0.95021	0.80501	0.21768	0.058
1.07379	0.41802	1.02304	0.84178	0.26381	0.0488
1.10447	0.42049	1.0909	0.87705	0.30587	0.0568
1.13515	0.42276	1.15405	0.91565	0.3424	0.0806
1.16583	0.42713	1.21299	0.96229	0.37269	0.10916
1.1965	0.43566	1.26829	1.02027	0.39704	0.13549
1.22718	0.44964	1.32034	1.09049	0.41685	0.15488
1.25786	0.46924	1.36909	1.17104	0.43451	0.16407
1.28854	0.49351	1.41388	1.25756	0.45305	0.16136
1.31922	0.52059	1.45343	1.34403	0.47539	0.14788
1.3499	0.5482	1.48582	1.42371	0.50349	0.13084
1.38058	0.57398	1.50867	1.4899	0.53773	0.12898
1.41126	0.59582	1.51943	1.5365	0.57678	0.16319
1.44194	0.61207	1.51559	1.55844	0.61803	0.23065
1.47262	0.62159	1.49498	1.55199	0.65832	0.31698
1.5033	0.62386	1.45602	1.51497	0.69457	0.41101
1.53398	0.61902	1.39789	1.44688	0.72423	0.50443
1.56466	0.6078	1.32069	1.34896	0.74563	0.59066
1.59534	0.59156	1.22546	1.22415	0.7581	0.66505
1.62602	0.57215	1.11423	1.07705	0.76206	0.72594
1.6567	0.55179	0.98993	0.9138	0.75893	0.77631
1.68738	0.53284	0.85638	0.74201	0.75104	0.82571
1.71806	0.51746	0.71826	0.57086	0.74133	0.89087
1.74874	0.50725	0.5813	0.41187	0.73304	0.99284
1.77942	0.50293	0.4531	0.28174	0.72919	1.14956
1.8101	0.50425	0.34534	0.20686	0.73209	1.36873
1.84078	0.51008	0.27751	0.20242	0.74298	1.64699
1.87146	0.51887	0.27016	0.23023	0.76185	1.97357
1.90214	0.52899	0.31691	0.24686	0.78758	2.33402
1.93282	0.53905	0.391	0.23302	0.81833	2.71229
1.9635	0.54808	0.47469	0.18197	0.85187	3.09178
1.99418	0.55554	0.56107	0.0942	0.88591	3.45598
2.02485	0.56124	0.64821	0.0549	0.9183	3.78905
2.05553	0.56519	0.73582	0.20817	0.94711	4.07642
2.08621	0.56745	0.82369	0.39816	0.97073	4.3054
2.11689	0.56793	0.91092	0.61014	0.98792	4.46575
2.14757	0.56636	0.99569	0.83519	0.99781	4.55012
2.17825	0.56215	1.07532	1.0642	1	4.55438
2.20893	0.55451	1.14653	1.28794	0.99451	4.47787
2.23961	0.5425	1.20588	1.49745	0.98179	4.32336
2.27029	0.52518	1.25003	1.68443	0.96262	4.0969
2.30097	0.50175	1.27616	1.84164	0.93797	3.80751
2.33165	0.4717	1.28218	1.96326	0.90889	3.46665
2.36233	0.43488	1.26694	2.04519	0.87629	3.08766
2.39301	0.39164	1.23036	2.08528	0.84081	2.68502
2.42369	0.34283	1.17344	2.08344	0.80276	2.27364
2.45437	0.28997	1.09831	2.04174	0.7621	1.8681
2.48505	0.2354	1.00814	1.96442	0.71853	1.48201
2.51573	0.18287	0.90708	1.85775	0.67171	1.12745
2.54641	0.13906	0.80023	1.73002	0.62137	0.81482
2.57709	0.11547	0.69357	1.59124	0.56753	0.55321
2.60777	0.12128	0.594	1.45282	0.51054	0.35245
2.63845	0.14799	0.5092	1.3268	0.4512	0.22802
2.66913	0.18101	0.4467	1.22434	0.39061	0.19219
2.69981	0.21194	0.41129	1.15322	0.33016	0.20876
2.73049	0.23682	0.40167	1.11528	0.27129	0.22884
2.76117	0.25384	0.41011	1.10541	0.21539	0.23656
2.79184	0.26229	0.4267	1.11362	0.16365	0.23328
2.82252	0.26222	0.44336	1.12853	0.11716	0.22514
2.8532	0.25426	0.45503	1.14037	0.07757	0.21778
2.88388	0.2395	0.45926	1.14225	0.05018	0.21359
2.91456	0.2194	0.45534	1.13024	0.04827	0.21156
2.94524	0.19576	0.44368	1.10302	0.06961	0.20986
2.97592	0.17055	0.42527	1.06117	0.09832	0.20919
3.0066	0.14594	0.40133	1.00665	0.12816	0.2149
3.03728	0.12411	0.37303	0.94218	0.15695	0.23551
3.06796	0.107	0.34135	0.87075	0.18324	0.27688
3.09864	0.0957	0.30701	0.79515	0.20573	0.33766
3.12932	0.09	0.27057	0.71769	0.22327	0.41139
3.16	0.0881	0.23256	0.63996	0.23497	0.49017
3.19068	0.0881	0.19379	0.5628	0.24037	0.56658
3.22136	0.0887	0.15586	0.4864	0.23959	0.63417
3.25204	0.0898	0.12228	0.4106	0.23342	0.68779
3.28272	0.0922	0.10025	0.33515	0.22339	0.72371
3.3134	0.097	0.0993	0.26002	0.21168	0.73981
3.34408	0.10525	0.11962	0.18562	0.20098	0.73564
3.37476	0.11685	0.15139	0.11293	0.19386	0.71243
3.40544	0.13106	0.18669	0.0441	0.19195	0.67292
3.43612	0.14669	0.22142	0.0267	0.19517	0.6212
3.4668	0.16247	0.25352	0.0835	0.20175	0.56238
3.49748	0.17728	0.282	0.13384	0.20902	0.50229
3.52816	0.19027	0.30659	0.17457	0.21437	0.447
3.55884	0.20084	0.32756	0.20431	0.21573	0.40237
3.58952	0.2087	0.34553	0.22241	0.21174	0.37336
3.62019	0.2138	0.36141	0.22896	0.20182	0.36337
3.65087	0.21631	0.37617	0.22488	0.18602	0.37388
3.68155	0.21659	0.39063	0.21212	0.16499	0.40482
3.71223	0.21513	0.40534	0.19387	0.13986	0.45517
3.74291	0.21249	0.42043	0.17487	0.11219	0.52312
3.77359	0.2092	0.43561	0.16145	0.08403	0.6059
3.80427	0.20578	0.45021	0.15974	0.0584	0.69968
3.83495	0.20261	0.46336	0.17174	0.0409	0.79968
3.86563	0.19995	0.47406	0.19375	0.03924	0.9005
3.89631	0.19792	0.48136	0.21979	0.04984	0.99656
3.92699	0.19651	0.48443	0.24467	0.06249	1.08251
3.95767	0.19561	0.48262	0.26477	0.07258	1.15362
3.98835	0.19502	0.47552	0.27785	0.07894	1.20614
4.01903	0.1945	0.46294	0.28287	0.08183	1.23759
4.04971	0.19381	0.44498	0.27995	0.08252	1.24693
4.08039	0.19266	0.42197	0.27049	0.08302	1.23473
4.11107	0.1908	0.39453	0.25747	0.08563	1.20312
4.14175	0.18802	0.3636	0.24583	0.0921	1.15583
4.17243	0.18416	0.33051	0.24229	0.1027	1.0979
4.20311	0.17915	0.29707	0.25345	0.11633	1.03546
4.23379	0.17301	0.26573	0.2824	0.13123	0.97509
4.26447	0.16594	0.23964	0.32735	0.14568	0.92302
4.29515	0.15822	0.22234	0.38375	0.15823	0.88392
4.32583	0.15031	0.21665	0.44675	0.16779	0.85991
4.35651	0.14273	0.22308	0.51214	0.1736	0.84995
4.38719	0.13606	0.23934	0.57646	0.17525	0.85048
4.41786	0.13078	0.26163	0.63682	0.17263	0.85666
4.44854	0.12713	0.28623	0.69084	0.16589	0.86374
4.47922	0.12509	0.31016	0.73649	0.15539	0.86795
4.5099	0.12427	0.33127	0.77219	0.14169	0.86686
4.54058	0.12409	0.34808	0.79667	0.12546	0.85932
4.57126	0.12385	0.35963	0.8091	0.10749	0.84519
4.60194	0.12289	0.36538	0.809	0.08861	0.82499
4.63262	0.12069	0.36513	0.79628	0.06976	0.79955
4.6633	0.11692	0.35895	0.77123	0.0521	0.76975
4.69398	0.11145	0.34716	0.7345	0.03749	0.7363
4.72466	0.10434	0.33025	0.68706	0.0294	0.69962
4.75534	0.0959	0.30887	0.63017	0.03095	0.65994
4.78602	0.0865	0.28375	0.56533	0.03909	0.61735
4.8167	0.0768	0.25573	0.49421	0.04912	0.57197
4.84738	0.0678	0.22567	0.41863	0.0588	0.52413
4.87806	0.0603	0.19451	0.34047	0.06729	0.4745
4.90874	0.0556	0.16328	0.26168	0.07431	0.42412
4.93942	0.0541	0.13322	0.18428	0.07976	0.3745
4.9701	0.0558	0.10598	0.11079	0.08369	0.32752
5.00078	0.0597	0.0841	0.048	0.08624	0.28534
5.03146	0.0647	0.0713	0.0462	0.08759	0.25014
5.06214	0.07	0.0704	0.0965	0.088	0.22363
5.09282	0.0751	0.0792	0.14537	0.08771	0.2063
5.1235	0.0796	0.0925	0.18672	0.08701	0.19699
5.15418	0.0834	0.10666	0.21927	0.08612	0.1932
5.18486	0.0866	0.11938	0.24245	0.08519	0.19203
5.21553	0.089	0.12958	0.25611	0.08429	0.19113
5.24621	0.0908	0.13669	0.26037	0.08338	0.18904
5.27689	0.092	0.14045	0.25561	0.08234	0.18509
5.30757	0.0925	0.14079	0.24243	0.08105	0.17921
5.33825	0.0923	0.13782	0.22168	0.0794	0.17163
5.36893	0.0912	0.13178	0.19437	0.07739	0.16269
5.39961	0.0893	0.12299	0.16168	0.07512	0.15267
5.43029	0.0864	0.11187	0.12491	0.07284	0.1417
5.46097	0.0824	0.0989	0.0854	0.07092	0.12977
5.49165	0.0774	0.0846	0.0447	0.0698	0.1168
5.52233	0.0715	0.0696	0.00656	0.06984	0.10274
5.55301	0.0646	0.0545	0.0364	0.07124	0.0877
5.58369	0.057	0.0401	0.0733	0.07391	0.0723
5.61437	0.0489	0.0281	0.10702	0.07752	0.0574
5.64505	0.0405	0.022	0.13665	0.08158	0.0452
5.67573	0.0322	0.0253	0.16168	0.08557	0.0392
5.70641	0.0242	0.0345	0.18185	0.08901	0.0415
5.73709	0.0174	0.0452	0.19716	0.09151	0.0495
5.76777	0.013	0.0558	0.20778	0.09279	0.0589
5.79845	0.0128	0.0658	0.21409	0.09271	0.067
5.82913	0.0159	0.0749	0.21658	0.09121	0.0724
5.85981	0.0202	0.0829	0.21579	0.08835	0.0743
5.89049	0.0244	0.0898	0.21227	0.08425	0.0723
5.92117	0.028	0.0954	0.20651	0.07911	0.0663
5.95185	0.031	0.0996	0.1989	0.07316	0.0567
5.98253	0.0333	0.10238	0.18974	0.06665	0.0438
6.0132	0.0351	0.10361	0.17924	0.05983	0.0282
6.04388	0.0363	0.10329	0.16754	0.05292	0.0106
6.07456	0.0371	0.10145	0.15481	0.0461	0.00827
6.10524	0.0375	0.0981	0.1413	0.0395	0.0275
6.13592	0.0376	0.0935	0.12737	0.03321	0.0466
6.1666	0.0373	0.0877	0.11356	0.0273	0.0646
6.19728	0.0367	0.0809	0.10061	0.02182	0.0813
6.22796	0.0356	0.0734	0.0894	0.0169	0.096
6.25864	0.0342	0.0654	0.0808	0.01284	0.10858
6.28932	0.0323	0.0572	0.0753	0.01027	0.11882
6.32	0.03	0.0491	0.0726	0.00991	0.12668
6.35068	0.0272	0.0414	0.0717	0.01151	0.13215
6.38136	0.0241	0.0345	0.0711	0.01402	0.13531
6.41204	0.0207	0.0291	0.0695	0.01663	0.13619
6.44272	0.0174	0.0263	0.0658	0.01893	0.13487
6.4734	0.0143	0.0269	0.0593	0.02071	0.1314
6.50408	0.0121	0.0311	0.0497	0.0219	0.12589
6.53476	0.0117	0.038	0.0369	0.0225	0.11855
6.56544	0.0134	0.0468	0.0209	0.02261	0.1099
6.59612	0.0168	0.0569	0.00225	0.02235	0.10089
6.6268	0.0211	0.0679	0.0192	0.02189	0.0933
6.65748	0.026	0.0795	0.0424	0.02144	0.0896
6.68816	0.0314	0.0916	0.067	0.02113	0.0928
6.71884	0.037	0.10395	0.0924	0.02103	0.10406
6.74952	0.0428	0.11625	0.11807	0.02112	0.12243
6.7802	0.0488	0.12833	0.14359	0.0213	0.14581
6.81087	0.0547	0.13996	0.16848	0.02142	0.17209
6.84155	0.0604	0.15096	0.19234	0.02136	0.19946
6.87223	0.0659	0.16113	0.21481	0.02101	0.22648
6.90291	0.0708	0.17031	0.23556	0.02033	0.25188
6.93359	0.0751	0.17834	0.25427	0.01934	0.27464
6.96427	0.0786	0.18508	0.27066	0.01808	0.29386
6.99495	0.0812	0.19041	0.28443	0.01668	0.30885
7.02563	0.0827	0.19423	0.29534	0.01523	0.31909
7.05631	0.0832	0.19643	0.30315	0.01388	0.32429
7.08699	0.0825	0.19697	0.30772	0.0127	0.32432
7.11767	0.0809	0.19581	0.309	0.01175	0.31928
7.14835	0.0783	0.19296	0.30711	0.01102	0.30945
7.17903	0.0749	0.1885	0.30232	0.01045	0.29531
7.20971	0.0709	0.18255	0.29513	0.00998	0.27748
7.24039	0.0666	0.17534	0.28626	0.00958	0.25669
7.27107	0.0623	0.16715	0.27666	0.00931	0.23378
7.30175	0.0582	0.15837	0.26744	0.00923	0.20963
7.33243	0.0547	0.14948	0.25973	0.00943	0.18516
7.36311	0.0521	0.14099	0.2545	0.00997	0.16124
7.39379	0.0506	0.13345	0.25235	0.01079	0.13867
7.42447	0.0504	0.12737	0.25326	0.01178	0.11816
7.45515	0.0512	0.12308	0.25667	0.01281	0.10027
7.48583	0.0528	0.12071	0.26153	0.01374	0.0854
7.51651	0.055	0.1201	0.26654	0.01447	0.0736
7.54719	0.0574	0.12087	0.27045	0.01493	0.0649
7.57787	0.0597	0.12255	0.27215	0.01507	0.0591
7.60854	0.0617	0.12463	0.27082	0.01492	0.0559
7.63922	0.0632	0.1267	0.26594	0.01451	0.055
7.6699	0.0642	0.12851	0.25736	0.01393	0.0564
7.70058	0.0645	0.12992	0.24524	0.01326	0.0599
7.73126	0.0642	0.13092	0.23008	0.01264	0.0649
7.76194	0.0634	0.13158	0.21264	0.01216	0.071
7.79262	0.0622	0.13204	0.19397	0.0119	0.0775
7.8233	0.0608	0.13238	0.17532	0.01186	0.0838
7.85398	0.0594	0.13266	0.15805	0.01199	0.0893
7.88466	0.0581	0.13283	0.14347	0.01219	0.0934
7.91534	0.0571	0.13276	0.13254	0.01235	0.0958
7.94602	0.0565	0.13224	0.12551	0.0124	0.0962
7.9767	0.056	0.13101	0.12179	0.01227	0.0943
8.00738	0.0557	0.1288	0.12012	0.01192	0.0901
8.03806	0.0552	0.1254	0.11905	0.01136	0.0838
8.06874	0.0543	0.12063	0.11735	0.01061	0.0754
8.09942	0.0529	0.11444	0.11421	0.00971	0.0653
8.1301	0.0507	0.10686	0.10932	0.00873	0.0538
8.16078	0.0478	0.098	0.10282	0.00773	0.0416
8.19146	0.0441	0.0882	0.0953	0.00678	0.0293
8.22214	0.0398	0.0776	0.0875	0.00595	0.0187
8.25282	0.0352	0.0668	0.0807	0.00528	0.0144
8.2835	0.0308	0.0561	0.0761	0.00477	0.0199
8.31418	0.0272	0.046	0.0741	0.00441	0.029
8.34486	0.0252	0.0371	0.0748	0.00413	0.038
8.37554	0.0252	0.0299	0.0772	0.00388	0.0459
8.40621	0.0269	0.0248	0.0801	0.0036	0.0521
8.43689	0.0296	0.0219	0.0821	0.00325	0.0565
8.46757	0.0325	0.0208	0.0824	0.00283	0.059
8.49825	0.0351	0.0208	0.0804	0.00233	0.0597
8.52893	0.0369	0.0212	0.0757	0.00177	0.0586
8.55961	0.0377	0.0219	0.0685	0.00117	0.056
8.59029	0.0375	0.0231	0.0588	0.000549298	0.0519
8.62097	0.0364	0.0248	0.0473	0	0.0467
8.65165	0.0345	0.0273	0.0346	7.74892e-05	0.0406
8.68233	0.0322	0.0303	0.0229	0.000560107	0.0339
8.71301	0.0297	0.0337	0.0185	0.000996486	0.0267
8.74369	0.0276	0.037	0.0264	0.00134	0.0194
8.77437	0.0262	0.0398	0.0396	0.00156	0.0124
8.80505	0.0258	0.0419	0.0536	0.00165	0.0075
8.83573	0.0264	0.043	0.067	0.00162	0.00881
8.86641	0.0275	0.0431	0.079	0.00146	0.0145
8.89709	0.0287	0.0422	0.0894	0.00121	0.021
8.92777	0.0297	0.0405	0.0979	0.000910178	0.0274
8.95845	0.0301	0.0384	0.10444	0.000678884	0.0336
8.98913	0.0297	0.0362	0.10915	0.00068618	0.0393
9.01981	0.0285	0.0348	0.11209	0.000974084	0.0446
9.05049	0.0265	0.0346	0.11342	0.0014	0.0494
9.08117	0.0237	0.036	0.11332	0.00184	0.0536
9.11185	0.0204	0.0389	0.11198	0.00224	0.0573
9.14253	0.0167	0.0429	0.10956	0.00254	0.0604
9.17321	0.013	0.0473	0.10622	0.00272	0.063
9.20388	0.00982	0.0518	0.10206	0.00278	0.0651
9.23456	0.00808	0.0559	0.0972	0.00271	0.0666
9.26524	0.00846	0.0595	0.0917	0.00253	0.0678
9.29592	0.0103	0.0625	0.0856	0.00225	0.0686
9.3266	0.0125	0.0648	0.079	0.00191	0.0693
9.35728	0.0146	0.0665	0.072	0.00155	0.0699
9.38796	0.0161	0.0676	0.0649	0.0012	0.0706
9.41864	0.017	0.0683	0.0576	0.000910025	0.0715
9.44932	0.0174	0.0687	0.0505	0.000706462	0.0726
9.48	0.0173	0.0687	0.0438	0.000616732	0.0741
9.51068	0.0168	0.0684	0.0378	0.000661218	0.0757
9.54136	0.0162	0.0677	0.0328	0.000863154	0.0773
9.57204	0.0155	0.0666	0.0289	0.00124	0.0789
9.60272	0.0151	0.0651	0.0265	0.00178	0.0801
9.6334	0.0149	0.0629	0.0254	0.00248	0.0808
9.66408	0.0151	0.0601	0.0255	0.00329	0.0807
9.69476	0.0156	0.0567	0.0263	0.00419	0.0796
9.72544	0.0163	0.0528	0.0277	0.00511	0.0774
9.75612	0.0169	0.0484	0.0294	0.00602	0.074
9.7868	0.0175	0.0438	0.0312	0.00686	0.0693
9.81748	0.018	0.0391	0.0332	0.00759	0.0635
9.84816	0.0183	0.0347	0.0352	0.00818	0.0566
9.87884	0.0184	0.0308	0.0371	0.00858	0.0487
9.90952	0.0185	0.0277	0.0388	0.00879	0.0402
9.9402	0.0187	0.0255	0.0402	0.0088	0.0313
9.97088	0.0189	0.0242	0.0411	0.00863	0.0223
--	--	--	--	--	--
--	--	--	--	--	--
--	--	--	--	--	--
--	--	--	--	--	--
--	--	--	--	--	--
--	--	--	--	--	--
--	--	--	--	--	--
--	--	--	--	--	--
--	--	--	--	--	--
--	--	--	--	--	--
--	--	--	--	--	--
--	--	--	--	--	--
--	--	--	--	--	--
--	--	--	--	--	--
--	--	--	--	--	--
--	--	--	--	--	--
--	--	--	--	--	--
--	--	--	--	--	--
--	--	--	--	--	--
--	--	--	--	--	--
--	--	--	--	--	--
--	--	--	--	--	--
--	--	--	--	--	--
--	--	--	--	--	--
--	--	--	--	--	--
--	--	--	--	--	--
--	--	--	--	--	--
--	--	--	--	--	--
--	--	--	--	--	--
--	--	--	--	--	--
--	--	--	--	--	--
--	--	--	--	--	--
--	--	--	--	--	--
--	--	--	--	--	--
--	--	--	--	--	--
--	--	--	--	--	--
--	--	--	--	--	--
--	--	--	--	--	--
--	--	--	--	--	--
--	--	--	--	--	--
--	--	--	--	--	--
--	--	--	--	--	--
--	--	--	--	--	--
--	--	--	--	--	--
--	--	--	--	--	--
--	--	--	--	--	--
--	--	--	--	--	--
--	--	--	--	--	--
--	--	--	--	--	--
--	--	--	--	--	--
--	--	--	--	--	--
--	--	--	--	--	--
--	--	--	--	--	--
--	--	--	--	--	--
--	--	--	--	--	--
--	--	--	--	--	--
--	--	--	--	--	--
--	--	--	--	--	--
--	--	--	--	--	--
--	--	--	--	--	--
--	--	--	--	--	--
--	--	--	--	--	--
--	--	--	--	--	--
--	--	--	--	--	--
--	--	--	--	--	--
--	--	--	--	--	--
--	--	--	--	--	--
--	--	--	--	--	--
--	--	--	--	--	--
--	--	--	--	--	--
--	--	--	--	--	--
--	--	--	--	--	--
--	--	--	--	--	--
--	--	--	--	--	--
--	--	--	--	--	--
--	--	--	--	--	--
--	--	--	--	--	--
--	--	--	--	--	--
--	--	--	--	--	--
--	--	--	--	--	--
--	--	--	--	--	--
--	--	--	--	--	--
--	--	--	--	--	--
--	--	--	--	--	--
--	--	--	--	--	--
--	--	--	--	--	--
--	--	--	--	--	--
--	--	--	--	--	--
--	--	--	--	--	--
--	--	--	--	--	--
--	--	--	--	--	--
--	--	--	--	--	--
--	--	--	--	--	--
--	--	--	--	--	--
--	--	--	--	--	--
--	--	--	--	--	--
--	--	--	--	--	--
--	--	--	--	--	--
--	--	--	--	--	--
--	--	--	--	--	--
--	--	--	--	--	--
--	--	--	--	--	--
--	--	--	--	--	--
--	--	--	--	--	--
--	--	--	--	--	--
--	--	--	--	--	--
--	--	--	--	--	--
--	--	--	--	--	--
--	--	--	--	--	--
--	--	--	--	--	--
--	--	--	--	--	--
--	--	--	--	--	--
--	--	--	--	--	--
--	--	--	--	--	--
--	--	--	--	--	--
--	--	--	--	--	--
--	--	--	--	--	--
--	--	--	--	--	--
--	--	--	--	--	--
--	--	--	--	--	--
--	--	--	--	--	--
--	--	--	--	--	--
--	--	--	--	--	--
--	--	--	--	--	--
--	--	--	--	--	--
--	--	--	--	--	--
--	--	--	--	--	--
--	--	--	--	--	--
--	--	--	--	--	--
--	--	--	--	--	--
--	--	--	--	--	--
--	--	--	--	--	--
--	--	--	--	--	--
--	--	--	--	--	--
--	--	--	--	--	--
--	--	--	--	--	--
--	--	--	--	--	--
--	--	--	--	--	--
--	--	--	--	--	--
--	--	--	--	--	--
--	--	--	--	--	--
--	--	--	--	--	--
--	--	--	--	--	--
--	--	--	--	--	--
--	--	--	--	--	--
--	--	--	--	--	--
--	--	--	--	--	--
--	--	--	--	--	--
--	--	--	--	--	--
--	--	--	--	--	--
--	--	--	--	--	--
--	--	--	--	--	--
--	--	--	--	--	--
--	--	--	--	--	--
--	--	--	--	--	--
--	--	--	--	--	--
--	--	--	--	--	--
--	--	--	--	--	--
--	--	--	--	--	--
--	--	--	--	--	--
--	--	--	--	--	--
--	--	--	--	--	--
--	--	--	--	--	--
--	--	--	--	--	--
--	--	--	--	--	--
--	--	--	--	--	--
--	--	--	--	--	--
--	--	--	--	--	--
--	--	--	--	--	--
--	--	--	--	--	--
--	--	--	--	--	--
--	--	--	--	--	--
--	--	--	--	--	--
--	--	--	--	--	--
--	--	--	--	--	--
--	--	--	--	--	--
--	--	--	--	--	--
--	--	--	--	--	--
--	--	--	--	--	--
--	--	--	--	--	--
--	--	--	--	--	--
--	--	--	--	--	--
--	--	--	--	--	--
--	--	--	--	--	--
--	--	--	--	--	--
--	--	--	--	--	--
--	--	--	--	--	--
--	--	--	--	--	--
--	--	--	--	--	--
--	--	--	--	--	--
--	--	--	--	--	--
--	--	--	--	--	--
--	--	--	--	--	--
--	--	--	--	--	--
--	--	--	--	--	--
--	--	--	--	--	--
--	--	--	--	--	--
--	--	--	--	--	--
--	--	--	--	--	--
--	--	--	--	--	--
--	--	--	--	--	--
--	--	--	--	--	--
--	--	--	--	--	--
--	--	--	--	--	--
--	--	--	--	--	--
--	--	--	--	--	--
--	--	--	--	--	--
--	--	--	--	--	--
--	--	--	--	--	--
--	--	--	--	--	--
--	--	--	--	--	--
--	--	--	--	--	--
--	--	--	--	--	--
--	--	--	--	--	--
--	--	--	--	--	--
--	--	--	--	--	--
--	--	--	--	--	--
--	--	--	--	--	--
--	--	--	--	--	--
--	--	--	--	--	--
--	--	--	--	--	--
--	--	--	--	--	--
--	--	--	--	--	--
--	--	--	--	--	--
--	--	--	--	--	--
--	--	--	--	--	--
--	--	--	--	--	--
--	--	--	--	--	--
--	--	--	--	--	--
--	--	--	--	--	--
--	--	--	--	--	--
--	--	--	--	--	--
--	--	--	--	--	--
--	--	--	--	--	--
--	--	--	--	--	--
--	--	--	--	--	--
--	--	--	--	--	--
--	--	--	--	--	--
--	--	--	--	--	--
--	--	--	--	--	--
--	--	--	--	--	--
--	--	--	--	--	--
--	--	--	--	--	--
--	--	--	--	--	--
--	--	--	--	--	--
--	--	--	--	--	--
--	--	--	--	--	--
--	--	--	--	--	--
--	--	--	--	--	--
--	--	--	--	--	--
--	--	--	--	--	--
--	--	--	--	--	--
--	--	--	--	--	--
--	--	--	--	--	--
--	--	--	--	--	--
--	--	--	--	--	--
--	--	--	--	--	--
--	--	--	--	--	--
--	--	--	--	--	--
--	--	--	--	--	--
--	--	--	--	--	--
--	--	--	--	--	--
--	--	--	--	--	--
--	--	--	--	--	--
--	--	--	--	--	--
--	--	--	--	--	--
--	--	--	--	--	--
--	--	--	--	--	--
--	--	--	--	--	--
--	--	--	--	--	--
--	--	--	--	--	--
--	--	--	--	--	--
--	--	--	--	--	--
--	--	--	--	--	--
--	--	--	--	--	--
--	--	--	--	--	--
--	--	--	--	--	--
--	--	--	--	--	--
--	--	--	--	--	--
--	--	--	--	--	--
--	--	--	--	--	--
--	--	--	--	--	--
--	--	--	--	--	--
--	--	--	--	--	--
--	--	--	--	--	--
--	--	--	--	--	--
--	--	--	--	--	--
--	--	--	--	--	--
--	--	--	--	--	--
--	--	--	--	--	--
--	--	--	--	--	--
--	--	--	--	--	--
--	--	--	--	--	--
--	--	--	--	--	--
--	--	--	--	--	--
--	--	--	--	--	--
--	--	--	--	--	--
--	--	--	--	--	--
--	--	--	--	--	--
--	--	--	--	--	--
--	--	--	--	--	--
--	--	--	--	--	--
--	--	--	--	--	--
--	--	--	--	--	--
--	--	--	--	--	--
--	--	--	--	--	--
--	--	--	--	--	--
--	--	--	--	--	--
--	--	--	--	--	--
--	--	--	--	--	--
--	--	--	--	--	--
--	--	--	--	--	--
--	--	--	--	--	--
--	--	--	--	--	--
--	--	--	--	--	--
--	--	--	--	--	--
--	--	--	--	--	--
--	--	--	--	--	--
--	--	--	--	--	--
--	--	--	--	--	--
--	--	--	--	--	--
--	--	--	--	--	--
--	--	--	--	--	--
--	--	--	--	--	--
--	--	--	--	--	--
--	--	--	--	--	--
--	--	--	--	--	--
--	--	--	--	--	--
--	--	--	--	--	--
--	--	--	--	--	--
--	--	--	--	--	--
--	--	--	--	--	--
--	--	--	--	--	--
--	--	--	--	--	--
--	--	--	--	--	--
--	--	--	--	--	--
--	--	--	--	--	--
--	--	--	--	--	--
--	--	--	--	--	--
--	--	--	--	--	--
--	--	--	--	--	--
--	--	--	--	--	--
--	--	--	--	--	--
--	--	--	--	--	--
--	--	--	--	--	--
--	--	--	--	--	--
--	--	--	--	--	--
--	--	--	--	--	--
--	--	--	--	--	--
--	--	--	--	--	--
--	--	--	--	--	--
--	--	--	--	--	--
--	--	--	--	--	--
--	--	--	--	--	--
--	--	--	--	--	--
--	--	--	--	--	--
--	--	--	--	--	--
--	--	--	--	--	--
--	--	--	--	--	--
--	--	--	--	--	--
--	--	--	--	--	--
--	--	--	--	--	--
--	--	--	--	--	--
--	--	--	--	--	--
--	--	--	--	--	--
--	--	--	--	--	--
--	--	--	--	--	--
--	--	--	--	--	--
--	--	--	--	--	--
--	--	--	--	--	--
--	--	--	--	--	--
--	--	--	--	--	--
--	--	--	--	--	--
--	--	--	--	--	--
--	--	--	--	--	--
--	--	--	--	--	--
--	--	--	--	--	--
--	--	--	--	--	--
--	--	--	--	--	--
--	--	--	--	--	--
--	--	--	--		--
--	--	--	--		--
--	--	--	--		--
--	--	--	--		--
--	--	--	--		--
--	--	--	--		--
--	--	--	--		--
--	--	--	--		--
--	--	--	--		--
--	--	--	--		--
--	--	--	--		--
--	--	--	--		--
--	--	--	--		--
--	--	--	--		--
--	--	--	--		--
--	--	--	--		--
--	--	--	--		--
--	--	--	--		--
--	--	--	--		--
--	--	--	--		--

## Sheet: Figure 2f
Figure 2f. FT-EXAFS fitting curves for Co/Co3O4 and Co/Co3O4/CoB in R space.
Co/Co3O4/CoB-R(Å)	Intensity (arb. units)	fitting-Intensity (arb. units)	Co/Co3O4-R(Å)	Intensity (arb. units)	fitting-Intensity (arb. units)
0	0.26437	0.5536	0	0.76416	1.05137
0.0307	0.25308	0.53313	0.0307	0.74765	1.02335
0.0614	0.22111	0.47399	0.0614	0.69878	0.94076
0.092	0.17526	0.38356	0.092	0.61959	0.80813
0.12272	0.13209	0.27758	0.12272	0.51362	0.63365
0.1534	0.12534	0.19525	0.1534	0.38646	0.43217
0.18408	0.16806	0.21128	0.18408	0.2486	0.24621
0.21476	0.22934	0.31118	0.21476	0.13723	0.24383
0.24544	0.28565	0.4247	0.24544	0.17706	0.44269
0.27612	0.32495	0.52005	0.27612	0.31797	0.6744
0.3068	0.34026	0.58249	0.3068	0.46864	0.89079
0.33748	0.32793	0.60409	0.33748	0.60727	1.07188
0.36816	0.28757	0.58177	0.36816	0.72324	1.20366
0.39884	0.2228	0.51744	0.39884	0.80847	1.27532
0.42951	0.14571	0.41938	0.42951	0.85627	1.2792
0.46019	0.10352	0.30804	0.46019	0.86139	1.21151
0.49087	0.16421	0.23687	0.49087	0.82028	1.07362
0.52155	0.26541	0.28313	0.52155	0.7316	0.87552
0.55223	0.36264	0.41165	0.55223	0.59753	0.64799
0.58291	0.4382	0.55303	0.58291	0.42846	0.49114
0.61359	0.47994	0.67417	0.61359	0.27121	0.59447
0.64427	0.47844	0.7574	0.64427	0.30415	0.92037
0.67495	0.42701	0.79205	0.67495	0.55182	1.32528
0.70563	0.32245	0.77343	0.70563	0.87387	1.74402
0.73631	0.16828	0.70417	0.73631	1.22763	2.14112
0.76699	0.0899	0.59866	0.76699	1.59722	2.48957
0.79767	0.32467	0.49519	0.79767	1.97285	2.7665
0.82835	0.61548	0.47175	0.82835	2.34793	2.95305
0.85903	0.93177	0.5873	0.85903	2.71904	3.03574
0.88971	1.25772	0.79832	0.88971	3.08641	3.00887
0.92039	1.57762	1.04084	0.92039	3.45431	2.87887
0.95107	1.87611	1.27425	0.95107	3.83098	2.67215
0.98175	2.13931	1.47207	0.98175	4.22777	2.44962
1.01243	2.35612	1.616	1.01243	4.65752	2.32425
1.04311	2.51969	1.6953	1.04311	5.13215	2.4431
1.07379	2.62895	1.70875	1.07379	5.66019	2.88764
1.10447	2.6901	1.66866	1.10447	6.24467	3.61565
1.13515	2.71777	1.60708	1.13515	6.88202	4.53483
1.16583	2.73519	1.58101	1.16583	7.56199	5.56379
1.1965	2.77193	1.66211	1.1965	8.26841	6.6394
1.22718	2.85771	1.89741	1.22718	8.98049	7.71033
1.25786	3.01318	2.27878	1.25786	9.67429	8.73253
1.28854	3.24229	2.76185	1.28854	10.3242	9.66727
1.31922	3.5316	3.29644	1.31922	10.9043	10.4808
1.3499	3.8559	3.83834	1.3499	11.3898	11.1445
1.38058	4.18555	4.35057	1.38058	11.7582	11.6355
1.41126	4.49187	4.80262	1.41126	11.9902	11.9372
1.44194	4.75027	5.17029	1.44194	12.0706	12.0399
1.47262	4.94188	5.43587	1.47262	11.9892	11.9403
1.5033	5.0544	5.58863	1.5033	11.7412	11.6425
1.53398	5.08257	5.62525	1.53398	11.3273	11.1567
1.56466	5.0284	5.55012	1.56466	10.754	10.4996
1.59534	4.90124	5.37542	1.59534	10.0334	9.69289
1.62602	4.71744	5.12102	1.62602	9.18274	8.7629
1.6567	4.4997	4.81401	1.6567	8.22435	7.73949
1.68738	4.27555	4.48777	1.68738	7.18488	6.65543
1.71806	4.07455	4.17981	1.71806	6.09562	5.54623
1.74874	3.92376	3.92753	1.74874	4.99374	4.45188
1.77942	3.8419	3.76109	1.77942	3.92715	3.42309
1.8101	3.8346	3.69512	1.8101	2.96914	2.54063
1.84078	3.89375	3.72444	1.84078	2.25449	1.95808
1.87146	4.00179	3.82785	1.87146	1.9982	1.87882
1.90214	4.1383	3.97779	1.90214	2.27599	2.27138
1.93282	4.28556	4.14934	1.93282	2.86568	2.88845
1.9635	4.43133	4.32469	1.9635	3.55738	3.57121
1.99418	4.56918	4.49369	1.99418	4.25741	4.25865
2.02485	4.69714	4.65191	2.02485	4.93193	4.93061
2.05553	4.81566	4.79795	2.05553	5.57149	5.58158
2.08621	4.9252	4.9307	2.08621	6.17642	6.21012
2.11689	5.02434	5.0473	2.11689	6.74987	6.81417
2.14757	5.10859	5.14208	2.14757	7.29404	7.389
2.17825	5.17017	5.20662	2.17825	7.80804	7.92668
2.20893	5.19881	5.23065	2.20893	8.28691	8.41645
2.23961	5.18301	5.20356	2.23961	8.72171	8.84564
2.27029	5.11167	5.11593	2.27029	9.10035	9.20095
2.30097	4.97558	4.96094	2.30097	9.40889	9.46964
2.33165	4.76855	4.7354	2.33165	9.63301	9.64068
2.36233	4.48826	4.44027	2.36233	9.75955	9.70564
2.39301	4.13658	4.08087	2.39301	9.77773	9.65941
2.42369	3.71964	3.66656	2.42369	9.68023	9.50056
2.45437	3.24753	3.21018	2.45437	9.4639	9.23152
2.48505	2.73393	2.72731	2.48505	9.13018	8.85849
2.51573	2.19582	2.23529	2.51573	8.68526	8.39116
2.54641	1.65414	1.75242	2.54641	8.13998	7.84232
2.57709	1.13817	1.29742	2.57709	7.50962	7.22728
2.60777	0.70844	0.89004	2.60777	6.81354	6.56321
2.63845	0.5385	0.55606	2.63845	6.0749	5.86855
2.66913	0.73653	0.34686	2.66913	5.32057	5.1623
2.69981	1.05472	0.32907	2.69981	4.58146	4.4634
2.73049	1.35892	0.41443	2.73049	3.89342	3.79029
2.76117	1.61438	0.48755	2.76117	3.29819	3.16046
2.79184	1.81152	0.51578	2.79184	2.84184	2.59028
2.82252	1.94944	0.49667	2.82252	2.56359	2.09481
2.8532	2.03162	0.43753	2.8532	2.47213	1.68725
2.88388	2.06414	0.35079	2.88388	2.53053	1.37686
2.91456	2.05453	0.25464	2.91456	2.67521	1.16404
2.94524	2.01082	0.18131	2.94524	2.84737	1.03414
2.97592	1.94077	0.17963	2.97592	3.00674	0.95823
3.0066	1.85128	0.2397	3.0066	3.13018	0.90424
3.03728	1.74803	0.30922	3.03728	3.20645	0.84795
3.06796	1.63533	0.36289	3.06796	3.23167	0.77611
3.09864	1.51631	0.39141	3.09864	3.20622	0.68427
3.12932	1.39326	0.39203	3.12932	3.13268	0.57368
3.16	1.26808	0.36581	3.16	3.0144	0.44887
3.19068	1.14272	0.31669	3.19068	2.85469	0.31601
3.22136	1.01963	0.25129	3.22136	2.6563	0.18195
3.25204	0.90208	0.18009	3.25204	2.4213	0.0549
3.28272	0.79452	0.1236	3.28272	2.1512	0.0697
3.3134	0.70292	0.11904	3.3134	1.8473	0.17084
3.34408	0.6348	0.16353	3.34408	1.51104	0.2538
3.37476	0.59823	0.2168	3.37476	1.14445	0.31513
3.40544	0.59884	0.25971	3.40544	0.75058	0.3536
3.43612	0.63658	0.28525	3.43612	0.33445	0.36932
3.4668	0.70588	0.29101	3.4668	0.11491	0.36357
3.49748	0.79887	0.27715	3.49748	0.55555	0.3386
3.52816	0.90818	0.24588	3.52816	1.00805	0.29748
3.55884	1.02757	0.20119	3.55884	1.45806	0.24389
3.58952	1.15174	0.14928	3.58952	1.89689	0.18198
3.62019	1.27593	0.10111	3.62019	2.31611	0.1165
3.65087	1.39584	0.0804	3.65087	2.70768	0.0553
3.68155	1.50762	0.10287	3.68155	3.06419	0.041
3.71223	1.608	0.14149	3.71223	3.37914	0.0878
3.74291	1.69449	0.17601	3.74291	3.64719	0.13499
3.77359	1.76546	0.19917	3.77359	3.86426	0.17275
3.80427	1.8202	0.20825	3.80427	4.02767	0.19875
3.83495	1.85886	0.20277	3.83495	4.13615	0.21216
3.86563	1.88232	0.18376	3.86563	4.18982	0.21305
3.89631	1.89197	0.15358	3.89631	4.19015	0.20225
3.92699	1.8895	0.11592	3.92699	4.1398	0.18118
3.95767	1.87658	0.0769	3.95767	4.04258	0.15183
3.98835	1.85476	0.0509	3.98835	3.90326	0.11667
4.01903	1.82526	0.0611	4.01903	3.72755	0.0789
4.04971	1.789	0.0912	4.04971	3.52195	0.0447
4.08039	1.74667	0.12011	4.08039	3.29385	0.0348
4.11107	1.69888	0.14129	4.11107	3.05154	0.0585
4.14175	1.64628	0.15231	4.14175	2.80441	0.0873
4.17243	1.5897	0.15246	4.17243	2.56319	0.1116
4.20311	1.53022	0.14221	4.20311	2.34016	0.12908
4.23379	1.46913	0.12298	4.23379	2.149	0.13872
4.26447	1.4079	0.0971	4.26447	2.00375	0.14028
4.29515	1.34801	0.0681	4.29515	1.91611	0.1341
4.32583	1.29089	0.0429	4.32583	1.89175	0.12097
4.35651	1.23788	0.0381	4.35651	1.92751	0.10209
4.38719	1.1902	0.0564	4.38719	2.01227	0.079
4.41786	1.14907	0.0785	4.41786	2.13069	0.0536
4.44854	1.11573	0.0963	4.44854	2.26726	0.0291
4.47922	1.09139	0.10722	4.47922	2.40852	0.0182
4.5099	1.07698	0.1104	4.5099	2.54371	0.0339
4.54058	1.07284	0.10584	4.54058	2.66464	0.0533
4.57126	1.07827	0.0943	4.57126	2.76524	0.0695
4.60194	1.09127	0.0773	4.60194	2.84117	0.0808
4.63262	1.10859	0.0567	4.63262	2.88953	0.0866
4.6633	1.12602	0.0362	4.6633	2.90858	0.0867
4.69398	1.1389	0.0246	4.69398	2.89764	0.0814
4.72466	1.14269	0.033	4.72466	2.85691	0.0711
4.75534	1.13343	0.0492	4.75534	2.78736	0.0568
4.78602	1.10819	0.0637	4.78602	2.69064	0.0394
4.8167	1.06536	0.0739	4.8167	2.56897	0.0201
4.84738	1.00491	0.0788	4.84738	2.4251	0.00114
4.87806	0.92858	0.0783	4.87806	2.26214	0.0195
4.90874	0.84009	0.0727	4.90874	2.08359	0.0375
4.93942	0.74553	0.0629	4.93942	1.89324	0.0529
4.9701	0.6538	0.0502	4.9701	1.6952	0.065
5.00078	0.5769	0.0363	5.00078	1.49401	0.0733
5.03146	0.52856	0.0246	5.03146	1.29486	0.0775
5.06214	0.51859	0.0212	5.06214	1.10404	0.0776
5.09282	0.54554	0.0276	5.09282	0.92982	0.0738
5.1235	0.59739	0.0366	5.1235	0.78362	0.0664
5.15418	0.65973	0.044	5.15418	0.68035	0.0562
5.18486	0.72137	0.0486	5.18486	0.63428	0.0439
5.21553	0.77533	0.0498	5.21553	0.64815	0.0303
5.24621	0.81799	0.0478	5.24621	0.70794	0.0167
5.27689	0.84822	0.0431	5.27689	0.79278	0.00718
5.30757	0.86663	0.0365	5.30757	0.88536	0.0138
5.33825	0.87499	0.0293	5.33825	0.97408	0.0243
5.36893	0.87565	0.0231	5.36893	1.05153	0.0331
5.39961	0.87101	0.02	5.39961	1.1129	0.0396
5.43029	0.86298	0.0212	5.43029	1.15503	0.0436
5.46097	0.85264	0.0246	5.46097	1.17587	0.045
5.49165	0.84008	0.0281	5.49165	1.17426	0.044
5.52233	0.82448	0.0303	5.52233	1.14981	0.041
5.55301	0.80442	0.0309	5.55301	1.10281	0.0365
5.58369	0.77828	0.0297	5.58369	1.03428	0.0311
5.61437	0.74464	0.0271	5.61437	0.94591	0.0259
5.64505	0.70255	0.0235	5.64505	0.84014	0.0219
5.67573	0.65178	0.0196	5.67573	0.72023	0.0202
5.70641	0.59282	0.0163	5.70641	0.59064	0.021
5.73709	0.52692	0.0146	5.73709	0.45795	0.0234
5.76777	0.456	0.0147	5.76777	0.33427	0.0262
5.79845	0.38257	0.0159	5.79845	0.24744	0.0284
5.82913	0.30974	0.0173	5.82913	0.24477	0.0299
5.85981	0.24147	0.0181	5.85981	0.32386	0.0304
5.89049	0.18333	0.018	5.89049	0.43485	0.03
5.92117	0.14377	0.0171	5.92117	0.54974	0.029
5.95185	0.13177	0.0155	5.95185	0.65717	0.0276
5.98253	0.14513	0.0135	5.98253	0.75164	0.026
6.0132	0.17061	0.0115	6.0132	0.83005	0.0246
6.04388	0.19794	0.00983	6.04388	0.89064	0.0233
6.07456	0.22249	0.00889	6.07456	0.93256	0.0223
6.10524	0.24278	0.00863	6.10524	0.95574	0.0217
6.13592	0.25866	0.00874	6.13592	0.96072	0.0212
6.1666	0.27059	0.00882	6.1666	0.94859	0.021
6.19728	0.27914	0.00866	6.19728	0.92088	0.021
6.22796	0.28475	0.00821	6.22796	0.87948	0.0213
6.25864	0.28762	0.00756	6.25864	0.82647	0.0218
6.28932	0.2877	0.00692	6.28932	0.76409	0.0226
6.32	0.28467	0.0065	6.32	0.69464	0.0235
6.35068	0.27812	0.00644	6.35068	0.62037	0.0242
6.38136	0.26762	0.00665	6.38136	0.5435	0.0245
6.41204	0.25286	0.00693	6.41204	0.4663	0.0243
6.44272	0.23369	0.00707	6.44272	0.39126	0.0235
6.4734	0.21021	0.00693	6.4734	0.32165	0.0218
6.50408	0.18285	0.00647	6.50408	0.26258	0.0195
6.53476	0.15248	0.00572	6.53476	0.22243	0.0166
6.56544	0.12084	0.00475	6.56544	0.21147	0.0135
6.59612	0.0917	0.00371	6.59612	0.23308	0.0112
6.6268	0.0743	0.00282	6.6268	0.27936	0.0108
6.65748	0.0811	0.00233	6.65748	0.3403	0.0127
6.68816	0.10982	0.00237	6.68816	0.40967	0.0161
6.71884	0.14919	0.0027	6.71884	0.48438	0.0197
6.74952	0.19308	0.00303	6.74952	0.56308	0.0231
6.7802	0.23896	0.00327	6.7802	0.64525	0.0257
6.81087	0.2856	0.00341	6.81087	0.73077	0.0274
6.84155	0.33235	0.00354	6.84155	0.81965	0.028
6.87223	0.37873	0.00369	6.87223	0.91185	0.0275
6.90291	0.4244	0.00388	6.90291	1.00718	0.0259
6.93359	0.46904	0.00405	6.93359	1.10518	0.0233
6.96427	0.5123	0.00409	6.96427	1.20505	0.02
6.99495	0.55382	0.00392	6.99495	1.30561	0.016
7.02563	0.59316	0.00347	7.02563	1.4053	0.0118
7.05631	0.62985	0.00271	7.05631	1.50223	0.00769
7.08699	0.66338	0.0017	7.08699	1.59426	0.00462
7.11767	0.69323	0.000684	7.11767	1.67905	0.00458
7.14835	0.71885	0.00133	7.14835	1.75421	0.0068
7.17903	0.73978	0.00273	7.17903	1.81742	0.00905
7.20971	0.75556	0.00411	7.20971	1.86653	0.0107
7.24039	0.76588	0.00529	7.24039	1.89974	0.0114
7.27107	0.77053	0.00615	7.27107	1.91565	0.0113
7.30175	0.76946	0.0066	7.30175	1.91341	0.0104
7.33243	0.76284	0.00658	7.33243	1.89279	0.0089
7.36311	0.75103	0.0061	7.36311	1.85423	0.00722
7.39379	0.73466	0.00516	7.39379	1.79894	0.00611
7.42447	0.71464	0.00384	7.42447	1.72886	0.00654
7.45515	0.69214	0.00225	7.45515	1.64674	0.00845
7.48583	0.66861	0.00063	7.48583	1.55608	0.011
7.51651	0.64571	0.00139	7.51651	1.4611	0.0135
7.54719	0.6252	0.00297	7.54719	1.36665	0.0156
7.57787	0.60878	0.0043	7.57787	1.27792	0.0172
7.60854	0.59783	0.00524	7.60854	1.20013	0.0181
7.63922	0.59312	0.0057	7.63922	1.13779	0.0183
7.6699	0.59469	0.00564	7.6699	1.09394	0.0178
7.70058	0.60174	0.00506	7.70058	1.06937	0.0165
7.73126	0.61285	0.00404	7.73126	1.06236	0.0146
7.76194	0.62616	0.00277	7.76194	1.06913	0.0123
7.79262	0.6397	0.00188	7.79262	1.08482	0.00959
7.8233	0.65159	0.0026	7.8233	1.1045	0.0067
7.85398	0.66022	0.00425	7.85398	1.1239	0.00382
7.88466	0.66437	0.00597	7.88466	1.13979	0.00134
7.91534	0.6632	0.00748	7.91534	1.15003	0.00208
7.94602	0.65631	0.0086	7.94602	1.15352	0.00419
7.9767	0.6437	0.00923	7.9767	1.15	0.00599
8.00738	0.62577	0.00931	8.00738	1.13988	0.00734
8.03806	0.60326	0.00884	8.03806	1.12404	0.00821
8.06874	0.57718	0.00785	8.06874	1.10357	0.0086
8.09942	0.54873	0.00641	8.09942	1.07963	0.00855
8.1301	0.51918	0.00464	8.1301	1.05329	0.00812
8.16078	0.48976	0.00269	8.16078	1.02533	0.00738
8.19146	0.4615	0.00101	8.19146	0.9962	0.00643
8.22214	0.43507	0.00183	8.22214	0.96601	0.00534
8.25282	0.41072	0.00353	8.25282	0.93455	0.00419
8.2835	0.38828	0.005	8.2835	0.90134	0.00306
8.31418	0.3672	0.00609	8.31418	0.86584	0.00203
8.34486	0.34676	0.00672	8.34486	0.82749	0.00119
8.37554	0.32631	0.00689	8.37554	0.78588	0.000863
8.40621	0.30546	0.0066	8.40621	0.7408	0.00124
8.43689	0.28434	0.00591	8.43689	0.69236	0.00183
8.46757	0.2637	0.00492	8.46757	0.64096	0.00241
8.49825	0.24501	0.00377	8.49825	0.58734	0.00293
8.52893	0.23029	0.00268	8.52893	0.53254	0.00339
8.55961	0.22171	0.0021	8.55961	0.47787	0.00377
8.59029	0.22075	0.00242	8.59029	0.42488	0.00405
8.62097	0.22733	0.00321	8.62097	0.37523	0.00421
8.65165	0.23977	0.00399	8.65165	0.33062	0.00422
8.68233	0.25544	0.00454	8.68233	0.2925	0.0041
8.71301	0.27155	0.0048	8.71301	0.26177	0.00383
8.74369	0.28574	0.00474	8.74369	0.23835	0.00343
8.77437	0.29621	0.00437	8.77437	0.22096	0.00293
8.80505	0.30176	0.00372	8.80505	0.20732	0.00237
8.83573	0.30181	0.00286	8.83573	0.19469	0.00183
8.86641	0.2963	0.00184	8.86641	0.18052	0.00141
8.89709	0.28569	0.000795	8.89709	0.16282	0.00128
8.92777	0.27092	0.000646	8.92777	0.14032	0.00146
8.95845	0.25332	0.00163	8.95845	0.1126	0.00179
8.98913	0.23454	0.0026	8.98913	0.0804	0.00213
9.01981	0.2164	0.00343	9.01981	0.0487	0.00243
9.05049	0.20061	0.00408	9.05049	0.0432	0.00267
9.08117	0.18839	0.00452	9.08117	0.0798	0.00287
9.11185	0.18008	0.00474	9.11185	0.13069	0.00304
9.14253	0.17499	0.00474	9.14253	0.18655	0.00321
9.17321	0.17164	0.00453	9.17321	0.24451	0.00336
9.20388	0.16826	0.00413	9.20388	0.30277	0.00349
9.23456	0.16336	0.00357	9.23456	0.35981	0.00358
9.26524	0.15597	0.00287	9.26524	0.41421	0.0036
9.29592	0.14582	0.00208	9.29592	0.46467	0.00351
9.3266	0.13341	0.00125	9.3266	0.51001	0.00329
9.35728	0.12013	0.000429	9.35728	0.54921	0.00295
9.38796	0.10831	0.000467	9.38796	0.58144	0.00248
9.41864	0.10106	0.00117	9.41864	0.60608	0.00194
9.44932	0.10103	0.00178	9.44932	0.62274	0.00141
9.48	0.10855	0.00226	9.48	0.6313	0.00115
9.51068	0.12133	0.00257	9.51068	0.63187	0.0014
9.54136	0.1362	0.00271	9.54136	0.62488	0.00196
9.57204	0.15042	0.0027	9.57204	0.61095	0.00256
9.60272	0.16204	0.00254	9.60272	0.591	0.00308
9.6334	0.1698	0.00226	9.6334	0.56612	0.00345
9.66408	0.17301	0.00191	9.66408	0.53757	0.00363
9.69476	0.17148	0.00154	9.69476	0.50673	0.00359
9.72544	0.16549	0.00122	9.72544	0.47501	0.00334
9.75612	0.1558	0.00103	9.75612	0.44375	0.0029
9.7868	0.14366	0.00103	9.7868	0.41409	0.00232
9.81748	0.13091	0.00118	9.81748	0.3869	0.00173
9.84816	0.11988	0.00138	9.84816	0.36259	0.00143
9.87884	0.11317	0.00159	9.87884	0.34115	0.00175
9.90952	0.11266	0.00181	9.90952	0.3221	0.00247
9.9402	0.11844	0.00204	9.9402	0.30465	0.00327
9.97088	0.12881	0.00228	9.97088	0.28785	0.00401
--	--	--	--	--
--	--	--	--	--
--	--	--	--	--
--	--	--	--	--
--	--	--	--	--
--	--	--	--	--
--	--	--	--	--
--	--	--	--	--
--	--	--	--	--
--	--	--	--	--
--	--	--	--	--
--	--	--	--	--
--	--	--	--	--
--	--	--	--	--
--	--	--	--	--
--	--	--	--	--
--	--	--	--	--
--	--	--	--	--
--	--	--	--	--
--	--	--	--	--
--	--	--	--	--
--	--	--	--	--
--	--	--	--	--
--	--	--	--	--
--	--	--	--	--
--	--	--	--	--
--	--	--	--	--
--	--	--	--	--
--	--	--	--	--
--	--	--	--	--
--	--	--	--	--
--	--	--	--	--
--	--	--	--	--
--	--	--	--	--
--	--	--	--	--
--	--	--	--	--
--	--	--	--	--
--	--	--	--	--
--	--	--	--	--
--	--	--	--	--
--	--	--	--	--
--	--	--	--	--
--	--	--	--	--
--	--	--	--	--
--	--	--	--	--
--	--	--	--	--
--	--	--	--	--
--	--	--	--	--
--	--	--	--	--
--	--	--	--	--
--	--	--	--	--
--	--	--	--	--
--	--	--	--	--
--	--	--	--	--
--	--	--	--	--
--	--	--	--	--
--	--	--	--	--
--	--	--	--	--
--	--	--	--	--
--	--	--	--	--
--	--	--	--	--
--	--	--	--	--
--	--	--	--	--
--	--	--	--	--
--	--	--	--	--
--	--	--	--	--
--	--	--	--	--
--	--	--	--	--
--	--	--	--	--
--	--	--	--	--
--	--	--	--	--
--	--	--	--	--
--	--	--	--	--
--	--	--	--	--
--	--	--	--	--
--	--	--	--	--
--	--	--	--	--
--	--	--	--	--
--	--	--	--	--
--	--	--	--	--
--	--	--	--	--
--	--	--	--	--
--	--	--	--	--
--	--	--	--	--
--	--	--	--	--
--	--	--	--	--
--	--	--	--	--
--	--	--	--	--
--	--	--	--	--
--	--	--	--	--
--	--	--	--	--
--	--	--	--	--
--	--	--	--	--
--	--	--	--	--
--	--	--	--	--
--	--	--	--	--
--	--	--	--	--
--	--	--	--	--
--	--	--	--	--
--	--	--	--	--
--	--	--	--	--
--	--	--	--	--
--	--	--	--	--
--	--	--	--	--
--	--	--	--	--
--	--	--	--	--
--	--	--	--	--
--	--	--	--	--
--	--	--	--	--
--	--	--	--	--
--	--	--	--	--
--	--	--	--	--
--	--	--	--	--
--	--	--	--	--
--	--	--	--	--
--	--	--	--	--
--	--	--	--	--
--	--	--	--	--
--	--	--	--	--
--	--	--	--	--
--	--	--	--	--
--	--	--	--	--
--	--	--	--	--
--	--	--	--	--
--	--	--	--	--
--	--	--	--	--
--	--	--	--	--
--	--	--	--	--
--	--	--	--	--
--	--	--	--	--
--	--	--	--	--
--	--	--	--	--
--	--	--	--	--
--	--	--	--	--
--	--	--	--	--
--	--	--	--	--
--	--	--	--	--
--	--	--	--	--
--	--	--	--	--
--	--	--	--	--
--	--	--	--	--
--	--	--	--	--
--	--	--	--	--
--	--	--	--	--
--	--	--	--	--
--	--	--	--	--
--	--	--	--	--
--	--	--	--	--
--	--	--	--	--
--	--	--	--	--
--	--	--	--	--
--	--	--	--	--
--	--	--	--	--
--	--	--	--	--
--	--	--	--	--
--	--	--	--	--
--	--	--	--	--
--	--	--	--	--
--	--	--	--	--
--	--	--	--	--
--	--	--	--	--
--	--	--	--	--
--	--	--	--	--
--	--	--	--	--
--	--	--	--	--
--	--	--	--	--
--	--	--	--	--
--	--	--	--	--
--	--	--	--	--
--	--	--	--	--
--	--	--	--	--
--	--	--	--	--
--	--	--	--	--
--	--	--	--	--
--	--	--	--	--
--	--	--	--	--
--	--	--	--	--
--	--	--	--	--
--	--	--	--	--
--	--	--	--	--
--	--	--	--	--
--	--	--	--	--
--	--	--	--	--
--	--	--	--	--
--	--	--	--	--
--	--	--	--	--
--	--	--	--	--
--	--	--	--	--
--	--	--	--	--
--	--	--	--	--
--	--	--	--	--
--	--	--	--	--
--	--	--	--	--
--	--	--	--	--
--	--	--	--	--
--	--	--	--	--
--	--	--	--	--
--	--	--	--	--
--	--	--	--	--
--	--	--	--	--
--	--	--	--	--
--	--	--	--	--
--	--	--	--	--
--	--	--	--	--
--	--	--	--	--
--	--	--	--	--
--	--	--	--	--
--	--	--	--	--
--	--	--	--	--
--	--	--	--	--
--	--	--	--	--
--	--	--	--	--
--	--	--	--	--
--	--	--	--	--
--	--	--	--	--
--	--	--	--	--
--	--	--	--	--
--	--	--	--	--
--	--	--	--	--
--	--	--	--	--
--	--	--	--	--
--	--	--	--	--
--	--	--	--	--
--	--	--	--	--
--	--	--	--	--
--	--	--	--	--
--	--	--	--	--
--	--	--	--	--
--	--	--	--	--
--	--	--	--	--
--	--	--	--	--
--	--	--	--	--
--	--	--	--	--
--	--	--	--	--
--	--	--	--	--
--	--	--	--	--
--	--	--	--	--
--	--	--	--	--
--	--	--	--	--
--	--	--	--	--
--	--	--	--	--
--	--	--	--	--
--	--	--	--	--
--	--	--	--	--
--	--	--	--	--
--	--	--	--	--
--	--	--	--	--
--	--	--	--	--
--	--	--	--	--
--	--	--	--	--
--	--	--	--	--
--	--	--	--	--
--	--	--	--	--
--	--	--	--	--
--	--	--	--	--
--	--	--	--	--
--	--	--	--	--
--	--	--	--	--
--	--	--	--	--
--	--	--	--	--
--	--	--	--	--
--	--	--	--	--
--	--	--	--	--
--	--	--	--	--
--	--	--	--	--
--	--	--	--	--
--	--	--	--	--
--	--	--	--	--
--	--	--	--	--
--	--	--	--	--
--	--	--	--	--
--	--	--	--	--
--	--	--	--	--
--	--	--	--	--
--	--	--	--	--
--	--	--	--	--
--	--	--	--	--
--	--	--	--	--
--	--	--	--	--
--	--	--	--	--
--	--	--	--	--
--	--	--	--	--
--	--	--	--	--
--	--	--	--	--
--	--	--	--	--
--	--	--	--	--
--	--	--	--	--
--	--	--	--	--
--	--	--	--	--
--	--	--	--	--
--	--	--	--	--
--	--	--	--	--
--	--	--	--	--
--	--	--	--	--
--	--	--	--	--
--	--	--	--	--
--	--	--	--	--
--	--	--	--	--
--	--	--	--	--
--	--	--	--	--
--	--	--	--	--
--	--	--	--	--
--	--	--	--	--
--	--	--	--	--
--	--	--	--	--
--	--	--	--	--
--	--	--	--	--
--	--	--	--	--
--	--	--	--	--
--	--	--	--	--
--	--	--	--	--
--	--	--	--	--
--	--	--	--	--
--	--	--	--	--
--	--	--	--	--
--	--	--	--	--
--	--	--	--	--
--	--	--	--	--
--	--	--	--	--
--	--	--	--	--
--	--	--	--	--
--	--	--	--	--
--	--	--	--	--
--	--	--	--	--
--	--	--	--	--
--	--	--	--	--
--	--	--	--	--
--	--	--	--	--
--	--	--	--	--
--	--	--	--	--
--	--	--	--	--
--	--	--	--	--
--	--	--	--	--
--	--	--	--	--
--	--	--	--	--
--	--	--	--	--
--	--	--	--	--
--	--	--	--	--
--	--	--	--	--
--	--	--	--	--
--	--	--	--	--
--	--	--	--	--
--	--	--	--	--
--	--	--	--	--
--	--	--	--	--
--	--	--	--	--
--	--	--	--	--
--	--	--	--	--
--	--	--	--	--
--	--	--	--	--
--	--	--	--	--
--	--	--	--	--
--	--	--	--	--
--	--	--	--	--
--	--	--	--	--
--	--	--	--	--
--	--	--	--	--
--	--	--	--	--
--	--	--	--	--
--	--	--	--	--
--	--	--	--	--
--	--	--	--	--
--	--	--	--	--
--	--	--	--	--
--	--	--	--	--
--	--	--	--	--
--	--	--	--	--
--	--	--	--	--
--	--	--	--	--
--	--	--	--	--
--	--	--	--	--
--	--	--	--	--
--	--	--	--	--
--	--	--	--	--
--	--	--	--	--
--	--	--	--	--
--	--	--	--	--
--	--	--	--	--
--	--	--	--	--
--	--	--	--	--
--	--	--	--	--
--	--	--	--	--
--	--	--	--	--
--	--	--	--	--
--	--	--	--	--
--	--	--	--	--
--	--	--	--	--
--	--	--	--	--
--	--	--	--	--
--	--	--	--	--
--	--	--	--	--
--	--	--	--	--
--	--	--	--	--
--	--	--	--	--
--	--	--	--	--
--	--	--	--	--
--	--	--	--	--
--	--	--	--	--
--	--	--	--	--
--	--	--	--	--
--	--	--	--	--
--	--	--	--	--
--	--	--	--	--
--	--	--	--	--
--	--	--	--	--
--	--	--	--	--
--	--	--	--	--
--	--	--	--	--
--	--	--	--	--
--	--	--	--	--
--	--	--	--	--
--	--	--	--	--
--	--	--	--	--
--	--	--	--	--
--	--	--	--	--
--	--	--	--	--
--	--	--	--	--
--	--	--	--	--
--	--	--	--	--
--	--	--	--	--
--	--	--	--	--
--	--	--	--	--
--	--	--	--	--
--	--	--	--	--
--	--	--	--	--
--	--	--	--	--
--	--	--	--	--
--	--	--	--	--
--	--	--	--	--
--	--	--	--	--
--	--	--	--	--
--	--	--	--	--
--	--	--	--	--
--	--	--	--	--
--	--	--	--	--
--	--	--	--	--
--	--	--	--	--
--	--	--	--	--
--	--	--	--	--
--	--	--	--	--
--	--	--	--	--
--	--	--	--	--
--	--	--	--	--
--	--	--	--	--
--	--	--	--	--
--	--	--	--	--
--	--	--	--	--
--	--	--	--	--
--	--	--	--	--
--	--	--	--	--
--	--	--	--	--
--	--	--	--	--
--	--	--	--	--
--	--	--	--	--
--	--	--	--	--
--	--	--	--	--
--	--	--	--	--
--	--	--	--	--
--	--	--	--	--
--	--	--	--	--
--	--	--	--	--
--	--	--	--	--
--	--	--	--	--
--	--	--	--	--
--	--	--	--	--
--	--	--	--	--
--	--	--	--	--
--	--	--	--	--
--	--	--	--	--
--	--	--	--	--
--	--	--	--	--
--	--	--	--	--
--	--	--	--	--
--	--	--	--	--
--	--	--	--	--
--	--	--	--	--
--	--	--	--	--
--	--	--	--	--
--	--	--	--	--
--	--	--	--	--
--	--	--	--	--
--	--	--	--	--
--	--	--	--	--
--	--	--	--	--
--	--	--	--	--
--	--	--	--	--
--	--	--	--	--
--	--	--	--	--
--	--	--	--	--
--	--	--	--	--
--	--	--	--	--
--	--	--	--	--
--	--	--	--	--
--	--	--	--	--

## Sheet: Figure 2g
Figure 2g. WT contour plots of Co/Co3O4/CoB, Co foil, CoB, and Co3O4.
Co/Co3O4/CoB-K (Å-1)	R (Å)	Z (arb. units)		Co-K (Å-1)	R (Å)	Z (arb. units)		CoB-K (Å-1)	R (Å)	Z (arb. units)		Co3O4-K (Å-1)	R (Å)	Z (arb. units)
-13.8	0	0.00252		-14.4	0	0.00108		-13.85	0	0.00726		-13.75	0	0.00124
-13.8	0.02174	0.00519		-14.4	0.02083	0.00219		-13.85	0.02166	0.01505		-13.75	0.02182	0.00286
-13.8	0.04348	0.00707		-14.4	0.04167	0.00306		-13.85	0.04332	0.02099		-13.75	0.04364	0.00495
-13.8	0.06522	0.00813		-14.4	0.0625	0.00362		-13.85	0.06498	0.02511		-13.75	0.06545	0.0072
-13.8	0.08696	0.00861		-14.4	0.08333	0.00392		-13.85	0.08664	0.02803		-13.75	0.08727	0.00927
-13.8	0.1087	0.00866		-14.4	0.10417	0.00393		-13.85	0.1083	0.02994		-13.75	0.10909	0.01084
-13.8	0.13044	0.00842		-14.4	0.125	0.00369		-13.85	0.12996	0.03088		-13.75	0.13091	0.01171
-13.8	0.15217	0.00805		-14.4	0.14583	0.00327		-13.85	0.15163	0.03087		-13.75	0.15273	0.01186
-13.8	0.17391	0.00769		-14.4	0.16667	0.00284		-13.85	0.17328	0.02992		-13.75	0.17455	0.0114
-13.8	0.19565	0.00743		-14.4	0.1875	0.00257		-13.85	0.19495	0.02811		-13.75	0.19636	0.01063
-13.8	0.21739	0.00726		-14.4	0.20833	0.00254		-13.85	0.21661	0.02563		-13.75	0.21818	0.00987
-13.8	0.23913	0.00708		-14.4	0.22917	0.00263		-13.85	0.23827	0.02274		-13.75	0.24	0.00936
-13.8	0.26087	0.00678		-14.4	0.25	0.00265		-13.85	0.25993	0.01974		-13.75	0.26182	0.00911
-13.8	0.28261	0.00626		-14.4	0.27083	0.00249		-13.85	0.28159	0.01695		-13.75	0.28364	0.00887
-13.8	0.30435	0.0055		-14.4	0.29167	0.00211		-13.85	0.30325	0.01455		-13.75	0.30545	0.00839
-13.8	0.32609	0.00453		-14.4	0.3125	0.00157		-13.85	0.32491	0.0126		-13.75	0.32727	0.00748
-13.8	0.34783	0.00345		-14.4	0.33333	0.000923227		-13.85	0.34657	0.01095		-13.75	0.34909	0.00613
-13.8	0.36956	0.00244		-14.4	0.35417	0.000280963		-13.85	0.36823	0.00943		-13.75	0.37091	0.00447
-13.8	0.3913	0.00175		-14.4	0.375	0.000348087		-13.85	0.38989	0.00787		-13.75	0.39273	0.00271
-13.8	0.41304	0.00167		-14.4	0.39583	0.00079365		-13.85	0.41155	0.00625		-13.75	0.41455	0.0014
-13.8	0.43478	0.00199		-14.4	0.41667	0.00108		-13.85	0.43321	0.0046		-13.75	0.43636	0.00175
-13.8	0.45652	0.00232		-14.4	0.4375	0.00122		-13.85	0.45487	0.00304		-13.75	0.45818	0.0028
-13.8	0.47826	0.00248		-14.4	0.45833	0.00121		-13.85	0.47653	0.00171		-13.75	0.48	0.00359
-13.8	0.5	0.00245		-14.4	0.47917	0.00113		-13.85	0.4982	0.000935489		-13.75	0.50182	0.004
-13.8	0.52174	0.00227		-14.4	0.5	0.00103		-13.85	0.51986	0.00109		-13.75	0.52364	0.00403
-13.8	0.54348	0.002		-14.4	0.52083	0.00101		-13.85	0.54152	0.00152		-13.75	0.54546	0.00376
-13.8	0.56522	0.00172		-14.4	0.54167	0.00108		-13.85	0.56318	0.00183		-13.75	0.56727	0.0033
-13.8	0.58696	0.00148		-14.4	0.5625	0.00123		-13.85	0.58484	0.00201		-13.75	0.58909	0.00274
-13.8	0.6087	0.00133		-14.4	0.58333	0.0014		-13.85	0.6065	0.00211		-13.75	0.61091	0.00218
-13.8	0.63043	0.00126		-14.4	0.60417	0.00156		-13.85	0.62816	0.00218		-13.75	0.63273	0.00169
-13.8	0.65217	0.00126		-14.4	0.625	0.00169		-13.85	0.64982	0.00226		-13.75	0.65455	0.00135
-13.8	0.67391	0.0013		-14.4	0.64583	0.00176		-13.85	0.67148	0.00233		-13.75	0.67636	0.00123
-13.8	0.69565	0.00135		-14.4	0.66667	0.00179		-13.85	0.69314	0.0024		-13.75	0.69818	0.00134
-13.8	0.71739	0.00143		-14.4	0.6875	0.00177		-13.85	0.7148	0.00244		-13.75	0.72	0.00158
-13.8	0.73913	0.00151		-14.4	0.70833	0.00171		-13.85	0.73646	0.00245		-13.75	0.74182	0.00187
-13.8	0.76087	0.00159		-14.4	0.72917	0.00161		-13.85	0.75812	0.00243		-13.75	0.76364	0.00215
-13.8	0.78261	0.00165		-14.4	0.75	0.00149		-13.85	0.77978	0.00238		-13.75	0.78546	0.00238
-13.8	0.80435	0.00169		-14.4	0.77083	0.00135		-13.85	0.80144	0.0023		-13.75	0.80727	0.00255
-13.8	0.82609	0.0017		-14.4	0.79167	0.00121		-13.85	0.8231	0.00221		-13.75	0.82909	0.00264
-13.8	0.84783	0.00168		-14.4	0.8125	0.00106		-13.85	0.84476	0.0021		-13.75	0.85091	0.00266
-13.8	0.86957	0.00162		-14.4	0.83333	0.000927984		-13.85	0.86643	0.00198		-13.75	0.87273	0.00261
-13.8	0.8913	0.00153		-14.4	0.85417	0.000804143		-13.85	0.88809	0.00184		-13.75	0.89455	0.0025
-13.8	0.91304	0.00143		-14.4	0.875	0.000693367		-13.85	0.90975	0.00169		-13.75	0.91636	0.00235
-13.8	0.93478	0.0013		-14.4	0.89583	0.000596112		-13.85	0.93141	0.00154		-13.75	0.93818	0.00217
-13.8	0.95652	0.00117		-14.4	0.91667	0.00051175		-13.85	0.95307	0.00139		-13.75	0.96	0.00196
-13.8	0.97826	0.00104		-14.4	0.9375	0.000439008		-13.85	0.97473	0.00124		-13.75	0.98182	0.00175
-13.8	1	0.000909357		-14.4	0.95833	0.000376336		-13.85	0.99639	0.00109		-13.75	1.00364	0.00154
-13.8	1.02174	0.000784582		-14.4	0.97917	0.000322195		-13.85	1.01805	0.000943038		-13.75	1.02546	0.00133
-13.8	1.04348	0.000668502		-14.4	1	0.000275217		-13.85	1.03971	0.000809784		-13.75	1.04727	0.00114
-13.8	1.06522	0.000562849		-14.4	1.02083	0.000234277		-13.85	1.06137	0.000687579		-13.75	1.06909	0.000959492
-13.8	1.08696	0.000468532		-14.4	1.04167	0.000198499		-13.85	1.08303	0.000577446		-13.75	1.09091	0.000800457
-13.8	1.1087	0.000385792		-14.4	1.0625	0.000167214		-13.85	1.10469	0.000479804		-13.75	1.11273	0.000660398
-13.8	1.13044	0.000314358		-14.4	1.08333	0.000139909		-13.85	1.12635	0.000394558		-13.75	1.13454	0.000539116
-13.8	1.15217	0.000253587		-14.4	1.10417	0.000116179		-13.85	1.14801	0.000321206		-13.75	1.15636	0.000435698
-13.8	1.17391	0.000202596		-14.4	1.125	9.56834e-05		-13.85	1.16968	0.000258947		-13.75	1.17818	0.000348759
-13.8	1.19565	0.000160362		-14.4	1.14583	7.81204e-05		-13.85	1.19134	0.000206788		-13.75	1.2	0.000276629
-13.8	1.21739	0.000125804		-14.4	1.16667	6.32059e-05		-13.85	1.213	0.000163628		-13.75	1.22182	0.000217517
-13.8	1.23913	9.78525e-05		-14.4	1.1875	5.0666e-05		-13.85	1.23466	0.000128335		-13.75	1.24364	0.000169625
-13.8	1.26087	7.54916e-05		-14.4	1.20833	4.02335e-05		-13.85	1.25632	9.97975e-05		-13.75	1.26546	0.000131236
-13.8	1.28261	5.7788e-05		-14.4	1.22917	3.16493e-05		-13.85	1.27798	7.69715e-05		-13.75	1.28727	0.000100773
-13.8	1.30435	4.39095e-05		-14.4	1.25	2.4665e-05		-13.85	1.29964	5.89011e-05		-13.75	1.30909	7.68249e-05
-13.8	1.32609	3.31309e-05		-14.4	1.27083	1.90466e-05		-13.85	1.3213	4.47363e-05		-13.75	1.33091	5.81654e-05
-13.8	1.34783	2.48334e-05		-14.4	1.29167	1.45782e-05		-13.85	1.34296	3.3737e-05		-13.75	1.35273	4.37471e-05
-13.8	1.36956	1.8499e-05		-14.4	1.3125	1.10644e-05		-13.85	1.36462	2.5272e-05		-13.75	1.37454	3.26935e-05
-13.8	1.3913	1.37009e-05		-14.4	1.33333	8.33171e-06		-13.85	1.38628	1.88124e-05		-13.75	1.39636	2.42827e-05
-13.8	1.41304	1.0093e-05		-14.4	1.35417	6.22923e-06		-13.85	1.40794	1.39226e-05		-13.75	1.41818	1.79281e-05
-13.8	1.43478	7.39855e-06		-14.4	1.375	4.62821e-06		-13.85	1.4296	1.02486e-05		-13.75	1.44	1.31597e-05
-13.8	1.45652	5.39892e-06		-14.4	1.39583	3.42078e-06		-13.85	1.45126	7.50739e-06		-13.75	1.46182	9.60492e-06
-13.8	1.47826	3.92353e-06		-14.4	1.41667	2.51815e-06		-13.85	1.47292	5.47522e-06		-13.75	1.48364	6.97154e-06
-13.8	1.5	2.84072e-06		-14.4	1.4375	1.84853e-06		-13.85	1.49459	3.97748e-06		-13.75	1.50546	5.03268e-06
-13.8	1.52174	2.04987e-06		-14.4	1.45833	1.35489e-06		-13.85	1.51625	2.87944e-06		-13.75	1.52727	3.61367e-06
-13.8	1.54348	1.47477e-06		-14.4	1.47917	9.92668e-07		-13.85	1.53791	2.07819e-06		-13.75	1.54909	2.58116e-06
-13.8	1.56522	1.0582e-06		-14.4	1.5	7.27627e-07		-13.85	1.55957	1.49592e-06		-13.75	1.57091	1.83417e-06
-13.8	1.58696	7.57512e-07		-14.4	1.52083	5.33886e-07		-13.85	1.58123	1.07429e-06		-13.75	1.59273	1.29675e-06
-13.8	1.6087	5.41138e-07		-14.4	1.54167	3.92171e-07		-13.85	1.60289	7.69914e-07		-13.75	1.61454	9.12242e-07
-13.8	1.63044	3.85857e-07		-14.4	1.5625	2.88317e-07		-13.85	1.62455	5.50751e-07		-13.75	1.63636	6.38612e-07
-13.8	1.65217	2.74681e-07		-14.4	1.58333	2.12015e-07		-13.85	1.64621	3.93296e-07		-13.75	1.65818	4.44919e-07
-13.8	1.67391	1.95247e-07		-14.4	1.60417	1.55813e-07		-13.85	1.66787	2.8039e-07		-13.75	1.68	3.0852e-07
-13.8	1.69565	1.38592e-07		-14.4	1.625	1.14335e-07		-13.85	1.68953	1.99565e-07		-13.75	1.70182	2.12956e-07
-13.8	1.71739	9.82467e-08		-14.4	1.64583	8.3694e-08		-13.85	1.71119	1.41795e-07		-13.75	1.72364	1.46334e-07
-13.8	1.73913	6.95549e-08		-14.4	1.66667	6.1064e-08		-13.85	1.73285	1.00567e-07		-13.75	1.74546	1.00114e-07
-13.8	1.76087	4.91758e-08		-14.4	1.6875	4.43757e-08		-13.85	1.75451	7.11882e-08		-13.75	1.76727	6.81994e-08
-13.8	1.78261	3.47181e-08		-14.4	1.70833	3.21018e-08		-13.85	1.77617	5.0287e-08		-13.75	1.78909	4.62639e-08
-13.8	1.80435	2.44731e-08		-14.4	1.72917	2.31077e-08		-13.85	1.79783	3.54427e-08		-13.75	1.81091	3.1255e-08
-13.8	1.82609	1.72221e-08		-14.4	1.75	1.65462e-08		-13.85	1.8195	2.492e-08		-13.75	1.83273	2.10302e-08
-13.8	1.84783	1.20968e-08		-14.4	1.77083	1.17835e-08		-13.85	1.84116	1.74762e-08		-13.75	1.85455	1.40943e-08
-13.8	1.86956	8.47923e-09		-14.4	1.79167	8.34531e-09		-13.85	1.86282	1.22224e-08		-13.75	1.87636	9.40896e-09
-13.8	1.8913	5.93007e-09		-14.4	1.8125	5.87755e-09		-13.85	1.88448	8.52324e-09		-13.75	1.89818	6.25686e-09
-13.8	1.91304	4.13704e-09		-14.4	1.83333	4.11669e-09		-13.85	1.90614	5.92566e-09		-13.75	1.92	4.14475e-09
-13.8	1.93478	2.87846e-09		-14.4	1.85417	2.86767e-09		-13.85	1.9278	4.10672e-09		-13.75	1.94182	2.73511e-09
-13.8	1.95652	1.99704e-09		-14.4	1.875	1.98695e-09		-13.85	1.94946	2.83681e-09		-13.75	1.96364	1.79798e-09
-13.8	1.97826	1.38131e-09		-14.4	1.89583	1.36953e-09		-13.85	1.97112	1.95298e-09		-13.75	1.98546	1.17741e-09
-13.8	2	9.52371e-10		-14.4	1.91667	9.3918e-10		-13.85	1.99278	1.33987e-09		-13.75	2.00727	7.68059e-10
-13.8	2.02174	6.54431e-10		-14.4	1.9375	6.40882e-10		-13.85	2.01444	9.1598e-10		-13.75	2.02909	4.99089e-10
-13.8	2.04348	4.48136e-10		-14.4	1.95833	4.35238e-10		-13.85	2.0361	6.23941e-10		-13.75	2.05091	3.23049e-10
-13.8	2.06522	3.0577e-10		-14.4	1.97917	2.94213e-10		-13.85	2.05776	4.23457e-10		-13.75	2.07273	2.08283e-10
-13.8	2.08696	2.07863e-10		-14.4	2	1.97991e-10		-13.85	2.07942	2.86329e-10		-13.75	2.09455	1.3376e-10
-13.8	2.1087	1.40774e-10		-14.4	2.02083	1.32661e-10		-13.85	2.10108	1.92882e-10		-13.75	2.11636	8.55613e-11
-13.8	2.13043	9.49735e-11		-14.4	2.04167	8.85144e-11		-13.85	2.12274	1.29443e-10		-13.75	2.13818	5.45136e-11
-13.8	2.15217	6.38255e-11		-14.4	2.0625	5.88186e-11		-13.85	2.1444	8.65402e-11		-13.75	2.16	3.45949e-11
-13.8	2.17391	4.27248e-11		-14.4	2.08333	3.89312e-11		-13.85	2.16607	5.76367e-11		-13.75	2.18182	2.1868e-11
-13.8	2.19565	2.84871e-11		-14.4	2.10417	2.56692e-11		-13.85	2.18773	3.82402e-11		-13.75	2.20364	1.37694e-11
-13.8	2.21739	1.89186e-11		-14.4	2.125	1.68617e-11		-13.85	2.20939	2.52743e-11		-13.75	2.22546	8.63701e-12
-13.8	2.23913	1.25141e-11		-14.4	2.14583	1.10359e-11		-13.85	2.23105	1.66409e-11		-13.75	2.24727	5.39764e-12
-13.8	2.26087	8.24468e-12		-14.4	2.16667	7.19717e-12		-13.85	2.25271	1.09147e-11		-13.75	2.26909	3.36129e-12
-13.8	2.28261	5.41026e-12		-14.4	2.1875	4.67731e-12		-13.85	2.27437	7.13174e-12		-13.75	2.29091	2.08622e-12
-13.8	2.30435	3.53617e-12		-14.4	2.20833	3.02927e-12		-13.85	2.29603	4.64225e-12		-13.75	2.31273	1.29089e-12
-13.8	2.32609	2.30211e-12		-14.4	2.22917	1.95527e-12		-13.85	2.31769	3.01037e-12		-13.75	2.33454	7.96618e-13
-13.8	2.34783	1.4928e-12		-14.4	2.25	1.25783e-12		-13.85	2.33935	1.94481e-12		-13.75	2.35636	4.90495e-13
-13.8	2.36957	9.64215e-13		-14.4	2.27083	8.06482e-13		-13.85	2.36101	1.25173e-12		-13.75	2.37818	3.01495e-13
-13.8	2.3913	6.20368e-13		-14.4	2.29167	5.15393e-13		-13.85	2.38267	8.02659e-13		-13.75	2.4	1.85124e-13
-13.8	2.41304	3.97596e-13		-14.4	2.3125	3.28292e-13		-13.85	2.40433	5.12802e-13		-13.75	2.42182	1.13632e-13
-13.8	2.43478	2.53842e-13		-14.4	2.33333	2.08432e-13		-13.85	2.42599	3.26422e-13		-13.75	2.44364	6.97817e-14
-13.8	2.45652	1.61446e-13		-14.4	2.35417	1.31902e-13		-13.85	2.44765	2.07029e-13		-13.75	2.46546	4.29079e-14
-13.8	2.47826	1.02293e-13		-14.4	2.375	8.32009e-14		-13.85	2.46931	1.30833e-13		-13.75	2.48727	2.64383e-14
-13.8	2.5	6.45711e-14		-14.4	2.39583	5.23105e-14		-13.85	2.49098	8.23863e-14		-13.75	2.50909	1.63353e-14
-13.8	2.52174	4.06084e-14		-14.4	2.41667	3.27818e-14		-13.85	2.51264	5.16955e-14		-13.75	2.53091	1.01261e-14
-13.8	2.54348	2.54446e-14		-14.4	2.4375	2.04766e-14		-13.85	2.5343	3.23241e-14		-13.75	2.55273	6.29927e-15
-13.8	2.56522	1.58851e-14		-14.4	2.45833	1.27485e-14		-13.85	2.55596	2.01413e-14		-13.75	2.57455	3.93255e-15
-13.8	2.58696	9.8814e-15		-14.4	2.47917	7.91107e-15		-13.85	2.57762	1.25069e-14		-13.75	2.59636	2.46303e-15
-13.8	2.6087	6.12481e-15		-14.4	2.5	4.89306e-15		-13.85	2.59928	7.73969e-15		-13.75	2.61818	1.54686e-15
-13.8	2.63043	3.78294e-15		-14.4	2.52083	3.01641e-15		-13.85	2.62094	4.77333e-15		-13.75	2.64	9.73441e-16
-13.8	2.65217	2.32831e-15		-14.4	2.54167	1.85337e-15		-13.85	2.6426	2.93397e-15		-13.75	2.66182	6.13333e-16
-13.8	2.67391	1.42805e-15		-14.4	2.5625	1.13499e-15		-13.85	2.66426	1.79736e-15		-13.75	2.68364	3.86585e-16
-13.8	2.69565	8.72868e-16		-14.4	2.58333	6.92749e-16		-13.85	2.68592	1.09741e-15		-13.75	2.70546	2.43556e-16
-13.8	2.71739	5.31704e-16		-14.4	2.60417	4.21415e-16		-13.85	2.70758	6.67829e-16		-13.75	2.72727	1.53261e-16
-13.8	2.73913	3.22789e-16		-14.4	2.625	2.55501e-16		-13.85	2.72924	4.05074e-16		-13.75	2.74909	9.6262e-17
-13.8	2.76087	1.95302e-16		-14.4	2.64583	1.54391e-16		-13.85	2.7509	2.44896e-16		-13.75	2.77091	6.03146e-17
-13.8	2.78261	1.17773e-16		-14.4	2.66667	9.29813e-17		-13.85	2.77256	1.47575e-16		-13.75	2.79273	3.76816e-17
-13.8	2.80435	7.0785e-17		-14.4	2.6875	5.58099e-17		-13.85	2.79422	8.86411e-17		-13.75	2.81454	2.34645e-17
-13.8	2.82609	4.24038e-17		-14.4	2.70833	3.33864e-17		-13.85	2.81588	5.30703e-17		-13.75	2.83636	1.45592e-17
-13.8	2.84783	2.53188e-17		-14.4	2.72917	1.99053e-17		-13.85	2.83755	3.16713e-17		-13.75	2.85818	8.99925e-18
-13.8	2.86957	1.50682e-17		-14.4	2.75	1.18279e-17		-13.85	2.85921	1.884e-17		-13.75	2.88	5.54037e-18
-13.8	2.8913	8.93857e-18		-14.4	2.77083	7.00473e-18		-13.85	2.88087	1.11712e-17		-13.75	2.90182	3.39687e-18
-13.8	2.91304	5.28524e-18		-14.4	2.79167	4.13444e-18		-13.85	2.90253	6.60271e-18		-13.75	2.92364	2.07388e-18
-13.8	2.93478	3.11499e-18		-14.4	2.8125	2.43212e-18		-13.85	2.92419	3.89e-18		-13.75	2.94545	1.26073e-18
-13.8	2.95652	1.82998e-18		-14.4	2.83333	1.42592e-18		-13.85	2.94585	2.28445e-18		-13.75	2.96727	7.63099e-19
-13.8	2.97826	1.07161e-18		-14.4	2.85417	8.33211e-19		-13.85	2.96751	1.33727e-18		-13.75	2.98909	4.59879e-19
-13.8	3	6.25499e-19		-14.4	2.875	4.85245e-19		-13.85	2.98917	7.80297e-19		-13.75	3.01091	2.75935e-19
-13.8	3.02174	3.63929e-19		-14.4	2.89583	2.81655e-19		-13.85	3.01083	4.5384e-19		-13.75	3.03273	1.64842e-19
-13.8	3.04348	2.11061e-19		-14.4	2.91667	1.62939e-19		-13.85	3.03249	2.63116e-19		-13.75	3.05455	9.80469e-20
-13.8	3.06522	1.22011e-19		-14.4	2.9375	9.39476e-20		-13.85	3.05415	1.52051e-19		-13.75	3.07636	5.80639e-20
-13.8	3.08696	7.0305e-20		-14.4	2.95833	5.39887e-20		-13.85	3.07581	8.75845e-20		-13.75	3.09818	3.42369e-20
-13.8	3.1087	4.03803e-20		-14.4	2.97917	3.09227e-20		-13.85	3.09747	5.02874e-20		-13.75	3.12	2.01005e-20
-13.8	3.13043	2.31177e-20		-14.4	3	1.76528e-20		-13.85	3.11913	2.87794e-20		-13.75	3.14182	1.17504e-20
-13.8	3.15217	1.3192e-20		-14.4	3.02083	1.00441e-20		-13.85	3.14079	1.6417e-20		-13.75	3.16364	6.83981e-21
-13.8	3.17391	7.50347e-21		-14.4	3.04167	5.69601e-21		-13.85	3.16246	9.33444e-21		-13.75	3.18546	3.96453e-21
-13.8	3.19565	4.25398e-21		-14.4	3.0625	3.21956e-21		-13.85	3.18412	5.29012e-21		-13.75	3.20727	2.28827e-21
-13.8	3.21739	2.40385e-21		-14.4	3.08333	1.81381e-21		-13.85	3.20578	2.98828e-21		-13.75	3.22909	1.31522e-21
-13.8	3.23913	1.35392e-21		-14.4	3.10417	1.01848e-21		-13.85	3.22744	1.68249e-21		-13.75	3.25091	7.52807e-22
-13.8	3.26087	7.60064e-22		-14.4	3.125	5.70014e-22		-13.85	3.2491	9.44183e-22		-13.75	3.27273	4.2911e-22
-13.8	3.28261	4.25278e-22		-14.4	3.14583	3.17972e-22		-13.85	3.27076	5.28115e-22		-13.75	3.29454	2.43594e-22
-13.8	3.30435	2.37168e-22		-14.4	3.16667	1.76792e-22		-13.85	3.29242	2.9442e-22		-13.75	3.31636	1.37717e-22
-13.8	3.32609	1.31825e-22		-14.4	3.1875	9.79736e-23		-13.85	3.31408	1.63595e-22		-13.75	3.33818	7.75428e-23
-13.8	3.34783	7.30284e-23		-14.4	3.20833	5.41162e-23		-13.85	3.33574	9.06005e-23		-13.75	3.36	4.34851e-23
-13.8	3.36957	4.03213e-23		-14.4	3.22917	2.97932e-23		-13.85	3.3574	5.00091e-23		-13.75	3.38182	2.42881e-23
-13.8	3.3913	2.21882e-23		-14.4	3.25	1.63485e-23		-13.85	3.37906	2.75119e-23		-13.75	3.40364	1.35117e-23
-13.8	3.41304	1.21689e-23		-14.4	3.27083	8.94151e-24		-13.85	3.40072	1.5085e-23		-13.75	3.42545	7.48686e-24
-13.8	3.43478	6.65144e-24		-14.4	3.29167	4.87431e-24		-13.85	3.42238	8.24358e-24		-13.75	3.44727	4.1321e-24
-13.8	3.45652	3.62338e-24		-14.4	3.3125	2.6484e-24		-13.85	3.44404	4.48987e-24		-13.75	3.46909	2.27161e-24
-13.8	3.47826	1.96717e-24		-14.4	3.33333	1.43424e-24		-13.85	3.4657	2.43721e-24		-13.75	3.49091	1.24393e-24
-13.8	3.5	1.06438e-24		-14.4	3.35417	7.74152e-25		-13.85	3.48737	1.31854e-24		-13.75	3.51273	6.78521e-25
-13.8	3.52174	5.73949e-25		-14.4	3.375	4.1648e-25		-13.85	3.50902	7.1094e-25		-13.75	3.53455	3.68677e-25
-13.8	3.54348	3.0844e-25		-14.4	3.39583	2.23318e-25		-13.85	3.53069	3.82039e-25		-13.75	3.55636	1.99549e-25
-13.8	3.56522	1.6519e-25		-14.4	3.41667	1.19347e-25		-13.85	3.55235	2.04604e-25		-13.75	3.57818	1.07593e-25
-13.8	3.58696	8.81683e-26		-14.4	3.4375	6.35709e-26		-13.85	3.57401	1.09208e-25		-13.75	3.6	5.779e-26
-13.8	3.6087	4.68978e-26		-14.4	3.45833	3.37489e-26		-13.85	3.59567	5.80926e-26		-13.75	3.62182	3.09217e-26
-13.8	3.63043	2.486e-26		-14.4	3.47917	1.78572e-26		-13.85	3.61733	3.07975e-26		-13.75	3.64364	1.64825e-26
-13.8	3.65217	1.31328e-26		-14.4	3.5	9.41705e-27		-13.85	3.63899	1.62717e-26		-13.75	3.66546	8.75257e-27
-13.8	3.67391	6.9138e-27		-14.4	3.52083	4.94953e-27		-13.85	3.66065	8.56791e-27		-13.75	3.68727	4.63029e-27
-13.8	3.69565	3.62727e-27		-14.4	3.54167	2.59273e-27		-13.85	3.68231	4.49611e-27		-13.75	3.70909	2.44032e-27
-13.8	3.71739	1.89646e-27		-14.4	3.5625	1.3536e-27		-13.85	3.70397	2.35135e-27		-13.75	3.73091	1.28131e-27
-13.8	3.73913	9.88111e-28		-14.4	3.58333	7.04308e-28		-13.85	3.72563	1.22551e-27		-13.75	3.75273	6.70249e-28
-13.8	3.76087	5.13057e-28		-14.4	3.60417	3.65233e-28		-13.85	3.74729	6.36546e-28		-13.75	3.77454	3.493e-28
-13.8	3.78261	2.65474e-28		-14.4	3.625	1.8876e-28		-13.85	3.76895	3.29501e-28		-13.75	3.79636	1.81361e-28
-13.8	3.80435	1.3689e-28		-14.4	3.64583	9.72255e-29		-13.85	3.79061	1.69979e-28		-13.75	3.81818	9.38164e-29
-13.8	3.82609	7.03419e-29		-14.4	3.66667	4.99088e-29		-13.85	3.81227	8.73868e-29		-13.75	3.84	4.8351e-29
-13.8	3.84783	3.60204e-29		-14.4	3.6875	2.55328e-29		-13.85	3.83393	4.47718e-29		-13.75	3.86182	2.48272e-29
-13.8	3.86957	1.83812e-29		-14.4	3.70833	1.30179e-29		-13.85	3.8556	2.28598e-29		-13.75	3.88364	1.27014e-29
-13.8	3.8913	9.34736e-30		-14.4	3.72917	6.6146e-30		-13.85	3.87726	1.16317e-29		-13.75	3.90545	6.47405e-30
-13.8	3.91304	4.73688e-30		-14.4	3.75	3.34952e-30		-13.85	3.89892	5.89823e-30		-13.75	3.92727	3.28782e-30
-13.8	3.93478	2.39212e-30		-14.4	3.77083	1.69035e-30		-13.85	3.92058	2.9806e-30		-13.75	3.94909	1.66361e-30
-13.8	3.95652	1.20382e-30		-14.4	3.79167	8.50122e-31		-13.85	3.94224	1.50102e-30		-13.75	3.97091	8.38697e-31
-13.8	3.97826	6.03705e-31		-14.4	3.8125	4.26086e-31		-13.85	3.9639	7.53307e-31		-13.75	3.99273	4.21284e-31
-13.8	4	3.01699e-31		-14.4	3.83333	2.12824e-31		-13.85	3.98556	3.76753e-31		-13.75	4.01455	2.10845e-31
-13.8	4.02174	1.50248e-31		-14.4	3.85417	1.05938e-31		-13.85	4.00722	1.87776e-31		-13.75	4.03636	1.05141e-31
-13.8	4.04348	7.45633e-32		-14.4	3.875	5.25514e-32		-13.85	4.02888	9.32657e-32		-13.75	4.05818	5.22404e-32
-13.8	4.06522	3.68745e-32		-14.4	3.89583	2.59789e-32		-13.85	4.05054	4.61636e-32		-13.75	4.08	2.58622e-32
-13.8	4.08696	1.81723e-32		-14.4	3.91667	1.27984e-32		-13.85	4.0722	2.27706e-32		-13.75	4.10182	1.27571e-32
-13.8	4.1087	8.92435e-33		-14.4	3.9375	6.28337e-33		-13.85	4.09386	1.11929e-32		-13.75	4.12364	6.27003e-33
-13.8	4.13044	4.36742e-33		-14.4	3.95833	3.07416e-33		-13.85	4.11552	5.48285e-33		-13.75	4.14546	3.07057e-33
-13.8	4.15217	2.12988e-33		-14.4	3.97917	1.49885e-33		-13.85	4.13718	2.67647e-33		-13.75	4.16727	1.49831e-33
-13.8	4.17391	1.03506e-33		-14.4	4	7.28253e-34		-13.85	4.15885	1.302e-33		-13.75	4.18909	7.28489e-34
-13.8	4.19565	5.01252e-34		-14.4	4.02083	3.52615e-34		-13.85	4.18051	6.31176e-34		-13.75	4.21091	3.52924e-34
-13.8	4.21739	2.41896e-34		-14.4	4.04167	1.70143e-34		-13.85	4.20217	3.04917e-34		-13.75	4.23273	1.70364e-34
-13.8	4.23913	1.16327e-34		-14.4	4.0625	8.18119e-35		-13.85	4.22383	1.46792e-34		-13.75	4.25455	8.19441e-35
-13.8	4.26087	5.57458e-35		-14.4	4.08333	3.92023e-35		-13.85	4.24549	7.04226e-35		-13.75	4.27636	3.92735e-35
-13.8	4.28261	2.6621e-35		-14.4	4.10417	1.87195e-35		-13.85	4.26715	3.36675e-35		-13.75	4.29818	1.87554e-35
-13.8	4.30435	1.26682e-35		-14.4	4.125	8.90777e-36		-13.85	4.28881	1.60397e-35		-13.75	4.32	8.92478e-36
-13.8	4.32609	6.00738e-36		-14.4	4.14583	4.22407e-36		-13.85	4.31047	7.61501e-36		-13.75	4.34182	4.23172e-36
-13.8	4.34783	2.8388e-36		-14.4	4.16667	1.99609e-36		-13.85	4.33213	3.60272e-36		-13.75	4.36364	1.99933e-36
-13.8	4.36956	1.33679e-36		-14.4	4.1875	9.39976e-37		-13.85	4.35379	1.69855e-36		-13.75	4.38546	9.41244e-37
-13.8	4.3913	6.27291e-37		-14.4	4.20833	4.41103e-37		-13.85	4.37545	7.98012e-37		-13.75	4.40727	4.41541e-37
-13.8	4.41304	2.93328e-37		-14.4	4.22917	2.06276e-37		-13.85	4.39711	3.73617e-37		-13.75	4.42909	2.06392e-37
-13.8	4.43478	1.36684e-37		-14.4	4.25	9.61267e-38		-13.85	4.41877	1.74312e-37		-13.75	4.45091	9.61316e-38
-13.8	4.45652	6.34687e-38		-14.4	4.27083	4.46399e-38		-13.85	4.44043	8.10428e-38		-13.75	4.47273	4.46164e-38
-13.8	4.47826	2.93684e-38		-14.4	4.29167	2.0658e-38		-13.85	4.46209	3.75477e-38		-13.75	4.49454	2.06338e-38
-13.8	4.5	1.35419e-38		-14.4	4.3125	9.52657e-39		-13.85	4.48376	1.73355e-38		-13.75	4.51636	9.50867e-39
-13.8	4.52174	6.22235e-39		-14.4	4.33333	4.37794e-39		-13.85	4.50542	7.97576e-39		-13.75	4.53818	4.36634e-39
-13.8	4.54348	2.84911e-39		-14.4	4.35417	2.00487e-39		-13.85	4.52708	3.6567e-39		-13.75	4.56	1.9979e-39
-13.8	4.56522	1.29999e-39		-14.4	4.375	9.14925e-40		-13.85	4.54874	1.67067e-39		-13.75	4.58182	9.10941e-40
-13.8	4.58696	5.91088e-40		-14.4	4.39583	4.16072e-40		-13.85	4.5704	7.60626e-40		-13.75	4.60364	4.13872e-40
-13.8	4.6087	2.67818e-40		-14.4	4.41667	1.88553e-40		-13.85	4.59206	3.45091e-40		-13.75	4.62545	1.87372e-40
-13.8	4.63044	1.20922e-40		-14.4	4.4375	8.51496e-41		-13.85	4.61372	1.56019e-40		-13.75	4.64727	8.45284e-41
-13.8	4.65217	5.44065e-41		-14.4	4.45833	3.8319e-41		-13.85	4.63538	7.02912e-41		-13.75	4.66909	3.79983e-41
-13.8	4.67391	2.43934e-41		-14.4	4.47917	1.71841e-41		-13.85	4.65704	3.15577e-41		-13.75	4.69091	1.70212e-41
-13.8	4.69565	1.08987e-41		-14.4	4.5	7.67932e-42		-13.85	4.6787	1.41185e-41		-13.75	4.71273	7.59765e-42
-13.8	4.71739	4.85233e-42		-14.4	4.52083	3.4198e-42		-13.85	4.70036	6.29437e-42		-13.75	4.73454	3.37935e-42
-13.8	4.73913	2.15281e-42		-14.4	4.54167	1.51761e-42		-13.85	4.72202	2.79637e-42		-13.75	4.75636	1.4978e-42
-13.8	4.76087	9.51786e-43		-14.4	4.5625	6.71121e-43		-13.85	4.74368	1.23799e-42		-13.75	4.77818	6.61516e-43
-13.8	4.78261	4.19325e-43		-14.4	4.58333	2.95749e-43		-13.85	4.76534	5.46157e-43		-13.75	4.8	2.91135e-43
-13.8	4.80435	1.84094e-43		-14.4	4.60417	1.29876e-43		-13.85	4.787	2.40102e-43		-13.75	4.82182	1.27678e-43
-13.8	4.82609	8.05391e-44		-14.4	4.625	5.68347e-44		-13.85	4.80866	1.05185e-43		-13.75	4.84364	5.57962e-44
-13.8	4.84783	3.51117e-44		-14.4	4.64583	2.47845e-44		-13.85	4.83033	4.59185e-44		-13.75	4.86545	2.42976e-44
-13.8	4.86956	1.52537e-44		-14.4	4.66667	1.07703e-44		-13.85	4.85199	1.99756e-44		-13.75	4.88727	1.05436e-44
-13.8	4.8913	6.60352e-45		-14.4	4.6875	4.66399e-45		-13.85	4.87365	8.65946e-45		-13.75	4.90909	4.5592e-45
-13.8	4.91304	2.84875e-45		-14.4	4.70833	2.01264e-45		-13.85	4.89531	3.74075e-45		-13.75	4.93091	1.96453e-45
-13.8	4.93478	1.22465e-45		-14.4	4.72917	8.65482e-46		-13.85	4.91697	1.61028e-45		-13.75	4.95273	8.43524e-46
-13.8	4.95652	5.24621e-46		-14.4	4.75	3.70876e-46		-13.85	4.93863	6.90754e-46		-13.75	4.97455	3.60919e-46
-13.8	4.97826	2.23954e-46		-14.4	4.77083	1.58373e-46		-13.85	4.96029	2.95271e-46		-13.75	4.99636	1.53884e-46
-13.8	5	9.52683e-47		-14.4	4.79167	6.73928e-47		-13.85	4.98195	1.25775e-46		-13.75	5.01818	6.53807e-47
-13.8	5.02174	4.03847e-47		-14.4	4.8125	2.85776e-47		-13.85	5.00361	5.33882e-47		-13.75	5.04	2.76808e-47
-13.8	5.04348	1.70594e-47		-14.4	4.83333	1.20759e-47		-13.85	5.02527	2.25825e-47		-13.75	5.06182	1.16784e-47
-13.8	5.06522	7.18105e-48		-14.4	4.85417	5.08501e-48		-13.85	5.04693	9.51859e-48		-13.75	5.08364	4.90976e-48
-13.8	5.08696	3.01224e-48		-14.4	4.875	2.13376e-48		-13.85	5.06859	3.99806e-48		-13.75	5.10546	2.0569e-48
-13.8	5.1087	1.25913e-48		-14.4	4.89583	8.92232e-49		-13.85	5.09025	1.67341e-48		-13.75	5.12727	8.58697e-49
-13.8	5.13044	5.2448e-49		-14.4	4.91667	3.71783e-49		-13.85	5.11191	6.97959e-49		-13.75	5.14909	3.57225e-49
-13.8	5.15217	2.17703e-49		-14.4	4.9375	1.54377e-49		-13.85	5.13357	2.9009e-49		-13.75	5.17091	1.48088e-49
-13.8	5.17391	9.0049e-50		-14.4	4.95833	6.38783e-50		-13.85	5.15524	1.20146e-49		-13.75	5.19273	6.11751e-50
-13.8	5.19565	3.71168e-50		-14.4	4.97917	2.63393e-50		-13.85	5.1769	4.95862e-50		-13.75	5.21455	2.51829e-50
-13.8	5.21739	1.52454e-50		-14.4	5	1.08226e-50		-13.85	5.19856	2.03933e-50		-13.75	5.23636	1.03303e-50
-13.8	5.23913	6.24004e-51		-14.4	5.02083	4.4314e-51		-13.85	5.22022	8.3577e-51		-13.75	5.25818	4.22278e-51
-13.8	5.26087	2.54515e-51		-14.4	5.04167	1.80813e-51		-13.85	5.24188	3.41319e-51		-13.75	5.28	1.72013e-51
-13.8	5.28261	1.03446e-51		-14.4	5.0625	7.35181e-52		-13.85	5.26354	1.38902e-51		-13.75	5.30182	6.98234e-52
-13.8	5.30435	4.18983e-52		-14.4	5.08333	2.97878e-52		-13.85	5.2852	5.63287e-52		-13.75	5.32364	2.82435e-52
-13.8	5.32609	1.69104e-52		-14.4	5.10417	1.20271e-52		-13.85	5.30686	2.27627e-52		-13.75	5.34546	1.13845e-52
-13.8	5.34783	6.80126e-53		-14.4	5.125	4.83906e-53		-13.85	5.32852	9.16625e-53		-13.75	5.36727	4.57288e-53
-13.8	5.36956	2.72585e-53		-14.4	5.14583	1.94017e-53		-13.85	5.35018	3.67818e-53		-13.75	5.38909	1.83039e-53
-13.8	5.3913	1.08866e-53		-14.4	5.16667	7.75166e-54		-13.85	5.37184	1.47078e-53		-13.75	5.41091	7.3009e-54
-13.8	5.41304	4.33271e-54		-14.4	5.1875	3.08623e-54		-13.85	5.3935	5.86047e-54		-13.75	5.43273	2.90194e-54
-13.8	5.43478	1.71832e-54		-14.4	5.20833	1.22444e-54		-13.85	5.41516	2.32697e-54		-13.75	5.45455	1.14942e-54
-13.8	5.45652	6.79088e-55		-14.4	5.22917	4.84089e-55		-13.85	5.43682	9.20709e-55		-13.75	5.47636	4.5368e-55
-13.8	5.47826	2.67439e-55		-14.4	5.25	1.90717e-55		-13.85	5.45848	3.63016e-55		-13.75	5.49818	1.78443e-55
-13.8	5.5	1.04954e-55		-14.4	5.27083	7.48739e-56		-13.85	5.48014	1.42626e-55		-13.75	5.52	6.99406e-56
-13.8	5.52174	4.10442e-56		-14.4	5.29167	2.92919e-56		-13.85	5.50181	5.58402e-56		-13.75	5.54182	2.73174e-56
-13.8	5.54348	1.59949e-56		-14.4	5.3125	1.14193e-56		-13.85	5.52347	2.17854e-56		-13.75	5.56364	1.06323e-56
-13.8	5.56522	6.21135e-57		-14.4	5.33333	4.43619e-57		-13.85	5.54513	8.46943e-57		-13.75	5.58545	4.12381e-57
-13.8	5.58696	2.40363e-57		-14.4	5.35417	1.71734e-57		-13.85	5.56679	3.28107e-57		-13.75	5.60727	1.59385e-57
-13.8	5.6087	9.26883e-58		-14.4	5.375	6.62484e-58		-13.85	5.58845	1.26662e-57		-13.75	5.62909	6.13873e-58
-13.8	5.63044	3.56171e-58		-14.4	5.39583	2.54666e-58		-13.85	5.61011	4.87247e-58		-13.75	5.65091	2.35607e-58
-13.8	5.65217	1.36386e-58		-14.4	5.41667	9.75532e-59		-13.85	5.63177	1.86776e-58		-13.75	5.67273	9.01112e-59
-13.8	5.67391	5.2042e-59		-14.4	5.4375	3.72381e-59		-13.85	5.65343	7.13452e-59		-13.75	5.69454	3.43439e-59
-13.8	5.69565	1.97886e-59		-14.4	5.45833	1.41647e-59		-13.85	5.67509	2.71568e-59		-13.75	5.71636	1.30437e-59
-13.8	5.71739	7.4981e-60		-14.4	5.47917	5.36909e-60		-13.85	5.69675	1.03006e-59		-13.75	5.73818	4.93664e-60
-13.8	5.73913	2.83115e-60		-14.4	5.5	2.028e-60		-13.85	5.71841	3.89328e-60		-13.75	5.76	1.86184e-60
-13.8	5.76087	1.06524e-60		-14.4	5.52083	7.63327e-61		-13.85	5.74007	1.46635e-60		-13.75	5.78182	6.99735e-61
-13.8	5.78261	3.99402e-61		-14.4	5.54167	2.86303e-61		-13.85	5.76173	5.5034e-61		-13.75	5.80364	2.62062e-61
-13.8	5.80435	1.49227e-61		-14.4	5.5625	1.07008e-61		-13.85	5.78339	2.05823e-61		-13.75	5.82545	9.78037e-62
-13.8	5.82609	5.55594e-62		-14.4	5.58333	3.98544e-62		-13.85	5.80505	7.6705e-62		-13.75	5.84727	3.63736e-62
-13.8	5.84783	2.06131e-62		-14.4	5.60417	1.47914e-62		-13.85	5.82672	2.84855e-62		-13.75	5.86909	1.34802e-62
-13.8	5.86956	7.62082e-63		-14.4	5.625	5.47038e-63		-13.85	5.84837	1.05413e-62		-13.75	5.89091	4.97837e-63
-13.8	5.8913	2.8076e-63		-14.4	5.64583	2.01603e-63		-13.85	5.87004	3.88713e-63		-13.75	5.91273	1.83213e-63
-13.8	5.91304	1.03072e-63		-14.4	5.66667	7.40368e-64		-13.85	5.8917	1.42835e-63		-13.75	5.93455	6.71901e-64
-13.8	5.93478	3.7707e-64		-14.4	5.6875	2.70938e-64		-13.85	5.91336	5.23008e-64		-13.75	5.95636	2.45546e-64
-13.8	5.95652	1.3746e-64		-14.4	5.70833	9.88017e-65		-13.85	5.93502	1.90832e-64		-13.75	5.97818	8.94211e-65
-13.8	5.97826	4.99346e-65		-14.4	5.72917	3.59029e-65		-13.85	5.95668	6.93841e-65		-13.75	6	3.24508e-65
-13.8	6	1.80759e-65		-14.4	5.75	1.30007e-65		-13.85	5.97834	2.51384e-65		-13.7	0	0.00124
-13.75	0	0.00252		-14.4	5.77083	4.69109e-66		-13.85	6	9.07573e-66		-13.7	0.02182	0.00286
-13.75	0.02174	0.00519		-14.4	5.79167	1.68675e-66		-13.8	0	0.00726		-13.7	0.04364	0.00495
-13.75	0.04348	0.00707		-14.4	5.8125	6.04365e-67		-13.8	0.02166	0.01505		-13.7	0.06545	0.0072
-13.75	0.06522	0.00813		-14.4	5.83333	2.15783e-67		-13.8	0.04332	0.02099		-13.7	0.08727	0.00927
-13.75	0.08696	0.00862		-14.4	5.85417	7.67723e-68		-13.8	0.06498	0.02511		-13.7	0.10909	0.01085
-13.75	0.1087	0.00867		-14.4	5.875	2.72183e-68		-13.8	0.08664	0.02804		-13.7	0.13091	0.01172
-13.75	0.13044	0.00843		-14.4	5.89583	9.61585e-69		-13.8	0.1083	0.02996		-13.7	0.15273	0.01187
-13.75	0.15217	0.00806		-14.4	5.91667	3.38519e-69		-13.8	0.12996	0.03091		-13.7	0.17455	0.01142
-13.75	0.17391	0.0077		-14.4	5.9375	1.18754e-69		-13.8	0.15163	0.03091		-13.7	0.19636	0.01065
-13.75	0.19565	0.00744		-14.4	5.95833	4.15125e-70		-13.8	0.17328	0.02997		-13.7	0.21818	0.00989
-13.75	0.21739	0.00727		-14.4	5.97917	1.44604e-70		-13.8	0.19495	0.02817		-13.7	0.24	0.00939
-13.75	0.23913	0.0071		-14.4	6	5.01936e-71		-13.8	0.21661	0.0257		-13.7	0.26182	0.00914
-13.75	0.26087	0.0068		-14.35	0	0.00108		-13.8	0.23827	0.02281		-13.7	0.28364	0.00891
-13.75	0.28261	0.00628		-14.35	0.02083	0.00219		-13.8	0.25993	0.01982		-13.7	0.30545	0.00843
-13.75	0.30435	0.00552		-14.35	0.04167	0.00306		-13.8	0.28159	0.01702		-13.7	0.32727	0.00752
-13.75	0.32609	0.00455		-14.35	0.0625	0.00362		-13.8	0.30325	0.01463		-13.7	0.34909	0.00617
-13.75	0.34783	0.00348		-14.35	0.08333	0.00392		-13.8	0.32491	0.01267		-13.7	0.37091	0.0045
-13.75	0.36956	0.00246		-14.35	0.10417	0.00393		-13.8	0.34657	0.01102		-13.7	0.39273	0.00273
-13.75	0.3913	0.00177		-14.35	0.125	0.00369		-13.8	0.36823	0.00949		-13.7	0.41455	0.00142
-13.75	0.41304	0.00169		-14.35	0.14583	0.00328		-13.8	0.38989	0.00794		-13.7	0.43636	0.00177
-13.75	0.43478	0.00201		-14.35	0.16667	0.00285		-13.8	0.41155	0.0063		-13.7	0.45818	0.00282
-13.75	0.45652	0.00234		-14.35	0.1875	0.00258		-13.8	0.43321	0.00464		-13.7	0.48	0.00363
-13.75	0.47826	0.0025		-14.35	0.20833	0.00255		-13.8	0.45487	0.00307		-13.7	0.50182	0.00404
-13.75	0.5	0.00247		-14.35	0.22917	0.00263		-13.8	0.47653	0.00174		-13.7	0.52364	0.00407
-13.75	0.52174	0.00229		-14.35	0.25	0.00266		-13.8	0.4982	0.000955734		-13.7	0.54546	0.0038
-13.75	0.54348	0.00202		-14.35	0.27083	0.0025		-13.8	0.51986	0.0011		-13.7	0.56727	0.00333
-13.75	0.56522	0.00173		-14.35	0.29167	0.00212		-13.8	0.54152	0.00153		-13.7	0.58909	0.00277
-13.75	0.58696	0.00149		-14.35	0.3125	0.00158		-13.8	0.56318	0.00185		-13.7	0.61091	0.0022
-13.75	0.6087	0.00134		-14.35	0.33333	0.000929472		-13.8	0.58484	0.00203		-13.7	0.63273	0.00171
-13.75	0.63043	0.00127		-14.35	0.35417	0.000284986		-13.8	0.6065	0.00213		-13.7	0.65455	0.00136
-13.75	0.65217	0.00127		-14.35	0.375	0.000350349		-13.8	0.62816	0.00221		-13.7	0.67636	0.00124
-13.75	0.67391	0.00131		-14.35	0.39583	0.000798805		-13.8	0.64982	0.00229		-13.7	0.69818	0.00135
-13.75	0.69565	0.00137		-14.35	0.41667	0.00109		-13.8	0.67148	0.00237		-13.7	0.72	0.0016
-13.75	0.71739	0.00145		-14.35	0.4375	0.00123		-13.8	0.69314	0.00243		-13.7	0.74182	0.0019
-13.75	0.73913	0.00153		-14.35	0.45833	0.00122		-13.8	0.7148	0.00248		-13.7	0.76364	0.00218
-13.75	0.76087	0.00162		-14.35	0.47917	0.00114		-13.8	0.73646	0.00249		-13.7	0.78546	0.00242
-13.75	0.78261	0.00168		-14.35	0.5	0.00105		-13.8	0.75812	0.00247		-13.7	0.80727	0.0026
-13.75	0.80435	0.00173		-14.35	0.52083	0.00102		-13.8	0.77978	0.00242		-13.7	0.82909	0.0027
-13.75	0.82609	0.00174		-14.35	0.54167	0.00109		-13.8	0.80144	0.00235		-13.7	0.85091	0.00272
-13.75	0.84783	0.00171		-14.35	0.5625	0.00125		-13.8	0.8231	0.00226		-13.7	0.87273	0.00267
-13.75	0.86957	0.00166		-14.35	0.58333	0.00142		-13.8	0.84476	0.00215		-13.7	0.89455	0.00257
-13.75	0.8913	0.00157		-14.35	0.60417	0.00158		-13.8	0.86643	0.00202		-13.7	0.91636	0.00242
-13.75	0.91304	0.00146		-14.35	0.625	0.00171		-13.8	0.88809	0.00189		-13.7	0.93818	0.00223
-13.75	0.93478	0.00134		-14.35	0.64583	0.00179		-13.8	0.90975	0.00174		-13.7	0.96	0.00202
-13.75	0.95652	0.00121		-14.35	0.66667	0.00182		-13.8	0.93141	0.00159		-13.7	0.98182	0.00181
-13.75	0.97826	0.00107		-14.35	0.6875	0.0018		-13.8	0.95307	0.00143		-13.7	1.00364	0.00159
-13.75	1	0.000939286		-14.35	0.70833	0.00174		-13.8	0.97473	0.00127		-13.7	1.02546	0.00138
-13.75	1.02174	0.000811593		-14.35	0.72917	0.00164		-13.8	0.99639	0.00112		-13.7	1.04727	0.00118
-13.75	1.04348	0.000692542		-14.35	0.75	0.00152		-13.8	1.01805	0.000974753		-13.7	1.06909	0.000996233
-13.75	1.06522	0.000583964		-14.35	0.77083	0.00138		-13.8	1.03971	0.000838273		-13.7	1.09091	0.000832383
-13.75	1.08696	0.000486846		-14.35	0.79167	0.00123		-13.8	1.06137	0.000712848		-13.7	1.11273	0.000687803
-13.75	1.1087	0.000401486		-14.35	0.8125	0.00109		-13.8	1.08303	0.000599587		-13.7	1.13454	0.000562368
-13.75	1.13044	0.000327653		-14.35	0.83333	0.000949857		-13.8	1.10469	0.000498976		-13.7	1.15636	0.00045521
-13.75	1.15217	0.000264726		-14.35	0.85417	0.000823828		-13.8	1.12635	0.000410968		-13.7	1.17818	0.000364961
-13.75	1.17391	0.00021183		-14.35	0.875	0.00071098		-13.8	1.14801	0.000335096		-13.7	1.2	0.00028995
-13.75	1.19565	0.000167938		-14.35	0.89583	0.000611823		-13.8	1.16968	0.000270578		-13.7	1.22182	0.000228364
-13.75	1.21739	0.000131959		-14.35	0.91667	0.000525754		-13.8	1.19134	0.000216426		-13.7	1.24364	0.000178378
-13.75	1.23913	0.000102807		-14.35	0.9375	0.000451494		-13.8	1.213	0.000171535		-13.7	1.26546	0.000138239
-13.75	1.26087	7.94431e-05		-14.35	0.95833	0.000387478		-13.8	1.23466	0.000134757		-13.7	1.28727	0.000106329
-13.75	1.28261	6.09126e-05		-14.35	0.97917	0.000332136		-13.8	1.25632	0.000104966		-13.7	1.30909	8.11997e-05
-13.75	1.30435	4.63599e-05		-14.35	1	0.000284075		-13.8	1.27798	8.10923e-05		-13.7	1.33091	6.1584e-05
-13.75	1.32609	3.50376e-05		-14.35	1.02083	0.000242149		-13.8	1.29964	6.21585e-05		-13.7	1.35273	4.63994e-05
-13.75	1.34783	2.63062e-05		-14.35	1.04167	0.000205464		-13.8	1.3213	4.72896e-05		-13.7	1.37454	3.47373e-05
-13.75	1.36956	1.96288e-05		-14.35	1.0625	0.00017334		-13.8	1.34296	3.57226e-05		-13.7	1.39636	2.5847e-05
-13.75	1.3913	1.45619e-05		-14.35	1.08333	0.000145258		-13.8	1.36462	2.68045e-05		-13.7	1.41818	1.91178e-05
-13.75	1.41304	1.07453e-05		-14.35	1.10417	0.000120811		-13.8	1.38628	1.9987e-05		-13.7	1.44	1.40589e-05
-13.75	1.43478	7.8899e-06		-14.35	1.125	9.96595e-05		-13.8	1.40794	1.48168e-05		-13.7	1.46182	1.02804e-05
-13.75	1.45652	5.76716e-06		-14.35	1.14583	8.15003e-05		-13.8	1.4296	1.09253e-05		-13.7	1.48364	7.47594e-06
-13.75	1.47826	4.19821e-06		-14.35	1.16667	6.60503e-05		-13.8	1.45126	8.01662e-06		-13.7	1.50546	5.40716e-06
-13.75	1.5	3.04475e-06		-14.35	1.1875	5.3035e-05		-13.8	1.47292	5.85649e-06		-13.7	1.52727	3.8901e-06
-13.75	1.52174	2.20084e-06		-14.35	1.20833	4.21861e-05		-13.8	1.49459	4.26166e-06		-13.7	1.54909	2.78407e-06
-13.75	1.54348	1.58609e-06		-14.35	1.22917	3.32417e-05		-13.8	1.51625	3.09041e-06		-13.7	1.57091	1.98229e-06
-13.75	1.56522	1.14004e-06		-14.35	1.25	2.59501e-05		-13.8	1.53791	2.23428e-06		-13.7	1.59273	1.40429e-06
-13.75	1.58696	8.17519e-07		-14.35	1.27083	2.0073e-05		-13.8	1.55957	1.61105e-06		-13.7	1.61454	9.89902e-07
-13.75	1.6087	5.85031e-07		-14.35	1.29167	1.53897e-05		-13.8	1.58123	1.15899e-06		-13.7	1.63636	6.94401e-07
-13.75	1.63044	4.17896e-07		-14.35	1.3125	1.16998e-05		-13.8	1.60289	8.3208e-07		-13.7	1.65818	4.84789e-07
-13.75	1.65217	2.98026e-07		-14.35	1.33333	8.82459e-06		-13.8	1.62455	5.9629e-07		-13.7	1.68	3.36872e-07
-13.75	1.67391	2.12228e-07		-14.35	1.35417	6.60833e-06		-13.8	1.64621	4.26595e-07		-13.7	1.70182	2.33017e-07
-13.75	1.69565	1.50927e-07		-14.35	1.375	4.91758e-06		-13.8	1.66787	3.04697e-07		-13.7	1.72364	1.60461e-07
-13.75	1.71739	1.07194e-07		-14.35	1.39583	3.6402e-06		-13.8	1.68953	2.17279e-07		-13.7	1.74546	1.10015e-07
-13.75	1.73913	7.6036e-08		-14.35	1.41667	2.68364e-06		-13.8	1.71119	1.54683e-07		-13.7	1.76727	7.51071e-08
-13.75	1.76087	5.38645e-08		-14.35	1.4375	1.97288e-06		-13.8	1.73285	1.09926e-07		-13.7	1.78909	5.10617e-08
-13.75	1.78261	3.81053e-08		-14.35	1.45833	1.44811e-06		-13.8	1.75451	7.7972e-08		-13.7	1.81091	3.45727e-08
-13.75	1.80435	2.69164e-08		-14.35	1.47917	1.0625e-06		-13.8	1.77617	5.51938e-08		-13.7	1.83273	2.33146e-08
-13.75	1.82609	1.89816e-08		-14.35	1.5	7.79962e-07		-13.8	1.79783	3.89838e-08		-13.7	1.85455	1.56607e-08
-13.75	1.84783	1.33616e-08		-14.35	1.52083	5.73167e-07		-13.8	1.8195	2.74693e-08		-13.7	1.87636	1.04785e-08
-13.75	1.86956	9.38658e-09		-14.35	1.54167	4.21711e-07		-13.8	1.84116	1.93067e-08		-13.7	1.89818	6.98421e-09
-13.75	1.8913	6.57949e-09		-14.35	1.5625	3.10571e-07		-13.8	1.86282	1.35329e-08		-13.7	1.92	4.63739e-09
-13.75	1.91304	4.60071e-09		-14.35	1.58333	2.288e-07		-13.8	1.88448	9.45879e-09		-13.7	1.94182	3.06743e-09
-13.75	1.93478	3.2086e-09		-14.35	1.60417	1.68477e-07		-13.8	1.90614	6.59139e-09		-13.7	1.96364	2.02125e-09
-13.75	1.95652	2.23142e-09		-14.35	1.625	1.23881e-07		-13.8	1.9278	4.57889e-09		-13.7	1.98546	1.32682e-09
-13.75	1.97826	1.54719e-09		-14.35	1.64583	9.08752e-08		-13.8	1.94946	3.17055e-09		-13.7	2.00727	8.67636e-10
-13.75	2	1.06938e-09		-14.35	1.66667	6.64496e-08		-13.8	1.97112	2.18805e-09		-13.7	2.02909	5.65186e-10
-13.75	2.02174	7.36679e-10		-14.35	1.6875	4.83985e-08		-13.8	1.99278	1.50483e-09		-13.7	2.05091	3.66743e-10
-13.75	2.04348	5.05741e-10		-14.35	1.70833	3.50926e-08		-13.8	2.01444	1.03132e-09		-13.7	2.07273	2.37049e-10
-13.75	2.06522	3.45964e-10		-14.35	1.72917	2.53194e-08		-13.8	2.0361	7.04276e-10		-13.7	2.09455	1.52619e-10
-13.75	2.08696	2.358e-10		-14.35	1.75	1.81726e-08		-13.8	2.05776	4.79198e-10		-13.7	2.11636	9.78739e-11
-13.75	2.1087	1.60115e-10		-14.35	1.77083	1.29724e-08		-13.8	2.07942	3.24853e-10		-13.7	2.13818	6.25185e-11
-13.75	2.13043	1.0831e-10		-14.35	1.79167	9.20931e-09		-13.8	2.10108	2.19403e-10		-13.7	2.16	3.97772e-11
-13.75	2.15217	7.2984e-11		-14.35	1.8125	6.50161e-09		-13.8	2.12274	1.47629e-10		-13.7	2.18182	2.52088e-11
-13.75	2.17391	4.89883e-11		-14.35	1.83333	4.56474e-09		-13.8	2.1444	9.89599e-11		-13.7	2.20364	1.59141e-11
-13.75	2.19565	3.27529e-11		-14.35	1.85417	3.18746e-09		-13.8	2.16607	6.60849e-11		-13.7	2.22546	1.00081e-11
-13.75	2.21739	2.18117e-11		-14.35	1.875	2.21386e-09		-13.8	2.18773	4.39638e-11		-13.7	2.24727	6.27061e-12
-13.75	2.23913	1.4468e-11		-14.35	1.89583	1.52964e-09		-13.8	2.20939	2.91364e-11		-13.7	2.26909	3.91489e-12
-13.75	2.26087	9.55883e-12		-14.35	1.91667	1.05153e-09		-13.8	2.23105	1.92365e-11		-13.7	2.29091	2.43596e-12
-13.75	2.28261	6.2904e-12		-14.35	1.9375	7.19296e-10		-13.8	2.25271	1.26522e-11		-13.7	2.31273	1.51104e-12
-13.75	2.30435	4.12318e-12		-14.35	1.95833	4.89687e-10		-13.8	2.27437	8.29011e-12		-13.7	2.33454	9.34746e-13
-13.75	2.32609	2.69199e-12		-14.35	1.97917	3.31832e-10		-13.8	2.29603	5.41147e-12		-13.7	2.35636	5.76909e-13
-13.75	2.34783	1.75068e-12		-14.35	2	2.23858e-10		-13.8	2.31769	3.51915e-12		-13.7	2.37818	3.55427e-13
-13.75	2.36957	1.13409e-12		-14.35	2.02083	1.50365e-10		-13.8	2.33935	2.28001e-12		-13.7	2.4	2.18724e-13
-13.75	2.3913	7.31808e-13		-14.35	2.04167	1.00577e-10		-13.8	2.36101	1.4717e-12		-13.7	2.42182	1.34544e-13
-13.75	2.41304	4.70407e-13		-14.35	2.0625	6.70014e-11		-13.8	2.38267	9.46454e-13		-13.7	2.44364	8.27933e-14
-13.75	2.43478	3.01223e-13		-14.35	2.08333	4.4459e-11		-13.8	2.40433	6.06438e-13		-13.7	2.46546	5.10101e-14
-13.75	2.45652	1.92156e-13		-14.35	2.10417	2.93883e-11		-13.8	2.42599	3.87163e-13		-13.7	2.48727	3.14919e-14
-13.75	2.47826	1.2212e-13		-14.35	2.125	1.9354e-11		-13.8	2.44765	2.46282e-13		-13.7	2.50909	1.94956e-14
-13.75	2.5	7.73209e-14		-14.35	2.14583	1.26996e-11		-13.8	2.46931	1.56105e-13		-13.7	2.53091	1.21091e-14
-13.75	2.52174	4.87757e-14		-14.35	2.16667	8.30368e-12		-13.8	2.49098	9.85956e-14		-13.7	2.55273	7.54841e-15
-13.75	2.54348	3.06563e-14		-14.35	2.1875	5.41051e-12		-13.8	2.51264	6.2054e-14		-13.7	2.57455	4.72268e-15
-13.75	2.56522	1.91983e-14		-14.35	2.20833	3.51336e-12		-13.8	2.5343	3.89195e-14		-13.7	2.59636	2.96485e-15
-13.75	2.58696	1.19797e-14		-14.35	2.22917	2.27375e-12		-13.8	2.55596	2.43255e-14		-13.7	2.61818	1.86672e-15
-13.75	2.6087	7.44877e-15		-14.35	2.25	1.46663e-12		-13.8	2.57762	1.51519e-14		-13.7	2.64	1.17792e-15
-13.75	2.63043	4.61524e-15		-14.35	2.27083	9.42906e-13		-13.8	2.59928	9.40572e-15		-13.7	2.66182	7.44315e-16
-13.75	2.65217	2.84964e-15		-14.35	2.29167	6.04222e-13		-13.8	2.62094	5.81905e-15		-13.7	2.68364	4.70581e-16
-13.75	2.67391	1.75341e-15		-14.35	2.3125	3.85934e-13		-13.8	2.6426	3.58804e-15		-13.7	2.70546	2.97429e-16
-13.75	2.69565	1.0752e-15		-14.35	2.33333	2.45711e-13		-13.8	2.66426	2.20504e-15		-13.7	2.72727	1.87787e-16
-13.75	2.71739	6.57087e-16		-14.35	2.35417	1.55931e-13		-13.8	2.68592	1.35065e-15		-13.7	2.74909	1.18354e-16
-13.75	2.73913	4.00215e-16		-14.35	2.375	9.86364e-14		-13.8	2.70758	8.24597e-16		-13.7	2.77091	7.44192e-17
-13.75	2.76087	2.42947e-16		-14.35	2.39583	6.21927e-14		-13.8	2.72924	5.01791e-16		-13.7	2.79273	4.66612e-17
-13.75	2.78261	1.46991e-16		-14.35	2.41667	3.90874e-14		-13.8	2.7509	3.04363e-16		-13.7	2.81454	2.91626e-17
-13.75	2.80435	8.86415e-17		-14.35	2.4375	2.44865e-14		-13.8	2.77256	1.84017e-16		-13.7	2.83636	1.81619e-17
-13.75	2.82609	5.32797e-17		-14.35	2.45833	1.529e-14		-13.8	2.79422	1.10898e-16		-13.7	2.85818	1.12682e-17
-13.75	2.84783	3.19206e-17		-14.35	2.47917	9.51636e-15		-13.8	2.81588	6.66184e-17		-13.7	2.88	6.96345e-18
-13.75	2.86957	1.90622e-17		-14.35	2.5	5.90359e-15		-13.8	2.83755	3.9891e-17		-13.7	2.90182	4.28561e-18
-13.75	2.8913	1.13468e-17		-14.35	2.52083	3.65038e-15		-13.8	2.85921	2.38104e-17		-13.7	2.92364	2.62649e-18
-13.75	2.91304	6.73245e-18		-14.35	2.54167	2.24974e-15		-13.8	2.88087	1.41668e-17		-13.7	2.94545	1.60281e-18
-13.75	2.93478	3.98181e-18		-14.35	2.5625	1.38196e-15		-13.8	2.90253	8.40223e-18		-13.7	2.96727	9.739e-19
-13.75	2.95652	2.34745e-18		-14.35	2.58333	8.46108e-16		-13.8	2.92419	4.96744e-18		-13.7	2.98909	5.89195e-19
-13.75	2.97826	1.37951e-18		-14.35	2.60417	5.16318e-16		-13.8	2.94585	2.92744e-18		-13.7	3.01091	3.54904e-19
-13.75	3	8.08097e-19		-14.35	2.625	3.14028e-16		-13.8	2.96751	1.71972e-18		-13.7	3.03273	2.12847e-19
-13.75	3.02174	4.71863e-19		-14.35	2.64583	1.9036e-16		-13.8	2.98917	1.00703e-18		-13.7	3.05455	1.27097e-19
-13.75	3.04348	2.7465e-19		-14.35	2.66667	1.15011e-16		-13.8	3.01083	5.8782e-19		-13.7	3.07636	7.55643e-20
-13.75	3.06522	1.59351e-19		-14.35	2.6875	6.92556e-17		-13.8	3.03249	3.42024e-19		-13.7	3.09818	4.47323e-20
-13.75	3.08696	9.21593e-20		-14.35	2.70833	4.15646e-17		-13.8	3.05415	1.98372e-19		-13.7	3.12	2.63667e-20
-13.75	3.1087	5.31289e-20		-14.35	2.72917	2.48625e-17		-13.8	3.07581	1.14686e-19		-13.7	3.14182	1.54751e-20
-13.75	3.13043	3.053e-20		-14.35	2.75	1.48224e-17		-13.8	3.09747	6.60916e-20		-13.7	3.16364	9.04403e-21
-13.75	3.15217	1.74874e-20		-14.35	2.77083	8.8073e-18		-13.8	3.11913	3.79651e-20		-13.7	3.18546	5.26326e-21
-13.75	3.17391	9.98439e-21		-14.35	2.79167	5.21579e-18		-13.8	3.14079	2.17382e-20		-13.7	3.20727	3.05016e-21
-13.75	3.19565	5.68215e-21		-14.35	2.8125	3.07859e-18		-13.8	3.16246	1.24067e-20		-13.7	3.22909	1.76026e-21
-13.75	3.21739	3.22325e-21		-14.35	2.83333	1.81108e-18		-13.8	3.18412	7.05807e-21		-13.7	3.25091	1.01165e-21
-13.75	3.23913	1.82247e-21		-14.35	2.85417	1.06189e-18		-13.8	3.20578	4.00225e-21		-13.7	3.27273	5.79016e-22
-13.75	3.26087	1.0271e-21		-14.35	2.875	6.20557e-19		-13.8	3.22744	2.26209e-21		-13.7	3.29454	3.30045e-22
-13.75	3.28261	5.76951e-22		-14.35	2.89583	3.61445e-19		-13.8	3.2491	1.27439e-21		-13.7	3.31636	1.87364e-22
-13.75	3.30435	3.23029e-22		-14.35	2.91667	2.09829e-19		-13.8	3.27076	7.15602e-22		-13.7	3.33818	1.05936e-22
-13.75	3.32609	1.80265e-22		-14.35	2.9375	1.21409e-19		-13.8	3.29242	4.00517e-22		-13.7	3.36	5.96559e-23
-13.75	3.34783	1.00265e-22		-14.35	2.95833	7.00171e-20		-13.8	3.31408	2.23431e-22		-13.7	3.38182	3.346e-23
-13.75	3.36957	5.55834e-23		-14.35	2.97917	4.02462e-20		-13.8	3.33574	1.24234e-22		-13.7	3.40364	1.86927e-23
-13.75	3.3913	3.07113e-23		-14.35	3	2.30577e-20		-13.8	3.3574	6.88498e-23		-13.7	3.42545	1.04016e-23
-13.75	3.41304	1.69124e-23		-14.35	3.02083	1.31668e-20		-13.8	3.37906	3.80305e-23		-13.7	3.44727	5.76524e-24
-13.75	3.43478	9.2824e-24		-14.35	3.04167	7.49407e-21		-13.8	3.40072	2.09374e-23		-13.7	3.46909	3.18299e-24
-13.75	3.45652	5.07762e-24		-14.35	3.0625	4.2514e-21		-13.8	3.42238	1.14888e-23		-13.7	3.49091	1.7505e-24
-13.75	3.47826	2.76823e-24		-14.35	3.08333	2.40394e-21		-13.8	3.44404	6.28326e-24		-13.7	3.51273	9.58972e-25
-13.75	3.5	1.50412e-24		-14.35	3.10417	1.35486e-21		-13.8	3.4657	3.42491e-24		-13.7	3.53455	5.23327e-25
-13.75	3.52174	8.14511e-25		-14.35	3.125	7.61108e-22		-13.8	3.48737	1.86065e-24		-13.7	3.55636	2.84493e-25
-13.75	3.54348	4.39585e-25		-14.35	3.14583	4.26166e-22		-13.8	3.50902	1.00747e-24		-13.7	3.57818	1.54067e-25
-13.75	3.56522	2.36438e-25		-14.35	3.16667	2.37845e-22		-13.8	3.53069	5.43679e-25		-13.7	3.6	8.31174e-26
-13.75	3.58696	1.26741e-25		-14.35	3.1875	1.3231e-22		-13.8	3.55235	2.92415e-25		-13.7	3.62182	4.46711e-26
-13.75	3.6087	6.77084e-26		-14.35	3.20833	7.33621e-23		-13.8	3.57401	1.56747e-25		-13.7	3.64364	2.39177e-26
-13.75	3.63043	3.60485e-26		-14.35	3.22917	4.05448e-23		-13.8	3.59567	8.37415e-26		-13.7	3.66546	1.27578e-26
-13.75	3.65217	1.91272e-26		-14.35	3.25	2.23347e-23		-13.8	3.61733	4.45881e-26		-13.7	3.68727	6.77957e-27
-13.75	3.67391	1.01142e-26		-14.35	3.27083	1.22633e-23		-13.8	3.63899	2.3661e-26		-13.7	3.70909	3.58925e-27
-13.75	3.69565	5.32995e-27		-14.35	3.29167	6.71144e-24		-13.8	3.66065	1.25136e-26		-13.7	3.73091	1.89315e-27
-13.75	3.71739	2.79917e-27		-14.35	3.3125	3.66104e-24		-13.8	3.68231	6.59575e-27		-13.7	3.75273	9.94836e-28
-13.75	3.73913	1.46502e-27		-14.35	3.33333	1.99054e-24		-13.8	3.70397	3.46478e-27		-13.7	3.77454	5.20844e-28
-13.75	3.76087	7.64135e-28		-14.35	3.35417	1.07873e-24		-13.8	3.72563	1.81391e-27		-13.7	3.79636	2.71681e-28
-13.75	3.78261	3.97193e-28		-14.35	3.375	5.82683e-25		-13.8	3.74729	9.46417e-28		-13.7	3.81818	1.41191e-28
-13.75	3.80435	2.0575e-28		-14.35	3.39583	3.13707e-25		-13.8	3.76895	4.92124e-28		-13.7	3.84	7.31072e-29
-13.75	3.82609	1.06214e-28		-14.35	3.41667	1.68339e-25		-13.8	3.79061	2.55029e-28		-13.7	3.86182	3.77154e-29
-13.75	3.84783	5.46421e-29		-14.35	3.4375	9.00361e-26		-13.8	3.81227	1.31713e-28		-13.7	3.88364	1.9386e-29
-13.75	3.86957	2.8014e-29		-14.35	3.45833	4.79969e-26		-13.8	3.83393	6.77932e-29		-13.7	3.90545	9.9282e-30
-13.75	3.8913	1.43127e-29		-14.35	3.47917	2.5502e-26		-13.8	3.8556	3.47747e-29		-13.7	3.92727	5.06606e-30
-13.75	3.91304	7.28737e-30		-14.35	3.5	1.3505e-26		-13.8	3.87726	1.7777e-29		-13.7	3.94909	2.57567e-30
-13.75	3.93478	3.69758e-30		-14.35	3.52083	7.1281e-27		-13.8	3.89892	9.05669e-30		-13.7	3.97091	1.30477e-30
-13.75	3.95652	1.86966e-30		-14.35	3.54167	3.7498e-27		-13.8	3.92058	4.59828e-30		-13.7	3.99273	6.58572e-31
-13.75	3.97826	9.42119e-31		-14.35	3.5625	1.96605e-27		-13.8	3.94224	2.32667e-30		-13.7	4.01455	3.31209e-31
-13.75	4	4.73091e-31		-14.35	3.58333	1.02738e-27		-13.8	3.9639	1.17324e-30		-13.7	4.03636	1.65971e-31
-13.75	4.02174	2.36744e-31		-14.35	3.60417	5.35074e-28		-13.8	3.98556	5.89591e-31		-13.7	4.05818	8.28699e-32
-13.75	4.04348	1.18062e-31		-14.35	3.625	2.77741e-28		-13.8	4.00722	2.95274e-31		-13.7	4.08	4.12285e-32
-13.75	4.06522	5.86725e-32		-14.35	3.64583	1.43684e-28		-13.8	4.02888	1.4737e-31		-13.7	4.10182	2.0438e-32
-13.75	4.08696	2.90572e-32		-14.35	3.66667	7.40823e-29		-13.8	4.05054	7.32992e-32		-13.7	4.12364	1.00953e-32
-13.75	4.1087	1.43406e-32		-14.35	3.6875	3.80677e-29		-13.8	4.0722	3.63327e-32		-13.7	4.14546	4.9687e-33
-13.75	4.13044	7.05296e-33		-14.35	3.70833	1.94953e-29		-13.8	4.09386	1.79474e-32		-13.7	4.16727	2.43676e-33
-13.75	4.15217	3.45676e-33		-14.35	3.72917	9.9503e-30		-13.8	4.11552	8.83511e-33		-13.7	4.18909	1.19077e-33
-13.75	4.17391	1.68834e-33		-14.35	3.75	5.06139e-30		-13.8	4.13718	4.33437e-33		-13.7	4.21091	5.7982e-34
-13.75	4.19565	8.21757e-34		-14.35	3.77083	2.56583e-30		-13.8	4.15885	2.11906e-33		-13.7	4.23273	2.81325e-34
-13.75	4.21739	3.98582e-34		-14.35	3.79167	1.29632e-30		-13.8	4.18051	1.03244e-33		-13.7	4.25455	1.36012e-34
-13.75	4.23913	1.92656e-34		-14.35	3.8125	6.52701e-31		-13.8	4.20217	5.01288e-34		-13.7	4.27636	6.55237e-35
-13.75	4.26087	9.27982e-35		-14.35	3.83333	3.27519e-31		-13.8	4.22383	2.42555e-34		-13.7	4.29818	3.1454e-35
-13.75	4.28261	4.45438e-35		-14.35	3.85417	1.63786e-31		-13.8	4.24549	1.16959e-34		-13.7	4.32	1.50456e-35
-13.75	4.30435	2.13072e-35		-14.35	3.875	8.16266e-32		-13.8	4.26715	5.6203e-35		-13.7	4.34182	7.17134e-36
-13.75	4.32609	1.01567e-35		-14.35	3.89583	4.05415e-32		-13.8	4.28881	2.69143e-35		-13.7	4.36364	3.40606e-36
-13.75	4.34783	4.82472e-36		-14.35	3.91667	2.00669e-32		-13.8	4.31047	1.28441e-35		-13.7	4.38546	1.612e-36
-13.75	4.36956	2.28392e-36		-14.35	3.9375	9.89852e-33		-13.8	4.33213	6.10837e-36		-13.7	4.40727	7.60217e-37
-13.75	4.3913	1.07741e-36		-14.35	3.95833	4.86597e-33		-13.8	4.35379	2.89496e-36		-13.7	4.42909	3.57252e-37
-13.75	4.41304	5.06487e-37		-14.35	3.97917	2.38383e-33		-13.8	4.37545	1.36728e-36		-13.7	4.45091	1.67292e-37
-13.75	4.43478	2.37272e-37		-14.35	4	1.16382e-33		-13.8	4.39711	6.43527e-37		-13.7	4.47273	7.80627e-38
-13.75	4.45652	1.10768e-37		-14.35	4.02083	5.66245e-34		-13.8	4.41877	3.01838e-37		-13.7	4.49454	3.62975e-38
-13.75	4.47826	5.15312e-38		-14.35	4.04167	2.74552e-34		-13.8	4.44043	1.41083e-37		-13.7	4.51636	1.68181e-38
-13.75	4.5	2.389e-38		-14.35	4.0625	1.32663e-34		-13.8	4.46209	6.57161e-38		-13.7	4.53818	7.7651e-39
-13.75	4.52174	1.1037e-38		-14.35	4.08333	6.38813e-35		-13.8	4.48376	3.05044e-38		-13.7	4.56	3.57261e-39
-13.75	4.54348	5.08132e-39		-14.35	4.10417	3.06549e-35		-13.8	4.50542	1.41107e-38		-13.7	4.58182	1.63793e-39
-13.75	4.56522	2.33126e-39		-14.35	4.125	1.46597e-35		-13.8	4.52708	6.50467e-39		-13.7	4.60364	7.48299e-40
-13.75	4.58696	1.06584e-39		-14.35	4.14583	6.98635e-36		-13.8	4.54874	2.98811e-39		-13.7	4.62545	3.40665e-40
-13.75	4.6087	4.85607e-40		-14.35	4.16667	3.31798e-36		-13.8	4.5704	1.36792e-39		-13.7	4.64727	1.54544e-40
-13.75	4.63044	2.20478e-40		-14.35	4.1875	1.57034e-36		-13.8	4.59206	6.24048e-40		-13.7	4.66909	6.98638e-41
-13.75	4.65217	9.97552e-41		-14.35	4.20833	7.40651e-37		-13.8	4.61372	2.83705e-40		-13.7	4.69091	3.14721e-41
-13.75	4.67391	4.49774e-41		-14.35	4.22917	3.4812e-37		-13.8	4.63538	1.28531e-40		-13.7	4.71273	1.41278e-41
-13.75	4.69565	2.02089e-41		-14.35	4.25	1.63057e-37		-13.8	4.65704	5.80283e-41		-13.7	4.73454	6.31975e-42
-13.75	4.71739	9.04857e-42		-14.35	4.27083	7.61111e-38		-13.8	4.6787	2.61073e-41		-13.7	4.75636	2.81709e-42
-13.75	4.73913	4.03744e-42		-14.35	4.29167	3.54039e-38		-13.8	4.70036	1.17051e-41		-13.7	4.77818	1.25135e-42
-13.75	4.76087	1.79523e-42		-14.35	4.3125	1.64115e-38		-13.8	4.72202	5.22974e-42		-13.7	4.8	5.53908e-43
-13.75	4.78261	7.95472e-43		-14.35	4.33333	7.58126e-39		-13.8	4.74368	2.32849e-42		-13.7	4.82182	2.44328e-43
-13.75	4.80435	3.51251e-43		-14.35	4.35417	3.49003e-39		-13.8	4.76534	1.03314e-42		-13.7	4.84364	1.07396e-43
-13.75	4.82609	1.54561e-43		-14.35	4.375	1.60107e-39		-13.8	4.787	4.56807e-43		-13.7	4.86545	4.70417e-44
-13.75	4.84783	6.77753e-44		-14.35	4.39583	7.31956e-40		-13.8	4.80866	2.01278e-43		-13.7	4.88727	2.05333e-44
-13.75	4.86956	2.96164e-44		-14.35	4.41667	3.33468e-40		-13.8	4.83033	8.8379e-44		-13.7	4.90909	8.93133e-45
-13.75	4.8913	1.28968e-44		-14.35	4.4375	1.51396e-40		-13.8	4.85199	3.86714e-44		-13.7	4.93091	3.87128e-45
-13.75	4.91304	5.59654e-45		-14.35	4.45833	6.84969e-41		-13.8	4.87365	1.68624e-44		-13.7	4.95273	1.67215e-45
-13.75	4.93478	2.42018e-45		-14.35	4.47917	3.0883e-41		-13.8	4.89531	7.32721e-45		-13.7	4.97455	7.19746e-46
-13.75	4.95652	1.04295e-45		-14.35	4.5	1.38759e-41		-13.8	4.91697	3.17282e-45		-13.7	4.99636	3.08721e-46
-13.75	4.97826	4.47888e-46		-14.35	4.52083	6.21291e-42		-13.8	4.93863	1.36911e-45		-13.7	5.01818	1.31958e-46
-13.75	5	1.91675e-46		-14.35	4.54167	2.77218e-42		-13.8	4.96029	5.88737e-46		-13.7	5.04	5.62072e-47
-13.75	5.02174	8.17426e-47		-14.35	4.5625	1.23265e-42		-13.8	4.98195	2.52285e-46		-13.7	5.06182	2.38579e-47
-13.75	5.04348	3.47393e-47		-14.35	4.58333	5.462e-43		-13.8	5.00361	1.07733e-46		-13.7	5.08364	1.00915e-47
-13.75	5.06522	1.47124e-47		-14.35	4.60417	2.41188e-43		-13.8	5.02527	4.5845e-47		-13.7	5.10546	4.25371e-48
-13.75	5.08696	6.20919e-48		-14.35	4.625	1.06133e-43		-13.8	5.04693	1.94412e-47		-13.7	5.12727	1.78675e-48
-13.75	5.1087	2.61141e-48		-14.35	4.64583	4.65413e-44		-13.8	5.06859	8.21563e-48		-13.7	5.14909	7.47907e-49
-13.75	5.13044	1.09447e-48		-14.35	4.66667	2.03385e-44		-13.8	5.09025	3.45975e-48		-13.7	5.17091	3.11974e-49
-13.75	5.15217	4.57114e-49		-14.35	4.6875	8.85705e-45		-13.8	5.11191	1.4519e-48		-13.7	5.19273	1.29681e-49
-13.75	5.17391	1.90253e-49		-14.35	4.70833	3.84372e-45		-13.8	5.13357	6.07172e-49		-13.7	5.21455	5.37181e-50
-13.75	5.19565	7.89094e-50		-14.35	4.72917	1.66229e-45		-13.8	5.15524	2.53031e-49		-13.7	5.23636	2.21745e-50
-13.75	5.21739	3.26148e-50		-14.35	4.75	7.16394e-46		-13.8	5.1769	1.05081e-49		-13.7	5.25818	9.12168e-51
-13.75	5.23913	1.34335e-50		-14.35	4.77083	3.07673e-46		-13.8	5.19856	4.34867e-50		-13.7	5.28	3.73925e-51
-13.75	5.26087	5.51382e-51		-14.35	4.79167	1.31679e-46		-13.8	5.22022	1.79339e-50		-13.7	5.30182	1.52751e-51
-13.75	5.28261	2.25531e-51		-14.35	4.8125	5.61612e-47		-13.8	5.24188	7.3702e-51		-13.7	5.32364	6.21829e-52
-13.75	5.30435	9.19278e-52		-14.35	4.83333	2.38697e-47		-13.8	5.26354	3.01834e-51		-13.7	5.34546	2.5226e-52
-13.75	5.32609	3.73402e-52		-14.35	4.85417	1.01099e-47		-13.8	5.2852	1.2318e-51		-13.7	5.36727	1.0198e-52
-13.75	5.34783	1.51146e-52		-14.35	4.875	4.26716e-48		-13.8	5.30686	5.00957e-52		-13.7	5.38909	4.1084e-53
-13.75	5.36956	6.09681e-53		-14.35	4.89583	1.79482e-48		-13.8	5.32852	2.03022e-52		-13.7	5.41091	1.64938e-53
-13.75	5.3913	2.45075e-53		-14.35	4.91667	7.52305e-49		-13.8	5.35018	8.19917e-53		-13.7	5.43273	6.59868e-54
-13.75	5.41304	9.8171e-54		-14.35	4.9375	3.14236e-49		-13.8	5.37184	3.29975e-53		-13.7	5.45455	2.63078e-54
-13.75	5.43478	3.91883e-54		-14.35	4.95833	1.30801e-49		-13.8	5.3935	1.32335e-53		-13.7	5.47636	1.04521e-54
-13.75	5.45652	1.5589e-54		-14.35	4.97917	5.42566e-50		-13.8	5.41516	5.28876e-54		-13.7	5.49818	4.13821e-55
-13.75	5.47826	6.17968e-55		-14.35	5	2.24277e-50		-13.8	5.43682	2.10628e-54		-13.7	5.52	1.63272e-55
-13.75	5.5	2.4412e-55		-14.35	5.02083	9.23863e-51		-13.8	5.45848	8.35913e-55		-13.7	5.54182	6.41954e-56
-13.75	5.52174	9.61012e-56		-14.35	5.04167	3.79245e-51		-13.8	5.48014	3.3059e-55		-13.7	5.56364	2.51528e-56
-13.75	5.54348	3.77e-56		-14.35	5.0625	1.55139e-51		-13.8	5.50181	1.30287e-55		-13.7	5.58545	9.8211e-57
-13.75	5.56522	1.47381e-56		-14.35	5.08333	6.32428e-52		-13.8	5.52347	5.11675e-56		-13.7	5.60727	3.82142e-57
-13.75	5.58696	5.74157e-57		-14.35	5.10417	2.56915e-52		-13.8	5.54513	2.00249e-56		-13.7	5.62909	1.48177e-57
-13.75	5.6087	2.22898e-57		-14.35	5.125	1.04006e-52		-13.8	5.56679	7.80961e-57		-13.7	5.65091	5.72571e-58
-13.75	5.63044	8.62322e-58		-14.35	5.14583	4.1958e-53		-13.8	5.58845	3.03508e-57		-13.7	5.67273	2.2048e-58
-13.75	5.65217	3.32445e-58		-14.35	5.16667	1.68679e-53		-13.8	5.61011	1.17542e-57		-13.7	5.69454	8.46057e-59
-13.75	5.67391	1.27719e-58		-14.35	5.1875	6.75762e-54		-13.8	5.63177	4.53626e-58		-13.7	5.71636	3.23535e-59
-13.75	5.69565	4.88968e-59		-14.35	5.20833	2.69783e-54		-13.8	5.65343	1.74455e-58		-13.7	5.73818	1.23292e-59
-13.75	5.71739	1.86548e-59		-14.35	5.22917	1.07331e-54		-13.8	5.67509	6.68578e-59		-13.7	5.76	4.6821e-60
-13.75	5.73913	7.09232e-60		-14.35	5.25	4.25521e-55		-13.8	5.69675	2.5533e-59		-13.7	5.78182	1.77189e-60
-13.75	5.76087	2.68702e-60		-14.35	5.27083	1.68114e-55		-13.8	5.71841	9.71699e-60		-13.7	5.80364	6.68227e-61
-13.75	5.78261	1.01447e-60		-14.35	5.29167	6.61875e-56		-13.8	5.74007	3.68504e-60		-13.7	5.82545	2.51133e-61
-13.75	5.80435	3.81678e-61		-14.35	5.3125	2.59677e-56		-13.8	5.76173	1.39263e-60		-13.7	5.84727	9.4053e-62
-13.75	5.82609	1.43099e-61		-14.35	5.33333	1.01526e-56		-13.8	5.78339	5.24453e-61		-13.7	5.86909	3.51021e-62
-13.75	5.84783	5.34644e-62		-14.35	5.35417	3.95558e-57		-13.8	5.80505	1.96815e-61		-13.7	5.89091	1.30553e-62
-13.75	5.86956	1.99057e-62		-14.35	5.375	1.53578e-57		-13.8	5.82672	7.36023e-62		-13.7	5.91273	4.83869e-63
-13.75	5.8913	7.3854e-63		-14.35	5.39583	5.94199e-58		-13.8	5.84837	2.74286e-62		-13.7	5.93455	1.78715e-63
-13.75	5.91304	2.73059e-63		-14.35	5.41667	2.29098e-58		-13.8	5.87004	1.01858e-62		-13.7	5.95636	6.57786e-64
-13.75	5.93478	1.00606e-63		-14.35	5.4375	8.8023e-59		-13.8	5.8917	3.76937e-63		-13.7	5.97818	2.41267e-64
-13.75	5.95652	3.69382e-64		-14.35	5.45833	3.37021e-59		-13.8	5.91336	1.39002e-63		-13.7	6	8.81865e-65
-13.75	5.97826	1.35149e-64		-14.35	5.47917	1.28588e-59		-13.8	5.93502	5.108e-64		-13.65	0	0.00124
-13.75	6	4.92756e-65		-14.35	5.5	4.88914e-60		-13.8	5.95668	1.87051e-64		-13.65	0.02182	0.00286
-13.7	0	0.00252		-14.35	5.52083	1.85245e-60		-13.8	5.97834	6.82573e-65		-13.65	0.04364	0.00495
-13.7	0.02174	0.00519		-14.35	5.54167	6.99433e-61		-13.8	6	2.48208e-65		-13.65	0.06545	0.0072
-13.7	0.04348	0.00707		-14.35	5.5625	2.63166e-61		-13.75	0	0.00726		-13.65	0.08727	0.00927
-13.7	0.06522	0.00813		-14.35	5.58333	9.86725e-62		-13.75	0.02166	0.01505		-13.65	0.10909	0.01085
-13.7	0.08696	0.00862		-14.35	5.60417	3.68677e-62		-13.75	0.04332	0.02099		-13.65	0.13091	0.01174
-13.7	0.1087	0.00867		-14.35	5.625	1.37272e-62		-13.75	0.06498	0.02512		-13.65	0.15273	0.01189
-13.7	0.13044	0.00843		-14.35	5.64583	5.09328e-63		-13.75	0.08664	0.02805		-13.65	0.17455	0.01144
-13.7	0.15217	0.00807		-14.35	5.66667	1.8832e-63		-13.75	0.1083	0.02998		-13.65	0.19636	0.01067
-13.7	0.17391	0.00771		-14.35	5.6875	6.93872e-64		-13.75	0.12996	0.03094		-13.65	0.21818	0.00992
-13.7	0.19565	0.00746		-14.35	5.70833	2.54767e-64		-13.75	0.15163	0.03095		-13.65	0.24	0.00942
-13.7	0.21739	0.00729		-14.35	5.72917	9.3216e-65		-13.75	0.17328	0.03002		-13.65	0.26182	0.00918
-13.7	0.23913	0.00712		-14.35	5.75	3.39875e-65		-13.75	0.19495	0.02823		-13.65	0.28364	0.00895
-13.7	0.26087	0.00682		-14.35	5.77083	1.23489e-65		-13.75	0.21661	0.02576		-13.65	0.30545	0.00847
-13.7	0.28261	0.00631		-14.35	5.79167	4.47116e-66		-13.75	0.23827	0.02288		-13.65	0.32727	0.00756
-13.7	0.30435	0.00555		-14.35	5.8125	1.61322e-66		-13.75	0.25993	0.01989		-13.65	0.34909	0.00621
-13.7	0.32609	0.00458		-14.35	5.83333	5.80023e-67		-13.75	0.28159	0.0171		-13.65	0.37091	0.00453
-13.7	0.34783	0.0035		-14.35	5.85417	2.07816e-67		-13.75	0.30325	0.01471		-13.65	0.39273	0.00276
-13.7	0.36956	0.00248		-14.35	5.875	7.41981e-68		-13.75	0.32491	0.01275		-13.65	0.41455	0.00145
-13.7	0.3913	0.00179		-14.35	5.89583	2.6399e-68		-13.75	0.34657	0.0111		-13.65	0.43636	0.00179
-13.7	0.41304	0.00171		-14.35	5.91667	9.35967e-69		-13.75	0.36823	0.00956		-13.65	0.45818	0.00285
-13.7	0.43478	0.00203		-14.35	5.9375	3.30684e-69		-13.75	0.38989	0.008		-13.65	0.48	0.00366
-13.7	0.45652	0.00236		-14.35	5.95833	1.16425e-69		-13.75	0.41155	0.00636		-13.65	0.50182	0.00408
-13.7	0.47826	0.00252		-14.35	5.97917	4.08468e-70		-13.75	0.43321	0.00469		-13.65	0.52364	0.00411
-13.7	0.5	0.0025		-14.35	6	1.42807e-70		-13.75	0.45487	0.00311		-13.65	0.54546	0.00384
-13.7	0.52174	0.00231		-14.3	0	0.00108		-13.75	0.47653	0.00177		-13.65	0.56727	0.00337
-13.7	0.54348	0.00204		-14.3	0.02083	0.00219		-13.75	0.4982	0.00097628		-13.65	0.58909	0.00281
-13.7	0.56522	0.00175		-14.3	0.04167	0.00306		-13.75	0.51986	0.00112		-13.65	0.61091	0.00223
-13.7	0.58696	0.00151		-14.3	0.0625	0.00362		-13.75	0.54152	0.00155		-13.65	0.63273	0.00172
-13.7	0.6087	0.00135		-14.3	0.08333	0.00392		-13.75	0.56318	0.00187		-13.65	0.65455	0.00137
-13.7	0.63043	0.00129		-14.3	0.10417	0.00394		-13.75	0.58484	0.00205		-13.65	0.67636	0.00125
-13.7	0.65217	0.00129		-14.3	0.125	0.0037		-13.75	0.6065	0.00215		-13.65	0.69818	0.00136
-13.7	0.67391	0.00133		-14.3	0.14583	0.00328		-13.75	0.62816	0.00223		-13.65	0.72	0.00162
-13.7	0.69565	0.00139		-14.3	0.16667	0.00285		-13.75	0.64982	0.00231		-13.65	0.74182	0.00192
-13.7	0.71739	0.00147		-14.3	0.1875	0.00258		-13.75	0.67148	0.0024		-13.65	0.76364	0.00222
-13.7	0.73913	0.00156		-14.3	0.20833	0.00255		-13.75	0.69314	0.00247		-13.65	0.78546	0.00247
-13.7	0.76087	0.00164		-14.3	0.22917	0.00264		-13.75	0.7148	0.00252		-13.65	0.80727	0.00265
-13.7	0.78261	0.00171		-14.3	0.25	0.00267		-13.75	0.73646	0.00253		-13.65	0.82909	0.00275
-13.7	0.80435	0.00176		-14.3	0.27083	0.00251		-13.75	0.75812	0.00251		-13.65	0.85091	0.00278
-13.7	0.82609	0.00177		-14.3	0.29167	0.00213		-13.75	0.77978	0.00246		-13.65	0.87273	0.00274
-13.7	0.84783	0.00175		-14.3	0.3125	0.00158		-13.75	0.80144	0.00239		-13.65	0.89455	0.00264
-13.7	0.86957	0.0017		-14.3	0.33333	0.000935756		-13.75	0.8231	0.0023		-13.65	0.91636	0.00248
-13.7	0.8913	0.00161		-14.3	0.35417	0.000289067		-13.75	0.84476	0.00219		-13.65	0.93818	0.0023
-13.7	0.91304	0.0015		-14.3	0.375	0.000352657		-13.75	0.86643	0.00207		-13.65	0.96	0.00209
-13.7	0.93478	0.00138		-14.3	0.39583	0.000803997		-13.75	0.88809	0.00193		-13.65	0.98182	0.00186
-13.7	0.95652	0.00124		-14.3	0.41667	0.0011		-13.75	0.90975	0.00178		-13.65	1.00364	0.00164
-13.7	0.97826	0.00111		-14.3	0.4375	0.00124		-13.75	0.93141	0.00163		-13.65	1.02546	0.00143
-13.7	1	0.000970112		-14.3	0.45833	0.00124		-13.75	0.95307	0.00147		-13.65	1.04727	0.00122
-13.7	1.02174	0.000839455		-14.3	0.47917	0.00115		-13.75	0.97473	0.00131		-13.65	1.06909	0.00103
-13.7	1.04348	0.000717376		-14.3	0.5	0.00106		-13.75	0.99639	0.00116		-13.65	1.09091	0.000865489
-13.7	1.06522	0.000605808		-14.3	0.52083	0.00104		-13.75	1.01805	0.00101		-13.65	1.11273	0.000716265
-13.7	1.08696	0.000505821		-14.3	0.54167	0.00111		-13.75	1.03971	0.000867675		-13.65	1.13454	0.000586555
-13.7	1.1087	0.000417772		-14.3	0.5625	0.00126		-13.75	1.06137	0.000738969		-13.65	1.15636	0.000475539
-13.7	1.13044	0.000341471		-14.3	0.58333	0.00144		-13.75	1.08303	0.00062251		-13.65	1.17818	0.000381869
-13.7	1.15217	0.000276321		-14.3	0.60417	0.00161		-13.75	1.10469	0.000518854		-13.65	1.2	0.000303872
-13.7	1.17391	0.000221457		-14.3	0.625	0.00174		-13.75	1.12635	0.00042801		-13.65	1.22182	0.000239719
-13.7	1.19565	0.00017585		-14.3	0.64583	0.00182		-13.75	1.14801	0.000349545		-13.65	1.24364	0.000187556
-13.7	1.21739	0.000138398		-14.3	0.66667	0.00185		-13.75	1.16968	0.000282697		-13.65	1.26546	0.000145594
-13.7	1.23913	0.000107997		-14.3	0.6875	0.00183		-13.75	1.19134	0.000226485		-13.65	1.28727	0.000112175
-13.7	1.26087	8.35895e-05		-14.3	0.70833	0.00177		-13.75	1.213	0.000179799		-13.65	1.30909	8.58103e-05
-13.7	1.28261	6.41967e-05		-14.3	0.72917	0.00167		-13.75	1.23466	0.000141481		-13.65	1.33091	6.51931e-05
-13.7	1.30435	4.89397e-05		-14.3	0.75	0.00155		-13.75	1.25632	0.000110385		-13.65	1.35273	4.92044e-05
-13.7	1.32609	3.70484e-05		-14.3	0.77083	0.00141		-13.75	1.27798	8.54213e-05		-13.65	1.37454	3.69024e-05
-13.7	1.34783	2.7862e-05		-14.3	0.79167	0.00126		-13.75	1.29964	6.5586e-05		-13.65	1.39636	2.75072e-05
-13.7	1.36956	2.08241e-05		-14.3	0.8125	0.00111		-13.75	1.3213	4.99809e-05		-13.65	1.41818	2.03827e-05
-13.7	1.3913	1.54744e-05		-14.3	0.83333	0.000972187		-13.75	1.34296	3.7819e-05		-13.65	1.44	1.50166e-05
-13.7	1.41304	1.14377e-05		-14.3	0.85417	0.000843941		-13.75	1.36462	2.84254e-05		-13.65	1.46182	1.10012e-05
-13.7	1.43478	8.41236e-06		-14.3	0.875	0.00072899		-13.75	1.38628	2.12313e-05		-13.65	1.48364	8.01522e-06
-13.7	1.45652	6.15936e-06		-14.3	0.89583	0.000627902		-13.75	1.40794	1.57657e-05		-13.65	1.50546	5.80829e-06
-13.7	1.47826	4.49126e-06		-14.3	0.91667	0.000540097		-13.75	1.4296	1.16446e-05		-13.65	1.52727	4.18678e-06
-13.7	1.5	3.26278e-06		-14.3	0.9375	0.000464296		-13.75	1.45126	8.55879e-06		-13.65	1.54909	3.00227e-06
-13.7	1.52174	2.36244e-06		-14.3	0.95833	0.000398912		-13.75	1.47292	6.26311e-06		-13.65	1.57091	2.14189e-06
-13.7	1.54348	1.70546e-06		-14.3	0.97917	0.00034235		-13.75	1.49459	4.56525e-06		-13.65	1.59273	1.5204e-06
-13.7	1.56522	1.22795e-06		-14.3	1	0.000293189		-13.75	1.51625	3.31617e-06		-13.65	1.61454	1.07392e-06
-13.7	1.58696	8.8208e-07		-14.3	1.02083	0.00025026		-13.75	1.53791	2.40158e-06		-13.65	1.63636	7.54877e-07
-13.7	1.6087	6.32336e-07		-14.3	1.04167	0.00021265		-13.75	1.55957	1.73466e-06		-13.65	1.65818	5.281e-07
-13.7	1.63044	4.52486e-07		-14.3	1.0625	0.000179669		-13.75	1.58123	1.25007e-06		-13.65	1.68	3.67733e-07
-13.7	1.65217	3.23272e-07		-14.3	1.08333	0.000150794		-13.75	1.60289	8.99053e-07		-13.65	1.70182	2.549e-07
-13.7	1.67391	2.30626e-07		-14.3	1.10417	0.000125613		-13.75	1.62455	6.45437e-07		-13.65	1.72364	1.75904e-07
-13.7	1.69565	1.64314e-07		-14.3	1.125	0.000103788		-13.75	1.64621	4.62596e-07		-13.65	1.74546	1.20862e-07
-13.7	1.71739	1.16923e-07		-14.3	1.14583	8.50155e-05		-13.75	1.66787	3.31024e-07		-13.65	1.76727	8.26908e-08
-13.7	1.73913	8.30969e-08		-14.3	1.16667	6.90136e-05		-13.75	1.68953	2.36501e-07		-13.65	1.78909	5.63404e-08
-13.7	1.76087	5.89825e-08		-14.3	1.1875	5.55075e-05		-13.75	1.71119	1.68694e-07		-13.65	1.81091	3.82311e-08
-13.7	1.78261	4.181e-08		-14.3	1.20833	4.42274e-05		-13.75	1.73285	1.20121e-07		-13.65	1.83273	2.58392e-08
-13.7	1.80435	2.95942e-08		-14.3	1.22917	3.49094e-05		-13.75	1.75451	8.53765e-08		-13.65	1.85455	1.73956e-08
-13.7	1.82609	2.09141e-08		-14.3	1.25	2.72982e-05		-13.75	1.77617	6.05607e-08		-13.65	1.87636	1.16659e-08
-13.7	1.84783	1.47537e-08		-14.3	1.27083	2.11516e-05		-13.75	1.79783	4.28651e-08		-13.65	1.89818	7.79353e-09
-13.7	1.86956	1.03874e-08		-14.3	1.29167	1.6244e-05		-13.75	1.8195	3.02695e-08		-13.65	1.92	5.18681e-09
-13.7	1.8913	7.29742e-09		-14.3	1.3125	1.23698e-05		-13.75	1.84116	2.13216e-08		-13.65	1.94182	3.43892e-09
-13.7	1.91304	5.11445e-09		-14.3	1.33333	9.34519e-06		-13.75	1.86282	1.49789e-08		-13.65	1.96364	2.27145e-09
-13.7	1.93478	3.57526e-09		-14.3	1.35417	7.0094e-06		-13.75	1.88448	1.04933e-08		-13.65	1.98546	1.49464e-09
-13.7	1.95652	2.49235e-09		-14.3	1.375	5.22419e-06		-13.75	1.90614	7.32926e-09		-13.65	2.00727	9.79758e-10
-13.7	1.97826	1.73231e-09		-14.3	1.39583	3.87304e-06		-13.75	1.9278	5.10346e-09		-13.65	2.02909	6.39792e-10
-13.7	2	1.20028e-09		-14.3	1.41667	2.85953e-06		-13.75	1.94946	3.54222e-09		-13.65	2.05091	4.16185e-10
-13.7	2.02174	8.28922e-10		-14.3	1.4375	2.10522e-06		-13.75	1.97112	2.45046e-09		-13.65	2.07273	2.6968e-10
-13.7	2.04348	5.7051e-10		-14.3	1.45833	1.54746e-06		-13.75	1.99278	1.68944e-09		-13.65	2.09455	1.74067e-10
-13.7	2.06522	3.91273e-10		-14.3	1.47917	1.13701e-06		-13.75	2.01444	1.16071e-09		-13.65	2.11636	1.11913e-10
-13.7	2.08696	2.67375e-10		-14.3	1.5	8.35887e-07		-13.75	2.0361	7.94628e-10		-13.65	2.13818	7.16691e-11
-13.7	2.1087	1.82033e-10		-14.3	1.52083	6.15202e-07		-13.75	2.05776	5.42047e-10		-13.65	2.16	4.57166e-11
-13.7	2.13043	1.23463e-10		-14.3	1.54167	4.53369e-07		-13.75	2.07942	3.68403e-10		-13.65	2.18182	2.90477e-11
-13.7	2.15217	8.3418e-11		-14.3	1.5625	3.3446e-07		-13.75	2.10108	2.49462e-10		-13.65	2.20364	1.83849e-11
-13.7	2.17391	5.61435e-11		-14.3	1.58333	2.4685e-07		-13.75	2.12274	1.68294e-10		-13.65	2.22546	1.15918e-11
-13.7	2.19565	3.76393e-11		-14.3	1.60417	1.8212e-07		-13.75	2.1444	1.13111e-10		-13.65	2.24727	7.28157e-12
-13.7	2.21739	2.5135e-11		-14.3	1.625	1.34186e-07		-13.75	2.16607	7.57364e-11		-13.65	2.26909	4.55766e-12
-13.7	2.23913	1.67188e-11		-14.3	1.64583	9.86442e-08		-13.75	2.18773	5.05203e-11		-13.65	2.29091	2.84306e-12
-13.7	2.26087	1.10768e-11		-14.3	1.66667	7.22889e-08		-13.75	2.20939	3.35726e-11		-13.65	2.31273	1.76796e-12
-13.7	2.28261	7.30996e-12		-14.3	1.6875	5.27703e-08		-13.75	2.23105	2.22261e-11		-13.65	2.33454	1.09634e-12
-13.7	2.30435	4.80512e-12		-14.3	1.70833	3.83502e-08		-13.75	2.25271	1.46589e-11		-13.65	2.35636	6.78248e-13
-13.7	2.32609	3.14622e-12		-14.3	1.72917	2.77343e-08		-13.75	2.27437	9.63174e-12		-13.65	2.37818	4.18821e-13
-13.7	2.34783	2.052e-12		-14.3	1.75	1.99526e-08		-13.75	2.29603	6.30489e-12		-13.65	2.4	2.58308e-13
-13.7	2.36957	1.33315e-12		-14.3	1.77083	1.42769e-08		-13.75	2.31769	4.11176e-12		-13.65	2.42182	1.59232e-13
-13.7	2.3913	8.62782e-13		-14.3	1.79167	1.01595e-08		-13.75	2.33935	2.67154e-12		-13.65	2.44364	9.81864e-14
-13.7	2.41304	5.56235e-13		-14.3	1.8125	7.18958e-09		-13.75	2.36101	1.72939e-12		-13.65	2.46546	6.06138e-14
-13.7	2.43478	3.57242e-13		-14.3	1.83333	5.05987e-09		-13.75	2.38267	1.11539e-12		-13.65	2.48727	3.74933e-14
-13.7	2.45652	2.28574e-13		-14.3	1.85417	3.5417e-09		-13.75	2.40433	7.16768e-13		-13.65	2.50909	2.32555e-14
-13.7	2.47826	1.45702e-13		-14.3	1.875	2.46584e-09		-13.75	2.42599	4.58943e-13		-13.65	2.53091	1.44725e-14
-13.7	2.5	9.25319e-14		-14.3	1.89583	1.70787e-09		-13.75	2.44765	2.92806e-13		-13.65	2.55273	9.04e-15
-13.7	2.52174	5.85494e-14		-14.3	1.91667	1.17689e-09		-13.75	2.46931	1.86147e-13		-13.65	2.57455	5.66804e-15
-13.7	2.54348	3.69124e-14		-14.3	1.9375	8.07013e-10		-13.75	2.49098	1.17923e-13		-13.65	2.59636	3.56653e-15
-13.7	2.56522	2.31877e-14		-14.3	1.95833	5.50745e-10		-13.75	2.51264	7.44425e-14		-13.65	2.61818	2.25112e-15
-13.7	2.58696	1.45141e-14		-14.3	1.97917	3.74122e-10		-13.75	2.5343	4.68314e-14		-13.65	2.64	1.42428e-15
-13.7	2.6087	9.05294e-15		-14.3	2	2.53009e-10		-13.75	2.55596	2.93603e-14		-13.65	2.66182	9.02568e-16
-13.7	2.63043	5.62689e-15		-14.3	2.02083	1.70365e-10		-13.75	2.57762	1.83443e-14		-13.65	2.68364	5.72366e-16
-13.7	2.65217	3.48531e-15		-14.3	2.04167	1.14237e-10		-13.75	2.59928	1.14229e-14		-13.65	2.70546	3.62916e-16
-13.7	2.67391	2.15141e-15		-14.3	2.0625	7.62918e-11		-13.75	2.62094	7.08913e-15		-13.65	2.72727	2.29895e-16
-13.7	2.69565	1.32351e-15		-14.3	2.08333	5.07509e-11		-13.75	2.6426	4.38495e-15		-13.65	2.74909	1.45391e-16
-13.7	2.71739	8.11455e-16		-14.3	2.10417	3.36321e-11		-13.75	2.66426	2.70334e-15		-13.65	2.77091	9.17415e-17
-13.7	2.73913	4.9585e-16		-14.3	2.125	2.22052e-11		-13.75	2.68592	1.66117e-15		-13.65	2.79273	5.77293e-17
-13.7	2.76087	3.01991e-16		-14.3	2.14583	1.46079e-11		-13.75	2.70758	1.01744e-15		-13.65	2.81454	3.6212e-17
-13.7	2.78261	1.83319e-16		-14.3	2.16667	9.57602e-12		-13.75	2.72924	6.2115e-16		-13.65	2.83636	2.26356e-17
-13.7	2.80435	1.10918e-16		-14.3	2.1875	6.25579e-12		-13.75	2.7509	3.77993e-16		-13.65	2.85818	1.40963e-17
-13.7	2.82609	6.68931e-17		-14.3	2.20833	4.07291e-12		-13.75	2.77256	2.29286e-16		-13.65	2.88	8.74399e-18
-13.7	2.84783	4.02121e-17		-14.3	2.22917	2.64286e-12		-13.75	2.79422	1.38638e-16		-13.65	2.90182	5.40186e-18
-13.7	2.86957	2.40955e-17		-14.3	2.25	1.70927e-12		-13.75	2.81588	8.35606e-17		-13.65	2.92364	3.32324e-18
-13.7	2.8913	1.4392e-17		-14.3	2.27083	1.10186e-12		-13.75	2.83755	5.02044e-17		-13.65	2.94545	2.03578e-18
-13.7	2.91304	8.56884e-18		-14.3	2.29167	7.08003e-13		-13.75	2.85921	3.00681e-17		-13.65	2.96727	1.24175e-18
-13.7	2.93478	5.08556e-18		-14.3	2.3125	4.53465e-13		-13.75	2.88087	1.79512e-17		-13.65	2.98909	7.54149e-19
-13.7	2.95652	3.00868e-18		-14.3	2.33333	2.89505e-13		-13.75	2.90253	1.06834e-17		-13.65	3.01091	4.5603e-19
-13.7	2.97826	1.77433e-18		-14.3	2.35417	1.84238e-13		-13.75	2.92419	6.33801e-18		-13.65	3.03273	2.74564e-19
-13.7	3	1.04308e-18		-14.3	2.375	1.16872e-13		-13.75	2.94585	3.74821e-18		-13.65	3.05455	1.64592e-19
-13.7	3.02174	6.1126e-19		-14.3	2.39583	7.39008e-14		-13.75	2.96751	2.20965e-18		-13.65	3.07636	9.82415e-20
-13.7	3.04348	3.57073e-19		-14.3	2.41667	4.65796e-14		-13.75	2.98917	1.29852e-18		-13.65	3.09818	5.83862e-20
-13.7	3.06522	2.07927e-19		-14.3	2.4375	2.92649e-14		-13.75	3.01083	7.60676e-19		-13.65	3.12	3.45513e-20
-13.7	3.08696	1.20694e-19		-14.3	2.45833	1.83273e-14		-13.75	3.03249	4.44196e-19		-13.65	3.14182	2.03595e-20
-13.7	3.1087	6.98361e-20		-14.3	2.47917	1.14405e-14		-13.75	3.05415	2.58567e-19		-13.65	3.16364	1.19462e-20
-13.7	3.13043	4.02802e-20		-14.3	2.5	7.11848e-15		-13.75	3.07581	1.50034e-19		-13.65	3.18546	6.98011e-21
-13.7	3.15217	2.31588e-20		-14.3	2.52083	4.41485e-15		-13.75	3.09747	8.67807e-20		-13.65	3.20727	4.06142e-21
-13.7	3.17391	1.32724e-20		-14.3	2.54167	2.72916e-15		-13.75	3.11913	5.00347e-20		-13.65	3.22909	2.35335e-21
-13.7	3.19565	7.58215e-21		-14.3	2.5625	1.6816e-15		-13.75	3.14079	2.87562e-20		-13.65	3.25091	1.35801e-21
-13.7	3.21739	4.31754e-21		-14.3	2.58333	1.03274e-15		-13.75	3.16246	1.6474e-20		-13.65	3.27273	7.80434e-22
-13.7	3.23913	2.45064e-21		-14.3	2.60417	6.32174e-16		-13.75	3.18412	9.40746e-21		-13.65	3.29454	4.46682e-22
-13.7	3.26087	1.38649e-21		-14.3	2.625	3.857e-16		-13.75	3.20578	5.35486e-21		-13.65	3.31636	2.54625e-22
-13.7	3.28261	7.81886e-22		-14.3	2.64583	2.34548e-16		-13.75	3.22744	3.03824e-21		-13.65	3.33818	1.44562e-22
-13.7	3.30435	4.39498e-22		-14.3	2.66667	1.42161e-16		-13.75	3.2491	1.71828e-21		-13.65	3.36	8.17465e-23
-13.7	3.32609	2.46236e-22		-14.3	2.6875	8.58799e-17		-13.75	3.27076	9.68626e-22		-13.65	3.38182	4.60421e-23
-13.7	3.34783	1.37506e-22		-14.3	2.70833	5.1709e-17		-13.75	3.29242	5.44263e-22		-13.65	3.40364	2.583e-23
-13.7	3.36957	7.65363e-23		-14.3	2.72917	3.10316e-17		-13.75	3.31408	3.04823e-22		-13.65	3.42545	1.44339e-23
-13.7	3.3913	4.246e-23		-14.3	2.75	1.85611e-17		-13.75	3.33574	1.70165e-22		-13.65	3.44727	8.0342e-24
-13.7	3.41304	2.34779e-23		-14.3	2.77083	1.10654e-17		-13.75	3.3574	9.4683e-23		-13.65	3.46909	4.45462e-24
-13.7	3.43478	1.29389e-23		-14.3	2.79167	6.57496e-18		-13.75	3.37906	5.25112e-23		-13.65	3.49091	2.46035e-24
-13.7	3.45652	7.10711e-24		-14.3	2.8125	3.89389e-18		-13.75	3.40072	2.90272e-23		-13.65	3.51273	1.35366e-24
-13.7	3.47826	3.89083e-24		-14.3	2.83333	2.29847e-18		-13.75	3.42238	1.59931e-23		-13.65	3.53455	7.41917e-25
-13.7	3.5	2.12295e-24		-14.3	2.85417	1.35226e-18		-13.75	3.44404	8.78266e-24		-13.65	3.55636	4.05081e-25
-13.7	3.52174	1.15448e-24		-14.3	2.875	7.92959e-19		-13.75	3.4657	4.80714e-24		-13.65	3.57818	2.20332e-25
-13.7	3.54348	6.25712e-25		-14.3	2.89583	4.63459e-19		-13.75	3.48737	2.62248e-24		-13.65	3.6	1.1939e-25
-13.7	3.56522	3.3799e-25		-14.3	2.91667	2.69987e-19		-13.75	3.50902	1.42593e-24		-13.65	3.62182	6.44494e-26
-13.7	3.58696	1.81958e-25		-14.3	2.9375	1.56765e-19		-13.75	3.53069	7.72755e-25		-13.65	3.64364	3.46608e-26
-13.7	3.6087	9.76274e-26		-14.3	2.95833	9.07263e-20		-13.75	3.55235	4.1739e-25		-13.65	3.66546	1.85709e-26
-13.7	3.63043	5.22042e-26		-14.3	2.97917	5.23353e-20		-13.75	3.57401	2.24697e-25		-13.65	3.68727	9.913e-27
-13.7	3.65217	2.78208e-26		-14.3	3	3.0091e-20		-13.75	3.59567	1.2056e-25		-13.65	3.70909	5.27185e-27
-13.7	3.67391	1.47761e-26		-14.3	3.02083	1.72449e-20		-13.75	3.61733	6.44703e-26		-13.65	3.73091	2.79326e-27
-13.7	3.69565	7.82128e-27		-14.3	3.04167	9.8508e-21		-13.75	3.63899	3.43608e-26		-13.65	3.75273	1.47454e-27
-13.7	3.71739	4.1259e-27		-14.3	3.0625	5.60877e-21		-13.75	3.66065	1.82521e-26		-13.65	3.77454	7.75533e-28
-13.7	3.73913	2.16911e-27		-14.3	3.08333	3.18311e-21		-13.75	3.68231	9.66288e-27		-13.65	3.79636	4.06396e-28
-13.7	3.76087	1.13649e-27		-14.3	3.10417	1.80064e-21		-13.75	3.70397	5.09849e-27		-13.65	3.81818	2.12181e-28
-13.7	3.78261	5.93425e-28		-14.3	3.125	1.01529e-21		-13.75	3.72563	2.68112e-27		-13.65	3.84	1.10377e-28
-13.7	3.80435	3.08805e-28		-14.3	3.14583	5.70621e-22		-13.75	3.74729	1.40517e-27		-13.65	3.86182	5.7209e-29
-13.7	3.82609	1.60147e-28		-14.3	3.16667	3.19667e-22		-13.75	3.76895	7.33973e-28		-13.65	3.88364	2.95442e-29
-13.7	3.84783	8.27689e-29		-14.3	3.1875	1.78501e-22		-13.75	3.79061	3.8209e-28		-13.65	3.90545	1.52022e-29
-13.7	3.86957	4.26314e-29		-14.3	3.20833	9.93521e-23		-13.75	3.81227	1.98236e-28		-13.65	3.92727	7.79409e-30
-13.7	3.8913	2.18828e-29		-14.3	3.22917	5.51198e-23		-13.75	3.83393	1.02502e-28		-13.65	3.94909	3.98159e-30
-13.7	3.91304	1.11941e-29		-14.3	3.25	3.04811e-23		-13.75	3.8556	5.28219e-29		-13.65	3.97091	2.02666e-30
-13.7	3.93478	5.7067e-30		-14.3	3.27083	1.68015e-23		-13.75	3.87726	2.71284e-29		-13.65	3.99273	1.02788e-30
-13.7	3.95652	2.89928e-30		-14.3	3.29167	9.23114e-24		-13.75	3.89892	1.38855e-29		-13.65	4.01455	5.1945e-31
-13.7	3.97826	1.46793e-30		-14.3	3.3125	5.05539e-24		-13.75	3.92058	7.08312e-30		-13.65	4.03636	2.6157e-31
-13.7	4	7.40671e-31		-14.3	3.33333	2.75958e-24		-13.75	3.94224	3.60092e-30		-13.65	4.05818	1.31243e-31
-13.7	4.02174	3.72438e-31		-14.3	3.35417	1.50148e-24		-13.75	3.9639	1.82442e-30		-13.65	4.08	6.56163e-32
-13.7	4.04348	1.86633e-31		-14.3	3.375	8.14297e-25		-13.75	3.98556	9.21214e-31		-13.65	4.10182	3.26887e-32
-13.7	4.06522	9.3203e-32		-14.3	3.39583	4.40179e-25		-13.75	4.00722	4.63572e-31		-13.65	4.12364	1.62269e-32
-13.7	4.08696	4.63849e-32		-14.3	3.41667	2.3717e-25		-13.75	4.02888	2.32485e-31		-13.65	4.14546	8.02649e-33
-13.7	4.1087	2.30053e-32		-14.3	3.4375	1.2737e-25		-13.75	4.05054	1.16196e-31		-13.65	4.16727	3.95615e-33
-13.7	4.13044	1.13706e-32		-14.3	3.45833	6.81796e-26		-13.75	4.0722	5.78769e-32		-13.65	4.18909	1.94302e-33
-13.7	4.15217	5.60069e-33		-14.3	3.47917	3.6376e-26		-13.75	4.09386	2.87302e-32		-13.65	4.21091	9.50914e-34
-13.7	4.17391	2.74919e-33		-14.3	3.5	1.93441e-26		-13.75	4.11552	1.4213e-32		-13.65	4.23273	4.63732e-34
-13.7	4.19565	1.34484e-33		-14.3	3.52083	1.0253e-26		-13.75	4.13718	7.00731e-33		-13.65	4.25455	2.25349e-34
-13.7	4.21739	6.55601e-34		-14.3	3.54167	5.41651e-27		-13.75	4.15885	3.44295e-33		-13.65	4.27636	1.09121e-34
-13.7	4.23913	3.18501e-34		-14.3	3.5625	2.85202e-27		-13.75	4.18051	1.68587e-33		-13.65	4.29818	5.26537e-35
-13.7	4.26087	1.542e-34		-14.3	3.58333	1.49674e-27		-13.75	4.20217	8.2268e-34		-13.65	4.32	2.53172e-35
-13.7	4.28261	7.43977e-35		-14.3	3.60417	7.82885e-28		-13.75	4.22383	4.00083e-34		-13.65	4.34182	1.21303e-35
-13.7	4.30435	3.57715e-35		-14.3	3.625	4.08136e-28		-13.75	4.24549	1.93902e-34		-13.65	4.36364	5.7916e-36
-13.7	4.32609	1.71402e-35		-14.3	3.64583	2.12063e-28		-13.75	4.26715	9.36533e-35		-13.65	4.38546	2.75548e-36
-13.7	4.34783	8.18457e-36		-14.3	3.66667	1.09818e-28		-13.75	4.28881	4.50792e-35		-13.65	4.40727	1.30637e-36
-13.7	4.36956	3.89473e-36		-14.3	3.6875	5.66798e-29		-13.75	4.31047	2.16241e-35		-13.65	4.42909	6.17182e-37
-13.7	4.3913	1.84697e-36		-14.3	3.70833	2.9156e-29		-13.75	4.33213	1.03374e-35		-13.65	4.45091	2.90558e-37
-13.7	4.41304	8.72855e-37		-14.3	3.72917	1.49476e-29		-13.75	4.35379	4.92481e-36		-13.65	4.47273	1.36311e-37
-13.7	4.43478	4.1108e-37		-14.3	3.75	7.6375e-30		-13.75	4.37545	2.33818e-36		-13.65	4.49454	6.37242e-38
-13.7	4.45652	1.92935e-37		-14.3	3.77083	3.88927e-30		-13.75	4.39711	1.1063e-36		-13.65	4.51636	2.96864e-38
-13.7	4.47826	9.02393e-38		-14.3	3.79167	1.97388e-30		-13.75	4.41877	5.21646e-37		-13.65	4.53818	1.37813e-38
-13.7	4.5	4.20611e-38		-14.3	3.8125	9.98401e-31		-13.75	4.44043	2.45123e-37		-13.65	4.56	6.37532e-39
-13.7	4.52174	1.95374e-38		-14.3	3.83333	5.03292e-31		-13.75	4.46209	1.14789e-37		-13.65	4.58182	2.93897e-39
-13.7	4.54348	9.04385e-39		-14.3	3.85417	2.5285e-31		-13.75	4.48376	5.35699e-38		-13.65	4.60364	1.35012e-39
-13.7	4.56522	4.17195e-39		-14.3	3.875	1.26599e-31		-13.75	4.50542	2.49142e-38		-13.65	4.62545	6.1806e-40
-13.7	4.58696	1.9179e-39		-14.3	3.89583	6.31721e-32		-13.75	4.52708	1.15472e-38		-13.65	4.64727	2.81951e-40
-13.7	4.6087	8.78644e-40		-14.3	3.91667	3.14153e-32		-13.75	4.54874	5.33349e-39		-13.65	4.66909	1.28174e-40
-13.7	4.63044	4.01144e-40		-14.3	3.9375	1.55696e-32		-13.75	4.5704	2.455e-39		-13.65	4.69091	5.8065e-41
-13.7	4.65217	1.8251e-40		-14.3	3.95833	7.69016e-33		-13.75	4.59206	1.12614e-39		-13.65	4.71273	2.62128e-41
-13.7	4.67391	8.27513e-41		-14.3	3.97917	3.78539e-33		-13.75	4.61372	5.148e-40		-13.65	4.73454	1.17924e-41
-13.7	4.69565	3.73906e-41		-14.3	4	1.85696e-33		-13.75	4.63538	2.34524e-40		-13.65	4.75636	5.28658e-42
-13.7	4.71739	1.68364e-41		-14.3	4.02083	9.07843e-34		-13.75	4.65704	1.06473e-40		-13.65	4.77818	2.36177e-42
-13.7	4.73913	7.55505e-42		-14.3	4.04167	4.42316e-34		-13.75	4.6787	4.81717e-41		-13.65	4.8	1.05145e-42
-13.7	4.76087	3.37851e-42		-14.3	4.0625	2.14768e-34		-13.75	4.70036	2.17194e-41		-13.65	4.82182	4.66477e-43
-13.7	4.78261	1.50561e-42		-14.3	4.08333	1.03924e-34		-13.75	4.72202	9.75897e-42		-13.65	4.84364	2.06235e-43
-13.7	4.80435	6.68654e-43		-14.3	4.10417	5.01161e-35		-13.75	4.74368	4.3698e-42		-13.65	4.86545	9.08626e-44
-13.7	4.82609	2.9593e-43		-14.3	4.125	2.40851e-35		-13.75	4.76534	1.94994e-42		-13.65	4.88727	3.98932e-44
-13.7	4.84783	1.3052e-43		-14.3	4.14583	1.15353e-35		-13.75	4.787	8.67124e-43		-13.65	4.90909	1.74544e-44
-13.7	4.86956	5.73676e-44		-14.3	4.16667	5.50577e-36		-13.75	4.80866	3.84275e-43		-13.65	4.93091	7.61036e-45
-13.7	4.8913	2.51279e-44		-14.3	4.1875	2.61889e-36		-13.75	4.83033	1.69708e-43		-13.65	4.95273	3.30672e-45
-13.7	4.91304	1.09684e-44		-14.3	4.20833	1.24143e-36		-13.75	4.85199	7.46902e-44		-13.65	4.97455	1.43181e-45
-13.7	4.93478	4.77127e-45		-14.3	4.22917	5.86459e-37		-13.75	4.87365	3.27585e-44		-13.65	4.99636	6.17824e-46
-13.7	4.95652	2.06835e-45		-14.3	4.25	2.76095e-37		-13.75	4.89531	1.43181e-44		-13.65	5.01818	2.65669e-46
[truncated: 249,202+ more rows]
