# Supplementary material for: Boosted charge and proton transfer over ternary Co/Co3O4/CoB for electrochemical nitric oxide reduction to ammonia
Source: Nat Commun. 2025 May 26;16:4874. doi: 10.1038/s41467-025-60043-6 (PMC12106605; doi:10.1038/s41467-025-60043-6)
Supplement: Supplementary file 6 — Source data [file 41467_2025_60043_MOESM6_ESM.zip › Source data-Fig. 3.xlsx]

## Sheet: Figure 3a
Figure 3a. LSV curves of Co/Co3O4 and Co/Co3O4/CoB with a scanning of 5 mV/s recorded in 0.1 M Ar-saturated and NO-saturated PBS (pH = 7.3±0.1).
Potential (V vs.RHE)	Ar-Co/Co3O4-Current density (mA cm-2)	Ar-Co/Co3O4/CoB-Current density (mA cm-2)	NO-Co/Co3O4-Current density (mA cm-2)	NO-Co/Co3O4/CoB-Current density (mA cm-2)
0.3114	-0.184	-0.0552	0.57006	-0.48068
0.3104	-0.208	-0.0936	0.50049	-0.50583
0.3094	-0.215	-0.0992	0.43328	-0.52654
0.3084	-0.216	-0.0976	0.36842	-0.54311
0.3074	-0.216	-0.0971	0.30588	-0.55589
0.3064	-0.217	-0.0966	0.24565	-0.56522
0.3054	-0.216	-0.0951	0.18771	-0.57146
0.3044	-0.217	-0.0956	0.13202	-0.57496
0.3034	-0.219	-0.0949	0.07857	-0.57608
0.3024	-0.219	-0.0936	0.02732	-0.57518
0.3014	-0.221	-0.0937	-0.02175	-0.5726
0.3004	-0.216	-0.0931	-0.06867	-0.56868
0.2994	-0.218	-0.093	-0.11348	-0.56374
0.2984	-0.22	-0.093	-0.15621	-0.55806
0.2974	-0.221	-0.091	-0.19689	-0.55194
0.2964	-0.224	-0.092	-0.23556	-0.54564
0.2954	-0.226	-0.0921	-0.27227	-0.53937
0.2944	-0.228	-0.0917	-0.30704	-0.53334
0.2934	-0.23	-0.0917	-0.33992	-0.52775
0.2924	-0.233	-0.0905	-0.37096	-0.52273
0.2914	-0.235	-0.0905	-0.40018	-0.51841
0.2904	-0.237	-0.0909	-0.42765	-0.5149
0.2894	-0.24	-0.0904	-0.45339	-0.51226
0.2884	-0.242	-0.0909	-0.47746	-0.51054
0.2874	-0.245	-0.092	-0.49991	-0.50976
0.2864	-0.247	-0.0907	-0.52078	-0.50994
0.2854	-0.249	-0.0904	-0.54011	-0.51104
0.2844	-0.252	-0.09	-0.55796	-0.51305
0.2834	-0.255	-0.0907	-0.57438	-0.5159
0.2824	-0.257	-0.0914	-0.58941	-0.51953
0.2814	-0.26	-0.0976	-0.6031	-0.52388
0.2804	-0.263	-0.0939	-0.6155	-0.52886
0.2794	-0.266	-0.0915	-0.62667	-0.53439
0.2784	-0.269	-0.091	-0.63665	-0.54037
0.2774	-0.272	-0.0916	-0.64549	-0.54671
0.2764	-0.273	-0.0916	-0.65325	-0.55333
0.2754	-0.275	-0.0917	-0.65997	-0.56013
0.2744	-0.277	-0.0921	-0.6657	-0.56703
0.2734	-0.28	-0.0918	-0.67049	-0.57396
0.2724	-0.282	-0.0922	-0.6744	-0.58085
0.2714	-0.284	-0.0924	-0.67746	-0.58762
0.2704	-0.287	-0.0923	-0.67974	-0.59424
0.2694	-0.29	-0.093	-0.68127	-0.60065
0.2684	-0.292	-0.0934	-0.6821	-0.60683
0.2674	-0.292	-0.0935	-0.68229	-0.61275
0.2664	-0.293	-0.0937	-0.68188	-0.61839
0.2654	-0.297	-0.0939	-0.68091	-0.62375
0.2644	-0.298	-0.0943	-0.67943	-0.62884
0.2634	-0.301	-0.0946	-0.67748	-0.63366
0.2624	-0.304	-0.0943	-0.67511	-0.63824
0.2614	-0.304	-0.0967	-0.67235	-0.64259
0.2604	-0.306	-0.0958	-0.66926	-0.64677
0.2594	-0.308	-0.0962	-0.66587	-0.65079
0.2584	-0.309	-0.0973	-0.66221	-0.65469
0.2574	-0.308	-0.0968	-0.65834	-0.65853
0.2564	-0.31	-0.0975	-0.65428	-0.66233
0.2554	-0.312	-0.0983	-0.65006	-0.66614
0.2544	-0.316	-0.0989	-0.64574	-0.66999
0.2534	-0.316	-0.0999	-0.64134	-0.67394
0.2524	-0.315	-0.0999	-0.63688	-0.67801
0.2514	-0.316	-0.101	-0.63241	-0.68223
0.2504	-0.318	-0.103	-0.62796	-0.68663
0.2494	-0.322	-0.103	-0.62354	-0.69124
0.2484	-0.32	-0.104	-0.6192	-0.69607
0.2474	-0.318	-0.106	-0.61495	-0.70113
0.2464	-0.317	-0.105	-0.61082	-0.70644
0.2454	-0.317	-0.107	-0.60683	-0.71198
0.2444	-0.317	-0.108	-0.60301	-0.71777
0.2434	-0.316	-0.108	-0.59938	-0.7238
0.2424	-0.316	-0.108	-0.59595	-0.73004
0.2414	-0.315	-0.111	-0.59274	-0.73649
0.2404	-0.316	-0.113	-0.58978	-0.74313
0.2394	-0.317	-0.112	-0.58707	-0.74993
0.2384	-0.316	-0.111	-0.58462	-0.75687
0.2374	-0.314	-0.113	-0.58246	-0.76392
0.2364	-0.314	-0.112	-0.5806	-0.77106
0.2354	-0.316	-0.115	-0.57904	-0.77826
0.2344	-0.32	-0.118	-0.57779	-0.7855
0.2334	-0.32	-0.116	-0.57686	-0.79274
0.2324	-0.315	-0.116	-0.57625	-0.79996
0.2314	-0.316	-0.118	-0.57598	-0.80715
0.2304	-0.333	-0.117	-0.57604	-0.81427
0.2294	-0.354	-0.118	-0.57644	-0.82132
0.2284	-0.361	-0.119	-0.57718	-0.82827
0.2274	-0.364	-0.119	-0.57827	-0.83512
0.2264	-0.36	-0.119	-0.57969	-0.84186
0.2254	-0.355	-0.122	-0.58145	-0.84849
0.2244	-0.357	-0.122	-0.58355	-0.85499
0.2234	-0.355	-0.122	-0.58598	-0.86138
0.2224	-0.347	-0.122	-0.58874	-0.86765
0.2214	-0.345	-0.121	-0.59182	-0.87381
0.2204	-0.345	-0.122	-0.59523	-0.87988
0.2194	-0.344	-0.121	-0.59894	-0.88587
0.2184	-0.341	-0.121	-0.60296	-0.89178
0.2174	-0.333	-0.12	-0.60727	-0.89763
0.2164	-0.329	-0.12	-0.61187	-0.90343
0.2154	-0.327	-0.119	-0.61674	-0.90921
0.2144	-0.322	-0.118	-0.62189	-0.91497
0.2134	-0.323	-0.119	-0.62729	-0.92074
0.2124	-0.317	-0.119	-0.63294	-0.92652
0.2114	-0.312	-0.119	-0.63882	-0.93233
0.2104	-0.311	-0.116	-0.64492	-0.93819
0.2094	-0.311	-0.114	-0.65123	-0.9441
0.2084	-0.306	-0.115	-0.65774	-0.95007
0.2074	-0.304	-0.113	-0.66444	-0.95611
0.2064	-0.301	-0.112	-0.67131	-0.96223
0.2054	-0.295	-0.11	-0.67834	-0.96842
0.2044	-0.291	-0.109	-0.68551	-0.9747
0.2034	-0.287	-0.108	-0.69282	-0.98106
0.2024	-0.296	-0.109	-0.70024	-0.98749
0.2014	-0.307	-0.109	-0.70777	-0.994
0.2004	-0.293	-0.106	-0.71539	-1.00058
0.1994	-0.288	-0.106	-0.72309	-1.00723
0.1984	-0.294	-0.104	-0.73086	-1.01393
0.1974	-0.297	-0.104	-0.73868	-1.02067
0.1964	-0.296	-0.103	-0.74654	-1.02746
0.1954	-0.293	-0.102	-0.75443	-1.03428
0.1944	-0.287	-0.104	-0.76233	-1.04112
0.1934	-0.291	-0.103	-0.77023	-1.04798
0.1924	-0.287	-0.105	-0.77813	-1.05485
0.1914	-0.277	-0.102	-0.78601	-1.06171
0.1904	-0.274	-0.101	-0.79385	-1.06857
0.1894	-0.276	-0.101	-0.80165	-1.07541
0.1884	-0.277	-0.1	-0.8094	-1.08224
0.1874	-0.288	-0.103	-0.81709	-1.08905
0.1864	-0.29	-0.101	-0.82471	-1.09585
0.1854	-0.276	-0.1	-0.83225	-1.10262
0.1844	-0.271	-0.101	-0.8397	-1.10937
0.1834	-0.271	-0.101	-0.84705	-1.11611
0.1824	-0.267	-0.101	-0.8543	-1.12284
0.1814	-0.256	-0.1	-0.86144	-1.12955
0.1804	-0.26	-0.101	-0.86846	-1.13626
0.1794	-0.237	-0.101	-0.87536	-1.14298
0.1784	-0.215	-0.102	-0.88214	-1.1497
0.1774	-0.203	-0.101	-0.88878	-1.15644
0.1764	-0.226	-0.101	-0.89528	-1.1632
0.1754	-0.28	-0.102	-0.90165	-1.16999
0.1744	-0.311	-0.102	-0.90788	-1.17682
0.1734	-0.292	-0.102	-0.91396	-1.18368
0.1724	-0.256	-0.102	-0.9199	-1.1906
0.1714	-0.235	-0.101	-0.92569	-1.19756
0.1704	-0.273	-0.104	-0.93133	-1.20458
0.1694	-0.31	-0.104	-0.93683	-1.21166
0.1684	-0.296	-0.103	-0.94218	-1.2188
0.1674	-0.286	-0.102	-0.94739	-1.22599
0.1664	-0.257	-0.105	-0.95245	-1.23325
0.1654	-0.226	-0.104	-0.95738	-1.24057
0.1644	-0.22	-0.104	-0.96216	-1.24795
0.1634	-0.225	-0.104	-0.96681	-1.25538
0.1624	-0.235	-0.104	-0.97133	-1.26286
0.1614	-0.234	-0.103	-0.97572	-1.27038
0.1604	-0.228	-0.104	-0.97999	-1.27794
0.1594	-0.241	-0.105	-0.98415	-1.28553
0.1584	-0.246	-0.106	-0.98818	-1.29315
0.1574	-0.226	-0.105	-0.99212	-1.30079
0.1564	-0.23	-0.106	-0.99595	-1.30844
0.1554	-0.268	-0.106	-0.99969	-1.3161
0.1544	-0.273	-0.105	-1.00334	-1.32375
0.1534	-0.265	-0.106	-1.00691	-1.3314
0.1524	-0.222	-0.11	-1.01041	-1.33904
0.1514	-0.236	-0.107	-1.01384	-1.34665
0.1504	-0.24	-0.106	-1.01721	-1.35425
0.1494	-0.226	-0.108	-1.02054	-1.36181
0.1484	-0.23	-0.109	-1.02382	-1.36935
0.1474	-0.237	-0.107	-1.02706	-1.37686
0.1464	-0.237	-0.108	-1.03028	-1.38433
0.1454	-0.241	-0.109	-1.03349	-1.39178
0.1444	-0.272	-0.112	-1.03668	-1.39918
0.1434	-0.261	-0.112	-1.03987	-1.40656
0.1424	-0.299	-0.11	-1.04307	-1.4139
0.1414	-0.271	-0.111	-1.04628	-1.42122
0.1404	-0.271	-0.11	-1.04951	-1.42851
0.1394	-0.332	-0.112	-1.05278	-1.43577
0.1384	-0.464	-0.112	-1.05609	-1.44301
0.1374	-0.548	-0.111	-1.05944	-1.45024
0.1364	-0.566	-0.111	-1.06285	-1.45745
0.1354	-0.535	-0.113	-1.06632	-1.46464
0.1344	-0.48	-0.112	-1.06986	-1.47183
0.1334	-0.447	-0.111	-1.07348	-1.47901
0.1324	-0.42	-0.115	-1.07718	-1.48618
0.1314	-0.404	-0.112	-1.08097	-1.49335
0.1304	-0.407	-0.116	-1.08486	-1.50051
0.1294	-0.38	-0.115	-1.08885	-1.50767
0.1284	-0.35	-0.114	-1.09295	-1.51482
0.1274	-0.345	-0.116	-1.09717	-1.52197
0.1264	-0.354	-0.115	-1.10151	-1.52911
0.1254	-0.351	-0.115	-1.10597	-1.53625
0.1244	-0.342	-0.117	-1.11056	-1.54337
0.1234	-0.325	-0.113	-1.11528	-1.55048
0.1224	-0.312	-0.115	-1.12014	-1.55758
0.1214	-0.32	-0.114	-1.12515	-1.56466
0.1204	-0.299	-0.119	-1.1303	-1.57172
0.1194	-0.299	-0.115	-1.13559	-1.57876
0.1184	-0.355	-0.114	-1.14104	-1.58577
0.1174	-0.364	-0.116	-1.14663	-1.59276
0.1164	-0.333	-0.117	-1.15238	-1.59973
0.1154	-0.315	-0.115	-1.15829	-1.60666
0.1144	-0.348	-0.12	-1.16435	-1.61357
0.1134	-0.371	-0.119	-1.17056	-1.62046
0.1124	-0.362	-0.116	-1.17693	-1.62732
0.1114	-0.332	-0.118	-1.18346	-1.63417
0.1104	-0.322	-0.117	-1.19014	-1.641
0.1094	-0.347	-0.118	-1.19698	-1.64782
0.1084	-0.365	-0.116	-1.20397	-1.65463
0.1074	-0.367	-0.121	-1.21111	-1.66145
0.1064	-0.362	-0.124	-1.21841	-1.66827
0.1054	-0.364	-0.121	-1.22585	-1.67511
0.1044	-0.366	-0.12	-1.23343	-1.68198
0.1034	-0.364	-0.12	-1.24116	-1.68888
0.1024	-0.347	-0.116	-1.24902	-1.69582
0.1014	-0.328	-0.118	-1.25703	-1.70282
0.1004	-0.322	-0.119	-1.26516	-1.70988
0.0994	-0.304	-0.118	-1.27342	-1.71701
0.0984	-0.301	-0.119	-1.28181	-1.72422
0.0974	-0.3	-0.12	-1.29032	-1.73151
0.0964	-0.295	-0.12	-1.29894	-1.7389
0.0954	-0.312	-0.122	-1.30768	-1.74639
0.0944	-0.308	-0.12	-1.31652	-1.75399
0.0934	-0.306	-0.118	-1.32546	-1.76169
0.0924	-0.352	-0.119	-1.33451	-1.76951
0.0914	-0.307	-0.121	-1.34364	-1.77744
0.0904	-0.254	-0.121	-1.35286	-1.78549
0.0894	-0.252	-0.12	-1.36216	-1.79365
0.0884	-0.239	-0.121	-1.37154	-1.80193
0.0874	-0.241	-0.121	-1.38099	-1.81031
0.0864	-0.253	-0.121	-1.39051	-1.81879
0.0854	-0.287	-0.123	-1.40009	-1.82737
0.0844	-0.336	-0.123	-1.40972	-1.83604
0.0834	-0.259	-0.124	-1.41941	-1.84479
0.0824	-0.2	-0.124	-1.42914	-1.85362
0.0814	-0.188	-0.121	-1.43892	-1.8625
0.0804	-0.219	-0.125	-1.44873	-1.87144
0.0794	-0.251	-0.124	-1.45858	-1.88042
0.0784	-0.302	-0.123	-1.46845	-1.88943
0.0774	-0.331	-0.122	-1.47835	-1.89846
0.0764	-0.289	-0.125	-1.48827	-1.90751
0.0754	-0.257	-0.124	-1.4982	-1.91655
0.0744	-0.242	-0.124	-1.50815	-1.92559
0.0734	-0.23	-0.123	-1.51811	-1.93461
0.0724	-0.233	-0.125	-1.52807	-1.94361
0.0714	-0.294	-0.128	-1.53803	-1.95258
0.0704	-0.414	-0.124	-1.548	-1.96152
0.0694	-0.348	-0.126	-1.55796	-1.97042
0.0684	-0.366	-0.132	-1.56792	-1.97929
0.0674	-0.362	-0.129	-1.57787	-1.98811
0.0664	-0.346	-0.127	-1.58782	-1.9969
0.0654	-0.27	-0.126	-1.59775	-2.00565
0.0644	-0.297	-0.128	-1.60768	-2.01437
0.0634	-0.32	-0.13	-1.6176	-2.02307
0.0624	-0.254	-0.128	-1.6275	-2.03174
0.0614	-0.226	-0.128	-1.63739	-2.0404
0.0604	-0.226	-0.127	-1.64728	-2.04905
0.0594	-0.206	-0.129	-1.65715	-2.05771
0.0584	-0.21	-0.128	-1.66701	-2.06638
0.0574	-0.215	-0.128	-1.67686	-2.07507
0.0564	-0.255	-0.127	-1.68671	-2.0838
0.0554	-0.275	-0.129	-1.69655	-2.09257
0.0544	-0.336	-0.127	-1.70639	-2.10139
0.0534	-0.337	-0.128	-1.71623	-2.11027
0.0524	-0.31	-0.133	-1.72606	-2.11923
0.0514	-0.326	-0.13	-1.73591	-2.12826
0.0504	-0.306	-0.128	-1.74575	-2.13739
0.0494	-0.319	-0.13	-1.75561	-2.14661
0.0484	-0.325	-0.132	-1.76549	-2.15593
0.0474	-0.41	-0.13	-1.77538	-2.16536
0.0464	-0.361	-0.131	-1.78529	-2.1749
0.0454	-0.313	-0.132	-1.79523	-2.18456
0.0444	-0.271	-0.132	-1.8052	-2.19433
0.0434	-0.269	-0.131	-1.8152	-2.20422
0.0424	-0.286	-0.133	-1.82525	-2.21423
0.0414	-0.388	-0.13	-1.83534	-2.22435
0.0404	-0.327	-0.131	-1.84547	-2.23458
0.0394	-0.279	-0.135	-1.85567	-2.24493
0.0384	-0.266	-0.132	-1.86592	-2.25538
0.0374	-0.288	-0.133	-1.87623	-2.26593
0.0364	-0.271	-0.132	-1.88662	-2.27658
0.0354	-0.296	-0.133	-1.89708	-2.28732
0.0344	-0.26	-0.135	-1.90763	-2.29815
0.0334	-0.28	-0.135	-1.91826	-2.30906
0.0324	-0.357	-0.133	-1.92898	-2.32004
0.0314	-0.288	-0.134	-1.9398	-2.3311
0.0304	-0.293	-0.133	-1.95072	-2.34222
0.0294	-0.327	-0.132	-1.96175	-2.35341
0.0284	-0.345	-0.132	-1.97289	-2.36465
0.0274	-0.275	-0.133	-1.98415	-2.37595
0.0264	-0.275	-0.136	-1.99553	-2.3873
0.0254	-0.278	-0.136	-2.00704	-2.39871
0.0244	-0.259	-0.138	-2.01869	-2.41017
0.0234	-0.24	-0.137	-2.03047	-2.42168
0.0224	-0.242	-0.136	-2.04239	-2.43324
0.0214	-0.304	-0.134	-2.05447	-2.44486
0.0204	-0.299	-0.137	-2.06669	-2.45655
0.0194	-0.3	-0.137	-2.07906	-2.46829
0.0184	-0.402	-0.135	-2.0916	-2.4801
0.0174	-0.35	-0.138	-2.10429	-2.49199
0.0164	-0.348	-0.145	-2.11715	-2.50396
0.0154	-0.369	-0.141	-2.13018	-2.51602
0.0144	-0.369	-0.138	-2.14337	-2.52818
0.0134	-0.42	-0.137	-2.15674	-2.54043
0.0124	-0.416	-0.137	-2.17029	-2.5528
0.0114	-0.391	-0.142	-2.18401	-2.56529
0.0104	-0.366	-0.138	-2.19791	-2.57791
0.0094	-0.396	-0.137	-2.21199	-2.59067
0.0084	-0.397	-0.137	-2.22625	-2.60358
0.0074	-0.325	-0.136	-2.24068	-2.61664
0.0064	-0.316	-0.138	-2.25531	-2.62987
0.0054	-0.384	-0.146	-2.27011	-2.64327
0.0044	-0.351	-0.141	-2.28509	-2.65686
0.0034	-0.371	-0.139	-2.30025	-2.67063
0.0024	-0.352	-0.14	-2.31559	-2.6846
0.0014	-0.312	-0.139	-2.33111	-2.69878
0.0004	-0.317	-0.138	-2.34681	-2.71318
-0.0006	-0.363	-0.14	-2.36268	-2.72779
-0.0016	-0.317	-0.14	-2.37872	-2.74263
-0.0026	-0.441	-0.139	-2.39493	-2.75771
-0.0036	-0.902	-0.14	-2.41131	-2.77302
-0.0046	-0.93	-0.141	-2.42785	-2.78857
-0.0056	-0.736	-0.139	-2.44455	-2.80438
-0.0066	-0.642	-0.139	-2.46141	-2.82044
-0.0076	-0.531	-0.141	-2.47842	-2.83675
-0.0086	-0.465	-0.141	-2.49558	-2.85333
-0.0096	-0.386	-0.144	-2.51288	-2.87017
-0.0106	-0.414	-0.149	-2.53033	-2.88728
-0.0116	-0.371	-0.146	-2.54791	-2.90465
-0.0126	-0.321	-0.147	-2.56561	-2.9223
-0.0136	-0.431	-0.145	-2.58345	-2.94022
-0.0146	-0.505	-0.144	-2.6014	-2.9584
-0.0156	-0.464	-0.143	-2.61946	-2.97686
-0.0166	-0.44	-0.142	-2.63764	-2.99558
-0.0176	-0.402	-0.143	-2.65591	-3.01458
-0.0186	-0.35	-0.142	-2.67428	-3.03383
-0.0196	-0.326	-0.145	-2.69274	-3.05334
-0.0206	-0.306	-0.142	-2.71129	-3.0731
-0.0216	-0.29	-0.145	-2.72991	-3.09311
-0.0226	-0.273	-0.147	-2.7486	-3.11336
-0.0236	-0.283	-0.145	-2.76736	-3.13383
-0.0246	-0.311	-0.147	-2.78618	-3.15453
-0.0256	-0.303	-0.146	-2.80505	-3.17543
-0.0266	-0.242	-0.146	-2.82396	-3.19652
-0.0276	-0.239	-0.143	-2.84292	-3.2178
-0.0286	-0.258	-0.145	-2.8619	-3.23924
-0.0296	-0.259	-0.147	-2.88092	-3.26082
-0.0306	-0.346	-0.146	-2.89996	-3.28254
-0.0316	-0.353	-0.148	-2.91901	-3.30436
-0.0326	-0.276	-0.15	-2.93808	-3.32628
-0.0336	-0.338	-0.147	-2.95714	-3.34826
-0.0346	-0.534	-0.149	-2.97621	-3.3703
-0.0356	-0.471	-0.147	-2.99527	-3.39236
-0.0366	-0.468	-0.148	-3.01431	-3.41442
-0.0376	-0.418	-0.146	-3.03334	-3.43646
-0.0386	-0.396	-0.145	-3.05235	-3.45845
-0.0396	-0.366	-0.149	-3.07134	-3.48038
-0.0406	-0.32	-0.15	-3.09029	-3.50222
-0.0416	-0.369	-0.148	-3.1092	-3.52394
-0.0426	-0.352	-0.146	-3.12808	-3.54553
-0.0436	-0.333	-0.147	-3.14692	-3.56696
-0.0446	-0.361	-0.149	-3.16571	-3.58821
-0.0456	-0.349	-0.15	-3.18446	-3.60927
-0.0466	-0.368	-0.149	-3.20315	-3.63011
-0.0476	-0.336	-0.15	-3.22179	-3.65072
-0.0486	-0.346	-0.15	-3.24037	-3.67109
-0.0496	-0.372	-0.149	-3.2589	-3.6912
-0.0506	-0.335	-0.153	-3.27737	-3.71103
-0.0516	-0.354	-0.15	-3.29578	-3.73059
-0.0526	-0.426	-0.149	-3.31414	-3.74985
-0.0536	-0.408	-0.15	-3.33243	-3.76883
-0.0546	-0.346	-0.15	-3.35066	-3.78751
-0.0556	-0.368	-0.149	-3.36883	-3.80589
-0.0566	-0.376	-0.15	-3.38694	-3.82398
-0.0576	-0.312	-0.149	-3.405	-3.84178
-0.0586	-0.306	-0.15	-3.42299	-3.85928
-0.0596	-0.285	-0.148	-3.44094	-3.87651
-0.0606	-0.286	-0.15	-3.45882	-3.89346
-0.0616	-0.439	-0.151	-3.47666	-3.91016
-0.0626	-0.408	-0.149	-3.49445	-3.9266
-0.0636	-0.325	-0.152	-3.5122	-3.94282
-0.0646	-0.337	-0.151	-3.5299	-3.95881
-0.0656	-0.364	-0.153	-3.54757	-3.9746
-0.0666	-0.436	-0.153	-3.5652	-3.99021
-0.0676	-0.402	-0.154	-3.5828	-4.00565
-0.0686	-0.374	-0.154	-3.60037	-4.02096
-0.0696	-0.357	-0.158	-3.61793	-4.03614
-0.0706	-0.464	-0.156	-3.63547	-4.05121
-0.0716	-0.411	-0.154	-3.653	-4.06622
-0.0726	-0.39	-0.157	-3.67052	-4.08116
-0.0736	-0.369	-0.16	-3.68805	-4.09608
-0.0746	-0.374	-0.157	-3.70558	-4.11099
-0.0756	-0.386	-0.155	-3.72312	-4.12591
-0.0766	-0.375	-0.155	-3.74069	-4.14088
-0.0776	-0.352	-0.154	-3.75828	-4.15591
-0.0786	-0.456	-0.153	-3.77591	-4.17104
-0.0796	-0.413	-0.157	-3.79357	-4.18627
-0.0806	-0.35	-0.154	-3.81128	-4.20165
-0.0816	-0.356	-0.155	-3.82905	-4.21719
-0.0826	-0.618	-0.153	-3.84687	-4.23291
-0.0836	-0.578	-0.155	-3.86477	-4.24884
-0.0846	-0.398	-0.157	-3.88274	-4.26499
-0.0856	-0.358	-0.157	-3.90079	-4.2814
-0.0866	-0.515	-0.158	-3.91894	-4.29809
-0.0876	-0.51	-0.16	-3.93718	-4.31506
-0.0886	-0.383	-0.157	-3.95553	-4.33235
-0.0896	-0.301	-0.157	-3.97399	-4.34997
-0.0906	-0.293	-0.157	-3.99258	-4.36794
-0.0916	-0.301	-0.161	-4.01129	-4.38627
-0.0926	-0.278	-0.16	-4.03014	-4.40498
-0.0936	-0.319	-0.164	-4.04913	-4.42408
-0.0946	-0.341	-0.163	-4.06828	-4.44358
-0.0956	-0.292	-0.16	-4.08758	-4.4635
-0.0966	-0.334	-0.16	-4.10705	-4.48385
-0.0976	-0.3	-0.163	-4.12668	-4.50462
-0.0986	-0.306	-0.165	-4.1465	-4.52584
-0.0996	-0.429	-0.164	-4.16651	-4.54749
-0.1006	-0.428	-0.165	-4.1867	-4.56958
-0.1016	-0.406	-0.167	-4.2071	-4.59211
-0.1026	-0.362	-0.17	-4.2277	-4.61509
-0.1036	-0.334	-0.171	-4.24851	-4.63849
-0.1046	-0.436	-0.167	-4.26953	-4.66232
-0.1056	-0.339	-0.165	-4.29078	-4.68658
-0.1066	-0.378	-0.166	-4.31226	-4.71124
-0.1076	-0.334	-0.168	-4.33397	-4.73629
-0.1086	-0.369	-0.166	-4.35592	-4.76174
-0.1096	-0.348	-0.167	-4.37811	-4.78755
-0.1106	-0.387	-0.167	-4.40055	-4.81371
-0.1116	-0.289	-0.169	-4.42324	-4.84021
-0.1126	-0.258	-0.169	-4.44619	-4.86702
-0.1136	-0.285	-0.169	-4.4694	-4.89413
-0.1146	-0.395	-0.173	-4.49287	-4.92152
-0.1156	-0.389	-0.17	-4.5166	-4.94917
-0.1166	-0.481	-0.168	-4.54061	-4.97707
-0.1176	-0.389	-0.166	-4.56488	-5.00518
-0.1186	-0.382	-0.167	-4.58944	-5.03349
-0.1196	-0.373	-0.169	-4.61426	-5.06199
-0.1206	-0.442	-0.169	-4.63937	-5.09066
-0.1216	-0.622	-0.169	-4.66475	-5.11948
-0.1226	-0.493	-0.167	-4.69042	-5.14845
-0.1236	-0.367	-0.167	-4.71637	-5.17755
-0.1246	-0.403	-0.168	-4.7426	-5.20677
-0.1256	-0.582	-0.167	-4.76912	-5.2361
-0.1266	-0.56	-0.17	-4.79592	-5.26555
-0.1276	-0.52	-0.168	-4.82301	-5.29511
-0.1286	-0.426	-0.167	-4.85038	-5.32478
-0.1296	-0.448	-0.169	-4.87804	-5.35456
-0.1306	-0.47	-0.169	-4.90597	-5.38447
-0.1316	-0.403	-0.167	-4.9342	-5.4145
-0.1326	-0.384	-0.169	-4.9627	-5.44468
-0.1336	-0.423	-0.174	-4.99148	-5.47501
-0.1346	-0.54	-0.178	-5.02054	-5.50551
-0.1356	-0.475	-0.178	-5.04988	-5.53619
-0.1366	-0.435	-0.176	-5.0795	-5.56708
-0.1376	-0.416	-0.178	-5.10939	-5.5982
-0.1386	-0.552	-0.178	-5.13955	-5.62957
-0.1396	-0.593	-0.178	-5.16998	-5.6612
-0.1406	-0.645	-0.176	-5.20068	-5.69313
-0.1416	-0.479	-0.175	-5.23164	-5.72537
-0.1426	-0.535	-0.174	-5.26286	-5.75795
-0.1436	-0.488	-0.175	-5.29434	-5.79088
-0.1446	-0.446	-0.176	-5.32608	-5.82419
-0.1456	-0.393	-0.177	-5.35807	-5.8579
-0.1466	-0.412	-0.177	-5.39032	-5.89202
-0.1476	-0.419	-0.178	-5.42281	-5.92658
-0.1486	-0.4	-0.178	-5.45554	-5.96157
-0.1496	-0.402	-0.178	-5.48851	-5.99702
-0.1506	-0.454	-0.177	-5.52172	-6.03294
-0.1516	-0.986	-0.177	-5.55517	-6.06932
-0.1526	-1.13	-0.177	-5.58884	-6.10618
-0.1536	-0.941	-0.177	-5.62275	-6.1435
-0.1546	-0.766	-0.177	-5.65688	-6.1813
-0.1556	-0.726	-0.176	-5.69122	-6.21957
-0.1566	-0.612	-0.178	-5.72579	-6.25829
-0.1576	-0.574	-0.178	-5.76057	-6.29746
-0.1586	-0.493	-0.179	-5.79556	-6.33707
-0.1596	-0.441	-0.179	-5.83076	-6.37709
-0.1606	-0.45	-0.181	-5.86616	-6.41752
-0.1616	-0.428	-0.182	-5.90177	-6.45833
-0.1626	-0.412	-0.182	-5.93757	-6.49951
-0.1636	-0.465	-0.183	-5.97357	-6.54103
-0.1646	-0.444	-0.184	-6.00976	-6.58288
-0.1656	-0.398	-0.186	-6.04614	-6.62502
-0.1666	-0.37	-0.185	-6.08271	-6.66745
-0.1676	-0.44	-0.186	-6.11946	-6.71012
-0.1686	-0.414	-0.187	-6.1564	-6.75304
-0.1696	-0.379	-0.187	-6.19351	-6.79616
-0.1706	-0.426	-0.188	-6.2308	-6.83948
-0.1716	-0.496	-0.187	-6.26827	-6.88297
-0.1726	-0.424	-0.192	-6.30591	-6.92662
-0.1736	-0.388	-0.202	-6.34372	-6.9704
-0.1746	-0.5	-0.192	-6.3817	-7.01431
-0.1756	-0.599	-0.189	-6.41985	-7.05833
-0.1766	-0.716	-0.19	-6.45816	-7.10245
-0.1776	-0.712	-0.193	-6.49664	-7.14667
-0.1786	-0.547	-0.191	-6.53528	-7.19096
-0.1796	-0.425	-0.19	-6.57408	-7.23534
-0.1806	-0.458	-0.191	-6.61305	-7.27979
-0.1816	-0.483	-0.192	-6.65217	-7.32431
-0.1826	-0.512	-0.188	-6.69145	-7.3689
-0.1836	-0.638	-0.188	-6.73089	-7.41356
-0.1846	-0.464	-0.187	-6.77049	-7.4583
-0.1856	-0.529	-0.186	-6.81025	-7.5031
-0.1866	-0.54	-0.185	-6.85016	-7.54799
-0.1876	-0.519	-0.187	-6.89023	-7.59296
-0.1886	-0.428	-0.186	-6.93045	-7.63801
-0.1896	-0.454	-0.189	-6.97083	-7.68315
-0.1906	-0.431	-0.187	-7.01137	-7.72839
-0.1916	-0.394	-0.186	-7.05207	-7.77372
-0.1926	-0.395	-0.187	-7.09292	-7.81915
-0.1936	-0.393	-0.191	-7.13393	-7.86468
-0.1946	-0.437	-0.188	-7.1751	-7.91032
-0.1956	-0.448	-0.188	-7.21642	-7.95607
-0.1966	-0.527	-0.19	-7.25791	-8.00193
-0.1976	-0.543	-0.192	-7.29956	-8.0479
-0.1986	-0.471	-0.196	-7.34136	-8.09397
-0.1996	-0.532	-0.194	-7.38333	-8.14016
-0.2006	-0.487	-0.192	-7.42546	-8.18645
-0.2016	-0.509	-0.192	-7.46775	-8.23285
-0.2026	-0.523	-0.193	-7.51021	-8.27935
-0.2036	-0.404	-0.194	-7.55283	-8.32595
-0.2046	-0.371	-0.194	-7.59562	-8.37265
-0.2056	-0.315	-0.193	-7.63858	-8.41945
-0.2066	-0.334	-0.192	-7.68171	-8.46633
-0.2076	-0.328	-0.193	-7.72501	-8.51331
-0.2086	-0.306	-0.193	-7.76847	-8.56037
-0.2096	-0.293	-0.194	-7.81212	-8.60752
-0.2106	-0.318	-0.192	-7.85593	-8.65475
-0.2116	-0.347	-0.191	-7.89992	-8.70206
-0.2126	-0.367	-0.191	-7.94409	-8.74946
-0.2136	-0.467	-0.194	-7.98844	-8.79694
-0.2146	-0.345	-0.197	-8.03296	-8.8445
-0.2156	-0.33	-0.196	-8.07767	-8.89216
-0.2166	-0.344	-0.195	-8.12255	-8.9399
-0.2176	-0.341	-0.196	-8.16763	-8.98774
-0.2186	-0.333	-0.196	-8.21288	-9.03567
-0.2196	-0.37	-0.197	-8.25832	-9.08371
-0.2206	-0.346	-0.198	-8.30395	-9.13186
-0.2216	-0.369	-0.199	-8.34977	-9.18013
-0.2226	-0.34	-0.2	-8.39577	-9.22851
-0.2236	-0.352	-0.201	-8.44197	-9.27702
-0.2246	-0.312	-0.2	-8.48836	-9.32567
-0.2256	-0.341	-0.201	-8.53494	-9.37446
-0.2266	-0.317	-0.206	-8.58171	-9.42339
-0.2276	-0.349	-0.205	-8.62868	-9.47247
-0.2286	-0.368	-0.206	-8.67585	-9.5217
-0.2296	-0.422	-0.208	-8.72321	-9.5711
-0.2306	-0.551	-0.209	-8.77078	-9.62066
-0.2316	-0.411	-0.208	-8.81854	-9.67037
-0.2326	-0.356	-0.209	-8.8665	-9.72026
-0.2336	-0.374	-0.208	-8.91466	-9.77031
-0.2346	-0.348	-0.207	-8.96303	-9.82052
-0.2356	-0.36	-0.208	-9.01159	-9.87089
-0.2366	-0.36	-0.21	-9.06036	-9.92143
-0.2376	-0.339	-0.213	-9.10934	-9.97212
-0.2386	-0.383	-0.21	-9.15852	-10.023
-0.2396	-0.463	-0.212	-9.20791	-10.074
-0.2406	-0.371	-0.212	-9.2575	-10.1251
-0.2416	-0.307	-0.211	-9.3073	-10.1764
-0.2426	-0.417	-0.213	-9.35731	-10.2278
-0.2436	-0.54	-0.211	-9.40753	-10.2794
-0.2446	-0.567	-0.21	-9.45796	-10.331
-0.2456	-0.499	-0.212	-9.5086	-10.3829
-0.2466	-0.515	-0.213	-9.55945	-10.4348
-0.2476	-0.627	-0.216	-9.61051	-10.4869
-0.2486	-0.413	-0.218	-9.66179	-10.5391
-0.2496	-0.394	-0.218	-9.71328	-10.5915
-0.2506	-0.402	-0.22	-9.76499	-10.644
-0.2516	-0.398	-0.218	-9.81692	-10.6967
-0.2526	-0.43	-0.224	-9.86906	-10.7496
-0.2536	-0.4	-0.227	-9.92141	-10.8026
-0.2546	-0.447	-0.219	-9.97399	-10.8559
-0.2556	-0.49	-0.217	-10.0268	-10.9093
-0.2566	-0.439	-0.218	-10.0798	-10.9631
-0.2576	-0.365	-0.219	-10.1331	-11.0171
-0.2586	-0.39	-0.221	-10.1865	-11.0714
-0.2596	-0.349	-0.221	-10.2402	-11.1261
-0.2606	-0.341	-0.222	-10.2941	-11.1811
-0.2616	-0.444	-0.224	-10.3483	-11.2365
-0.2626	-0.528	-0.225	-10.4026	-11.2923
-0.2636	-0.532	-0.225	-10.4573	-11.3486
-0.2646	-0.442	-0.226	-10.5121	-11.4055
-0.2656	-0.415	-0.225	-10.5672	-11.4628
-0.2666	-0.453	-0.225	-10.6225	-11.5207
-0.2676	-0.463	-0.224	-10.678	-11.5792
-0.2686	-0.42	-0.225	-10.7338	-11.6384
-0.2696	-0.508	-0.229	-10.7898	-11.6982
-0.2706	-0.363	-0.228	-10.8461	-11.7587
-0.2716	-0.332	-0.231	-10.9027	-11.8199
-0.2726	-0.385	-0.235	-10.9594	-11.8819
-0.2736	-0.383	-0.23	-11.0165	-11.9446
-0.2746	-0.435	-0.231	-11.0738	-12.0081
-0.2756	-0.39	-0.231	-11.1313	-12.0724
-0.2766	-0.37	-0.231	-11.1891	-12.1375
-0.2776	-0.694	-0.23	-11.2472	-12.2034
-0.2786	-0.921	-0.23	-11.3055	-12.2701
-0.2796	-0.617	-0.23	-11.3641	-12.3376
-0.2806	-0.51	-0.234	-11.423	-12.4059
-0.2816	-0.476	-0.236	-11.4822	-12.4751
-0.2826	-0.457	-0.249	-11.5416	-12.545
-0.2836	-0.435	-0.247	-11.6013	-12.6156
-0.2846	-0.408	-0.243	-11.6613	-12.687
-0.2856	-0.44	-0.242	-11.7217	-12.7592
-0.2866	-0.415	-0.242	-11.7823	-12.832
-0.2876	-0.438	-0.241	-11.8432	-12.9056
-0.2886	-0.529	-0.241	-11.9044	-12.9798
-0.2896	-0.522	-0.244	-11.9659	-13.0546
-0.2906	-0.447	-0.245	-12.0277	-13.13
-0.2916	-0.438	-0.243	-12.0899	-13.206
-0.2926	-0.51	-0.243	-12.1524	-13.2826
-0.2936	-0.574	-0.245	-12.2152	-13.3597
-0.2946	-0.619	-0.25	-12.2783	-13.4373
-0.2956	-0.555	-0.247	-12.3418	-13.5154
-0.2966	-0.51	-0.247	-12.4057	-13.594
-0.2976	-0.496	-0.251	-12.4698	-13.673
-0.2986	-0.511	-0.249	-12.5344	-13.7524
-0.2996	-0.535	-0.251	-12.5993	-13.8323
-0.3006	-0.543	-0.256	-12.6645	-13.9125
-0.3016	-0.704	-0.255	-12.7302	-13.9931
-0.3026	-0.692	-0.255	-12.7962	-14.0741
-0.3036	-0.621	-0.259	-12.8625	-14.1555
-0.3046	-0.659	-0.258	-12.9293	-14.2373
-0.3056	-0.661	-0.26	-12.9965	-14.3194
-0.3066	-0.611	-0.262	-13.064	-14.4019
-0.3076	-0.576	-0.26	-13.132	-14.4847
-0.3086	-0.526	-0.261	-13.2004	-14.5679
-0.3096	-0.639	-0.259	-13.2692	-14.6515
-0.3106	-0.698	-0.257	-13.3384	-14.7355
-0.3116	-0.682	-0.265	-13.408	-14.8198
-0.3126	-0.647	-0.266	-13.4781	-14.9045
-0.3136	-0.614	-0.263	-13.5486	-14.9896
-0.3146	-0.561	-0.266	-13.6196	-15.0752
-0.3156	-0.576	-0.267	-13.691	-15.161
-0.3166	-0.574	-0.272	-13.7628	-15.2473
-0.3176	-0.533	-0.271	-13.8351	-15.334
-0.3186	-0.611	-0.27	-13.9079	-15.4211
-0.3196	-0.593	-0.273	-13.9812	-15.5086
-0.3206	-0.626	-0.274	-14.0549	-15.5966
-0.3216	-0.555	-0.278	-14.1291	-15.6849
-0.3226	-0.565	-0.278	-14.2038	-15.7736
-0.3236	-0.552	-0.276	-14.279	-15.8628
-0.3246	-0.556	-0.276	-14.3546	-15.9523
-0.3256	-0.726	-0.279	-14.4308	-16.0423
-0.3266	-0.747	-0.277	-14.5075	-16.1327
-0.3276	-0.84	-0.278	-14.5847	-16.2235
-0.3286	-0.78	-0.277	-14.6624	-16.3147
-0.3296	-0.636	-0.275	-14.7406	-16.4064
-0.3306	-0.66	-0.283	-14.8193	-16.4985
-0.3316	-0.726	-0.286	-14.8986	-16.5911
-0.3326	-0.656	-0.287	-14.9784	-16.6841
-0.3336	-0.736	-0.288	-15.0587	-16.7776
-0.3346	-0.649	-0.287	-15.1395	-16.8716
-0.3356	-0.597	-0.288	-15.2209	-16.9662
-0.3366	-0.627	-0.285	-15.3029	-17.0613
-0.3376	-0.572	-0.289	-15.3853	-17.157
-0.3386	-0.622	-0.286	-15.4684	-17.2533
-0.3396	-1.1	-0.287	-15.5519	-17.3503
-0.3406	-1.67	-0.285	-15.636	-17.4479
-0.3416	-1.73	-0.287	-15.7207	-17.5464
-0.3426	-1.38	-0.291	-15.8059	-17.6456
-0.3436	-1.27	-0.298	-15.8917	-17.7456
-0.3446	-1.01	-0.304	-15.978	-17.8466
-0.3456	-0.886	-0.301	-16.0649	-17.9485
-0.3466	-0.827	-0.302	-16.1523	-18.0514
-0.3476	-0.725	-0.306	-16.2403	-18.1553
-0.3486	-0.691	-0.305	-16.3289	-18.2604
-0.3496	-0.704	-0.306	-16.418	-18.3666
-0.3506	-0.656	-0.304	-16.5077	-18.474
-0.3516	-0.707	-0.3	-16.5979	-18.5827
-0.3526	-0.74	-0.304	-16.6886	-18.6927
-0.3536	-0.723	-0.307	-16.7799	-18.804
-0.3546	-0.673	-0.308	-16.8718	-18.9167
-0.3556	-0.652	-0.31	-16.9642	-19.0308
-0.3566	-0.674	-0.31	-17.0572	-19.1464
-0.3576	-0.709	-0.308	-17.1507	-19.2633
-0.3586	-0.668	-0.305	-17.2447	-19.3818
-0.3596	-0.735	-0.311	-17.3393	-19.5017
-0.3606	-0.694	-0.314	-17.4344	-19.623
-0.3616	-0.675	-0.309	-17.53	-19.7458
-0.3626	-0.63	-0.309	-17.6262	-19.87
-0.3636	-0.63	-0.313	-17.7229	-19.9956
-0.3646	-0.607	-0.314	-17.8201	-20.1226
-0.3656	-0.615	-0.317	-17.9178	-20.2508
-0.3666	-0.643	-0.316	-18.016	-20.3803
-0.3676	-0.614	-0.316	-18.1147	-20.511
-0.3686	-0.619	-0.32	-18.2139	-20.6429
-0.3696	-0.621	-0.322	-18.3136	-20.7758
-0.3706	-0.619	-0.325	-18.4137	-20.9096
-0.3716	-0.606	-0.333	-18.5144	-21.0444
-0.3726	-0.705	-0.332	-18.6155	-21.1801
-0.3736	-0.738	-0.335	-18.7171	-21.3164
-0.3746	-0.687	-0.332	-18.8191	-21.4535
-0.3756	-0.663	-0.331	-18.9215	-21.5911
-0.3766	-0.671	-0.336	-19.0245	-21.7292
-0.3776	-0.726	-0.338	-19.1278	-21.8677
-0.3786	-0.647	-0.346	-19.2315	-22.0066
-0.3796	-0.815	-0.345	-19.3357	-22.1457
-0.3806	-0.809	-0.342	-19.4403	-22.285
-0.3816	-0.766	-0.34	-19.5453	-22.4244
-0.3826	-0.655	-0.344	-19.6506	-22.5639
-0.3836	-0.673	-0.344	-19.7564	-22.7034
-0.3846	-0.675	-0.343	-19.8624	-22.8428
-0.3856	-0.673	-0.341	-19.9689	-22.9822
-0.3866	-0.774	-0.345	-20.0757	-23.1215
-0.3876	-0.832	-0.345	-20.1828	-23.2606
-0.3886	-0.911	-0.344	-20.2903	-23.3995
-0.3896	-1.03	-0.344	-20.3981	-23.5383
-0.3906	-1.24	-0.35	-20.5062	-23.6769
-0.3916	-0.985	-0.348	-20.6146	-23.8153
-0.3926	-0.901	-0.345	-20.7233	-23.9535
-0.3936	-0.877	-0.345	-20.8323	-24.0916
-0.3946	-0.959	-0.354	-20.9415	-24.2296
-0.3956	-0.868	-0.363	-21.051	-24.3674
-0.3966	-0.861	-0.365	-21.1607	-24.5052
-0.3976	-0.858	-0.359	-21.2707	-24.6428
-0.3986	-0.946	-0.361	-21.3809	-24.7805
-0.3996	-0.887	-0.373	-21.4913	-24.9181
-0.4006	-0.865	-0.373	-21.6019	-25.0558
-0.4016	-0.787	-0.37	-21.7127	-25.1935
-0.4026	-0.828	-0.379	-21.8238	-25.3313
-0.4036	-0.821	-0.371	-21.935	-25.4693
-0.4046	-0.819	-0.37	-22.0463	-25.6074
-0.4056	-0.883	-0.377	-22.1578	-25.7457
-0.4066	-1.04	-0.379	-22.2695	-25.8842
-0.4076	-0.968	-0.385	-22.3813	-26.023
-0.4086	-0.882	-0.382	-22.4932	-26.1619
-0.4096	-0.86	-0.386	-22.6053	-26.3011
-0.4106	-0.892	-0.389	-22.7174	-26.4406
-0.4116	-1.03	-0.393	-22.8297	-26.5804
-0.4126	-0.956	-0.399	-22.9421	-26.7204
-0.4136	-0.987	-0.395	-23.0545	-26.8607
-0.4146	-1	-0.393	-23.1671	-27.0012
-0.4156	-0.947	-0.391	-23.2797	-27.142
-0.4166	-0.955	-0.388	-23.3924	-27.2831
-0.4176	-0.892	-0.391	-23.5052	-27.4243
-0.4186	-0.918	-0.385	-23.618	-27.5658
-0.4196	-0.917	-0.381	-23.7309	-27.7075
-0.4206	-0.991	-0.385	-23.8438	-27.8493
-0.4216	-0.968	-0.404	-23.9567	-27.9913
-0.4226	-0.941	-0.407	-24.0697	-28.1334
-0.4236	-0.965	-0.408	-24.1828	-28.2757
-0.4246	-0.953	-0.405	-24.2958	-28.418
-0.4256	-0.968	-0.41	-24.4089	-28.5605
-0.4266	-1	-0.413	-24.5221	-28.703
-0.4276	-1.08	-0.408	-24.6352	-28.8456
-0.4286	-1.04	-0.408	-24.7484	-28.9883
-0.4296	-1.15	-0.413	-24.8616	-29.1311
-0.4306	-1.19	-0.416	-24.9748	-29.2739
-0.4316	-1.12	-0.412	-25.088	-29.4168
-0.4326	-1.18	-0.422	-25.2013	-29.5598
-0.4336	-1.06	-0.436	-25.3145	-29.7028
-0.4346	-0.982	-0.43	-25.4278	-29.846
-0.4356	-0.941	-0.425	-25.5412	-29.9893
-0.4366	-0.99	-0.428	-25.6546	-30.1328
-0.4376	-0.991	-0.43	-25.768	-30.2764
-0.4386	-0.962	-0.434	-25.8814	-30.4203
-0.4396	-1.02	-0.43	-25.9949	-30.5643
-0.4406	-1.02	-0.446	-26.1084	-30.7086
-0.4416	-0.949	-0.444	-26.222	-30.8532
-0.4426	-0.949	-0.437	-26.3357	-30.9981
-0.4436	-0.943	-0.445	-26.4494	-31.1434
-0.4446	-0.948	-0.451	-26.5632	-31.289
-0.4456	-1.02	-0.452	-26.6771	-31.4351
-0.4466	-1.04	-0.444	-26.791	-31.5816
-0.4476	-1.04	-0.458	-26.9051	-31.7285
-0.4486	-1.09	-0.451	-27.0193	-31.8759
-0.4496	-1.27	-0.442	-27.1336	-32.0238
-0.4506	-1.09	-0.455	-27.248	-32.1723
-0.4516	-1.15	-0.458	-27.3626	-32.3213
-0.4526	-1.06	-0.452	-27.4773	-32.4708
-0.4536	-1.1	-0.451	-27.5922	-32.621
-0.4546	-1.13	-0.463	-27.7073	-32.7717
-0.4556	-1.11	-0.469	-27.8225	-32.923
-0.4566	-1.14	-0.464	-27.938	-33.0749
-0.4576	-1.2	-0.468	-28.0537	-33.2274
-0.4586	-1.13	-0.475	-28.1696	-33.3805
-0.4596	-1.12	-0.487	-28.2857	-33.5341
-0.4606	-1.15	-0.485	-28.4021	-33.6884
-0.4616	-1.21	-0.485	-28.5188	-33.8433
-0.4626	-1.18	-0.479	-28.6358	-33.9987
-0.4636	-1.28	-0.474	-28.753	-34.1548
-0.4646	-1.23	-0.481	-28.8706	-34.3113
-0.4656	-1.41	-0.493	-28.9885	-34.4685
-0.4666	-1.27	-0.495	-29.1068	-34.6262
-0.4676	-1.17	-0.499	-29.2254	-34.7844
-0.4686	-1.15	-0.494	-29.3444	-34.9432
-0.4696	-1.22	-0.501	-29.4638	-35.1024
-0.4706	-1.24	-0.508	-29.5836	-35.2622
-0.4716	-1.41	-0.518	-29.7039	-35.4225
-0.4726	-1.23	-0.521	-29.8245	-35.5832
-0.4736	-1.24	-0.514	-29.9457	-35.7445
-0.4746	-1.21	-0.513	-30.0673	-35.9061
-0.4756	-1.27	-0.516	-30.1894	-36.0683
-0.4766	-1.92	-0.517	-30.312	-36.2308
-0.4776	-2.68	-0.527	-30.4352	-36.3938
-0.4786	-2.45	-0.548	-30.5589	-36.5572
-0.4796	-2.07	-0.546	-30.6831	-36.721
-0.4806	-1.81	-0.531	-30.8079	-36.8851
-0.4816	-1.66	-0.531	-30.9333	-37.0496
-0.4826	-1.53	-0.534	-31.0592	-37.2143
-0.4836	-1.41	-0.545	-31.1858	-37.3794
-0.4846	-1.36	-0.545	-31.313	-37.5446
-0.4856	-1.4	-0.544	-31.4408	-37.7101
-0.4866	-1.39	-0.551	-31.5692	-37.8758
-0.4876	-1.36	-0.551	-31.6983	-38.0416
-0.4886	-1.37	-0.556	-31.8281	-38.2074
-0.4896	-1.33	-0.551	-31.9585	-38.3733
-0.4906	-1.33	-0.558	-32.0897	-38.5392
-0.4916	-1.36	-0.571	-32.2215	-38.705
-0.4926	-1.4	-0.576	-32.354	-38.8708
-0.4936	-1.53	-0.58	-32.4872	-39.0363
-0.4946	-1.49	-0.578	-32.6211	-39.2016
-0.4956	-1.49	-0.586	-32.7557	-39.3666
-0.4966	-1.57	-0.584	-32.8911	-39.5312
-0.4976	-1.58	-0.584	-33.0272	-39.6955
-0.4986	-1.57	-0.585	-33.164	-39.8594
-0.4996	-1.55	-0.587	-33.3015	-40.0228
-0.5006	-1.51	-0.593	-33.4398	-40.1857
-0.5016	-1.57	-0.594	-33.5788	-40.348
-0.5026	-1.62	-0.596	-33.7186	-40.5098
-0.5036	-1.65	-0.583	-33.859	-40.671
-0.5046	-1.57	-0.579	-34.0002	-40.8316
-0.5056	-1.63	-0.59	-34.1421	-40.9917
-0.5066	-1.59	-0.616	-34.2847	-41.1512
-0.5076	-1.57	-0.622	-34.4281	-41.3102
-0.5086	-1.64	-0.621	-34.5721	-41.4687
-0.5096	-1.69	-0.621	-34.7168	-41.6267
-0.5106	-1.69	-0.624	-34.8623	-41.7844
-0.5116	-1.65	-0.627	-35.0084	-41.9418
-0.5126	-1.73	-0.638	-35.1551	-42.099
-0.5136	-1.64	-0.635	-35.3025	-42.2561
-0.5146	-1.63	-0.619	-35.4506	-42.4132
-0.5156	-1.66	-0.639	-35.5993	-42.5704
-0.5166	-1.71	-0.652	-35.7486	-42.7279
-0.5176	-1.81	-0.649	-35.8985	-42.8857
-0.5186	-1.79	-0.651	-36.049	-43.0441
-0.5196	-1.76	-0.655	-36.2	-43.2031
-0.5206	-1.83	-0.664	-36.3516	-43.363
-0.5216	-1.83	-0.674	-36.5037	-43.5238
-0.5226	-2	-0.669	-36.6564	-43.6857
-0.5236	-1.98	-0.67	-36.8094	-43.849
-0.5246	-1.89	-0.664	-36.963	-44.0136
-0.5256	-1.86	-0.672	-37.117	-44.1797
-0.5266	-1.88	-0.699	-37.2714	-44.3475
-0.5276	-1.99	-0.705	-37.4262	-44.517
-0.5286	-1.89	-0.717	-37.5814	-44.6885
-0.5296	-1.86	-0.705	-37.7369	-44.8618
-0.5306	-1.89	-0.692	-37.8927	-45.0372
-0.5316	-1.92	-0.7	-38.0488	-45.2146
-0.5326	-2.02	-0.704	-38.2052	-45.3941
-0.5336	-2.07	-0.706	-38.3617	-45.5756
-0.5346	-2.12	-0.706	-38.5185	-45.7592
-0.5356	-2.05	-0.732	-38.6755	-45.9448
-0.5366	-2.03	-0.738	-38.8325	-46.1323
-0.5376	-2.03	-0.737	-38.9897	-46.3216
-0.5386	-2.03	-0.742	-39.147	-46.5127
-0.5396	-2.2	-0.74	-39.3043	-46.7054
-0.5406	-2.27	-0.735	-39.4617	-46.8994
-0.5416	-2.09	-0.741	-39.619	-47.0947
-0.5426	-2.19	-0.738	-39.7763	-47.291
-0.5436	-2.17	-0.737	-39.9335	-47.4882
-0.5446	-2.26	-0.755	-40.0906	-47.6859
-0.5456	-2.2	-0.767	-40.2476	-47.8838
-0.5466	-2.22	-0.767	-40.4044	-48.0819
-0.5476	-2.26	-0.767	-40.561	-48.2797
-0.5486	-2.34	-0.773	-40.7174	-48.4771
-0.5496	-2.31	-0.794	-40.8735	-48.6736
-0.5506	-2.38	-0.79	-41.0293	-48.8691
-0.5516	-2.6	-0.783	-41.1848	-49.0633
-0.5526	-2.84	-0.791	-41.3399	-49.2559
-0.5536	-2.8	-0.79	-41.4947	-49.4467
-0.5546	-2.66	-0.795	-41.6491	-49.6354
-0.5556	-2.58	-0.789	-41.803	-49.8218
-0.5566	-2.52	-0.804	-41.9565	-50.0058
-0.5576	-2.51	-0.819	-42.1095	-50.187
-0.5586	-2.48	-0.825	-42.262	-50.3655
-0.5596	-2.44	-0.822	-42.414	-50.5409
-0.5606	-2.43	-0.825	-42.5654	-50.7134
-0.5616	-2.45	-0.819	-42.7162	-50.8828
-0.5626	-2.46	-0.854	-42.8664	-51.049
-0.5636	-2.55	-0.87	-43.016	-51.2121
-0.5646	-2.67	-0.865	-43.1649	-51.3722
-0.5656	-2.66	-0.868	-43.3132	-51.5292
-0.5666	-2.65	-0.874	-43.4608	-51.6834
-0.5676	-2.64	-0.874	-43.6078	-51.8348
-0.5686	-2.75	-0.874	-43.754	-51.9836
-0.5696	-2.71	-0.886	-43.8995	-52.13
-0.5706	-2.65	-0.89	-44.0442	-52.2743
-0.5716	-2.77	-0.891	-44.1882	-52.4167
-0.5726	-3.16	-0.899	-44.3314	-52.5575
-0.5736	-3	-0.897	-44.4739	-52.697
-0.5746	-2.89	-0.909	-44.6156	-52.8354
-0.5756	-2.94	-0.918	-44.7565	-52.9732
-0.5766	-2.91	-0.919	-44.8967	-53.1107
-0.5776	-2.85	-0.928	-45.036	-53.2482
-0.5786	-2.92	-0.943	-45.1746	-53.386
-0.5796	-3.03	-0.95	-45.3124	-53.5245
-0.5806	-2.88	-0.946	-45.4494	-53.664
-0.5816	-2.95	-0.943	-45.5856	-53.8049
-0.5826	-2.99	-0.951	-45.721	-53.9474
-0.5836	-3	-0.962	-45.8556	-54.0919
-0.5846	-3.05	-0.955	-45.9895	-54.2385
-0.5856	-3.06	-0.965	-46.1226	-54.3876
-0.5866	-3.2	-0.977	-46.255	-54.5393
-0.5876	-3.15	-1	-46.3866	-54.6938
-0.5886	-3.12	-1.01	-46.5175	-54.8513
-0.5896	-3.12	-1.02	-46.6477	-55.0118
-0.5906	-3.24	-1.03	-46.7772	-55.1754
-0.5916	-3.21	-1.04	-46.906	-55.3422
-0.5926	-3.24	-1.02	-47.0341	-55.5121
-0.5936	-3.25	-1.04	-47.1616	-55.6851
-0.5946	-3.36	-1.05	-47.2884	-55.8611
-0.5956	-3.4	-1.07	-47.4147	-56.0399
-0.5966	-3.48	-1.07	-47.5404	-56.2214
-0.5976	-3.58	-1.08	-47.6655	-56.4053
-0.5986	-3.46	-1.09	-47.7901	-56.5915
-0.5996	-3.83	-1.1	-47.9142	-56.7797
-0.6006	-3.87	-1.1	-48.0378	-56.9694
-0.6016	-3.77	-1.1	-48.1609	-57.1606
-0.6026	-3.68	-1.12	-48.2837	-57.3526
-0.6036	-3.8	-1.11	-48.406	-57.5454
-0.6046	-4.02	-1.11	-48.5279	-57.7383
-0.6056	-3.76	-1.13	-48.6496	-57.9311
-0.6066	-3.72	-1.14	-48.7709	-58.1234
-0.6076	-3.8	-1.14	-48.892	-58.3148
-0.6086	-3.81	-1.15	-49.0128	-58.505
-0.6096	-3.88	-1.17	-49.1334	-58.6935
-0.6106	-3.96	-1.17	-49.2538	-58.8799
-0.6116	-4.18	-1.2	-49.3741	-59.0641
-0.6126	-4.07	-1.2	-49.4943	-59.2456
-0.6136	-4.04	-1.2	-49.6144	-59.4243
-0.6146	-4.05	-1.21	-49.7345	-59.5998
-0.6156	-4.16	-1.22	-49.8546	-59.7719
-0.6166	-4.17	-1.25	-49.9746	-59.9406
-0.6176	-4.22	-1.26	-50.0948	-60.1056
-0.6186	-4.27	-1.26	-50.2151	-60.2669
-0.6196	-4.39	-1.27	-50.3355	-60.4244
-0.6206	-4.46	-1.29	-50.456	-60.5782
-0.6216	-4.61	-1.29	-50.5768	-60.7283
-0.6226	-4.71	-1.28	-50.6978	-60.8748
-0.6236	-4.86	-1.29	-50.819	-61.0179
-0.6246	-4.8	-1.28	-50.9406	-61.1578
-0.6256	-4.84	-1.26	-51.0624	-61.2947
-0.6266	-4.88	-1.27	-51.1847	-61.4288
-0.6276	-5	-1.3	-51.3073	-61.5606
-0.6286	-4.95	-1.33	-51.4303	-61.6904
-0.6296	-5.07	-1.33	-51.5537	-61.8185
-0.6306	-5.15	-1.34	-51.6776	-61.9454
-0.6316	-5.35	-1.37	-51.8021	-62.0715
-0.6326	-5.28	-1.39	-51.927	-62.1973
-0.6336	-5.33	-1.4	-52.0524	-62.3232
-0.6346	-5.56	-1.4	-52.1785	-62.4497
-0.6356	-5.81	-1.43	-52.3051	-62.5773
-0.6366	-6.05	-1.44	-52.4323	-62.7065
-0.6376	-6.65	-1.43	-52.5601	-62.8377
-0.6386	-6.56	-1.44	-52.6885	-62.9715
-0.6396	-6.35	-1.46	-52.8177	-63.1081
-0.6406	-6.34	-1.49	-52.9474	-63.2481
-0.6416	-6.39	-1.49	-53.0779	-63.3918
-0.6426	-6.43	-1.51	-53.209	-63.5396
-0.6436	-6.49	-1.51	-53.3409	-63.6918
-0.6446	-6.55	-1.54	-53.4734	-63.8485
-0.6456	-6.7	-1.52	-53.6067	-64.0101
-0.6466	-6.88	-1.53	-53.7407	-64.1768
-0.6476	-6.98	-1.56	-53.8754	-64.3485
-0.6486	-7.06	-1.56	-54.0108	-64.5254
-0.6496	-7.27	-1.68	-54.1469	-64.7075
-0.6506	-7.36	-1.7	-54.2838	-64.8948
-0.6516	-7.52	-1.66	-54.4214	-65.0871
-0.6526	-7.94	-1.67	-54.5597	-65.2843
-0.6536	-8.03	-1.68	-54.6987	-65.4861
-0.6546	-8.09	-1.69	-54.8384	-65.6924
-0.6556	-8.23	-1.69	-54.9788	-65.9027
-0.6566	-8.42	-1.7	-55.1198	-66.1168
-0.6576	-8.61	-1.75	-55.2615	-66.3342
-0.6586	-8.63	-1.78	-55.4039	-66.5546
-0.6596	-8.86	-1.8	-55.5469	-66.7773
-0.6606	-9	-1.82	-55.6905	-67.0021
-0.6616	-9.16	-1.85	-55.8347	-67.2283
-0.6626	-9.47	-1.86	-55.9795	-67.4553
-0.6636	-9.6	-1.9	-56.1248	-67.6828
-0.6646	-9.79	-1.91	-56.2707	-67.9101
-0.6656	-10	-1.91	-56.4171	-68.1367
-0.6666	-10.3	-1.93	-56.5639	-68.3621
-0.6676	-10.5	-1.97	-56.7112	-68.5857
-0.6686	-10.7	-2.03	-56.8588	-68.8071
-0.6696	-10.9	-2.07	-57.0069	-69.0258
-0.6706	-11.1	-2.06	-57.1554	-69.2414
-0.6716	-11.2	-2.09	-57.3041	-69.4535
-0.6726	-11.5	-2.12	-57.4532	-69.6617
-0.6736	-11.6	-2.14	-57.6025	-69.8657
-0.6746	-11.9	-2.16	-57.7521	-70.0653
-0.6756	-12.1	-2.2	-57.9018	-70.2602
-0.6766	-12.3	-2.23	-58.0517	-70.4504
-0.6776	-12.6	-2.29	-58.2017	-70.6357
-0.6786	-12.8	-2.29	-58.3517	-70.8161
-0.6796	-12.8	-2.31	-58.5018	-70.9916
-0.6806	-13	-2.35	-58.652	-71.1622
-0.6816	-13.3	-2.4	-58.802	-71.3282
-0.6826	-13.5	-2.45	-58.952	-71.4897
-0.6836	-13.9	-2.47	-59.1019	-71.6469
-0.6846	-14.1	-2.51	-59.2516	-71.8001
-0.6856	-14.3	-2.59	-59.4011	-71.9497
-0.6866	-14.5	-2.63	-59.5504	-72.0959
-0.6876	-14.7	-2.67	-59.6994	-72.2392
-0.6886	-14.9	-2.72	-59.8481	-72.3799
-0.6896	-15.3	-2.77	-59.9964	-72.5186
-0.6906	-15.5	-2.83	-60.1444	-72.6557
-0.6916	-15.7	-2.9	-60.2919	-72.7916
-0.6926	-16	-2.94	-60.4389	-72.9267
-0.6936	-16.2	-2.98	-60.5855	-73.0617
-0.6946	-16.4	-3.01	-60.7315	-73.1967
-0.6956	-16.7	-3.08	-60.8769	-73.3324
-0.6966	-16.9	-3.12	-61.0217	-73.4691
-0.6976	-17.3	-3.21	-61.1659	-73.6072
-0.6986	-17.4	-3.27	-61.3094	-73.747
-0.6996	-17.8	-3.32	-61.4521	-73.8888
-0.7006	-18.1	-3.39	-61.5941	-74.0328
-0.7016	-18.2	-3.42	-61.7354	-74.1794
-0.7026	-18.5	-3.5	-61.8759	-74.3285
-0.7036	-18.7	-3.58	-62.0155	-74.4805
-0.7046	-19	-3.59	-62.1543	-74.6352
-0.7056	-19.3	-3.69	-62.2921	-74.7927
-0.7066	-19.6	-3.84	-62.4291	-74.9529
-0.7076	-20	-3.86	-62.5652	-75.1158
-0.7086	-20.2	-3.88	-62.7004	-75.2812
-0.7096	-20.5	-4	-62.8345	-75.4489
-0.7106	-20.9	-4.11	-62.9677	-75.6186
-0.7116	-21.1	-4.19	-63.0999	-75.7901
-0.7126	-21.3	-4.26	-63.2311	-75.963
-0.7136	-21.6	-4.33	-63.3613	-76.1369
-0.7146	-22	-4.39	-63.4904	-76.3116
-0.7156	-22.2	-4.47	-63.6185	-76.4865
-0.7166	-22.5	-4.54	-63.7456	-76.6613
-0.7176	-22.7	-4.64	-63.8717	-76.8357
-0.7186	-23.1	-4.72	-63.9966	-77.009
-0.7196	-23.3	-4.82	-64.1206	-77.1809
-0.7206	-23.7	-4.93	-64.2435	-77.3511
-0.7216	-24	-4.95	-64.3653	-77.5192
-0.7226	-24.2	-5.07	-64.4861	-77.6847
-0.7236	-24.8	-5.2	-64.6059	-77.8474
-0.7246	-25.8	-5.41	-64.7247	-78.0069
-0.7256	-26.3	-5.45	-64.8424	-78.1631
-0.7266	-26.5	-5.6	-64.9592	-78.3158
-0.7276	-26.8	-5.69	-65.075	-78.4647
-0.7286	-27.1	-5.77	-65.1898	-78.6098
-0.7296	-27.3	-5.8	-65.3036	-78.751
-0.7306	-27.5	-5.94	-65.4166	-78.8884
-0.7316	-27.7	-6.03	-65.5286	-79.022
-0.7326	-27.8	-6.21	-65.6398	-79.1519
-0.7336	-28.2	-6.24	-65.7501	-79.2784
-0.7346	-28.7	-6.36	-65.8596	-79.4015
-0.7356	-29	-6.47	-65.9683	-79.5217
-0.7366	-29.2	-6.6	-66.0762	-79.6393
-0.7376	-29.5	-6.59	-66.1834	-79.7545
-0.7386	-29.8	-6.87	-66.2899	-79.8678
-0.7396	-30	-7.02	-66.3958	-79.9797
-0.7406	-30.2	-7.09	-66.501	-80.0905
-0.7416	-30.5	-7.15	-66.6056	-80.2008
-0.7426	-30.9	-7.39	-66.7097	-80.311
-0.7436	-31.2	-7.53	-66.8133	-80.4216
-0.7446	-31.4	-7.58	-66.9164	-80.5332
-0.7456	-31.9	-7.65	-67.0191	-80.6461
-0.7466	-32.1	-7.77	-67.1214	-80.7609
-0.7476	-32.3	-7.81	-67.2234	-80.878
-0.7486	-32.5	-7.67	-67.3251	-80.9977
-0.7496	-32.8	-8.06	-67.4265	-81.1206
-0.7506	-33.1	-8.14	-67.5278	-81.2468
-0.7516	-33.3	-8.37	-67.6289	-81.3767
-0.7526	-33.6	-8.36	-67.7299	-81.5105
-0.7536	-33.7	-8.5	-67.8309	-81.6484
-0.7546	-34.1	-8.56	-67.9319	-81.7906
-0.7556	-34.2	-8.72	-68.0329	-81.9371
-0.7566	-34.6	-8.79	-68.134	-82.0879
-0.7576	-34.8	-8.8	-68.2353	-82.2429
-0.7586	-35.1	-8.96	-68.3367	-82.4022
-0.7596	-35.1	-9.29	-68.4385	-82.5654
-0.7606	-35.5	-9.33	-68.5405	-82.7325
-0.7616	-36	-9.37	-68.6429	-82.903
-0.7626	-36.3	-9.49	-68.7456	-83.0768
-0.7636	-36.6	-9.62	-68.8489	-83.2535
-0.7646	-37	-9.62	-68.9526	-83.4327
-0.7656	-37.5	-9.67	-69.0568	-83.6139
-0.7666	-37.6	-9.88	-69.1617	-83.7967
-0.7676	-37.8	-10.1	-69.2672	-83.9807
-0.7686	-38	-10.3	-69.3734	-84.1654
-0.7696	-38.2	-10.4	-69.4803	-84.3504
-0.7706	-38.8	-10.5	-69.5879	-84.535
-0.7716	-38.9	-10.6	-69.6964	-84.719
-0.7726	-39.4	-10.7	-69.8058	-84.9017
-0.7736	-39.7	-10.8	-69.916	-85.0829
-0.7746	-40.1	-10.9	-70.0272	-85.2621
-0.7756	-40.3	-11	-70.1393	-85.439
-0.7766	-40.6	-10.9	-70.2524	-85.6132
-0.7776	-40.7	-11.2	-70.3666	-85.7845
-0.7786	-41	-11.4	-70.4819	-85.9526
-0.7796	-41.1	-11.4	-70.5983	-86.1173
-0.7806	-41.4	-11.6	-70.7158	-86.2786
-0.7816	-41.7	-11.9	-70.8345	-86.4364
-0.7826	-42	-11.9	-70.9543	-86.5906
-0.7836	-42.2	-12	-71.0754	-86.7414
-0.7846	-42.6	-12	-71.1977	-86.8887
-0.7856	-43.3	-12.3	-71.3213	-87.0328
-0.7866	-43.6	-12.4	-71.4461	-87.1737
-0.7876	-43.9	-12.6	-71.5722	-87.3119
-0.7886	-44	-12.7	-71.6997	-87.4474
-0.7896	-43.9	-12.5	-71.8284	-87.5807
-0.7906	-44	-12.5	-71.9585	-87.7121
-0.7916	-44.5	-12.9	-72.0899	-87.8419
-0.7926	-44.9	-13.2	-72.2226	-87.9706
-0.7936	-45.5	-13.1	-72.3567	-88.0984
-0.7946	-45.7	-13.2	-72.4921	-88.2259
-0.7956	-45.9	-13.2	-72.6289	-88.3534
-0.7966	-46.3	-13.4	-72.767	-88.4812
-0.7976	-46.5	-13.3	-72.9065	-88.6098
-0.7986	-46.6	-13.5	-73.0472	-88.7395
-0.7996	-46.8	-13.8	-73.1893	-88.8706
-0.8006	-47	-13.8	-73.3326	-89.0035
-0.8016	-47.3	-14	-73.4773	-89.1383
-0.8026	-47.7	-14.1	-73.6232	-89.2753
-0.8036	-48.1	-14.3	-73.7704	-89.4147
-0.8046	-48.2	-14.4	-73.9188	-89.5565
-0.8056	-48.5	-14.3	-74.0683	-89.7009
-0.8066	-49	-14.2	-74.2191	-89.8479
-0.8076	-49.1	-14.6	-74.371	-89.9975
-0.8086	-49.3	-14.8	-74.524	-90.1496
-0.8096	-49.7	-14.9	-74.6781	-90.3041
-0.8106	-49.9	-15	-74.8333	-90.4608
-0.8116	-50.3	-14.9	-74.9894	-90.6196
-0.8126	-50.5	-15.4	-75.1465	-90.7801
-0.8136	-50.4	-15.6	-75.3046	-90.9422
-0.8146	-50.5	-15.6	-75.4635	-91.1056
-0.8156	-50.8	-15.7	-75.6233	-91.2698
-0.8166	-51	-15.9	-75.7839	-91.4347
-0.8176	-51.3	-16	-75.9452	-91.5997
-0.8186	-51.3	-16.3	-76.1072	-91.7646
-0.8196	-51.7	-16.4	-76.2698	-91.9291
-0.8206	-51.7	-16.4	-76.4331	-92.0926
-0.8216	-51.9	-16.7	-76.5969	-92.255
-0.8226	-52.2	-16.7	-76.7611	-92.4159
-0.8236	-52.6	-16.8	-76.9258	-92.575
-0.8246	-54.9	-17	-77.0909	-92.732
-0.8256	-56.6	-17.1	-77.2562	-92.8867
-0.8266	-56.8	-17.3	-77.4218	-93.0389
-0.8276	-57.2	-17.6	-77.5876	-93.1884
-0.8286	-57.6	-17.6	-77.7536	-93.3351
-0.8296	-57.9	-17.9	-77.9195	-93.4788
-0.8306	-57.9	-18	-78.0855	-93.6197
-0.8316	-58	-17.6	-78.2514	-93.7576
-0.8326	-58.4	-17.5	-78.4171	-93.8927
-0.8336	-58.6	-18.1	-78.5827	-94.025
-0.8346	-58.9	-18.1	-78.748	-94.1546
-0.8356	-59.1	-18.3	-78.9129	-94.2818
-0.8366	-59.4	-18.3	-79.0775	-94.4067
-0.8376	-59.5	-18.5	-79.2415	-94.5296
-0.8386	-59.5	-18.6	-79.4051	-94.6508
-0.8396	-59.6	-18.8	-79.568	-94.7704
-0.8406	-59.8	-19.1	-79.7302	-94.889
-0.8416	-60.1	-19.4	-79.8918	-95.0067
-0.8426	-59.9	-19.6	-80.0525	-95.1239
-0.8436	-60.1	-19.8	-80.2123	-95.2408
-0.8446	-60.3	-19.9	-80.3712	-95.3579
-0.8456	-60.8	-19.9	-80.5291	-95.4754
-0.8466	-61	-20.2	-80.6859	-95.5936
-0.8476	-61.2	-20.2	-80.8416	-95.7128
-0.8486	-61.3	-19.9	-80.9961	-95.8332
-0.8496	-61.5	-20.3	-81.1494	-95.9549
-0.8506	-62.1	-20.6	-81.3013	-96.0782
-0.8516	-62.3	-20.5	-81.4518	-96.2031
-0.8526	-62.8	-20.8	-81.601	-96.3298
-0.8536	-62.9	-20.9	-81.7486	-96.4583
-0.8546	-63.1	-21.3	-81.8946	-96.5886
-0.8556	-63.8	-21.4	-82.0391	-96.7206
-0.8566	-64.3	-21.6	-82.1818	-96.8542
-0.8576	-64.5	-21.4	-82.3229	-96.9892
-0.8586	-65.1	-21.7	-82.4622	-97.1255
-0.8596	-65.4	-21.7	-82.5997	-97.2629
-0.8606	-65.6	-21.7	-82.7353	-97.401
-0.8616	-65.6	-21.9	-82.869	-97.5395
-0.8626	-65.5	-22.1	-83.0008	-97.6782
-0.8636	-66	-22.1	-83.1305	-97.8165
-0.8646	-66.5	-22.2	-83.2583	-97.9542
-0.8656	-66.6	-22.8	-83.3839	-98.0907
-0.8666	-67	-23.2	-83.5074	-98.2258
-0.8676	-67.1	-23	-83.6288	-98.3589
-0.8686	-67.5	-23.5	-83.748	-98.4896
-0.8696	-67.8	-23.8	-83.865	-98.6175
-0.8706	-67.9	-23.9	-83.9797	-98.7421
-0.8716	-68.1	-23.9	-84.0922	-98.8631
-0.8726	-68.2	-24.4	-84.2024	-98.9801
-0.8736	-68.8	-24.7	-84.3102	-99.0927
-0.8746	-69.5	-24.9	-84.4158	-99.2006
-0.8756	-69.8	-25	-84.5189	-99.3034
-0.8766	-70.1	-25	-84.6197	-99.401
-0.8776	-70.3	-25.5	-84.7182	-99.4931
-0.8786	-70.6	-25.4	-84.8142	-99.5796
-0.8796	-70.7	-25.2	-84.9078	-99.6603
-0.8806	-70.9	-25.7	-84.999	-99.735
-0.8816	-70.9	-25.7	-85.0878	-99.8039
-0.8826	-71.5	-25.7	-85.1742	-99.8668
-0.8836	-71.6	-26.3	-85.2582	-99.9239
-0.8846	-71.9	-26.1	-85.3397	-99.9751
-0.8856	-72.2	-26.1	-85.4189	-100.021
-0.8866	-72.5	-26.4	-85.4956	-100.061
-0.8876	-72.8	-26.7	-85.5699	-100.096
--	--	--	--	--
--	--	--	--	--
--	--	--	--	--
--	--	--	--	--
--	--	--	--	--
--	--	--	--	--
--	--	--	--	--
--	--	--	--	--
--	--	--	--	--
--	--	--	--	--
--	--	--	--	--
--	--	--	--	--
--	--	--	--	--
--	--	--	--	--
--	--	--	--	--
--	--	--	--	--
--	--	--	--	--
--	--	--	--	--
--	--	--	--	--
--	--	--	--	--
--	--	--	--	--
--	--	--	--	--
--	--	--	--	--
--	--	--	--	--
--	--	--	--	--
--	--	--	--	--
--	--	--	--	--
--	--	--	--	--
--	--	--	--	--
--	--	--	--	--
--	--	--	--	--
--	--	--	--	--
--	--	--	--	--
--	--	--	--	--
--	--	--	--	--
--	--	--	--	--

## Sheet: Figure 3b
Figure 3b. FENH3 and NH3 yield rate over Co/Co3O4/CoB at various cathodic potentials with a mass loading of 0.2 mg/cm2 at room temperature (~25 ℃).
Potential (V vs. RHE)	FE-1 (%)	FE-2 (%)	FE-3 (%)	Mean (%)	Standard Deviation (%)		Potential (V vs. RHE)	NH3 yield rate-1 (µmol h-1 cm-2)	NH3 yield rate-1 (µmol h-1 cm-2)	NH3 yield rate-1 (µmol h-1 cm-2)	Mean (µmol h-1 cm-2)	Standard Deviation (µmol h-1 cm-2)
-0.3V	100	97.59	100	99.1967	1.39141		-0.3V	83.24	87.47	71.55	80.7533	8.24616
-0.4V	97.73	100	100	99.2433	1.31059		-0.4V	171.48	200.61	147.94	173.343	26.3844
-0.5V	96.39	100	100	98.7967	2.08423		-0.5V	445.58	480.37	460.58	462.177	17.4499
-0.6V	86.93	85.52	96.07	89.5067	5.72757		-0.6V	372.01	388.23	325.61	361.95	32.4995
-0.7V	83.69	82.38	90.5	85.5233	4.35941		-0.7V	369.47	422.47	358.89	383.61	34.067

## Sheet: Figure 3c
Figure 3c. Comparison of NORR performance between Co/Co3O4 and Co/Co3O4/CoB at -0.5 V vs. RHE.
Catalyst	FE-1 (%)	FE-2 (%)	FE-3 (%)	Mean (%)	Standard Deviation (%)		NH3 yield rate-1 (µmol h-1 cm-2)	NH3 yield rate-1 (µmol h-1 cm-2)	NH3 yield rate-1 (µmol h-1 cm-2)	Mean (µmol h-1 cm-2)	Standard Deviation (µmol h-1 cm-2)
CO/CO3O4	93.36	95.35	85.14	91.2833	5.41253		213.94	253.99	289.09	252.34	37.6022
CO/CO3O4/COB	96.39	100	100	98.7967	2.08423		445.58	480.37	460.58	462.177	17.4499

## Sheet: Figure 3d
Figure 3d. NORR performance over Co/Co3O4/CoB and carbon paper (CP) under different conditions (O/C represents open circuit condition). The inset shows the 1H nuclear magnetic resonance spectra to quantify NH4+.								The inset shows the 1H nuclear magnetic resonance spectra to quantify NH4+.
	conditions	NH3 yield rate (µmol h-1 cm-2)	NH3 yield rate (µmol h-1 cm-2)	NH3 yield rate (µmol h-1 cm-2)	Mean (µmol h-1 cm-2)	Standard Deviation (µmol h-1 cm-2)		Chmemical shift (ppm)	Intensity (arb. units)-N15	Chmemical shift (ppm)	Intensity (arb. units)N14
1	O/C	0.09	0.02	0.06	0.05667	0.03512		7.07268	3.52866	6.65924	0.10168
2	Ar	0.23	0.16	0.14	0.17667	0.04726		7.07283	3.32117	6.65939	0.40076
3	NO	445.58	480.37	460.58	462.177	17.4499		7.07298	2.97534	6.65954	0.98915
4	NO	0.14	0.39	0.06	0.19667	0.17214		7.07314	2.45801	6.6597	1.26531
								7.07329	1.87155	6.65985	1.26531
								7.07344	1.31967	6.66	1.7368
								7.0736	0.76779	6.66015	1.90747
								7.07375	0.24939	6.66031	2.0153
								7.0739	-0.19983	6.66046	2.04513
								7.07405	-0.71497	6.66061	1.98383
								7.07421	-0.71497	6.66077	1.82244
								7.07436	-0.84433	6.66092	1.55829
								7.07451	-0.74274	6.66107	1.19731
								7.07467	-0.74274	6.66122	0.75463
								7.07482	-0.25217	6.66138	0.25502
								7.07497	0.00757	6.66153	-0.26863
								7.07512	0.27594	6.66168	-0.77738
								7.07528	0.54431	6.66183	-1.22972
								7.07543	0.82709	6.66199	-1.58592
								7.07558	1.10989	6.66214	-1.81209
								7.07573	1.39267	6.66229	-1.88422
								7.07589	1.67545	6.66245	-1.79166
								7.07604	1.52585	6.6626	-1.53873
								7.07619	1.37628	6.66275	-1.14506
								7.07635	1.22668	6.6629	-0.64409
								7.0765	1.07715	6.66306	-0.07983
								7.07665	0.65091	6.66321	0.49761
								7.0768	0.22467	6.66336	1.03762
								7.07696	-0.2016	6.66352	1.49462
								7.07711	-0.62778	6.66367	1.8334
								7.07726	-1.04971	6.66382	2.0331
								7.07742	-1.47162	6.66397	2.08974
								7.07757	-1.92813	6.66413	2.01677
								7.07772	-2.31543	6.66428	1.84331
								7.07787	-2.49527	6.66443	1.6106
								7.07803	-2.6059	6.66459	1.36727
								7.07818	-2.82468	6.66474	1.1628
								7.07833	-2.90503	6.66489	1.04205
								7.07849	-2.65152	6.66504	1.03917
								7.07864	-2.32886	6.6652	1.17368
								7.07879	-2.03644	6.66535	1.44774
								7.07894	-1.74396	6.6655	1.84632
								7.0791	-1.44724	6.66565	2.33836
								7.07925	-1.15045	6.66581	2.88141
								7.0794	-0.8537	6.66596	3.4261
								7.07955	-0.55692	6.66611	3.92276
								7.07971	-0.3985	6.66627	4.32718
								7.07986	-0.24008	6.66642	4.606
								7.08001	-0.08167	6.66657	4.74058
								7.08017	0.07678	6.66672	4.72895
								7.08032	-0.04147	6.66688	4.58571
								7.08047	-0.15967	6.66703	4.33987
								7.08062	-0.27792	6.66718	4.03073
								7.08078	-0.39612	6.66734	3.70263
								7.08093	-0.48563	6.66749	3.39934
								7.08108	-0.57513	6.66764	3.15824
								7.08124	-0.66467	6.66779	3.00575
								7.08139	-0.75418	6.66795	2.95418
								7.08154	-0.84369	6.6681	3.00069
								7.08169	-0.93323	6.66825	3.12754
								7.08185	-1.02274	6.66841	3.30521
								7.082	-1.11224	6.66856	3.49648
								7.08215	-1.00003	6.66871	3.66131
								7.0823	-0.88782	6.66886	3.76251
								7.08246	-0.7756	6.66902	3.77069
								7.08261	-0.66339	6.66917	3.66815
								7.08276	-0.55118	6.66932	3.4511
								7.08292	-0.439	6.66947	3.13058
								7.08307	-0.32678	6.66963	2.73072
								7.08322	-0.21457	6.66978	2.28614
								7.08337	-0.0148	6.66993	1.83746
								7.08353	0.18494	6.67009	1.4264
								7.08368	0.38471	6.67024	1.09068
								7.08383	0.58444	6.67039	0.85971
								7.08399	0.78418	6.67054	0.7507
								7.08414	0.98395	6.6707	0.76707
								7.08429	1.18369	6.67085	0.89783
								7.08444	1.38342	6.671	1.11913
								7.0846	1.25464	6.67116	1.39669
								7.08475	1.12585	6.67131	1.68997
								7.0849	0.99707	6.67146	1.95655
								7.08506	0.86829	6.67161	2.15663
								7.08521	0.75394	6.67177	2.25714
								7.08536	0.63956	6.67192	2.23515
								7.08551	0.52951	6.67207	2.08016
								7.08567	0.4195	6.67222	1.79462
								7.08582	0.2872	6.67238	1.39376
								7.08597	0.22412	6.67253	0.90378
								7.08612	0.27918	6.67268	0.35942
								7.08628	0.4726	6.67284	-0.19957
								7.08643	0.79276	6.67299	-0.7317
								7.08658	1.1821	6.67314	-1.19714
								7.08674	1.67523	6.67329	-1.56102
								7.08689	2.16833	6.67345	-1.79584
								7.08704	2.54037	6.6736	-1.88327
								7.08719	2.84326	6.67375	-1.81505
								7.08735	3.02371	6.67391	-1.59342
								7.0875	3.0658	6.67406	-1.23049
								7.08765	2.92487	6.67421	-0.74691
								7.08781	2.64563	6.67436	-0.17054
								7.08796	2.19061	6.67452	0.46589
								7.08811	1.59729	6.67467	1.12691
								7.08826	0.85294	6.67482	1.77687
								7.08842	0.10867	6.67498	2.38227
								7.08857	-0.67453	6.67513	2.91409
								7.08872	-1.38855	6.67528	3.34974
								7.08888	-1.93115	6.67543	3.67464
								7.08903	-2.33539	6.67559	3.88331
								7.08918	-2.61136	6.67574	3.97945
								7.08933	-2.6568	6.67589	3.97588
								7.08949	-2.4386	6.67604	3.89285
								7.08964	-2.082	6.6762	3.75654
								7.08979	-1.59717	6.67635	3.59618
								7.08994	-1.04318	6.6765	3.44127
								7.0901	-0.56561	6.67666	3.31838
								7.09025	-0.08798	6.67681	3.24839
								7.0904	0.24844	6.67696	3.24406
								7.09056	0.58484	6.67711	3.30843
								7.09071	0.84296	6.67727	3.43453
								7.09086	0.98584	6.67742	3.60587
								7.09101	1.02347	6.67757	3.79844
								7.09117	0.94589	6.67773	3.98365
								7.09132	0.80917	6.67788	4.13171
								7.09147	0.60336	6.67803	4.21553
								7.09163	0.42917	6.67818	4.21457
								7.09178	0.25507	6.67834	4.11752
								7.09193	0.13709	6.67849	3.92446
								7.09208	0.01913	6.67864	3.6473
								7.09224	-0.09885	6.67879	3.30867
								7.09239	-0.21677	6.67895	2.93955
								7.09254	-0.33475	6.6791	2.57541
								7.09269	-0.45267	6.67925	2.25192
								7.09285	-0.57059	6.67941	1.99985
								7.093	-0.68854	6.67956	1.84123
								7.09315	-0.69663	6.67971	1.78552
								7.09331	-0.70471	6.67986	1.82803
								7.09346	-0.7128	6.68002	1.94965
								7.09361	-0.72086	6.68017	2.11875
								7.09376	-0.72897	6.68032	2.29459
								7.09392	-0.73703	6.68048	2.43231
								7.09407	-0.74509	6.68063	2.48839
								7.09422	-0.75314	6.68078	2.4265
								7.09438	-0.76126	6.68093	2.22234
								7.09453	-0.76932	6.68109	1.86745
								7.09468	-0.77741	6.68124	1.3709
								7.09483	-0.78549	6.68139	0.75887
								7.09499	-0.79358	6.68155	0.07238
								7.09514	-0.80164	6.6817	-0.63743
								7.09529	-0.80969	6.68185	-1.31474
								7.09545	-0.81778	6.682	-1.9059
								7.0956	-0.60275	6.68216	-2.36529
								7.09575	-0.3877	6.68231	-2.66094
								7.0959	-0.17267	6.68246	-2.77817
								7.09606	0.04239	6.68261	-2.72124
								7.09621	0.25739	6.68277	-2.51248
								7.09636	0.47244	6.68292	-2.18954
								7.09651	0.68314	6.68307	-1.80048
								7.09667	0.89389	6.68323	-1.39786
								7.09682	1.04694	6.68338	-1.0322
								7.09697	1.13086	6.68353	-0.74602
								7.09713	1.28824	6.68368	-0.56915
								7.09728	1.3765	6.68384	-0.51542
								7.09743	1.2572	6.68399	-0.58215
								7.09758	1.06882	6.68414	-0.75128
								7.09774	0.95389	6.6843	-0.99292
								7.09789	0.76984	6.68445	-1.27026
								7.09804	0.44772	6.6846	-1.54482
								7.0982	0.12567	6.68475	-1.78281
								7.09835	-0.19641	6.68491	-1.95915
								7.0985	-0.51846	6.68506	-2.06096
								7.09865	-0.59848	6.68521	-2.08908
								7.09881	-0.60928	6.68537	-2.05675
								7.09896	-0.69791	6.68552	-1.98705
								7.09911	-0.71735	6.68567	-1.90824
								7.09926	-0.61005	6.68582	-1.84865
								7.09942	-0.50269	6.68598	-1.83117
								7.09957	-0.39108	6.68613	-1.86847
								7.09972	-0.27939	6.68628	-1.96002
								7.09988	-0.17209	6.68643	-2.09081
								7.10003	-0.06476	6.68659	-2.23251
								7.10018	0.07718	6.68674	-2.34673
								7.10033	0.14996	6.68689	-2.39016
								7.10049	0.02945	6.68705	-2.3208
								7.10064	-0.16022	6.6872	-2.10436
								7.10079	-0.31528	6.68735	-1.72051
								7.10095	-0.47037	6.6875	-1.167
								7.1011	-0.62976	6.68766	-0.4621
								7.10125	-0.78919	6.68781	0.35561
								7.1014	-0.94858	6.68796	1.23031
								7.10156	-1.10797	6.68812	2.09407
								7.10171	-1.07141	6.68827	2.87404
								7.10186	-1.03485	6.68842	3.5003
								7.10202	-0.99829	6.68857	3.91405
								7.10217	-0.96173	6.68873	4.07434
								7.10232	-0.92517	6.68888	3.96313
								7.10247	-0.88858	6.68903	3.58805
								7.10263	-0.85202	6.68918	2.98163
								7.10278	-0.81546	6.68934	2.19838
								7.10293	-0.84265	6.68949	1.309
								7.10308	-0.86987	6.68964	0.39274
								7.10324	-0.89706	6.6898	-0.47068
								7.10339	-0.92426	6.68995	-1.20958
								7.10354	-0.94714	6.6901	-1.76742
								7.1037	-0.97	6.69025	-2.10812
								7.10385	-1.02747	6.69041	-2.21902
								7.104	-1.01575	6.69056	-2.11086
								7.10415	-0.69568	6.69071	-1.81538
								7.10431	-0.30646	6.69087	-1.38056
								7.10446	0.04819	6.69102	-0.86447
								7.10461	0.40283	6.69117	-0.32802
								7.10477	0.74307	6.69132	0.17182
								7.10492	1.08331	6.69148	0.58785
								7.10507	1.45526	6.69163	0.88721
								7.10522	1.75803	6.69178	1.05338
								7.10538	1.95554	6.69194	1.0866
								7.10553	2.03778	6.69209	1.00173
								7.10568	2.01056	6.69224	0.8248
								7.10584	1.86804	6.69239	0.58865
								7.10599	1.7529	6.69255	0.32748
								7.10614	1.5686	6.6927	0.07279
								7.10629	1.27765	6.69285	-0.15064
								7.10645	0.98673	6.693	-0.32717
								7.1066	0.70151	6.69316	-0.45108
								7.10675	0.41635	6.69331	-0.52604
								7.1069	0.09659	6.69346	-0.56312
								7.10706	-0.15399	6.69362	-0.57801
								7.10721	-0.21439	6.69377	-0.58784
								7.10736	-0.2056	6.69392	-0.60806
								7.10752	-0.23138	6.69407	-0.64998
								7.10767	-0.2572	6.69423	-0.71888
								7.10782	-0.37454	6.69438	-0.81378
								7.10797	-0.49185	6.69453	-0.92765
								7.10813	-0.60913	6.69469	-1.04894
								7.10828	-0.72644	6.69484	-1.16363
								7.10843	-0.84375	6.69499	-1.25738
								7.10859	-0.96106	6.69514	-1.31791
								7.10874	-1.07834	6.6953	-1.33643
								7.10889	-1.19565	6.69545	-1.30896
								7.10904	-1.42972	6.6956	-1.23614
								7.1092	-1.66373	6.69575	-1.12306
								7.10935	-1.93231	6.69591	-0.97775
								7.1095	-2.13174	6.69606	-0.80982
								7.10965	-2.12802	6.69621	-0.62884
								7.10981	-2.05511	6.69637	-0.44297
								7.10996	-2.05569	6.69652	-0.25795
								7.11011	-1.98712	6.69667	-0.07697
								7.11027	-1.75916	6.69682	0.09881
								7.11042	-1.53113	6.69698	0.26979
								7.11057	-1.29877	6.69713	0.4361
								7.11072	-1.06641	6.69728	0.59672
								7.11088	-0.83408	6.69744	0.74816
								7.11103	-0.60172	6.69759	0.88378
								7.11118	-0.36935	6.69774	0.99402
								7.11134	-0.13702	6.69789	1.06709
								7.11149	0.01459	6.69805	1.09039
								7.11164	0.16626	6.6982	1.05253
								7.11179	0.3179	6.69835	0.94572
								7.11195	0.46957	6.69851	0.76746
								7.1121	0.62122	6.69866	0.52234
								7.11225	0.77289	6.69881	0.22268
								7.11241	0.92453	6.69896	-0.11144
								7.11256	1.0762	6.69912	-0.45403
								7.11271	1.31354	6.69927	-0.77495
								7.11286	1.55093	6.69942	-1.04332
								7.11302	1.78833	6.69957	-1.23102
								7.11317	2.02573	6.69973	-1.31606
								7.11332	1.98645	6.69988	-1.2856
								7.11347	1.9472	6.70003	-1.13827
								7.11363	1.90793	6.70019	-0.88488
								7.11378	1.86865	6.70034	-0.5479
								7.11393	1.5441	6.70049	-0.15997
								7.11409	1.21951	6.70064	0.2395
								7.11424	0.89496	6.7008	0.60785
								7.11439	0.5704	6.70095	0.90384
								7.11454	0.24582	6.7011	1.09166
								7.1147	-0.07874	6.70126	1.14485
								7.11485	-0.40332	6.70141	1.04898
								7.115	-0.72788	6.70156	0.80318
								7.11516	-0.81021	6.70171	0.42023
								7.11531	-0.89246	6.70187	-0.07457
								7.11546	-0.97473	6.70202	-0.64603
								7.11561	-1.05701	6.70217	-1.25235
								7.11577	-1.00098	6.70233	-1.84885
								7.11592	-0.94492	6.70248	-2.39192
								7.11607	-0.88886	6.70263	-2.8427
								7.11622	-0.83279	6.70278	-3.16978
								7.11638	-0.90936	6.70294	-3.3514
								7.11653	-0.98587	6.70309	-3.37611
								7.11668	-1.06235	6.70324	-3.24332
								7.11684	-1.13885	6.70339	-2.96207
								7.11699	-1.3537	6.70355	-2.54982
								7.11714	-1.56854	6.7037	-2.03071
								7.11729	-1.78336	6.70385	-1.43343
								7.11745	-1.9982	6.70401	-0.78957
								7.1176	-2.01172	6.70416	-0.13177
								7.11775	-2.02518	6.70431	0.50751
								7.11791	-2.03864	6.70446	1.09761
								7.11806	-2.05209	6.70462	1.61013
								7.11821	-1.78891	6.70477	2.02025
								7.11836	-1.5257	6.70492	2.30777
								7.11852	-1.26251	6.70508	2.45761
								7.11867	-0.99933	6.70523	2.46131
								7.11882	-0.81973	6.70538	2.31792
								7.11898	-0.64014	6.70553	2.03445
								7.11913	-0.46051	6.70569	1.62673
								7.11928	-0.28088	6.70584	1.11922
								7.11943	-0.36926	6.70599	0.54407
								7.11959	-0.45767	6.70614	-0.06032
								7.11974	-0.54175	6.7063	-0.65155
								7.11989	-0.62579	6.70645	-1.18639
								7.12004	-0.75519	6.7066	-1.6242
								7.1202	-0.81537	6.70676	-1.93052
								7.12035	-0.8338	6.70691	-2.08032
								7.1205	-0.73691	6.70706	-2.06078
								7.12066	-0.54205	6.70721	-1.87284
								7.12081	-0.2319	6.70737	-1.53155
								7.12096	0.25833	6.70752	-1.06503
								7.12111	0.81778	6.70767	-0.51206
								7.12127	1.30081	6.70783	0.08177
								7.12142	1.78387	6.70798	0.66826
								7.12157	2.18765	6.70813	1.20174
								7.12173	2.4762	6.70828	1.6435
								7.12188	2.69122	6.70844	1.96575
								7.12203	2.74487	6.70859	2.15442
								7.12218	2.689	6.70874	2.21019
								7.12234	2.47177	6.7089	2.148
								7.12249	1.99695	6.70905	1.99493
								7.12264	1.40686	6.7092	1.78681
								7.1228	0.73749	6.70935	1.56332
								7.12295	0.06818	6.70951	1.36357
								7.1231	-0.57956	6.70966	1.22082
								7.12325	-1.15808	6.70981	1.15904
								7.12341	-1.55655	6.70996	1.18977
								7.12356	-1.83969	6.71012	1.31118
								7.12371	-1.94421	6.71027	1.50864
								7.12386	-1.93341	6.71042	1.75662
								7.12402	-1.74252	6.71058	2.02238
								7.12417	-1.48245	6.71073	2.27013
								7.12432	-1.39243	6.71088	2.46575
								7.12448	-1.30237	6.71103	2.58088
								7.12463	-1.20804	6.71119	2.59665
								7.12478	-1.11365	6.71134	2.50568
								7.12493	-1.16342	6.71149	2.31288
								7.12509	-1.21317	6.71165	2.03482
								7.12524	-1.26291	6.7118	1.697
								7.12539	-1.31262	6.71195	1.33067
								7.12555	-1.3624	6.7121	0.96912
								7.1257	-1.41214	6.71226	0.64315
								7.12585	-1.46191	6.71241	0.37748
								7.126	-1.51163	6.71256	0.18795
								7.12616	-1.24435	6.71271	0.08003
								7.12631	-0.97711	6.71287	0.0485
								7.12646	-0.70987	6.71302	0.07835
								7.12661	-0.4426	6.71317	0.14736
								7.12677	-0.19696	6.71333	0.22907
								7.12692	0.04874	6.71348	0.29629
								7.12707	0.32605	6.71363	0.32451
								7.12723	0.53427	6.71378	0.29482
								7.12738	0.63977	6.71394	0.19606
								7.12753	0.63001	6.71409	0.02567
								7.12768	0.46463	6.71424	-0.2102
								7.12784	0.18399	6.7144	-0.49801
								7.12799	-0.12116	6.71455	-0.81894
								7.12814	-0.49545	6.7147	-1.15105
								7.1283	-0.83374	6.71485	-1.47243
								7.12845	-1.172	6.71501	-1.76325
								7.1286	-1.38495	6.71516	-2.00789
								7.12875	-1.52872	6.71531	-2.1962
								7.12891	-1.77194	6.71547	-2.32368
								7.12906	-1.89981	6.71562	-2.39121
								7.12921	-1.85049	6.71577	-2.40383
								7.12937	-1.73199	6.71592	-2.36931
								7.12952	-1.6452	6.71608	-2.29629
								7.12967	-1.55841	6.71623	-2.19284
								7.12982	-1.36481	6.71638	-2.06504
								7.12998	-1.1712	6.71653	-1.91654
								7.13013	-0.97757	6.71669	-1.74814
								7.13028	-0.78394	6.71684	-1.55877
								7.13043	-0.86697	6.71699	-1.34601
								7.13059	-0.95001	6.71715	-1.10778
								7.13074	-1.03305	6.7173	-0.84357
								7.13089	-1.11609	6.71745	-0.55563
								7.13105	-1.19913	6.7176	-0.25003
								7.1312	-1.28214	6.71776	0.06329
								7.13135	-1.36517	6.71791	0.37063
								7.1315	-1.44821	6.71806	0.65546
								7.13166	-1.26324	6.71822	0.89979
								7.13181	-1.07825	6.71837	1.08604
								7.13196	-0.89328	6.71852	1.19843
								7.13212	-0.70831	6.71867	1.22525
								7.13227	-0.60004	6.71883	1.15987
								7.13242	-0.49179	6.71898	1.00202
								7.13257	-0.52188	6.71913	0.7579
								7.13273	-0.55197	6.71929	0.44007
								7.13288	-0.69443	6.71944	0.06655
								7.13303	-0.83691	6.71959	-0.34046
								7.13318	-1.11771	6.71974	-0.75627
								7.13334	-1.3985	6.7199	-1.15567
								7.13349	-1.74271	6.72005	-1.51468
								7.13364	-2.08691	6.7202	-1.81244
								7.1338	-2.36194	6.72035	-2.03244
								7.13395	-2.49866	6.72051	-2.16391
								7.1341	-2.56332	6.72066	-2.20211
								7.13425	-2.48965	6.72081	-2.14874
								7.13441	-2.28629	6.72097	-2.01163
								7.13456	-1.94461	6.72112	-1.804
								7.13471	-1.50293	6.72127	-1.54338
								7.13487	-1.06119	6.72142	-1.25053
								7.13502	-0.5806	6.72158	-0.94779
								7.13517	-0.16913	6.72173	-0.65743
								7.13532	0.05356	6.72188	-0.40016
								7.13548	0.13794	6.72204	-0.19368
								7.13563	0.08832	6.72219	-0.05113
								7.13578	-0.09964	6.72234	0.01988
								7.13594	-0.51532	6.72249	0.01791
								7.13609	-1.06924	6.72265	-0.05219
								7.13624	-1.68805	6.7228	-0.17947
								7.13639	-2.30682	6.72295	-0.34787
								7.13655	-2.89252	6.7231	-0.53785
								7.1367	-3.409	6.72326	-0.72786
								7.13685	-3.75113	6.72341	-0.89669
								7.137	-3.95493	6.72356	-1.02592
								7.13716	-4.05252	6.72372	-1.10161
								7.13731	-3.91949	6.72387	-1.11627
								7.13746	-3.5199	6.72402	-1.06992
								7.13762	-2.98199	6.72417	-0.97039
								7.13777	-2.34903	6.72433	-0.83278
								7.13792	-1.64685	6.72448	-0.67797
								7.13807	-0.94467	6.72463	-0.53033
								7.13823	-0.31165	6.72479	-0.41505
								7.13838	0.232	6.72494	-0.35496
								7.13853	0.63736	6.72509	-0.36743
								7.13869	0.91303	6.72524	-0.46199
								7.13884	1.05035	6.7254	-0.63839
								7.13899	1.06805	6.72555	-0.88603
								7.13914	1.01663	6.7257	-1.18437
								7.1393	0.85715	6.72586	-1.50466
								7.13945	0.69763	6.72601	-1.81296
								7.1396	0.60025	6.72616	-2.07341
								7.13976	0.5029	6.72631	-2.2526
								7.13991	0.40555	6.72647	-2.32337
								7.14006	0.3082	6.72662	-2.26818
								7.14021	0.47885	6.72677	-2.08168
								7.14037	0.64951	6.72692	-1.77153
								7.14052	0.82016	6.72708	-1.35848
								7.14067	0.99081	6.72723	-0.87387
								7.14082	0.95395	6.72738	-0.35709
								7.14098	0.91711	6.72754	0.14911
								7.14113	0.88028	6.72769	0.60298
								7.14128	0.84345	6.72784	0.96824
								7.14144	0.52994	6.72799	1.21838
								7.14159	0.21646	6.72815	1.33913
								7.14174	-0.09705	6.7283	1.33002
								7.14189	-0.41052	6.72845	1.20406
								7.14205	-0.66678	6.72861	0.98614
								7.1422	-0.923	6.72876	0.70957
								7.14235	-1.1792	6.72891	0.41205
								7.14251	-1.43542	6.72906	0.13115
								7.14266	-1.41498	6.72922	-0.10023
								7.14281	-1.39453	6.72937	-0.25761
								7.14296	-1.37408	6.72952	-0.32755
								7.14312	-1.35367	6.72968	-0.30881
								7.14327	-1.40817	6.72983	-0.21192
								7.14342	-1.46268	6.72998	-0.05734
								7.14357	-1.51715	6.73013	0.12778
								7.14373	-1.57166	6.73029	0.3133
								7.14388	-1.60883	6.73044	0.47046
								7.14403	-1.64603	6.73059	0.57557
								7.14419	-1.67889	6.73074	0.61313
								7.14434	-1.71176	6.7309	0.57774
								7.14449	-1.70474	6.73105	0.47451
								7.14464	-1.62851	6.7312	0.31808
								7.1448	-1.388	6.73136	0.13044
								7.14495	-1.00919	6.73151	-0.06221
								7.1451	-0.63901	6.73166	-0.23325
								7.14526	-0.19965	6.73181	-0.3591
								7.14541	0.20081	6.73197	-0.42249
								7.14556	0.60123	6.73212	-0.41456
								7.14571	0.89069	6.73227	-0.33575
								7.14587	1.04184	6.73243	-0.19582
								7.14602	1.06332	6.73258	-0.01197
								7.14617	0.94647	6.73273	0.19347
								7.14633	0.65527	6.73288	0.39625
								7.14648	0.22574	6.73304	0.57321
								7.14663	-0.36807	6.73319	0.70555
								7.14678	-1.03104	6.73334	0.7808
								7.14694	-1.67349	6.73349	0.7941
								7.14709	-2.24677	6.73365	0.74833
								7.14724	-2.65576	6.7338	0.65308
								7.14739	-2.92642	6.73395	0.52255
								7.14755	-3.02274	6.73411	0.37323
								7.1477	-2.98074	6.73426	0.22101
								7.14785	-2.80905	6.73441	0.07863
								7.14801	-2.49902	6.73456	-0.04618
								7.14816	-2.02615	6.73472	-0.15172
								7.14831	-1.55331	6.73487	-0.24243
								7.14846	-1.04156	6.73502	-0.32775
								7.14862	-0.59897	6.73518	-0.42029
								7.14877	-0.33649	6.73533	-0.53344
								7.14892	-0.21234	6.73548	-0.67865
								7.14908	-0.21356	6.73563	-0.86316
								7.14923	-0.35312	6.73579	-1.08804
								7.14938	-0.66245	6.73594	-1.34745
								7.14953	-0.9718	6.73609	-1.62871
								7.14969	-1.28979	6.73625	-1.91355
								7.14984	-1.60779	6.7364	-2.18023
								7.14999	-1.66641	6.73655	-2.40631
								7.15014	-1.72507	6.7367	-2.57169
								7.1503	-1.78369	6.73686	-2.66136
								7.15045	-1.84225	6.73701	-2.66763
								7.1506	-1.70206	6.73716	-2.59156
								7.15076	-1.56183	6.73731	-2.4431
								7.15091	-1.4216	6.73747	-2.24007
								7.15106	-1.28137	6.73762	-2.00606
								7.15121	-1.27948	6.73777	-1.76775
								7.15137	-1.27759	6.73793	-1.55135
								7.15152	-1.2757	6.73808	-1.37922
								7.15167	-1.27377	6.73823	-1.26746
								7.15183	-1.38104	6.73838	-1.22315
								7.15198	-1.48828	6.73854	-1.24371
								7.15213	-1.59555	6.73869	-1.31703
								7.15228	-1.70282	6.73884	-1.42302
								7.15244	-1.53342	6.739	-1.53593
								7.15259	-1.36401	6.73915	-1.62764
								7.15274	-1.19461	6.7393	-1.67114
								7.1529	-1.02518	6.73945	-1.64396
								7.15305	-0.66846	6.73961	-1.53094
								7.1532	-0.31174	6.73976	-1.32598
								7.15335	0.04498	6.73991	-1.03328
								7.15351	0.4017	6.74006	-0.66657
								7.15366	0.63739	6.74022	-0.24738
								7.15381	0.87308	6.74037	0.19707
								7.15396	0.83209	6.74052	0.63727
								7.15412	0.79117	6.74068	1.04482
								7.15427	0.68088	6.74083	1.39557
								7.15442	0.57065	6.74098	1.67215
								7.15458	0.46469	6.74113	1.86577
								7.15473	0.3588	6.74129	1.97695
								7.15488	0.32489	6.74144	2.01492
								7.15503	0.3602	6.74159	1.99606
								7.15519	0.56842	6.74175	1.94187
								7.15534	0.89191	6.7419	1.8756
								7.15549	1.2384	6.74205	1.81976
								7.15565	1.58493	6.7422	1.7924
								7.1558	1.93149	6.74236	1.80565
								7.15595	2.27802	6.74251	1.86346
								7.1561	2.5784	6.74266	1.96132
								7.15626	2.76358	6.74282	2.08657
								7.15641	2.79742	6.74297	2.21972
								7.15656	2.71603	6.74312	2.33691
								7.15672	2.43536	6.74327	2.41237
								7.15687	2.08557	6.74343	2.42182
								7.15702	1.77182	6.74358	2.34512
								7.15717	1.45804	6.74373	2.16922
								7.15733	1.07364	6.74388	1.88982
								7.15748	0.75842	6.74404	1.51288
								7.15763	0.62045	6.74419	1.05434
								7.15778	0.59778	6.74434	0.5394
								7.15794	0.74939	6.7445	8.68337E-4
								7.15809	0.97022	6.74465	-0.52385
								7.15824	1.155	6.7448	-0.99566
								7.1584	1.33981	6.74495	-1.37746
								7.15855	1.57788	6.74511	-1.63748
								7.1587	1.74683	6.74526	-1.75242
								7.15885	1.73566	6.74541	-1.70992
								7.15901	1.60922	6.74557	-1.51004
								7.15916	1.41571	6.74572	-1.16569
								7.15931	1.10699	6.74587	-0.70191
								7.15947	0.61816	6.74602	-0.15389
								7.15962	0.06018	6.74618	0.4358
								7.15977	-0.46613	6.74633	1.02108
								7.15992	-0.99243	6.74648	1.55647
								7.16008	-1.52304	6.74664	2.00126
								7.16023	-2.05368	6.74679	2.3236
								7.16038	-2.35956	6.74694	2.50344
								7.16053	-2.66541	6.74709	2.53463
								7.16069	-2.97122	6.74725	2.4258
								7.16084	-3.27707	6.7474	2.1995
								7.16099	-3.30624	6.74755	1.88955
								7.16115	-3.33542	6.7477	1.53815
								7.1613	-3.36459	6.74786	1.19105
								7.16145	-3.39377	6.74801	0.89252
								7.1616	-3.23245	6.74816	0.68069
								7.16176	-3.07108	6.74832	0.58307
								7.16191	-2.90967	6.74847	0.61341
								7.16206	-2.74829	6.74862	0.76993
								7.16222	-2.31024	6.74877	1.03549
								7.16237	-1.87222	6.74893	1.37952
								7.16252	-1.43417	6.74908	1.76121
								7.16267	-0.99612	6.74923	2.13477
								7.16283	-0.45865	6.74939	2.45452
								7.16298	0.0788	6.74954	2.68087
								7.16313	0.64508	6.74969	2.78508
								7.16329	1.14221	6.74984	2.75318
								7.16344	1.45346	6.75	2.58815
								7.16359	1.6033	6.75015	2.30962
								7.16374	1.64655	6.7503	1.95226
								7.1639	1.52838	6.75045	1.56152
								7.16405	1.24631	6.75061	1.18833
								7.1642	0.84897	6.75076	0.88284
								7.16435	0.51071	6.75091	0.68826
								7.16451	0.17252	6.75107	0.63518
								7.16466	-0.37756	6.75122	0.73758
								7.16481	-0.85843	6.75137	0.99078
								7.16497	-1.15921	6.75152	1.37165
								7.16512	-1.3447	6.75168	1.84117
								7.16527	-1.38181	6.75183	2.34911
								7.16542	-1.30359	6.75198	2.83995
								7.16558	-1.28738	6.75214	3.25994
								7.16573	-1.27112	6.75229	3.56364
								7.16588	-1.1987	6.75244	3.71955
								7.16604	-1.19543	6.75259	3.71406
								7.16619	-1.09274	6.75275	3.55315
								7.16634	-1.10532	6.7529	3.26136
								7.16649	-1.40359	6.75305	2.87844
								7.16665	-1.77103	6.75321	2.45408
								7.1668	-2.10245	6.75336	2.04119
								7.16695	-2.43381	6.75351	1.68867
								7.1671	-2.79837	6.75366	1.43494
								7.16726	-3.09372	6.75382	1.30262
								7.16741	-3.23203	6.75397	1.29559
								7.16756	-3.20895	6.75412	1.39832
								7.16772	-2.99857	6.75427	1.57826
								7.16787	-2.62677	6.75443	1.79035
								7.16802	-2.12387	6.75458	1.98334
								7.16817	-1.50568	6.75473	2.10738
								7.16833	-0.96677	6.75489	2.12123
								7.16848	-0.42783	6.75504	1.99851
								7.16863	0.1745	6.75519	1.73212
								7.16879	0.66156	6.75534	1.33593
								7.16894	0.99399	6.7555	0.84351
								7.16909	1.18811	6.75565	0.30437
								7.16924	1.25397	6.7558	-0.22242
								7.1694	1.18152	6.75596	-0.67608
								7.16955	1.05716	6.75611	-1.00232
								7.1697	0.93283	6.75626	-1.16096
								7.16986	0.79987	6.75641	-1.13189
								7.17001	0.6669	6.75657	-0.91851
								7.17016	0.72983	6.75672	-0.54782
								7.17031	0.79285	6.75687	-0.06798
								7.17047	0.85584	6.75702	0.45811
								7.17062	0.91882	6.75718	0.96015
								7.17077	0.96448	6.75733	1.36981
								7.17092	1.01019	6.75748	1.62985
								7.17108	1.04724	6.75764	1.70182
								7.17123	1.08432	6.75779	1.57165
								7.17138	0.97687	6.75794	1.25201
								7.17154	0.73114	6.75809	0.78135
								7.17169	0.28656	6.75825	0.21929
								7.17184	-0.15799	6.7584	-0.36056
								7.17199	-0.56802	6.75855	-0.88017
								7.17215	-0.97803	6.75871	-1.26687
								7.1723	-1.45718	6.75886	-1.46313
								7.17245	-1.798	6.75901	-1.43437
								7.17261	-2.01205	6.75916	-1.17366
								7.17276	-2.08777	6.75932	-0.70335
								7.17291	-2.03378	6.75947	-0.0727
								7.17306	-1.84146	6.75962	0.64802
								7.17322	-1.43015	6.75978	1.37593
								7.17337	-1.01883	6.75993	2.02596
								7.17352	-0.59885	6.76008	2.52135
								7.17368	-0.17886	6.76023	2.80348
								7.17383	0.19641	6.76039	2.83908
								7.17398	0.57175	6.76054	2.62474
								7.17413	0.7482	6.76069	2.18696
								7.17429	0.78635	6.76084	1.57915
								7.17444	0.59683	6.761	0.875
								7.17459	0.40729	6.76115	0.15882
								7.17474	0.20911	6.7613	-0.48471
								7.1749	0.01096	6.76146	-0.9811
								7.17505	-0.21317	6.76161	-1.27555
								7.1752	-0.43726	6.76176	-1.33922
								7.17536	-0.66138	6.76191	-1.17279
								7.17551	-0.8855	6.76207	-0.80583
								7.17566	-0.97128	6.76222	-0.29281
								7.17581	-1.05704	6.76237	0.29436
								7.17597	-1.14282	6.76253	0.87553
								7.17612	-1.22861	6.76268	1.37278
								7.17627	-1.31476	6.76283	1.72019
								7.17643	-1.40088	6.76298	1.87219
								7.17658	-1.48703	6.76314	1.80911
								7.17673	-1.57318	6.76329	1.5392
								7.17688	-1.6593	6.76344	1.09734
								7.17704	-1.74545	6.7636	0.54012
								7.17719	-1.8316	6.76375	-0.06149
								7.17734	-1.91772	6.7639	-0.63152
								7.17749	-1.70126	6.76405	-1.09833
								7.17765	-1.48483	6.76421	-1.40398
								7.1778	-1.26837	6.76436	-1.5108
								7.17795	-1.05191	6.76451	-1.40621
								7.17811	-0.69714	6.76466	-1.1033
								7.17826	-0.34235	6.76482	-0.63932
								7.17841	0.01242	6.76497	-0.06999
								7.17856	0.36722	6.76512	0.53727
								7.17872	0.46079	6.76528	1.11203
								7.17887	0.55435	6.76543	1.58949
								7.17902	0.64792	6.76558	1.91813
								7.17918	0.74149	6.76573	2.06532
								7.17933	0.69675	6.76589	2.02078
								7.17948	0.65198	6.76604	1.797
								7.17963	0.60721	6.76619	1.42665
								7.17979	0.56247	6.76635	0.95827
								7.17994	0.56094	6.7665	0.44948
								7.18009	0.55939	6.76665	-0.03976
								7.18025	0.55786	6.7668	-0.4544
								7.1804	0.55634	6.76696	-0.75023
								7.18055	0.41647	6.76711	-0.89821
								7.1807	0.27661	6.76726	-0.88666
								7.18086	0.13675	6.76741	-0.72122
								7.18101	-0.00311	6.76757	-0.42287
								7.18116	-0.12964	6.76772	-0.02415
								7.18131	-0.25617	6.76787	0.43562
								7.18147	-0.37405	6.76803	0.91535
								7.18162	-0.49194	6.76818	1.37698
								7.18177	-0.44269	6.76833	1.78903
								7.18193	-0.2551	6.76848	2.12942
								7.18208	0.20053	6.76864	2.38608
								7.18223	0.88666	6.76879	2.55644
								7.18238	1.81201	6.76894	2.64598
								7.18254	2.96793	6.7691	2.66542
								7.18269	4.39182	6.76925	2.62806
								7.18284	5.95404	6.7694	2.54714
								7.183	7.46155	6.76955	2.43386
								7.18315	8.96902	6.76971	2.29626
								7.1833	10.5486	6.76986	2.1391
								7.18345	11.9897	6.77001	1.96453
								7.18361	13.0986	6.77017	1.7737
								7.18376	13.9769	6.77032	1.56818
								7.18391	14.6362	6.77047	1.35192
								7.18406	15.065	6.77062	1.1323
								7.18422	15.3006	6.77078	0.92054
								7.18437	15.398	6.77093	0.73117
								7.18452	15.5587	6.77108	0.58084
								7.18468	15.7195	6.77123	0.48599
								7.18483	15.7909	6.77139	0.46064
								7.18498	15.8623	6.77154	0.51351
								7.18513	15.9337	6.77169	0.6461
								7.18529	16.0051	6.77185	0.85144
								7.18544	16.0505	6.772	1.11368
								7.18559	16.096	6.77215	1.40911
								7.18575	16.2107	6.7723	1.70835
								7.1859	16.187	6.77246	1.97941
								7.18605	15.892	6.77261	2.19116
								7.1862	15.4587	6.77276	2.31755
								7.18636	14.8958	6.77292	2.34038
								7.18651	14.1945	6.77307	2.25244
								7.18666	13.2741	6.77322	2.05838
								7.18682	12.3539	6.77337	1.77478
								7.18697	11.4335	6.77353	1.4287
								7.18712	10.5132	6.77368	1.05451
								7.18727	9.52948	6.77383	0.69045
								7.18743	8.68411	6.77398	0.37419
								7.18758	7.95978	6.77414	0.13868
								7.18773	7.37378	6.77429	0.00841
								7.18788	7.02408	6.77444	-0.00326
								7.18804	6.67438	6.7746	0.10472
								7.18819	6.33334	6.77475	0.32095
								7.18834	5.99228	6.7749	0.6233
								7.1885	5.52145	6.77505	0.98141
								7.18865	5.05063	6.77521	1.36017
								7.1888	4.5798	6.77536	1.72378
								7.18895	4.10898	6.77551	2.03917
								7.18911	3.36584	6.77567	2.27939
								7.18926	2.62268	6.77582	2.4256
								7.18941	1.84924	6.77597	2.46845
								7.18957	1.14499	6.77612	2.40777
								7.18972	0.74768	6.77628	2.25162
								7.18987	0.48865	6.77643	2.01422
								7.19002	0.08701	6.77658	1.71379
								7.19018	-0.17633	6.77674	1.36981
								7.19033	-0.12555	6.77689	1.0006
								7.19048	0.0636	6.77704	0.62232
								7.19064	0.17923	6.77719	0.24725
								7.19079	0.29486	6.77735	-0.11614
								7.19094	0.43463	6.7775	-0.46252
								7.19109	0.50522	6.77765	-0.78873
								7.19125	0.68823	6.7778	-1.09217
								7.1914	0.73291	6.77796	-1.37008
								7.19155	0.42886	6.77811	-1.61788
								7.1917	0.05566	6.77826	-1.82888
								7.19186	-0.28729	6.77842	-1.99458
								7.19201	-0.63022	6.77857	-2.10493
								7.19216	-0.98612	6.77872	-2.15029
								7.19232	-1.34204	6.77887	-2.12241
								7.19247	-1.69794	6.77903	-2.01645
								7.19262	-2.05386	6.77918	-1.83255
								7.19277	-2.13312	6.77933	-1.57633
								7.19293	-2.21237	6.77949	-1.25973
								7.19308	-2.2916	6.77964	-0.8999
								7.19323	-2.37082	6.77979	-0.5185
								7.19339	-2.36505	6.77994	-0.13927
								7.19354	-2.35925	6.7801	0.21408
								7.19369	-2.35349	6.78025	0.52054
								7.19384	-2.34766	6.7804	0.76374
								7.194	-2.20358	6.78056	0.93414
								7.19415	-2.05945	6.78071	1.02958
								7.1943	-1.91531	6.78086	1.05595
								7.19445	-1.77115	6.78101	1.02565
								7.19461	-1.4657	6.78117	0.95666
								7.19476	-1.16016	6.78132	0.86958
								7.19491	-0.85901	6.78147	0.78566
								7.19507	-0.5578	6.78162	0.72378
								7.19522	-0.36472	6.78178	0.6985
								7.19537	-0.24075	6.78193	0.71816
								7.19552	-0.00439	6.78208	0.78411
								7.19568	0.09363	6.78224	0.89126
								7.19583	-0.08902	6.78239	1.02846
								7.19598	-0.34076	6.78254	1.18046
								7.19614	-0.55368	6.78269	1.33011
								7.19629	-0.76651	6.78285	1.46078
								7.19644	-0.77625	6.783	1.55867
								7.19659	-0.64761	6.78315	1.61451
								7.19675	-0.66592	6.78331	1.62441
								7.1969	-0.54593	6.78346	1.59134
								7.19705	-0.04556	6.78361	1.52331
								7.19721	0.59317	6.78376	1.43309
								7.19736	1.15405	6.78392	1.33604
								7.19751	1.71497	6.78407	1.24788
								7.19766	2.3479	6.78422	1.18291
								7.19782	2.84256	6.78437	1.15176
								7.19797	2.97119	6.78453	1.15989
								7.19812	2.86929	6.78468	1.20674
								7.19827	2.62589	6.78483	1.28599
								7.19843	2.05972	6.78499	1.38586
								7.19858	1.18521	6.78514	1.49077
								7.19873	0.17236	6.78529	1.58325
								7.19889	-0.8895	6.78544	1.64535
								7.19904	-1.95132	6.7856	1.66206
								7.19919	-2.85464	6.78575	1.62195
								7.19934	-3.52744	6.7859	1.51949
								7.1995	-3.90341	6.78606	1.35572
								7.19965	-3.9566	6.78621	1.13795
								7.1998	-3.74896	6.78636	0.87998
								7.19996	-3.31079	6.78651	0.60062
								7.20011	-2.71268	6.78667	0.32184
								7.20026	-2.04538	6.78682	0.06715
								7.20041	-1.3392	6.78697	-0.14056
								7.20057	-0.77133	6.78713	-0.28142
								7.20072	-0.40057	6.78728	-0.33978
								7.20087	-0.26032	6.78743	-0.30621
								7.20102	-0.42697	6.78758	-0.17783
								7.20118	-0.82416	6.78774	0.04097
								7.20133	-1.1738	6.78789	0.3391
								7.20148	-1.59262	6.78804	0.69928
								7.20164	-2.05035	6.78819	1.09982
								7.20179	-2.36972	6.78835	1.51582
								7.20194	-2.56958	6.7885	1.92105
								7.20209	-2.53882	6.78865	2.29032
								7.20225	-2.15359	6.78881	2.6008
								7.2024	-1.63004	6.78896	2.83402
								7.20255	-1.04596	6.78911	2.97716
								7.20271	-0.46191	6.78926	3.0236
								7.20286	0.19421	6.78942	2.97368
								7.20301	0.71201	6.78957	2.83432
								7.20316	0.92706	6.78972	2.61818
								7.20332	0.91162	6.78988	2.34273
								7.20347	0.79382	6.79003	2.02854
								7.20362	0.6069	6.79018	1.69764
								7.20378	0.52515	6.79033	1.37148
								7.20393	0.67395	6.79049	1.06943
								7.20408	0.9942	6.79064	0.8071
								7.20423	1.82169	6.79079	0.5954
								7.20439	3.34656	6.79094	0.44
								7.20454	5.47089	6.7911	0.34127
								7.20469	7.98279	6.79125	0.29495
								7.20484	10.9097	6.7914	0.29323
								7.205	14.106	6.79156	0.32616
								7.20515	17.3716	6.79171	0.38321
								7.2053	20.4685	6.79186	0.45489
								7.20546	23.3349	6.79201	0.53403
								7.20561	26.0921	6.79217	0.61678
								7.20576	28.7111	6.79232	0.70273
								7.20591	31.4395	6.79247	0.79486
								7.20607	34.7673	6.79263	0.8986
								7.20622	39.2249	6.79278	1.02034
								7.20637	45.3885	6.79293	1.16603
								7.20653	53.7999	6.79308	1.33939
								7.20668	65.2085	6.79324	1.5402
								7.20683	80.2654	6.79339	1.76358
								7.20698	99.2418	6.79354	1.99902
								7.20714	122.097	6.7937	2.23133
								7.20729	148.872	6.79385	2.44106
								7.20744	179.151	6.794	2.60692
								7.2076	212.15	6.79415	2.70773
								7.20775	246.942	6.79431	2.72535
								7.2079	282.241	6.79446	2.64695
								7.20805	316.474	6.79461	2.46756
								7.20821	348.447	6.79476	2.19119
								7.20836	376.858	6.79492	1.83177
								7.20851	400.428	6.79507	1.41224
								7.20866	418.223	6.79522	0.9632
								7.20882	429.7	6.79538	0.52026
								7.20897	434.665	6.79553	0.1206
								7.20912	433.128	6.79568	-0.20066
								7.20928	425.701	6.79583	-0.41397
								7.20943	413.063	6.79599	-0.4988
								7.20958	395.964	6.79614	-0.44593
								7.20973	375.775	6.79629	-0.25873
								7.20989	353.668	6.79645	0.04681
								7.21004	330.684	6.7966	0.44338
								7.21019	307.897	6.79675	0.8949
								7.21035	285.985	6.7969	1.35977
								7.2105	265.493	6.79706	1.79506
								7.21065	246.799	6.79721	2.16055
								7.2108	230.088	6.79736	2.42233
								7.21096	215.176	6.79752	2.55609
								7.21111	201.802	6.79767	2.54908
								7.21126	189.673	6.79782	2.40096
								7.21141	178.288	6.79797	2.12332
								7.21157	167.502	6.79813	1.73828
								7.21172	157.108	6.79828	1.27572
								7.21187	146.852	6.79843	0.77023
								7.21203	136.781	6.79858	0.25791
								7.21218	126.848	6.79874	-0.22728
								7.21233	117.209	6.79889	-0.65591
								7.21248	107.986	6.79904	-1.00545
								7.21264	99.4475	6.7992	-1.26129
								7.21279	91.6934	6.79935	-1.41705
								7.21294	84.7144	6.7995	-1.47399
								7.2131	78.7039	6.79965	-1.43966
								7.21325	73.7654	6.79981	-1.32632
								7.2134	69.7029	6.79996	-1.14894
								7.21355	66.4013	6.80011	-0.92333
								7.21371	63.6069	6.80027	-0.66481
								7.21386	61.0575	6.80042	-0.38699
								7.21401	58.6464	6.80057	-0.10112
								7.21417	56.3217	6.80072	0.18398
								7.21432	53.997	6.80088	0.46147
								7.21447	51.4821	6.80103	0.72624
								7.21462	48.8289	6.80118	0.97402
								7.21478	46.1988	6.80133	1.20096
								7.21493	43.5687	6.80149	1.4032
								7.21508	41.097	6.80164	1.57669
								7.21523	38.8559	6.80179	1.7175
								7.21539	37.0266	6.80195	1.82186
								7.21554	35.52	6.8021	1.88694
								7.21569	34.2267	6.80225	1.91134
								7.21585	33.2561	6.8024	1.89522
								7.216	32.5392	6.80256	1.84078
								7.21615	31.9605	6.80271	1.75213
								7.2163	31.3877	6.80286	1.63468
								7.21646	30.6765	6.80302	1.49485
								7.21661	29.8299	6.80317	1.33915
								7.21676	28.7527	6.80332	1.17342
								7.21692	27.321	6.80347	1.00224
								7.21707	25.751	6.80363	0.82857
								7.21722	24.1724	6.80378	0.65354
								7.21737	22.5938	6.80393	0.47693
								7.21753	21.1737	6.80409	0.29758
								7.21768	19.9841	6.80424	0.11459
								7.21783	19.1207	6.80439	-0.07215
								7.21798	18.5801	6.80454	-0.26083
								7.21814	18.2961	6.8047	-0.44708
								7.21829	18.2425	6.80485	-0.62404
								7.21844	18.382	6.805	-0.78229
								7.2186	18.5215	6.80515	-0.91103
								7.21875	18.785	6.80531	-0.9991
								7.2189	18.8179	6.80546	-1.03663
								7.21905	18.3695	6.80561	-1.01671
								7.21921	17.5984	6.80577	-0.93683
								7.21936	16.6227	6.80592	-0.80012
								7.21951	15.3242	6.80607	-0.61566
								7.21967	13.9248	6.80622	-0.39833
								7.21982	12.5254	6.80638	-0.16778
								7.21997	11.0021	6.80653	0.05351
								7.22012	9.70938	6.80668	0.24246
								7.22028	8.66479	6.80684	0.37807
								7.22043	8.03525	6.80699	0.44411
								7.22058	7.88986	6.80714	0.43136
								7.22074	8.15945	6.80729	0.33914
								7.22089	8.76617	6.80745	0.17584
								7.22104	9.60349	6.8076	-0.0412
								7.22119	10.5993	6.80775	-0.28776
								7.22135	11.5951	6.8079	-0.53477
								7.2215	12.4669	6.80806	-0.75177
								7.22165	13.1083	6.80821	-0.91046
								7.2218	13.4874	6.80836	-0.98805
								7.22196	13.5437	6.80852	-0.97025
								7.22211	13.3983	6.80867	-0.85328
								7.22226	12.9302	6.80882	-0.64485
								7.22242	12.1479	6.80897	-0.36347
								7.22257	11.2273	6.80913	-0.03681
								7.22272	10.355	6.80928	0.30131
								7.22287	9.48279	6.80943	0.61463
								7.22303	8.76334	6.80959	0.86877
								7.22318	8.27441	6.80974	1.03527
								7.22333	8.17453	6.80989	1.09511
								7.22349	8.30521	6.81004	1.04122
								7.22364	8.2428	6.8102	0.8799
								7.22379	8.3187	6.81035	0.63037
								7.22394	8.54736	6.8105	0.32329
								7.2241	8.77603	6.81066	-0.00261
								7.22425	9.08249	6.81081	-0.30416
								7.2244	9.25064	6.81096	-0.53862
								7.22456	8.9202	6.81111	-0.66811
								7.22471	8.45145	6.81127	-0.66367
								7.22486	8.12967	6.81142	-0.50865
								7.22501	7.66956	6.81157	-0.20063
								7.22517	7.08514	6.81172	0.24822
								7.22532	6.50076	6.81188	0.81209
								7.22547	5.91635	6.81203	1.45378
								7.22562	5.33197	6.81218	2.12854
								7.22578	5.13953	6.81234	2.78806
								7.22593	5.08539	6.81249	3.38502
								7.22608	4.87564	6.81264	3.87752
								7.22624	4.80423	6.81279	4.2326
								7.22639	5.04984	6.81295	4.42912
								7.22654	5.29541	6.8131	4.45916
								7.22669	5.54965	6.81325	4.32832
								7.22685	5.80389	6.81341	4.05453
								7.227	6.05811	6.81356	3.66613
								7.22715	6.31235	6.81371	3.19858
								7.22731	6.56659	6.81386	2.69149
								7.22746	6.82083	6.81402	2.1846
								7.22761	6.98438	6.81417	1.71472
								7.22776	7.14795	6.81432	1.31286
								7.22792	7.31149	6.81448	1.00219
								7.22807	7.4751	6.81463	0.79684
								7.22822	7.36197	6.81478	0.70153
								7.22837	7.2489	6.81493	0.71232
								7.22853	7.13583	6.81509	0.81763
								7.22868	7.02277	6.81524	1.00011
								7.22883	6.63876	6.81539	1.23871
								7.22899	6.25479	6.81554	1.51048
								7.22914	5.87079	6.8157	1.79291
								7.22929	5.48685	6.81585	2.06542
								7.22944	5.10281	6.816	2.31053
								7.2296	4.71887	6.81616	2.51483
								7.22975	4.34354	6.81631	2.66924
								7.2299	3.96823	6.81646	2.76905
								7.23006	4.01181	6.81661	2.8135
								7.23021	4.19379	6.81677	2.80523
								7.23036	4.29788	6.81692	2.74943
								7.23051	4.40204	6.81707	2.65306
								7.23067	4.5148	6.81723	2.52427
								7.23082	4.62759	6.81738	2.37153
								7.23097	4.74039	6.81753	2.20315
								7.23113	4.85318	6.81768	2.02699
								7.23128	4.74692	6.81784	1.85004
								7.23143	4.64069	6.81799	1.67848
								7.23158	4.53442	6.81814	1.51743
								7.23174	4.42819	6.81829	1.37114
								7.23189	4.32193	6.81845	1.24303
								7.23204	4.2157	6.8186	1.13568
								7.23219	4.1095	6.81875	1.05089
								7.23235	4.00327	6.81891	0.98978
								7.2325	3.91605	6.81906	0.95274
								7.23265	3.82883	6.81921	0.93936
								7.23281	3.74161	6.81936	0.94829
								7.23296	3.65442	6.81952	0.97751
								7.23311	3.5672	6.81967	1.0239
								7.23326	3.48004	6.81982	1.08346
								7.23342	3.39279	6.81998	1.15117
								7.23357	3.30563	6.82013	1.22142
								7.23372	3.02243	6.82028	1.2879
								7.23388	2.73929	6.82043	1.34402
								7.23403	2.45612	6.82059	1.38344
								7.23418	2.17297	6.82074	1.40017
								7.23433	2.03674	6.82089	1.38944
								7.23449	1.9006	6.82105	1.34792
								7.23464	1.97186	6.8212	1.27411
								7.23479	2.18152	6.82135	1.16877
								7.23494	2.37134	6.8215	1.03517
								7.2351	2.69949	6.82166	0.87875
								7.23525	3.23511	6.82181	0.70725
								7.2354	3.77078	6.82196	0.53009
								7.23556	4.29486	6.82211	0.35779
								7.23571	4.819	6.82227	0.20127
								7.23586	5.12985	6.82242	0.07091
								7.23601	5.3024	6.82257	-0.02414
								7.23617	5.35098	6.82273	-0.07673
								7.23632	5.16907	6.82288	-0.0827
								7.23647	4.72485	6.82303	-0.04079
								7.23663	4.14236	6.82318	0.04664
								7.23678	3.40421	6.82334	0.17423
								7.23693	2.66608	6.82349	0.33348
								7.23708	1.92792	6.82364	0.51359
								7.23724	1.18982	6.8238	0.70229
								7.23739	0.80264	6.82395	0.8865
								7.23754	0.55383	6.8241	1.05353
								7.2377	0.15802	6.82425	1.19186
								7.23785	-0.09943	6.82441	1.29194
								7.238	0.14166	6.82456	1.34683
								7.23815	0.52109	6.82471	1.35278
								7.23831	0.83133	6.82486	1.30925
								7.23846	1.14163	6.82502	1.21908
								7.23861	1.36255	6.82517	1.08817
								7.23876	1.58347	6.82532	0.92517
								7.23892	1.87354	6.82548	0.74092
								7.23907	2.02533	6.82563	0.54786
								7.23922	1.87158	6.82578	0.359
								7.23938	1.57959	6.82593	0.18762
								7.23953	1.35669	6.82609	0.04618
								7.23968	1.13385	6.82624	-0.05464
								7.23983	0.8335	6.82639	-0.10623
								7.23999	0.53314	6.82655	-0.10308
								7.24014	0.23282	6.8267	-0.04305
								7.24029	-0.0675	6.82685	0.07206
								7.24045	-0.22949	6.827	0.23654
								7.2406	-0.39151	6.82716	0.44091
								7.24075	-0.55353	6.82731	0.67229
								7.2409	-0.71552	6.82746	0.91517
								7.24106	-0.79971	6.82762	1.15255
								7.24121	-0.88391	6.82777	1.36701
								7.24136	-0.96811	6.82792	1.54217
								7.24152	-1.05228	6.82807	1.66414
								7.24167	-0.85983	6.82823	1.72291
								7.24182	-0.66733	6.82838	1.71318
								7.24197	-0.47488	6.82853	1.63526
								7.24213	-0.28238	6.82868	1.49514
								7.24228	0.15869	6.82884	1.30403
								7.24243	0.59976	6.82899	1.0776
								7.24258	1.03217	6.82914	0.83429
								7.24274	1.46463	6.8293	0.59382
								7.24289	1.82788	6.82945	0.37496
								7.24304	2.0528	6.8296	0.19379
								7.2432	2.14801	6.82975	0.06185
								7.24335	2.10498	6.82991	-0.015
								7.2435	1.89761	6.83006	-0.03715
								7.24365	1.55194	6.83021	-0.01089
								7.24381	0.99875	6.83037	0.05229
								7.24396	0.44562	6.83052	0.13745
								7.24411	-0.09604	6.83067	0.22821
								7.24427	-0.63763	6.83082	0.30903
								7.24442	-0.96603	6.83098	0.36755
								7.24457	-1.15607	6.83113	0.39625
								7.24472	-1.31049	6.83128	0.39397
								7.24488	-1.23431	6.83144	0.36596
								7.24503	-0.89594	6.83159	0.32364
								7.24518	-0.41916	6.83174	0.28289
								7.24533	0.18436	6.83189	0.26199
								7.24549	0.78793	6.83205	0.27901
								7.24564	1.39145	6.8322	0.34868
								7.24579	1.99503	6.83235	0.48009
								7.24595	2.42563	6.8325	0.67454
								7.2461	2.71793	6.83266	0.92432
								7.24625	2.74796	6.83281	1.2131
								7.2464	2.54749	6.83296	1.51681
								7.24656	2.15964	6.83312	1.8064
								7.24671	1.63351	6.83327	2.05075
								7.24686	1.17941	6.83342	2.22058
								7.24702	0.72534	6.83357	2.29241
								7.24717	0.39554	6.83373	2.25165
								7.24732	0.20413	6.83388	2.09524
								7.24747	-0.13858	6.83403	1.83275
								7.24763	-0.34299	6.83419	1.48626
								7.24778	-0.19434	6.83434	1.0882
								7.24793	0.02347	6.83449	0.67837
								7.24809	0.20236	6.83464	0.29949
								7.24824	0.38126	6.8348	-0.00764
								7.24839	0.39154	6.83495	-0.20923
								7.24854	0.26352	6.8351	-0.28239
								7.2487	0.2868	6.83525	-0.21884
								7.24885	0.17175	6.83541	-0.0261
								7.249	-0.29633	6.83556	0.27248
								7.24915	-0.83356	6.83571	0.64005
								7.24931	-1.33191	6.83587	1.0298
								7.24946	-1.83023	6.83602	1.39012
								7.24961	-2.10709	6.83617	1.6704
								7.24977	-2.24554	6.83632	1.82669
								7.24992	-2.53098	6.83648	1.82711
								7.25007	-2.6781	6.83663	1.65559
								7.25022	-2.32663	6.83678	1.31416
								7.25038	-1.83685	6.83694	0.82308
								7.25053	-1.42056	6.83709	0.21938
								7.25068	-1.00427	6.83724	-0.44759
								7.25084	-0.60672	6.83739	-1.12074
								7.25099	-0.27832	6.83755	-1.74153
								7.25114	0.15814	6.8377	-2.25615
								7.25129	0.4563	6.83785	-2.62117
								7.25145	0.44461	6.83801	-2.80796
								7.2516	0.29462	6.83816	-2.80588
								7.25175	0.21814	6.83831	-2.62254
								7.2519	0.14163	6.83846	-2.28288
								7.25206	0.18979	6.83862	-1.82632
								7.25221	0.30716	6.83877	-1.30163
								7.25236	0.3121	6.83892	-0.76183
								7.25252	0.45538	6.83907	-0.25821
								7.25267	0.76294	6.83923	0.16512
								7.25282	1.13965	6.83938	0.47559
								7.25297	1.47745	6.83953	0.65519
								7.25313	1.81525	6.83969	0.70174
								7.25328	2.09976	6.83984	0.62835
								7.25343	2.24591	6.83999	0.46092
								7.25359	2.53906	6.84014	0.23483
								7.25374	2.69388	6.8403	-0.00969
								7.25389	2.34579	6.84045	-0.23262
								7.25404	1.85938	6.8406	-0.39834
								7.2542	1.48105	6.84076	-0.4799
								7.25435	1.0336	6.84091	-0.46142
								7.2545	0.46399	6.84106	-0.33951
								7.25466	-0.10562	6.84121	-0.12334
								7.25481	-0.70984	6.84137	0.16722
								7.25496	-1.24487	6.84152	0.50397
								7.25511	-1.42688	6.84167	0.85382
								7.25527	-1.47055	6.84182	1.18249
								7.25542	-1.66119	6.84198	1.45825
								7.25557	-1.71347	6.84213	1.6548
								7.25572	-1.52518	6.84228	1.75385
								7.25588	-1.2677	6.84244	1.74665
								7.25603	-1.04047	6.84259	1.63408
								7.25618	-0.81326	6.84274	1.42636
								7.25634	-0.58173	6.84289	1.14163
								7.25649	-0.35019	6.84305	0.80378
								7.25664	-0.11865	6.8432	0.44042
								7.25679	0.11295	6.84335	0.08013
								7.25695	0.36749	6.84351	-0.24958
								7.2571	0.62207	6.84366	-0.52454
								7.25725	0.87662	6.84381	-0.72527
								7.25741	1.13123	6.84396	-0.83827
								7.25756	1.24313	6.84412	-0.85647
								7.25771	1.35507	6.84427	-0.77946
								7.25786	1.49722	6.84442	-0.61337
								7.25802	1.57025	6.84458	-0.36998
								7.25817	1.35651	6.84473	-0.06604
								7.25832	1.00446	6.84488	0.27785
								7.25848	0.80368	6.84503	0.63866
								7.25863	0.46463	6.84519	0.99227
								7.25878	-0.07767	6.84534	1.31516
								7.25893	-0.6199	6.84549	1.5859
								7.25909	-1.20111	6.84564	1.78675
								7.25924	-1.71307	6.8458	1.90507
								7.25939	-1.94736	6.84595	1.93453
								7.25954	-2.04327	6.8461	1.87564
								7.2597	-2.28189	6.84626	1.73625
								7.25985	-2.38211	6.84641	1.53084
								7.26	-2.16827	6.84656	1.27969
								7.26016	-1.81607	6.84671	1.00715
								7.26031	-1.53305	6.84687	0.73938
								7.26046	-1.25	6.84702	0.50195
								7.26061	-1.05057	6.84717	0.31706
								7.26077	-0.85107	6.84733	0.2014
								7.26092	-0.65164	6.84748	0.16372
								7.26107	-0.45218	6.84763	0.20417
								7.26123	-0.52939	6.84778	0.31365
								7.26138	-0.60657	6.84794	0.47451
								7.26153	-0.67517	6.84809	0.66257
								7.26168	-0.74368	6.84824	0.84937
								7.26184	-0.65634	6.8484	1.0056
								7.26199	-0.43066	6.84855	1.10445
								7.26214	-0.35626	6.8487	1.12482
								7.26229	-0.14356	6.84885	1.05412
								7.26245	0.42221	6.84901	0.89012
								7.2626	1.0571	6.84916	0.64155
								7.26275	1.65311	6.84931	0.32751
								7.26291	2.24911	6.84946	-0.02443
								7.26306	2.67078	6.84962	-0.38097
								7.26321	2.9541	6.84977	-0.70718
								7.26336	3.43625	6.84992	-0.97011
								7.26352	3.68787	6.85008	-1.14269
								7.26367	3.30405	6.85023	-1.20716
								7.26382	2.78189	6.85038	-1.15695
								7.26398	2.36206	6.85053	-0.99771
								7.26413	1.87305	6.85069	-0.74669
								7.26428	1.35556	6.85084	-0.43066
								7.26443	0.83807	6.85099	-0.08293
								7.26459	0.24713	6.85115	0.26052
								7.26474	-0.20551	6.8513	0.56557
								7.26489	-0.15958	6.85145	0.80358
								7.26505	0.02469	6.8516	0.95481
								7.2652	0.06628	6.85176	1.0107
								7.26535	0.24622	6.85191	0.9745
								7.2655	0.72156	6.85206	0.86077
								7.26566	1.26605	6.85221	0.6931
								7.26581	1.78027	6.85237	0.50108
								7.26596	2.29449	6.85252	0.31631
								7.26611	2.53641	6.85267	0.16842
								7.26627	2.77829	6.85283	0.08111
								7.26642	3.0202	6.85298	0.06928
								7.26657	3.26208	6.85313	0.13707
								7.26673	3.31937	6.85328	0.27756
								7.26688	3.37668	6.85344	0.47371
								7.26703	3.4426	6.85359	0.70054
								7.26718	3.50858	6.85374	0.92851
								7.26734	3.96643	6.8539	1.12738
								7.26749	4.56265	6.85405	1.27013
								7.26764	5.01187	6.8542	1.33633
								7.2678	5.59946	6.85435	1.31483
								7.26795	6.56451	6.85451	1.20516
								7.2681	7.66794	6.85466	1.01753
								7.26825	8.70218	6.85481	0.77163
								7.26841	9.73645	6.85497	0.49385
								7.26856	10.7793	6.85512	0.21426
								7.26871	11.8222	6.85527	-0.03741
								7.26886	12.8651	6.85542	-0.23522
								7.26902	13.9081	6.85558	-0.36034
								7.26917	14.983	6.85573	-0.40325
								7.26932	16.058	6.85588	-0.3646
								7.26948	17.1243	6.85603	-0.25509
								7.26963	18.1906	6.85619	-0.09389
								7.26978	19.1704	6.85634	0.09405
								7.26993	20.012	6.85649	0.28127
								7.27009	20.7699	6.85665	0.4412
								7.27024	21.2973	6.8568	0.55192
								7.27039	21.5308	6.85695	0.59871
								7.27055	21.5337	6.8571	0.57589
								7.2707	21.306	6.85726	0.4878
								7.27085	20.8478	6.85741	0.34822
								7.271	20.0092	6.85756	0.17836
								7.27116	18.9401	6.85772	0.00493
								7.27131	17.7874	6.85787	-0.14377
								7.27146	16.4964	6.85802	-0.24088
								7.27162	15.3	6.85817	-0.26427
								7.27177	14.1037	6.85833	-0.1993
								7.27192	12.8296	6.85848	-0.04071
								7.27207	11.6938	6.85863	0.20688
								7.27223	11.0392	6.85878	0.52887
								7.27238	10.523	6.85894	0.90281
								7.27253	9.85983	6.85909	1.30007
								7.27268	9.33496	6.85924	1.68899
								7.27284	9.10983	6.8594	2.0382
								7.27299	8.88467	6.85955	2.31951
								7.27314	8.66818	6.8597	2.51077
								7.2733	8.45169	6.85985	2.59785
								7.27345	7.95853	6.86001	2.57589
								7.2736	7.46536	6.86016	2.44916
								7.27375	6.9722	6.86031	2.23083
								7.27391	6.4791	6.86047	1.94101
								7.27406	5.8804	6.86062	1.60497
								7.27421	5.28168	6.86077	1.25023
								7.27437	4.69162	6.86092	0.90423
								7.27452	4.10156	6.86108	0.59147
								7.27467	3.89478	6.86123	0.33163
								7.27482	3.82635	6.86138	0.13818
								7.27498	3.68008	6.86154	0.01697
								7.27513	3.53384	6.86169	-0.03308
								7.27528	3.52304	6.86184	-0.02023
								7.27544	3.51224	6.86199	0.04192
								7.27559	3.5014	6.86215	0.1358
								7.27574	3.4906	6.8623	0.24182
								7.27589	3.20316	6.86245	0.34077
								7.27605	2.91568	6.8626	0.41524
								7.2762	2.6282	6.86276	0.45175
								7.27635	2.34079	6.86291	0.44189
								7.2765	2.02658	6.86306	0.3829
								7.27666	1.71237	6.86322	0.27807
								7.27681	1.32898	6.86337	0.13596
								7.27696	1.08395	6.86352	-0.03013
								7.27712	1.15302	6.86367	-0.20389
								7.27727	1.36041	6.86383	-0.3677
								7.27742	1.42084	6.86398	-0.50408
								7.27757	1.6196	6.86413	-0.59794
								7.27773	2.01434	6.86429	-0.63766
								7.27788	2.40906	6.86444	-0.61661
								7.27803	2.80377	6.86459	-0.53343
								7.27819	3.19852	6.86474	-0.39249
								7.27834	3.20129	6.8649	-0.20316
								7.27849	3.06577	6.86505	0.02113
								7.27864	3.08585	6.8652	0.2643
								7.2788	2.96765	6.86536	0.5095
								7.27895	2.52554	6.86551	0.7406
								7.2791	2.08347	6.86566	0.94404
								7.27925	1.64136	6.86581	1.11024
								7.27941	1.19925	6.86597	1.23438
								7.27956	0.96466	6.86612	1.31673
								7.27971	0.86838	6.86627	1.36234
								7.27987	0.62515	6.86642	1.3801
								7.28002	0.52026	6.86658	1.38148
								7.28017	0.71796	6.86673	1.37867
								7.28032	1.05396	6.86688	1.3829
								7.28048	1.3208	6.86704	1.40256
								7.28063	1.58765	6.86719	1.44217
								7.28078	1.85449	6.86734	1.50121
								7.28094	2.12131	6.86749	1.57438
								7.28109	2.45734	6.86765	1.65197
								7.28124	2.65506	6.8678	1.72098
								7.28139	2.48602	6.86795	1.76698
								7.28155	2.17868	6.86811	1.77634
								7.2817	1.94049	6.86826	1.73788
								7.28185	1.70233	6.86841	1.64518
								7.28201	1.45547	6.86856	1.49772
								7.28216	1.20868	6.86872	1.30149
								7.28231	0.96188	6.86887	1.06909
								7.28246	0.71506	6.86902	0.81854
								7.28262	0.65842	6.86917	0.57142
								7.28277	0.60181	6.86933	0.35067
								7.28292	0.54523	6.86948	0.17797
								7.28307	0.48862	6.86963	0.07068
								7.28323	0.43198	6.86979	0.03989
								7.28338	0.37537	6.86994	0.0883
								7.28353	0.31876	6.87009	0.2096
								7.28369	0.26218	6.87024	0.38857
								7.28384	0.04736	6.8704	0.6023
								7.28399	-0.16736	6.87055	0.82213
								7.28414	-0.37347	6.8707	1.01678
								7.2843	-0.57956	6.87086	1.1555
								7.28445	-0.57822	6.87101	1.21137
								7.2846	-0.43848	6.87116	1.16447
								7.28476	-0.44574	6.87131	1.00414
								7.28491	-0.31467	6.87147	0.73037
								7.28506	0.18814	6.87162	0.35423
								7.28521	0.82932	6.87177	-0.10299
								7.28537	1.40131	6.87193	-0.61177
								7.28552	1.9733	6.87208	-1.13709
								7.28567	2.54526	6.87223	-1.64183
								7.28582	3.11728	6.87238	-2.09014
								7.28598	3.75845	6.87254	-2.45098
								7.28613	4.26129	6.87269	-2.701
								7.28628	4.29495	6.87284	-2.82641
								7.28644	4.19031	6.87299	-2.82419
								7.28659	4.23264	6.87315	-2.70189
								7.28674	4.13663	6.8733	-2.47659
								7.28689	3.64871	6.87345	-2.17303
								7.28705	3.16077	6.87361	-1.82083
								7.2872	2.66418	6.87376	-1.45167
								7.28735	2.16766	6.87391	-1.09614
								7.28751	1.80365	6.87406	-0.78116
								7.28766	1.43964	6.87422	-0.52784
								7.28781	1.07562	6.87437	-0.34991
								7.28796	0.71161	6.87452	-0.25313
								7.28812	0.3476	6.87468	-0.23546
								7.28827	-0.01642	6.87483	-0.28802
								7.28842	-0.38043	6.87498	-0.39636
								7.28858	-0.74442	6.87513	-0.54244
								7.28873	-0.84509	6.87529	-0.70647
								7.28888	-0.94577	6.87544	-0.86883
								7.28903	-1.04648	6.87559	-1.01164
								7.28919	-1.14716	6.87574	-1.1202
								7.28934	-1.24783	6.8759	-1.18356
								7.28949	-1.34851	6.87605	-1.195
								7.28964	-1.44922	6.8762	-1.15199
								7.2898	-1.54984	6.87636	-1.05579
								7.28995	-1.43152	6.87651	-0.91072
								7.2901	-1.31317	6.87666	-0.72348
								7.29026	-1.19482	6.87681	-0.50243
								7.29041	-1.07651	6.87697	-0.25673
								7.29056	-0.95816	6.87712	0.00395
								7.29071	-0.83984	6.87727	0.27032
								7.29087	-0.7215	6.87743	0.53318
								7.29102	-0.60312	6.87758	0.78405
								7.29117	-0.4892	6.87773	1.015
								7.29133	-0.37528	6.87788	1.21872
								7.29148	-0.26135	6.87804	1.38863
								7.29163	-0.14743	6.87819	1.51881
								7.29178	-0.03351	6.87834	1.60443
								7.29194	0.08041	6.8785	1.64152
								7.29209	0.19437	6.87865	1.6276
								7.29224	0.30832	6.8788	1.56174
								7.2924	0.40494	6.87895	1.44484
								7.29255	0.50159	6.87911	1.27985
								7.2927	0.59821	6.87926	1.07202
								7.29285	0.69489	6.87941	0.82883
								7.29301	0.51486	6.87956	0.55994
								7.29316	0.33484	6.87972	0.27703
								7.29331	0.15482	6.87987	-0.00664
								7.29346	-0.02518	6.88002	-0.27668
								7.29362	-0.33957	6.88018	-0.51837
								7.29377	-0.65396	6.88033	-0.71719
								7.29392	-0.96835	6.88048	-0.85991
								7.29408	-1.28268	6.88063	-0.93538
								7.29423	-1.59708	6.88079	-0.93557
								7.29438	-1.91147	6.88094	-0.85615
								7.29453	-2.22586	6.88109	-0.69746
								7.29469	-2.54022	6.88125	-0.46471
								7.29484	-2.60678	6.8814	-0.16819
								7.29499	-2.67331	6.88155	0.17703
								7.29515	-2.73987	6.8817	0.55177
								7.2953	-2.80637	6.88186	0.93372
								7.29545	-2.87292	6.88201	1.29902
								7.2956	-2.93948	6.88216	1.62383
								7.29576	-3.00604	6.88232	1.88649
								7.29591	-3.07254	6.88247	2.06907
								7.29606	-2.81961	6.88262	2.15939
								7.29621	-2.56668	6.88277	2.15193
								7.29637	-2.31375	6.88293	2.04917
								7.29652	-2.06079	6.88308	1.86122
								7.29667	-1.80786	6.88323	1.60551
								7.29683	-1.55493	6.88338	1.30535
								7.29698	-1.31064	6.88354	0.98813
								7.29713	-1.06631	6.88369	0.68254
								7.29728	-1.07565	6.88384	0.41632
								7.29744	-1.2233	6.884	0.21346
								7.29759	-1.21533	6.88415	0.09166
								7.29774	-1.34564	6.8843	0.061
								7.2979	-1.6662	6.88445	0.12249
								7.29805	-1.98672	6.88461	0.26827
								7.2982	-2.30728	6.88476	0.48229
								7.29835	-2.62781	6.88491	0.74224
								7.29851	-2.77148	6.88507	1.02158
								7.29866	-2.77686	6.88522	1.29273
								7.29881	-2.65253	6.88537	1.52967
								7.29897	-2.38983	6.88552	1.71088
								7.29912	-1.95712	6.88568	1.82125
								7.29927	-1.38608	6.88583	1.8537
								7.29942	-0.61621	6.88598	1.80947
								7.29958	0.15369	6.88613	1.69774
								7.29973	0.85727	6.88629	1.53402
								7.29988	1.42252	6.88644	1.33803
								7.30003	1.90421	6.88659	1.13121
								7.30019	2.15536	6.88675	0.93394
								7.30034	2.06067	6.8869	0.76308
								7.30049	1.73547	6.88705	0.62992
								7.30065	1.19409	6.8872	0.5391
								7.3008	0.42221	6.88736	0.48829
								7.30095	-0.46893	6.88751	0.46887
								7.3011	-1.36005	6.88766	0.46728
								7.30126	-2.32898	6.88782	0.46731
								7.30141	-3.15958	6.88797	0.45224
								7.30156	-3.80862	6.88812	0.40755
								7.30172	-4.22714	6.88827	0.32276
								7.30187	-4.42661	6.88843	0.19312
								7.30202	-4.39551	6.88858	0.02026
								7.30217	-4.11948	6.88873	-0.18789
								7.30233	-3.70511	6.88889	-0.418
								7.30248	-3.07751	6.88904	-0.65306
								7.30263	-2.44989	6.88919	-0.87441
								7.30279	-1.94907	6.88934	-1.06398
								7.30294	-1.44827	6.8895	-1.20644
								7.30309	-0.8783	6.88965	-1.29095
								7.30324	-0.44659	6.8898	-1.31223
								7.3034	-0.33518	6.88995	-1.27088
								7.30355	-0.36212	6.89011	-1.17312
								7.3037	-0.31989	6.89026	-1.0297
								7.30385	-0.27765	6.89041	-0.85411
								7.30401	-0.24405	6.89057	-0.66145
								7.30416	-0.21045	6.89072	-0.46593
								7.30431	-0.17688	6.89087	-0.27983
								7.30447	-0.14322	6.89102	-0.11229
								7.30462	-0.23645	6.89118	0.03119
								7.30477	-0.32965	6.89133	0.1486
								7.30492	-0.42285	6.89148	0.24076
								7.30508	-0.51608	6.89164	0.31039
								7.30523	-0.88593	6.89179	0.36088
								7.30538	-1.2558	6.89194	0.39517
								7.30554	-1.62567	6.89209	0.41483
								7.30569	-1.99548	6.89225	0.41961
								7.30584	-2.4393	6.8924	0.40742
								7.30599	-2.88312	6.89255	0.37505
								7.30615	-3.39609	6.8927	0.3189
								7.3063	-3.77069	6.89286	0.23617
								7.30645	-3.83121	6.89301	0.12608
								7.3066	-3.75333	6.89316	-0.00924
								7.30676	-3.82251	6.89332	-0.16417
								7.30691	-3.7533	6.89347	-0.32973
								7.30706	-3.21725	6.89362	-0.49414
								7.30722	-2.68124	6.89377	-0.64409
								7.30737	-2.14523	6.89393	-0.76646
								7.30752	-1.60916	6.89408	-0.85008
								7.30767	-1.28061	6.89423	-0.88766
								7.30783	-1.09036	6.89439	-0.87722
								7.30798	-0.7532	6.89454	-0.82285
								7.30813	-0.55429	6.89469	-0.73485
								7.30829	-0.85004	6.89484	-0.62887
								7.30844	-1.28412	6.895	-0.52452
								7.30859	-1.64905	6.89515	-0.44266
								7.30874	-2.01392	6.8953	-0.40311
								7.3089	-2.38748	6.89546	-0.42172
								7.30905	-2.76099	6.89561	-0.50798
								7.3092	-3.13455	6.89576	-0.66336
								7.30936	-3.50806	6.89591	-0.88017
								7.30951	-3.59344	6.89607	-1.14215
								7.30966	-3.67877	6.89622	-1.42556
								7.30981	-3.76416	6.89637	-1.70153
								7.30997	-3.84949	6.89652	-1.93935
								7.31012	-3.93484	6.89668	-2.10943
								7.31027	-4.02017	6.89683	-2.1872
								7.31042	-4.10556	6.89698	-2.15573
								7.31058	-4.19089	6.89714	-2.00815
								7.31073	-4.36276	6.89729	-1.74854
								7.31088	-4.53464	6.89744	-1.39164
								7.31104	-4.70651	6.89759	-0.96175
								7.31119	-4.87839	6.89775	-0.49017
								7.31134	-4.77362	6.8979	-0.0119
								7.31149	-4.66882	6.89805	0.43779
								7.31165	-4.56406	6.89821	0.82699
								7.3118	-4.45923	6.89836	1.13014
								7.31195	-4.19882	6.89851	1.33056
								7.31211	-3.93842	6.89866	1.42139
								7.31226	-3.67801	6.89882	1.40606
								7.31241	-3.4176	6.89897	1.2972
								7.31256	-3.1572	6.89912	1.1148
								7.31272	-2.89679	6.89928	0.88367
								7.31287	-2.63638	6.89943	0.63077
								7.31302	-2.37595	6.89958	0.38221
								7.31317	-2.49921	6.89973	0.1612
								7.31333	-2.62244	6.89989	-0.01414
								7.31348	-2.74567	6.90004	-0.13152
								7.31363	-2.86893	6.90019	-0.18484
								7.31379	-2.99216	6.90034	-0.17356
								7.31394	-3.11542	6.9005	-0.10193
								7.31409	-3.23865	6.90065	0.02236
								7.31424	-3.36185	6.9008	0.18984
								7.3144	-3.41592	6.90096	0.39012
								7.31455	-3.47003	6.90111	0.61308
								7.3147	-3.52411	6.90126	0.84935
								7.31486	-3.57812	6.90141	1.09027
								7.31501	-3.90887	6.90157	1.32778
								7.31516	-4.23959	6.90172	1.55397
								7.31531	-4.57034	6.90187	1.76081
								7.31547	-4.90103	6.90203	1.93976
								7.31562	-5.21786	6.90218	2.08198
								7.31577	-5.53464	6.90233	2.17887
								7.31593	-5.92062	6.90248	2.22271
								7.31608	-6.16824	6.90264	2.20813
								7.31623	-5.91736	6.90279	2.13296
								7.31638	-5.52808	6.90294	1.99948
								7.31654	-5.28577	6.90309	1.81541
								7.31669	-4.90515	6.90325	1.59374
								7.31684	-4.29111	6.9034	1.35232
								7.31699	-3.67706	6.90355	1.11294
								7.31715	-2.98523	6.90371	0.89909
								7.3173	-2.4317	6.90386	0.73384
								7.31745	-2.06552	6.90401	0.63725
								7.31761	-1.83762	6.90416	0.62411
								7.31776	-2.01608	6.90432	0.70163
								7.31791	-2.33286	6.90447	0.86861
								7.31806	-2.7084	6.90462	1.11496
								7.31822	-3.08389	6.90478	1.42261
								7.31837	-3.45944	6.90493	1.76741
								7.31852	-3.83493	6.90508	2.12152
								7.31868	-3.85312	6.90523	2.45668
								7.31883	-3.73294	6.90539	2.74744
								7.31898	-3.76837	6.90554	2.97387
								7.31913	-3.6655	6.90569	3.12403
								7.31929	-3.26004	6.90585	3.19491
								7.31944	-2.85455	6.906	3.19252
								7.31959	-2.37708	6.90615	3.13066
								7.31975	-2.03787	6.9063	3.02857
								7.3199	-1.83417	6.90646	2.90803
								7.32005	-1.86096	6.90661	2.78988
								7.3202	-2.24222	6.90676	2.69102
								7.32036	-2.76181	6.90691	2.62158
								7.32051	-3.23633	6.90707	2.58357
								7.32066	-3.71085	6.90722	2.57036
								7.32081	-4.25162	6.90737	2.56797
								7.32097	-4.65411	6.90753	2.55693
								7.32112	-4.62717	6.90768	2.51575
								7.32127	-4.27747	6.90783	2.42454
								7.32143	-3.72028	6.90798	2.26844
								7.32158	-2.8403	6.90814	2.041
								7.32173	-1.75861	6.90829	1.74605
								7.32188	-0.53857	6.90844	1.39821
								7.32204	0.6872	6.9086	1.02211
								7.32219	1.77469	6.90875	0.64991
								7.32234	2.57971	6.9089	0.3174
								7.3225	3.15421	6.90905	0.05959
								7.32265	3.42609	6.90921	-0.09397
								7.3228	3.46747	6.90936	-0.12386
								7.32295	3.42773	6.90951	-0.02377
								7.32311	3.38803	6.90966	0.19759
								7.32326	3.23593	6.90982	0.51651
								7.32341	3.31442	6.90997	0.89624
								7.32356	4.02399	6.91012	1.29096
								7.32372	5.24075	6.91028	1.65054
								7.32387	6.83792	6.91043	1.92685
								7.32402	8.94235	6.91058	2.07941
								7.32418	11.554	6.91073	2.08082
								7.32433	14.3961	6.91089	1.92038
								7.32448	17.1979	6.91104	1.60644
								7.32463	19.8614	6.91119	1.16584
								7.32479	22.326	6.91135	0.64163
								7.32494	24.4679	6.9115	0.08857
								7.32509	26.2783	6.91165	-0.43295
								7.32525	28.0888	6.9118	-0.86338
								7.3254	30.2183	6.91196	-1.15119
								7.32555	33.1317	6.91211	-1.25862
								7.3257	37.4139	6.91226	-1.16628
								7.32586	43.7711	6.91242	-0.87564
								7.32601	52.722	6.91257	-0.40903
								7.32616	65.0388	6.91272	0.19241
								7.32632	81.0848	6.91287	0.87326
								7.32647	101.235	6.91303	1.56966
								7.32662	125.546	6.91318	2.21617
								7.32677	153.684	6.91333	2.75264
								7.32693	185.059	6.91348	3.13052
								7.32708	218.785	6.91364	3.31767
								7.32723	253.816	6.91379	3.30128
								7.32738	288.848	6.91394	3.08848
								7.32754	322.476	6.9141	2.70499
								7.32769	353.384	6.91425	2.19153
								7.32784	380.372	6.9144	1.59897
								7.328	402.334	6.91455	0.98222
								7.32815	418.498	6.91471	0.39441
								7.3283	428.345	6.91486	-0.11864
								7.32845	431.742	6.91501	-0.52299
								7.32861	428.914	6.91517	-0.79905
								7.32876	420.49	6.91532	-0.94275
								7.32891	407.224	6.91547	-0.96462
								7.32907	390.12	6.91562	-0.88725
								7.32922	370.203	6.91578	-0.74162
								7.32937	348.505	6.91593	-0.56294
								7.32952	326.115	6.91608	-0.38581
								7.32968	304.077	6.91624	-0.24038
								7.32983	282.915	6.91639	-0.14914
								7.32998	263.177	6.91654	-0.12495
								7.33013	245.052	6.91669	-0.17049
								7.33029	228.598	6.91685	-0.27906
								7.33044	213.758	6.917	-0.43634
								7.33059	200.312	6.91715	-0.62295
								7.33075	187.927	6.9173	-0.81771
								7.3309	176.338	6.91746	-1.00043
								7.33105	165.256	6.91761	-1.15445
								7.3312	154.444	6.91776	-1.26847
								7.33136	143.771	6.91792	-1.3375
								7.33151	133.265	6.91807	-1.36259
								7.33166	122.99	6.91822	-1.35005
								7.33182	112.916	6.91837	-1.30987
								7.33197	103.349	6.91853	-1.25359
								7.33212	94.44	6.91868	-1.19243
								7.33227	86.4067	6.91883	-1.13546
								7.33243	79.4512	6.91899	-1.08827
								7.33258	73.4641	6.91914	-1.0524
								7.33273	68.336	6.91929	-1.02522
								7.33289	64.084	6.91944	-1.00085
								7.33304	60.7369	6.9196	-0.97121
								7.33319	57.9893	6.91975	-0.92743
								7.33334	55.586	6.9199	-0.86172
								7.3335	53.4133	6.92005	-0.76859
								7.33365	51.1786	6.92021	-0.64586
								7.3338	48.8748	6.92036	-0.4951
								7.33395	46.4716	6.92051	-0.32189
								7.33411	43.93	6.92067	-0.13474
								7.33426	41.4706	6.92082	0.05553
								7.33441	39.0111	6.92097	0.23728
								7.33457	36.4853	6.92112	0.39951
								7.33472	34.0979	6.92128	0.53324
								7.33487	32.0247	6.92143	0.63244
								7.33502	30.2742	6.92158	0.69464
								7.33518	28.8864	6.92174	0.72122
								7.33533	27.8215	6.92189	0.71718
								7.33548	27.0187	6.92204	0.69042
								7.33564	26.4466	6.92219	0.65056
								7.33579	25.9407	6.92235	0.60825
								7.33594	25.4348	6.9225	0.57375
								7.33609	25.0126	6.92265	0.55597
								7.33625	24.452	6.92281	0.56189
								7.3364	23.472	6.92296	0.59585
								7.33655	22.3538	6.92311	0.65981
								7.33671	21.3479	6.92326	0.75316
								7.33686	20.2729	6.92342	0.87332
								7.33701	19.1978	6.92357	1.01617
								7.33716	18.192	6.92372	1.1767
								7.33732	17.0795	6.92387	1.34935
								7.33747	16.1053	6.92403	1.52868
								7.33762	15.7006	6.92418	1.70939
								7.33777	15.5266	6.92433	1.8866
								7.33793	15.1536	6.92449	2.05565
								7.33808	14.919	6.92464	2.21235
								7.33823	14.8932	6.92479	2.35234
								7.33839	14.8676	6.92494	2.47177
								7.33854	14.8808	6.9251	2.56658
								7.33869	14.8249	6.92525	2.63316
								7.33884	14.5297	6.9254	2.66841
								7.339	14.0963	6.92556	2.67
								7.33915	13.7752	6.92571	2.63684
								7.3393	13.385	6.92586	2.56941
								7.33946	13.025	6.92601	2.46985
								7.33961	12.665	6.92617	2.34206
								7.33976	12.3008	6.92632	2.19189
								7.33991	11.9365	6.92647	2.02642
								7.34007	11.6673	6.92662	1.85385
								7.34022	11.3983	6.92678	1.68257
								7.34037	11.1291	6.92693	1.52091
								7.34052	10.86	6.92708	1.37625
								7.34068	10.5909	6.92724	1.25446
								7.34083	10.3218	6.92739	1.15956
								7.34098	10.0527	6.92754	1.09356
								7.34114	9.7836	6.92769	1.05626
								7.34129	9.20322	6.92785	1.04571
								7.34144	8.62286	6.928	1.05827
								7.34159	8.04681	6.92815	1.08935
								7.34175	7.47083	6.92831	1.13347
								7.3419	6.8645	6.92846	1.18528
								7.34205	6.32739	6.92861	1.23932
								7.34221	5.68222	6.92876	1.29089
								7.34236	5.17535	6.92892	1.33566
								7.34251	5.14218	6.92907	1.36986
								7.34266	5.24738	6.92922	1.39022
								7.34282	5.24445	6.92938	1.39385
								7.34297	5.31073	6.92953	1.37793
								7.34312	5.34671	6.92968	1.33966
								7.34328	5.38272	6.92983	1.27676
								7.34343	5.42307	6.92999	1.18685
								7.34358	5.46341	6.93014	1.06848
								7.34373	5.2847	6.93029	0.92098
								7.34389	5.10602	6.93044	0.74522
								7.34404	4.92731	6.9306	0.54387
								7.34419	4.74863	6.93075	0.32179
								7.34434	4.56992	6.9309	0.08568
								7.3445	4.39124	6.93106	-0.15514
								7.34465	4.21255	6.93121	-0.38999
								7.3448	4.03387	6.93136	-0.60684
								7.34496	4.06461	6.93151	-0.79331
								7.34511	4.09531	6.93167	-0.93768
								7.34526	4.12601	6.93182	-1.03006
								7.34541	4.15677	6.93197	-1.06274
								7.34557	4.18747	6.93213	-1.03153
								7.34572	4.21823	6.93228	-0.93618
								7.34587	4.24893	6.93243	-0.78033
								7.34603	4.27969	6.93258	-0.57185
								7.34618	4.2182	6.93274	-0.32187
								7.34633	4.15668	6.93289	-0.04401
								7.34648	4.09515	6.93304	0.24627
								7.34664	4.03369	6.9332	0.53341
								7.34679	4.24884	6.93335	0.80249
								7.34694	4.46405	6.9335	1.04075
								7.34709	4.6792	6.93365	1.23812
								7.34725	4.89438	6.93381	1.38823
								7.3474	5.30588	6.93396	1.48819
								7.34755	5.71735	6.93411	1.53866
								7.34771	6.12018	6.93426	1.5438
								7.34786	6.52304	6.93442	1.50973
								7.34801	6.85672	6.93457	1.44406
								7.34816	7.05209	6.93472	1.3553
								7.34832	7.11774	6.93488	1.25113
								7.34847	7.0451	6.93503	1.1383
								7.34862	6.83841	6.93518	1.02168
								7.34878	6.49341	6.93533	0.90496
								7.34893	5.98413	6.93549	0.78934
								7.34908	5.40573	6.93564	0.67556
								7.34923	4.8273	6.93579	0.5637
								7.34939	4.31805	6.93595	0.4543
								7.34954	3.97305	6.9361	0.34852
								7.34969	3.76642	6.93625	0.24991
								7.34985	3.66901	6.9364	0.16382
								7.35	3.70993	6.93656	0.09774
								7.35015	3.88055	6.93671	0.0606
								7.3503	4.18954	6.93686	0.06271
								7.35046	4.54605	6.93701	0.11357
								7.35061	4.90259	6.93717	0.2209
								7.35076	5.29797	6.93732	0.38918
								7.35091	5.62427	6.93747	0.61823
								7.35107	5.88708	6.93763	0.90208
								7.35122	6.0116	6.93778	1.22834
								7.35137	5.97183	6.93793	1.57793
								7.35153	5.86298	6.93808	1.9272
								7.35168	5.82321	6.93824	2.24787
								7.35183	5.78348	6.93839	2.50996
								7.35198	5.70914	6.93854	2.68477
								7.35214	5.70401	6.9387	2.74687
								7.35229	5.83249	6.93885	2.67821
								7.35244	6.09927	6.939	2.46934
								7.3526	6.50009	6.93915	2.12176
								7.35275	7.03925	6.93931	1.64904
								7.3529	7.77002	6.93946	1.0758
								7.35305	8.63919	6.93961	0.43717
								7.35321	9.67688	6.93977	-0.2246
								7.35336	10.7838	6.93992	-0.86324
								7.35351	11.8863	6.94007	-1.43186
								7.35367	12.9889	6.94022	-1.88888
								7.35382	14.0914	6.94038	-2.19998
								7.35397	15.194	6.94053	-2.34277
								7.35412	16.2706	6.94068	-2.3089
								7.35428	17.2781	6.94083	-2.10477
								7.35443	18.2207	6.94099	-1.75061
								7.35458	19.0941	6.94114	-1.27964
								7.35473	19.8993	6.94129	-0.73375
								7.35489	20.6353	6.94145	-0.15929
								7.35504	21.1984	6.9416	0.3965
								7.35519	21.6231	6.94175	0.89177
								7.35535	22.0148	6.9419	1.29306
								7.3555	22.2681	6.94206	1.57851
								7.35565	22.383	6.94221	1.74028
								7.3558	22.3596	6.94236	1.78363
								7.35596	22.1907	6.94252	1.72642
								7.35611	21.8835	6.94267	1.59551
								7.35626	21.4077	6.94282	1.42294
								7.35642	20.8627	6.94297	1.24169
								7.35657	20.2097	6.94313	1.08157
								7.35672	19.5566	6.94328	0.96378
								7.35687	18.8992	6.94343	0.90019
								7.35703	18.2419	6.94358	0.89047
								7.35718	17.6367	6.94374	0.92271
								7.35733	17.0316	6.94389	0.97612
								7.35748	16.4265	6.94404	1.0236
								7.35764	15.8213	6.9442	1.03647
								7.35779	15.147	6.94435	0.98862
								7.35794	14.4727	6.9445	0.86152
								7.3581	13.66	6.94465	0.64759
								7.35825	12.8474	6.94481	0.35229
								7.3584	11.8849	6.94496	-0.00567
								7.35855	10.9224	6.94511	-0.39526
								7.35871	9.82593	6.94527	-0.77697
								7.35886	8.72943	6.94542	-1.10689
								7.35901	7.68335	6.94557	-1.34265
								7.35917	6.70645	6.94572	-1.4485
								7.35932	5.9039	6.94588	-1.40069
								7.35947	5.23972	6.94603	-1.19147
								7.35962	4.66971	6.94618	-0.83052
								7.35978	4.33026	6.94634	-0.34535
								7.35993	4.26169	6.94649	0.2215
								7.36008	4.33148	6.94664	0.81632
								7.36024	4.46176	6.94679	1.3801
								7.36039	4.73038	6.94695	1.85553
								7.36054	4.92551	6.9471	2.19348
								7.36069	5.12067	6.94725	2.35871
								7.36085	5.37198	6.9474	2.33423
								7.361	5.55414	6.94756	2.12373
								7.36115	5.56772	6.94771	1.75137
								7.3613	5.44296	6.94786	1.25909
								7.36146	5.25912	6.94802	0.70178
								7.36161	4.93698	6.94817	0.14106
								7.36176	4.54996	6.94832	-0.36171
								7.36192	4.16299	6.94847	-0.753
								7.36207	3.80801	6.94863	-0.99254
								7.36222	3.52228	6.94878	-1.05887
								7.36237	3.40506	6.94893	-0.9504
								7.36253	3.42621	6.94909	-0.68616
								7.36268	3.43292	6.94924	-0.3027
								7.36283	3.578	6.94939	0.15076
								7.36299	3.89163	6.94954	0.61857
								7.36314	4.27448	6.9497	1.04521
								7.36329	4.60107	6.94985	1.38253
								7.36344	4.9277	6.95	1.59523
								7.3636	5.18945	6.95016	1.66457
								7.36375	5.31293	6.95031	1.59024
								7.3639	5.36432	6.95046	1.38964
								7.36405	5.2774	6.95061	1.0948
								7.36421	5.06082	6.95077	0.74758
								7.36436	4.7059	6.95092	0.39396
								7.36451	4.13412	6.95107	0.07708
								7.36467	3.56235	6.95122	-0.16763
								7.36482	2.8479	6.95138	-0.31767
								7.36497	2.13351	6.95153	-0.36559
								7.36512	1.44791	6.95168	-0.31972
								7.36528	0.83148	6.95184	-0.202
								7.36543	0.39801	6.95199	-0.04438
								7.36558	0.0799	6.95214	0.11634
								7.36574	-0.09421	6.95229	0.24449
								7.36589	-0.1069	6.95245	0.31088
								7.36604	0.01297	6.9526	0.29777
								7.36619	0.24817	6.95275	0.20161
								7.36635	0.52799	6.95291	0.03397
								7.3665	0.87695	6.95306	-0.17967
								7.36665	1.19421	6.95321	-0.4036
								7.36681	1.51154	6.95336	-0.59679
								7.36696	1.88248	6.95352	-0.7189
								7.36711	2.25345	6.95367	-0.73659
								7.36726	2.62439	6.95382	-0.62866
								7.36742	2.99539	6.95397	-0.38987
								7.36757	3.08966	6.95413	-0.03328
								7.36772	3.18396	6.95428	0.41111
								7.36787	3.27826	6.95443	0.89855
								7.36803	3.37259	6.95459	1.37525
								7.36818	3.20175	6.95474	1.78404
								7.36833	3.03091	6.95489	2.07171
								7.36849	2.86008	6.95504	2.19589
								7.36864	2.68927	6.9552	2.13022
								7.36879	2.24176	6.95535	1.86819
								7.36894	1.79431	6.9555	1.42458
								7.3691	1.34683	6.95566	0.83384
								7.36925	0.89938	6.95581	0.14674
								7.3694	0.50378	6.95596	-0.57559
								7.36956	0.10822	6.95611	-1.26831
								7.36971	-0.31906	6.95627	-1.87049
								7.36986	-0.67716	6.95642	-2.33195
								7.37001	-0.99347	6.95657	-2.61849
								7.37017	-1.19452	6.95673	-2.71577
								7.37032	-1.23706	6.95688	-2.63014
								7.37047	-1.16431	6.95703	-2.38735
								7.37063	-1.00513	6.95718	-2.0286
								7.37078	-0.73068	6.95734	-1.60544
								7.37093	-0.27612	6.95749	-1.17272
								7.37108	0.24768	6.95764	-0.78218
								7.37124	0.71808	6.95779	-0.47614
								7.37139	1.18851	6.95795	-0.28266
								7.37154	1.69495	6.9581	-0.21302
								7.37169	2.13226	6.95825	-0.26071
								7.37185	2.4928	6.95841	-0.40351
								7.372	2.7381	6.95856	-0.60694
								7.37215	2.82486	6.95871	-0.8293
								7.37231	2.79639	6.95886	-1.02736
								7.37246	2.67136	6.95902	-1.16241
								7.37261	2.43103	6.95917	-1.2049
								7.37276	2.11435	6.95932	-1.13833
								7.37292	1.7977	6.95948	-0.96067
								7.37307	1.50262	6.95963	-0.68465
								7.37322	1.2767	6.95978	-0.33535
								7.37338	1.09259	6.95993	0.0531
								7.37353	1.02377	6.96009	0.44211
								7.37368	1.05582	6.96024	0.79358
								7.37383	1.20312	6.96039	1.07445
								7.37399	1.50461	6.96055	1.26049
								7.37414	1.92139	6.9607	1.33859
								7.37429	2.33768	6.96085	1.30778
								7.37444	2.75397	6.961	1.17856
								7.3746	3.2063	6.96116	0.97046
								7.37475	3.58948	6.96131	0.70942
								7.3749	3.79541	6.96146	0.42361
								7.37506	3.83994	6.96161	0.13999
								7.37521	3.77786	6.96177	-0.11861
								7.37536	3.55441	6.96192	-0.33647
								7.37551	3.02115	6.96207	-0.50535
								7.37567	2.37259	6.96223	-0.62485
								7.37582	1.64478	6.96238	-0.7012
								7.37597	0.91702	6.96253	-0.74494
								7.37613	0.21372	6.96268	-0.76862
								7.37628	-0.42038	6.96284	-0.78416
								7.37643	-0.89746	6.96299	-0.80061
								7.37658	-1.2131	6.96314	-0.82244
								7.37674	-1.30295	6.9633	-0.84927
								7.37689	-1.23141	6.96345	-0.8759
								7.37704	-1.02872	6.9636	-0.89358
								7.3772	-0.71072	6.96375	-0.89184
								7.37735	-0.33081	6.96391	-0.86053
								7.3775	0.0491	6.96406	-0.79224
								7.37765	0.46503	6.96421	-0.68343
								7.37781	0.81183	6.96436	-0.53574
[truncated: 5,399 more rows]

## Sheet: Figure 3e
Figure 3e. Stability test of Co/Co3O4/CoB at -0.5 V vs. RHE.
Cycle number (n)	FE (%)	NH3 yield rate (µmol h-1 cm-2)
1	96.01	437.85
2	97.58	479.38
3	97.72	425.76
4	100	407.8
5	100	453.76

## Sheet: Figure 3f
Figure 3f. Comparison of electrocatalytic NORR performance of Co/Co3O4/CoB with other reported electrocatalysts in literature.
	This work	hcp-Co	Nb-SA/BNC	Cu（111）	B2.6C@TiO2/Ti	Sb2S3	Sb1/a-MoO3	Fe1/MoS2−x	NiO/TM	CoB/Co@C	Cu1/MoS2
Potential (V vs. RHE)	-0.5	-0.6	-0.9	-0.59	-0.9	-0.7	-0.6	-0.6	-0.6	-0.6	-0.6
FE (%)	98.8	72.58	48.14	93.19	87.6	93.7	91.7	82.5	90	85	90.6
NH3 yield rate (µmol h-1 cm-2)	462	439.5	295.2	187.5	216.39	168.6	273.5	288.2	125.29	315.4	337.5
stability time (h)	99	6	56	5	12	15	30	20	12	10	20
