# Supplementary material for: Boosted charge and proton transfer over ternary Co/Co3O4/CoB for electrochemical nitric oxide reduction to ammonia
Source: Nat Commun. 2025 May 26;16:4874. doi: 10.1038/s41467-025-60043-6 (PMC12106605; doi:10.1038/s41467-025-60043-6)
Supplement: Supplementary file 6 — Source data [file 41467_2025_60043_MOESM6_ESM.zip › Source data-Fig. 4.xlsx]

## Sheet: Figure 4a
Figure 4a. The calculated NO adsorption energy of nitrogen end on Co (111), CoB (021) and Co3O4 (311).
nitrogen end	Adsorption energy(eV)
NO	0
NO	0
NO*-Co	-2.68
NO*-Co	-2.68
NO*-CoB B site	-2.05
NO*-CoB B site	-2.05
NO*-CoB Co site	-1.53
NO*-CoB Co site	-1.53
NO*-Co3O4	-3.64
NO*-Co3O4	-3.64

## Sheet: Figure 4b
Figure 4b. The calculated NO adsorption energy on Co/Co3O4/CoB and Co/Co3O4. The blue circle marks the NO molecule.
	the structure of NO adsorption energy on Co/Co3O4/CoB							the structure of NO adsorption energy on Co/Co3O4

## Sheet: Figure 4c
Figure 4c. NO adsorption breakthrough curves of Co/Co3O4/CoB, Co/Co3O4 and Co3O4 catalysts at room temperature (~25 ℃).
Time (s)	Normalization-C/C0-Co/Co3O4/CoB	Normalization-C/C0-Co/Co3O4	Normalization-C/C0-Co3O4
0	0	0	0
5.88	0	0	0
11.762	0	0	0
17.643	0	0	0
23.529	0	0	0
29.411	0	0	0
35.291	0	0	0
41.176	0	0	0
47.057	0.06418	0.09103	0.20883
52.938	0.20618	0.33408	0.47494
58.822	0.35821	0.52242	0.64916
64.703	0.47335	0.61883	0.74463
70.588	0.54797	0.67937	0.79714
76.471	0.59488	0.70852	0.82816
82.354	0.62473	0.73094	0.8401
88.239	0.64606	0.74664	0.84487
94.12	0.65672	0.76233	0.8568
100.002	0.67164	0.76457	0.86396
105.885	0.67804	0.76906	0.87112
111.768	0.6887	0.77578	0.86635
117.653	0.69296	0.78027	0.87112
123.537	0.70149	0.79148	0.86396
129.423	0.70576	0.79596	0.86874
135.303	0.71429	0.80269	0.86874
141.182	0.71855	0.80269	0.87589
147.067	0.72495	0.81166	0.87112
152.951	0.72921	0.80045	0.87589
158.837	0.73348	0.8139	0.87589
164.723	0.73987	0.81166	0.87828
170.609	0.74414	0.82063	0.87589
176.491	0.75053	0.82063	0.8926
182.373	0.75267	0.81614	0.87112
188.258	0.7548	0.82287	0.87589
194.14	0.76333	0.83408	0.88067
200.016	0.76546	0.83857	0.88544
205.898	0.76759	0.84529	0.88783
211.783	0.76972	0.84081	0.88544
217.668	0.77612	0.83857	0.8926
223.549	0.77825	0.83857	0.89021
229.437	0.78465	0.84081	0.89737
235.321	0.78465	0.84081	0.89499
241.211	0.78891	0.83857	0.89976
247.1	0.79318	0.84305	0.89499
252.989	0.79531	0.84753	0.89976
258.872	0.79957	0.84753	0.89976
264.757	0.80384	0.85874	0.90453
270.639	0.80597	0.8565	0.89737
276.526	0.8081	0.85426	0.89021
282.408	0.81237	0.86099	0.89976
288.295	0.81237	0.85426	0.89976
294.178	0.81663	0.8565	0.90215
300.06	0.81663	0.86099	0.90453
305.94	0.82303	0.8565	0.91169
311.822	0.82303	0.86323	0.90931
317.708	0.82729	0.8565	0.91169
323.592	0.82942	0.85426	0.90692
329.479	0.82729	0.86099	0.91169
335.365	0.83369	0.86771	0.91408
341.248	0.83369	0.87668	0.91408
347.131	0.83795	0.87668	0.91408
353.016	0.84009	0.86996	0.91408
358.898	0.84009	0.86996	0.92124
364.785	0.83795	0.86996	0.91408
370.671	0.84435	0.86771	0.92124
376.555	0.84435	0.87444	0.92124
382.44	0.84648	0.86996	0.91885
388.323	0.84861	0.86996	0.92124
394.206	0.85288	0.87668	0.92601
400.089	0.85288	0.86996	0.93079
405.973	0.85501	0.87444	0.92363
411.857	0.85928	0.87892	0.9284
417.744	0.85928	0.87892	0.9284
423.629	0.85928	0.88117	0.93317
429.511	0.86141	0.88341	0.93317
435.395	0.86354	0.86771	0.93079
441.276	0.8678	0.8722	0.94033
447.16	0.8678	0.88341	0.9284
453.045	0.8678	0.87668	0.9284
458.923	0.86994	0.87668	0.93079
464.807	0.86994	0.87892	0.93317
470.689	0.8742	0.87892	0.93795
476.571	0.8742	0.88341	0.94033
482.454	0.8742	0.88565	0.94033
488.34	0.87846	0.88565	0.94749
494.221	0.8806	0.88117	0.93795
500.105	0.8806	0.88565	0.93556
505.988	0.8806	0.88341	0.94033
511.874	0.88273	0.89013	0.94033
517.762	0.88273	0.89462	0.93795
523.646	0.88486	0.90135	0.94749
529.526	0.88699	0.88565	0.94272
535.409	0.88486	0.89238	0.94749
541.293	0.88913	0.89013	0.94033
547.174	0.89126	0.89462	0.94272
553.056	0.89126	0.89462	0.94272
558.941	0.89126	0.89238	0.95227
564.826	0.89339	0.89462	0.94033
570.706	0.89552	0.90583	0.94272
576.596	0.89552	0.8991	0.94033
582.478	0.89765	0.8991	0.94272
588.362	0.89765	0.90135	0.94988
594.244	0.89765	0.8991	0.94511
600.122	0.89979	0.89686	0.94272
606.008	0.90192	0.8991	0.94988
611.892	0.90192	0.90807	0.94749
617.773	0.90405	0.90807	0.94272
623.66	0.90405	0.90807	0.94988
629.543	0.90405	0.90807	0.93795
635.429	0.90618	0.90807	0.95704
641.318	0.90832	0.91031	0.95227
647.201	0.90832	0.90359	0.95227
653.085	0.91045	0.90583	0.94988
658.967	0.91045	0.91031	0.95465
664.853	0.91045	0.91704	0.94511
670.737	0.91258	0.91256	0.94988
676.622	0.91045	0.91031	0.94511
682.505	0.91258	0.90583	0.94511
688.389	0.91258	0.91031	0.94988
694.277	0.91471	0.92377	0.94988
700.159	0.91471	0.92152	0.95943
706.041	0.91258	0.91704	0.95227
711.924	0.91684	0.9148	0.95227
717.807	0.91684	0.92152	0.95943
723.691	0.91684	0.91704	0.95704
729.576	0.91898	0.91704	0.95943
735.457	0.92111	0.91704	0.95704
741.343	0.91898	0.91928	0.95704
747.227	0.91898	0.91704	0.94749
753.107	0.92111	0.92152	0.95227
758.989	0.91898	0.92152	0.95943
764.874	0.92111	0.91704	0.95704
770.757	0.92111	0.92601	0.95943
776.638	0.91898	0.92601	0.9642
782.518	0.92324	0.91928	0.96181
788.401	0.92111	0.91928	0.95704
794.283	0.92324	0.91928	0.9642
800.168	0.92537	0.92152	0.95943
806.056	0.92537	0.91928	0.95227
811.939	0.92751	0.92152	0.9642
817.824	0.92751	0.92152	0.96181
823.704	0.92751	0.91704	0.95704
829.587	0.92751	0.92825	0.9642
835.47	0.92751	0.91928	0.96181
841.355	0.92751	0.92152	0.95943
847.24	0.92964	0.92377	0.96659
853.122	0.92751	0.93049	0.96659
859.007	0.92964	0.93049	0.96181
864.893	0.92964	0.92377	0.96659
870.773	0.92964	0.93049	0.96181
876.656	0.93177	0.92377	0.96659
882.542	0.92964	0.92825	0.96181
888.431	0.93177	0.92377	0.95943
894.315	0.9339	0.93274	0.95704
900.2	0.93177	0.92825	0.9642
906.085	0.93177	0.92377	0.95943
911.969	0.93177	0.91928	0.9642
917.856	0.93177	0.93498	0.96659
923.74	0.9339	0.92601	0.9642
929.626	0.93177	0.9417	0.96659
935.508	0.9339	0.93049	0.96659
941.393	0.93603	0.92825	0.96659
947.278	0.9339	0.93049	0.9642
953.167	0.93603	0.93498	0.96897
959.052	0.93603	0.93049	0.96897
964.937	0.93603	0.93274	0.96181
970.819	0.93603	0.93049	0.9642
976.7	0.93817	0.93049	0.95704
982.585	0.93603	0.93274	0.96659
988.47	0.93817	0.92825	0.96897
994.354	0.93603	0.93049	0.97613
1000.24	0.93603	0.93722	0.97375
1006.13	0.93603	0.9417	0.97375
1012.01	0.93817	0.93498	0.96181
1017.9	0.93603	0.93946	0.97375
1023.78	0.93817	0.9417	0.97136
1029.67	0.9403	0.93722	0.96659
1035.55	0.93817	0.92601	0.96897
1041.43	0.93817	0.93049	0.96181
1047.32	0.93817	0.93498	0.96659
1053.2	0.9403	0.92825	0.96659
1059.09	0.93817	0.93274	0.97136
1064.97	0.9403	0.93722	0.97375
1070.86	0.9403	0.93498	0.9642
1076.74	0.93817	0.93498	0.96897
1082.62	0.93817	0.9417	0.96659
1088.51	0.93817	0.93498	0.97613
1094.39	0.94243	0.93498	0.97136
1100.27	0.9403	0.93274	0.97136
1106.16	0.9403	0.93274	0.96897
1112.04	0.94243	0.93049	0.97375
1117.92	0.9403	0.93049	0.97613
1123.81	0.94243	0.94395	0.96659
1129.69	0.94456	0.94395	0.9642
1135.58	0.94456	0.9417	0.97375
1141.46	0.94456	0.9417	0.97613
1147.35	0.94456	0.93946	0.97375
1153.23	0.94456	0.94619	0.97375
1159.11	0.94456	0.94619	0.96659
1164.99	0.94243	0.9417	0.97136
1170.88	0.94243	0.94395	0.96659
1176.76	0.94456	0.93722	0.96897
1182.64	0.9467	0.9417	0.97375
1188.53	0.94456	0.94395	0.98091
1194.41	0.9467	0.93722	0.96897
1200.29	0.9467	0.94843	0.96897
1206.18	0.9467	0.9417	0.97136
1212.07	0.94883	0.93722	0.97136
1217.95	0.94883	0.93274	0.96897
1223.83	0.94883	0.94395	0.96659
1229.71	0.94883	0.9417	0.98091
1235.6	0.94883	0.93946	0.97613
1241.48	0.94883	0.94395	0.98568
1247.36	0.95096	0.94395	0.96659
1253.24	0.94883	0.93946	0.96897
1259.13	0.9467	0.93946	0.97852
1265.01	0.94883	0.9417	0.97852
1270.89	0.94883	0.93946	0.97136
1276.78	0.95309	0.93946	0.96897
1282.66	0.95309	0.93722	0.97136
1288.54	0.95309	0.9417	0.98091
1294.42	0.95309	0.94619	0.97375
1300.3	0.95309	0.94843	0.97375
1306.18	0.95309	0.94395	0.97852
1312.06	0.95096	0.94843	0.97613
1317.94	0.95096	0.94619	0.97613
1323.83	0.95309	0.95067	0.98329
1329.71	0.95309	0.94619	0.97852
1335.6	0.95309	0.9417	0.98568
1341.48	0.95309	0.9417	0.96897
1347.37	0.95309	0.94395	0.97852
1353.25	0.95309	0.93946	0.97613
1359.14	0.95522	0.93946	0.98091
1365.02	0.95522	0.94619	0.96897
1370.9	0.95736	0.9417	0.97613
1376.78	0.95736	0.93946	0.97375
1382.66	0.95309	0.93946	0.98329
1388.54	0.95522	0.94619	0.97136
1394.43	0.95309	0.94395	0.98807
1400.31	0.95309	0.95291	0.97375
1406.19	0.95309	0.94395	0.97852
1412.08	0.95522	0.93946	0.97852
1417.96	0.95736	0.94843	0.97852
1423.84	0.95736	0.94843	0.98329
1429.73	0.95522	0.94395	0.98807
1435.61	0.95736	0.94619	0.97613
1441.49	0.95736	0.94619	0.97852
1447.38	0.95736	0.9417	0.97136
1453.26	0.95736	0.9417	0.98091
1459.15	0.95736	0.94619	0.97852
1465.03	0.95949	0.94619	0.98807
1470.92	0.95736	0.95291	0.98329
1476.8	0.95949	0.94395	0.98568
1482.68	0.95949	0.94843	0.98568
1488.57	0.95736	0.93946	0.98329
1494.45	0.95949	0.95516	0.97852
1500.34	0.95949	0.94619	0.97852
1506.22	0.95949	0.94619	0.97852
1512.11	0.95949	0.94843	0.97852
1517.99	0.95949	0.94395	0.98329
1523.88	0.95736	0.95067	0.97613
1529.76	0.96162	0.95067	0.97375
1535.65	0.95736	0.94843	0.97375
1541.54	0.96162	0.95291	0.97613
1547.42	0.96162	0.94843	0.98329
1553.3	0.96162	0.95516	0.97613
1559.18	0.95949	0.94619	0.97613
1565.07	0.95949	0.95067	0.98091
1570.95	0.95949	0.94619	0.98329
1576.84	0.95949	0.94843	0.98807
1582.72	0.96162	0.94843	0.98568
1588.6	0.95949	0.95067	0.98807
1594.48	0.96162	0.94843	0.97613
1600.37	0.96162	0.94619	0.98091
1606.25	0.96375	0.95516	0.98329
1612.14	0.96162	0.95067	0.97852
1618.03	0.96162	0.94843	0.98091
1623.92	0.96162	0.95067	0.98568
1629.81	0.95949	0.94395	0.98568
1635.69	0.96162	0.94843	0.97136
1641.58	0.96162	0.95291	0.98091
1647.46	0.96162	0.94619	0.98329
1653.34	0.96375	0.95067	0.98807
1659.22	0.96162	0.95067	0.98807
1665.11	0.96162	0.94843	0.98329
1670.99	0.96162	0.94843	0.98807
1676.87	0.96375	0.95291	0.98568
1682.76	0.96375	0.94619	0.97852
1688.64	0.96162	0.94619	0.97852
1694.52	0.96375	0.95067	0.98329
1700.4	0.96375	0.94843	0.97852
1706.29	0.96162	0.94843	0.98329
1712.17	0.96375	0.95067	0.98091
1718.06	0.96375	0.94395	0.97375
1723.94	0.96375	0.95067	0.98807
1729.82	0.96162	0.9574	0.98807
1735.71	0.96588	0.95964	0.98568
1741.59	0.96375	0.95067	0.98568
1747.47	0.96375	0.9417	0.98329
1753.36	0.96588	0.94619	0.98091
1759.24	0.96375	0.95291	0.99045
1765.13	0.96588	0.95964	0.97852
1771.01	0.96588	0.9574	0.98568
1776.89	0.96588	0.9574	0.98807
1782.78	0.96588	0.94843	0.98568
1788.66	0.96375	0.95067	0.98329
1794.55	0.96375	0.95291	0.98807
1800.43	0.96588	0.95291	0.98807
1806.32	0.96588	0.9574	0.98091
1812.2	0.96588	0.95516	0.98568
1818.09	0.96375	0.95964	0.98568
1823.97	0.96375	0.95964	0.98807
1829.86	0.96375	0.96413	0.99045
1835.74	0.96588	0.95516	0.98807
1841.63	0.96588	0.95067	0.98329
1847.52	0.97015	0.95291	0.98329
1853.4	0.96588	0.95291	0.99045
1859.29	0.96802	0.9574	0.98329
1865.17	0.96802	0.96188	0.98568
1871.06	0.96588	0.95516	0.98807
1876.94	0.97015	0.96188	0.99045
1882.82	0.96588	0.96188	0.99284
1888.71	0.96588	0.95516	0.99523
1894.59	0.97015	0.95291	0.98568
1900.47	0.96802	0.96637	0.98807
1906.35	0.96802	0.96188	0.99284
1912.23	0.97015	0.95964	0.99045
1918.11	0.97015	0.95516	0.99284
1924	0.96802	0.95516	0.99523
1929.88	0.97015	0.95964	0.98329
1935.77	0.97015	0.96188	0.99045
1941.65	0.97015	0.95291	0.99045
1947.53	0.96802	0.95964	0.99284
1953.41	0.96802	0.95964	0.99045
1959.29	0.97015	0.95291	0.98568
1965.18	0.97228	0.95964	0.98091
1971.06	0.97015	0.95964	0.98807
1976.95	0.97015	0.95964	0.99284
1982.83	0.96802	0.95964	0.98807
1988.72	0.97015	0.96188	0.99045
1994.61	0.97228	0.95516	0.99284
2000.49	0.97015	0.96188	0.99523
2006.38	0.97015	0.96413	0.98568
2012.26	0.97228	0.96188	0.98568
2018.15	0.97228	0.9574	0.98329
2024.04	0.97015	0.96413	0.98807
2029.92	0.97228	0.96413	0.98807
2035.81	0.97015	0.96188	0.99045
2041.7	0.97015	0.97085	0.99045
2047.58	0.97015	0.95964	0.98807
2053.47	0.96802	0.96413	0.98329
2059.35	0.97015	0.97085	0.98807
2065.24	0.97228	0.95964	0.98568
2071.12	0.97228	0.96188	0.98807
2077.01	0.97228	0.97085	0.98807
2082.89	0.97228	0.95516	0.99523
2088.77	0.97228	0.95964	0.99284
2094.65	0.97228	0.96188	0.98568
2100.54	0.97228	0.96188	0.98807
2106.42	0.97228	0.96188	0.98568
2112.3	0.97228	0.96188	0.98329
2118.18	0.97228	0.96637	0.97852
2124.07	0.96802	0.96637	0.98091
2129.95	0.97228	0.96637	0.98807
2135.84	0.97441	0.96413	0.98568
2141.72	0.97228	0.96188	0.98091
2147.61	0.97015	0.96413	0.99284
2153.5	0.97228	0.96861	0.98091
2159.38	0.97441	0.96637	0.99284
2165.27	0.97228	0.96637	0.98568
2171.15	0.97228	0.96861	0.97852
2177.04	0.97441	0.96188	0.98807
2182.92	0.97228	0.96413	0.98568
2188.81	0.97228	0.96188	0.99761
2194.7	0.97441	0.97085	0.98568
2200.58	0.97441	0.96188	0.98329
2206.47	0.97441	0.96637	0.98807
2212.35	0.97441	0.96188	0.98568
2218.23	0.97228	0.97085	0.98807
2224.11	0.97441	0.96637	0.98091
2230	0.97228	0.9574	0.99284
2235.88	0.97441	0.9574	0.98807
2241.76	0.97655	0.96637	0.98091
2247.65	0.97868	0.96637	0.98329
2253.53	0.97655	0.95964	0.99045
2259.42	0.97655	0.95964	0.98807
2265.3	0.97655	0.96861	0.98568
2271.18	0.97655	0.96188	0.99284
2277.07	0.97655	0.96637	0.98807
2282.95	0.97441	0.96637	0.98329
2288.83	0.97441	0.96637	0.99045
2294.71	0.97655	0.97309	0.99045
2300.59	0.97655	0.97085	0.99045
2306.47	0.97655	0.96861	0.99045
2312.36	0.97655	0.96861	0.99761
2318.24	0.97655	0.96637	0.99045
2324.12	0.97655	0.96637	0.99284
2330	0.97868	0.96637	0.98091
2335.89	0.97655	0.96637	0.98568
2341.77	0.97655	0.97309	0.98807
2347.65	0.97655	0.97309	0.98329
2353.53	0.97868	0.96637	0.99045
2359.42	0.97868	0.96861	0.98329
2365.3	0.97655	0.96637	0.99045
2371.18	0.97655	0.97085	1
2377.07	0.97868	0.96637	0.98568
2382.95	0.97868	0.96637	0.98329
2388.83	0.97868	0.97309	0.99523
2394.72	0.97868	0.96637	0.99045
2400.6	0.98081	0.97085	0.99284
2406.49	0.97868	0.97309	0.98568
2412.37	0.97868	0.96861	0.98568
2418.26	0.97868	0.96637	0.98807
2424.15	0.97868	0.97309	0.99045
2430.04	0.97868	0.96861	0.99284
2435.92	0.98081	0.96413	0.98568
2441.81	0.98081	0.96413	0.99284
2447.69	0.98081	0.96861	0.98568
2453.58	0.98081	0.97085	0.98807
2459.46	0.97868	0.97758	0.98568
2465.35	0.98294	0.96637	0.99045
2471.23	0.98081	0.96861	0.98329
2477.11	0.98081	0.96861	0.99045
2483	0.98081	0.96413	0.98568
2488.89	0.98294	0.97534	0.98568
2494.77	0.98081	0.97085	0.98568
2500.66	0.98081	0.97309	0.99284
2506.55	0.98081	0.97085	0.99045
2512.43	0.98081	0.97534	0.99284
2518.31	0.98081	0.97534	0.98807
2524.19	0.97868	0.97085	0.99045
2530.07	0.98081	0.97085	0.99284
2535.95	0.98081	0.97982	0.98807
2541.84	0.98081	0.97534	0.99045
2547.72	0.98081	0.97085	0.99523
2553.61	0.98294	0.97085	0.99045
2559.49	0.97868	0.97085	0.98091
2565.37	0.98294	0.97534	0.98568
2571.25	0.98081	0.97085	0.99284
2577.13	0.98081	0.97309	0.99284
2583.02	0.98081	0.97534	0.98807
2588.9	0.98081	0.96861	0.99284
2594.79	0.98294	0.97534	0.99523
2600.67	0.98081	0.97309	0.99761
2606.55	0.98081	0.97982	0.99284
2612.44	0.98294	0.97309	0.98807
2618.32	0.98081	0.97309	0.98568
2624.21	0.98081	0.97758	0.99045
2630.09	0.98294	0.97085	0.99284
2635.97	0.98081	0.97982	0.97852
2641.86	0.98294	0.97758	0.99284
2647.74	0.98294	0.97309	0.99045
2653.62	0.98507	0.97982	0.97613
2659.51	0.98294	0.97758	0.98807
2665.39	0.98081	0.97982	0.98807
2671.28	0.98507	0.97982	0.98568
2677.16	0.98507	0.97534	0.99284
2683.04	0.98721	0.98655	0.98091
2688.93	0.98294	0.97758	0.99045
2694.81	0.98721	0.97309	0.98807
2700.69	0.98507	0.97534	0.99523
2706.57	0.98294	0.97982	0.99523
2712.46	0.98294	0.97982	0.98807
2718.34	0.98507	0.97982	0.98807
2724.22	0.98507	0.97758	0.98091
2730.11	0.98294	0.97758	0.98568
2736	0.98721	0.97534	0.98568
2741.88	0.98721	0.97758	0.98807
2747.77	0.98721	0.96861	0.98329
2753.65	0.98507	0.97758	0.98568
2759.53	0.98721	0.98655	0.99284
2765.42	0.98721	0.97758	0.97852
2771.3	0.98721	0.97534	0.98568
2777.2	0.98507	0.97758	0.98568
2783.08	0.98507	0.97534	0.98807
2788.97	0.98507	0.98655	0.98807
2794.86	0.98721	0.98206	0.98329
2800.74	0.98721	0.98655	0.98807
2806.62	0.98721	0.9843	0.99284
2812.51	0.98507	0.98655	0.98807
2818.39	0.98721	0.98206	0.98568
2824.27	0.98721	0.97982	0.99523
2830.16	0.98721	0.98206	0.98091
2836.05	0.98934	0.98206	0.98568
2841.93	0.98934	0.97758	0.98091
2847.82	0.98934	0.98655	0.98568
2853.7	0.98507	0.9843	0.99761
2859.59	0.98507	0.9843	0.98568
2865.47	0.98721	0.97534	0.99045
2871.35	0.98721	0.98206	0.98568
2877.24	0.98934	0.9843	0.98568
2883.12	0.98934	0.98655	0.98329
2889.01	0.98934	0.97982	0.98807
2894.89	0.98934	0.98206	0.98329
2900.77	0.99147	0.97982	0.99761
2906.66	0.98934	0.97534	0.99045
2912.54	0.98934	0.97982	0.98568
2918.43	0.98934	0.98655	0.99045
2924.31	0.98934	0.98206	0.98568
2930.19	0.98934	0.98655	0.99523
2936.07	0.98934	0.98879	0.98568
2941.96	0.98934	0.97758	0.98568
2947.84	0.98934	0.9843	0.98807
2953.72	0.98934	0.98655	0.98568
2959.61	0.99147	0.9843	0.98329
2965.49	0.98934	0.9843	0.98568
2971.37	0.99147	0.98655	0.98568
2977.26	0.9936	0.97982	0.97852
2983.14	0.98934	0.98206	0.97852
2989.03	0.99147	0.97758	0.99284
2994.91	0.99147	0.9843	0.98568
3000.8	0.99147	0.98879	0.99523
3006.69	0.99147	0.97982	0.99761
3012.58	0.98721	0.98655	0.99045
3018.46	0.98934	0.9843	0.98568
3024.35	0.99147	0.98206	0.98329
3030.23	0.99147	0.9843	0.99284
3036.12	0.99147	0.97085	0.99045
3042	0.99147	0.98879	0.98091
3047.89	0.99147	0.99103	0.98807
3053.78	0.9936	0.98655	0.98807
3059.66	0.9936	0.9843	0.99284
3065.55	0.99574	0.9843	0.98568
3071.43	0.9936	0.97982	0.98807
3077.32	0.99147	0.9843	0.98807
3083.2	0.99147	0.98655	0.99045
3089.08	0.9936	0.9843	0.98568
3094.97	0.99147	0.98655	0.98329
3100.85	0.9936	0.98206	0.98807
3106.74	0.99147	0.98655	0.98568
3112.62	0.99574	0.98655	0.99045
3118.51	0.9936	0.98879	0.98329
3124.39	0.9936	0.99103	1
3130.27	0.99574	0.98655	0.98568
3136.16	0.9936	0.98206	0.98568
3142.04	0.99574	0.98879	0.98807
3147.93	0.99574	0.97982	0.98091
3153.82	0.99574	0.99103	0.98807
3159.7	0.99787	0.97982	0.99523
3165.58	0.99574	0.9843	0.98091
3171.47	0.99574	0.98655	0.98807
3177.35	0.9936	0.98206	0.99045
3183.24	0.99574	0.98655	0.99523
3189.13	0.9936	0.99327	0.99045
3195.02	0.99574	0.99103	0.98807
3200.9	0.99574	0.9843	0.99284
3206.79	0.99787	0.98879	0.98091
3212.68	1	0.98655	0.98807
3218.56	0.99574	0.99103	0.98568
3224.45	0.99787	0.9843	0.98091
3230.33	0.99787	0.98655	0.99284
3236.22	0.99787	0.98206	0.98568
3242.1	0.99574	0.9843	0.98329
3247.98	0.99787	0.98879	0.99045
3253.87	0.9936	0.99103	0.98807
3259.76	0.99574	0.99103	0.99284
3265.64	0.99574	0.98879	0.98807
3271.52	0.99787	0.9843	0.99045
3277.41	0.99787	0.99552	0.99761
3283.29	1	0.99327	0.97852
3289.17	0.99787	0.98879	0.98329
3295.06	0.99787	0.98879	0.98807
3300.94	1	0.98879	0.98807
3306.83	0.99787	0.99103	0.98807
3312.71	1	0.99776	0.99045
3318.6	1	0.9843	0.99045
3324.48	0.99787	0.98655	0.99045
3330.36	1	0.99552	0.99523
3336.24	0.99787	1	0.99045
3342.12		0.99552	0.99523
3348.01		0.99552	0.98807
3353.89		0.99103	0.98091
3359.77		0.98879	0.98568
3365.66		0.98879	0.98329
3371.54		0.99552	0.98807
3377.43		0.99552	0.98568
3383.31		0.99327	0.98807
3389.19		0.98655
3395.08		0.99327
3400.96		0.99327
3406.84		0.99776
3412.73		0.98655
3418.61		1.00224
3424.49		0.99776
3430.38		1
3436.27		0.98879
3442.16		0.99327
3448.04		0.99552
3453.92		0.99103
3459.81		0.99776
3465.69		1
3471.58
3477.46
3483.34
3489.22
3495.11
3500.99
3506.88
3512.76
3518.64
3524.53
3530.41
3536.3
3542.18
3548.06
3553.94
3559.82
3565.71
3571.59
3577.47
3583.35
3589.24
3595.12
3601
3606.89
3612.77
3618.66
3624.55
3630.44
3636.32
3642.22
3648.1
3653.98
3659.87
3665.75
3671.64
3677.52
3683.41
3689.29
3695.17
3701.05
3706.94
3712.82
3718.71
3724.59
3730.48
3736.36
3742.25
3748.13
3754.02
3759.9
3765.79
3771.67
3777.55
3783.44
3789.32
3795.2
3801.09
3806.97
3812.85
3818.74
3824.62
3830.51
3836.39
3842.27
3848.15
--
--
--
--
--
--
--
--
--
--
--
--
--
--
--
--
--
--
--
--
--
--
--
--
--
--
--
--
--
--
--
--
--
--
--
--
--
--
--
--
--
--
--
--
--
--
--
--
--
--
--
--
--
--
--
--
--
--
--
--
--
--
--
--
--
--
--
--
--
--
--
--
--
--
--
--
--
--
--
--
--
--
--
--
--
--
--
--
--
--
--
--
--
--
--
--
--
--
--
--
--
--
--
--
--
--
--
--
--
--
--
--
--
--
--
--
--
--
--
--
--
--
--
--
--
--
--
--
--
--
--
--
--
--
--
--
--
--
--
--
--
--
--
--
--
--
--
--
--
--
--
--
--
--
--
--
--
--
--
--
--
--
--
--
--
--
--
--
--
--
--
--
--
--
--
--
--
--
--
--
--
--
--
--
--
--
--
--
--
--
--
--
--
--
--
--
--
--
--
--
--
--
--
--
--
--
--
--
--
--
--
--
--
--
--
--
--
--
--
--
--
--
--
--
--
--
--
--
--
--
--
--
--
--
--
--
--
--
--
--
--
--
--
--
--
--
--
--
--
--
--
--
--
--
--
--
--
--
--
--
--
--
--
--
--
--
--
--
--
--
--
--
--
--
--
--
--
--
--
--
--
--
--
--
--
--
--
--
--
--
--
--
--
--
--
--
--
--
--
--
--
--
--
--
--
--
--
--
--
--
--
--
--
--
--
--
--
--
--
--
--
--
--
--
--
--
--
--
--
--
--
--
--
--
--
--
--
--
--
--
--
--
--
--
--
--
--
--
--
--
--
--
--
--
--
--
--
--
--
--
--
--
--
--
--
--
--
--
--
--
--
--
--
--
--
--
--
--
--
--
--
--
--
--
--
--
--
--
--
--
--
--
--
--
--
--
--
--
--
--
--
--
--
--
--
--
--
--
--
--
--
--
--
--
--
--
--
--
--
--
--
--
--
--
--
--
--
--
--
--
--
--
--
--
--
--
--
--
--
--
--
--
--
--
--
--
--
--
--
--
--
--
--
--
--
--
--
--
--
--
--
--
--
--
--
--
--
--
--
--
--
--
--
--
--
--
--
--
--
--
--
--
--
--
--
--
--
--
--
--
--
--
--
--
--
--
--
--
--
--
--
--
--
--
--
--
--
--
--
--
--
--
--
--
--
--
--
--
--
--
--
--
--
--
--
--
--
--
--
--
--
--
--
--
--
--
--
--
--
--
--
--
--
--
--
--
--
--
--
--
--
--
--
--
--
--
--
--
--
--
--
--
--
--
--
--
--
--
--
--
--
--
--
--
--
--
--
--
--
--
--
--
--
--
--
--
--
--
--
--
--
--
--
--
--
--
--
--
--
--
--
--
--
--
--
--
--
--
--
--
--
--
--
--
--
--
--
--
--
--
--
--
--
--
--
--
--
--
--
--
--
--
--
--
--
--
--
--
--
--
--
--
--
--
--
--
--
--
--
--
--
--
--
--
--
--
--
--
--
--
--
--
--
--
--
--
--
--
--
--
--
--
--
--
--
--
--
--
--
--
--
--
--
--
--
--
--
--
--
--
--
--
--
--
--
--
--
--
--
--
--
--
--
--
--
--
--
--
--
--
--
--
--
--
--
--
--
--
--
--
--
--
--
--
--
--
--
--
--
--
--
--
--
--
--
--
--
--
--
--
--
--
--
--
--
--
--
--
--
--
--
--
--
--
--
--
--
--
--
--
--
--
--
--
--
--
--
--
--
--
--
--
--
--
--
--
--
--
--
--
--
--
--
--
--
--
--
--
--
--
--
--
--
--
--
--
--
--
--
--
--
--
--
--
--
--
--
--
--
--
--
--
--
--
--
--
--
--
--
--
--
--
--
--
--
--
--
--
--
--
--
--
--
--
--
--
--
--
--
--
--
--
--
--
--
--
--
--
--
--
--
--
--
--
--
--
--
--
--
--
--
--
--
--
--
--
--
--
--
--
--
--
--
--
--
--
--
--
--
--
--
--
--
--
--
--
--
--
--
--
--
--
--
--
--
--
--
--
--
--
--
--
--
--
--
--
--
--
--
--
--
--
--
--
--
--
--
--
--
--
--
--
--
--
--
--
--
--
--
--
--
--
--
--
--
--
--
--
--
--
--
--
--
--
--
--
--
--
--
--
--
--
--
--
--
--
--
--
--
--
--
--
--
--
--
--
--
--
--
--
--
--
--
--
--
--
--
--
--
--
--
--
--
--
--
--
--
--
--
--
--
--
--
--
--
--
--
--
--
--
--
--
--
--
--
--
--
--
--
--
--
--
--
--
--
--
--
--
--
--
--
--
--
--
--
--
--
--
--
--
--
--
--
--
--
--
--
--
--
--
--
--
--
--
--
--
--
--
--
--
--
--
--
--
--
--
--
--
--
--
--
--
--
--
--
--
--
--
--
--
--
--
--
--
--
--
--
--
--
--
--
--
--
--
--
--
--
--
--
--
--
--
--
--
--
--
--
--
--
--
--
--
--
--
--
--
--
--
--
--
--
--
--
--
--
--
--
--
--
--
--
--
--
--
--
--
--
--
--
--
--
--
--
--
--
--
--
--
--
--
--
--
--
--
--
--
--
--
--
--
--
--
--
--
--
--
--
--
--
--
--
--
--
--
--
--
--
--
--
--
--
--
--
--
--
--
--
--
--
--
--
--
--
--
--
--
--
--
--
--
--
--
--
--
--
--
--
--
--
--
--
--
--
--
--
--
--
--
--
--
--
--
--
--
--
--
--
--
--
--
--
--
--
--
--
--
--
--
--
--
--
--
--
--
--
--
--
--
--
--
--
--
--
--
--
--
--
--
--
--
--
--
--
--
--
--
--
--
--
--
--
--
--
--
--
--
--
--
--
--
--
--
--
--
--
--
--
--
--
--
--
--
--
--
--
--
--
--
--
--
--
--
--
--
--
--
--
--
--
--
--
--
--
--
--
--
--
--
--
--
--
--
--
--
--
--
--
--
--
--
--
--
--
--
--
--
--
--
--
--
--
--
--
--
--
--
--
--
--
--
--
--
--
[truncated: 4,326 more rows]

## Sheet: Figure 4d
Figure 4d. The COHP analysis of Co-N bond during NO adsorption on Co/Co3O4/CoB and Co/Co3O4. e, Gibbs free energy for H2O dissociation on Co/Co3O4/CoB and Co/Co3O4.
Co/Co3O4/CoB-NO-Energy (eV)	COHP (arb. units)	Co/Co3O4-NO-Energy (eV)	COHP (arb. units)
-10.0334	0	-10.0334	0
-9.98328	0	-9.98328	0
-9.93311	0	-9.93311	0
-9.88294	0	-9.88294	0
-9.83278	0	-9.83278	0
-9.78261	0	-9.78261	0
-9.73244	0	-9.73244	0
-9.68227	0	-9.68227	0
-9.63211	0	-9.63211	0
-9.58194	0	-9.58194	0
-9.53177	0	-9.53177	0
-9.48161	0	-9.48161	0
-9.43144	0	-9.43144	1e-05
-9.38127	0	-9.38127	0
-9.3311	-1e-05	-9.3311	0
-9.28094	-6e-05	-9.28094	0
-9.23077	-0.00028	-9.23077	0
-9.1806	-0.00123	-9.1806	0
-9.13043	-0.00464	-9.13043	-2e-05
-9.08027	-0.01556	-9.08027	-4e-05
-9.0301	-0.04619	-9.0301	-6e-05
-8.97993	-0.12137	-8.97993	-0.00015
-8.92977	-0.28242	-8.92977	-0.00049
-8.8796	-0.58209	-8.8796	-0.00184
-8.82943	-1.06271	-8.82943	-0.00668
-8.77926	-1.71885	-8.77926	-0.02192
-8.7291	-2.46324	-8.7291	-0.06403
-8.67893	-3.12802	-8.67893	-0.16582
-8.62876	-3.52036	-8.62876	-0.38009
-8.5786	-3.51202	-8.5786	-0.77088
-8.52843	-3.10732	-8.52843	-1.38323
-8.47826	-2.44096	-8.47826	-2.19587
-8.42809	-1.70725	-8.42809	-3.08409
-8.37793	-1.07094	-8.37793	-3.83237
-8.32776	-0.61474	-8.32776	-4.21341
-8.27759	-0.34193	-8.27759	-4.09857
-8.22742	-0.21334	-8.22742	-3.52752
-8.17726	-0.186	-8.17726	-2.68627
-8.12709	-0.23442	-8.12709	-1.81017
-8.07692	-0.3525	-8.07692	-1.08008
-8.02676	-0.54354	-8.02676	-0.57301
-7.97659	-0.80588	-7.97659	-0.27751
-7.92642	-1.12037	-7.92642	-0.14202
-7.87625	-1.44539	-7.87625	-0.11816
-7.82609	-1.72219	-7.82609	-0.18055
-7.77592	-1.89007	-7.77592	-0.324
-7.72575	-1.90574	-7.72575	-0.54785
-7.67559	-1.75959	-7.67559	-0.83904
-7.62542	-1.48098	-7.62542	-1.16449
-7.57525	-1.12892	-7.57525	-1.47745
-7.52508	-0.77105	-7.52508	-1.73225
-7.47492	-0.46089	-7.47492	-1.89522
-7.42475	-0.22446	-7.42475	-1.94531
-7.37458	-0.06146	-7.37458	-1.87108
-7.32441	0.04358	-7.32441	-1.67417
-7.27425	0.10895	-7.27425	-1.37841
-7.22408	0.14861	-7.22408	-1.03229
-7.17391	0.17127	-7.17391	-0.69548
-7.12375	0.18219	-7.12375	-0.41671
-7.07358	0.18498	-7.07358	-0.21798
-7.02341	0.18216	-7.02341	-0.09457
-6.97324	0.17537	-6.97324	-0.02644
-6.92308	0.16577	-6.92308	0.00856
-6.87291	0.1546	-6.87291	0.02706
-6.82274	0.14336	-6.82274	0.03851
-6.77258	0.13337	-6.77258	0.04718
-6.72241	0.12528	-6.72241	0.05467
-6.67224	0.11881	-6.67224	0.06182
-6.62207	0.11307	-6.62207	0.06967
-6.57191	0.1071	-6.57191	0.07952
-6.52174	0.10045	-6.52174	0.0926
-6.47157	0.09325	-6.47157	0.10928
-6.4214	0.08609	-6.4214	0.12845
-6.37124	0.07962	-6.37124	0.14736
-6.32107	0.07422	-6.32107	0.16257
-6.2709	0.06988	-6.2709	0.17147
-6.22074	0.06638	-6.22074	0.17349
-6.17057	0.06343	-6.17057	0.16997
-6.1204	0.06077	-6.1204	0.16285
-6.07023	0.05811	-6.07023	0.15353
-6.02007	0.05518	-6.02007	0.14251
-5.9699	0.05178	-5.9699	0.13021
-5.91973	0.04796	-5.91973	0.11771
-5.86957	0.04401	-5.86957	0.10706
-5.8194	0.04038	-5.8194	0.10079
-5.76923	0.0375	-5.76923	0.1013
-5.71906	0.03568	-5.71906	0.11036
-5.6689	0.03489	-5.6689	0.1289
-5.61873	0.03479	-5.61873	0.1568
-5.56856	0.03475	-5.56856	0.19205
-5.51839	0.03415	-5.51839	0.2301
-5.46823	0.03265	-5.46823	0.26385
-5.41806	0.0303	-5.41806	0.28548
-5.36789	0.02748	-5.36789	0.28978
-5.31773	0.02466	-5.31773	0.27723
-5.26756	0.02213	-5.26756	0.25443
-5.21739	0.01992	-5.21739	0.23106
-5.16722	0.01792	-5.16722	0.21496
-5.11706	0.016	-5.11706	0.20833
-5.06689	0.0141	-5.06689	0.20716
-5.01672	0.01227	-5.01672	0.20414
-4.96656	0.01061	-4.96656	0.19311
-4.91639	0.00918	-4.91639	0.17239
-4.86622	0.00801	-4.86622	0.14503
-4.81605	0.00704	-4.81605	0.11657
-4.76589	0.00612	-4.76589	0.09194
-4.71572	0.00515	-4.71572	0.07358
-4.66555	0.00411	-4.66555	0.06143
-4.61538	0.0031	-4.61538	0.05391
-4.56522	0.00226	-4.56522	0.04912
-4.51505	0.00163	-4.51505	0.04546
-4.46488	0.00121	-4.46488	0.04195
-4.41472	0.00096	-4.41472	0.03819
-4.36455	0.00091	-4.36455	0.0344
-4.31438	0.00115	-4.31438	0.03107
-4.26421	0.00171	-4.26421	0.02884
-4.21405	0.00246	-4.21405	0.02822
-4.16388	0.00308	-4.16388	0.02965
-4.11371	0.00321	-4.11371	0.03342
-4.06355	0.00261	-4.06355	0.03948
-4.01338	0.00125	-4.01338	0.04721
-3.96321	-0.00062	-3.96321	0.0553
-3.91304	-0.00258	-3.91304	0.06194
-3.86288	-0.00426	-3.86288	0.06537
-3.81271	-0.00547	-3.81271	0.06463
-3.76254	-0.00633	-3.76254	0.05984
-3.71237	-0.00721	-3.71237	0.05225
-3.66221	-0.00848	-3.66221	0.04372
-3.61204	-0.01039	-3.61204	0.03606
-3.56187	-0.01301	-3.56187	0.03042
-3.51171	-0.01626	-3.51171	0.02711
-3.46154	-0.02	-3.46154	0.02561
-3.41137	-0.02418	-3.41137	0.02504
-3.3612	-0.02903	-3.3612	0.0246
-3.31104	-0.03529	-3.31104	0.02374
-3.26087	-0.04438	-3.26087	0.02208
-3.2107	-0.05825	-3.2107	0.01911
-3.16054	-0.07888	-3.16054	0.01397
-3.11037	-0.10777	-3.11037	0.00561
-3.0602	-0.14572	-3.0602	-0.00674
-3.01003	-0.19332	-3.01003	-0.02319
-2.95987	-0.25178	-2.95987	-0.04324
-2.9097	-0.3241	-2.9097	-0.06643
-2.85953	-0.41582	-2.85953	-0.09306
-2.80936	-0.53502	-2.80936	-0.12443
-2.7592	-0.69004	-2.7592	-0.16211
-2.70903	-0.88404	-2.70903	-0.20671
-2.65886	-1.10762	-2.65886	-0.25739
-2.6087	-1.33442	-2.6087	-0.31273
-2.55853	-1.52523	-2.55853	-0.37254
-2.50836	-1.64168	-2.50836	-0.43852
-2.45819	-1.66293	-2.45819	-0.51204
-2.40803	-1.59484	-2.40803	-0.59048
-2.35786	-1.46502	-2.35786	-0.66561
-2.30769	-1.30775	-2.30769	-0.72678
-2.25753	-1.14912	-2.25753	-0.76736
-2.20736	-1.00113	-2.20736	-0.78917
-2.15719	-0.8653	-2.15719	-0.80058
-2.10702	-0.73981	-2.10702	-0.8102
-2.05686	-0.624	-2.05686	-0.82146
-2.00669	-0.51816	-2.00669	-0.83277
-1.95652	-0.4211	-1.95652	-0.84211
-1.90635	-0.32878	-1.90635	-0.85087
-1.85619	-0.23589	-1.85619	-0.86337
-1.80602	-0.13956	-1.80602	-0.88281
-1.75585	-0.04239	-1.75585	-0.90792
-1.70569	0.04751	-1.70569	-0.93256
-1.65552	0.12005	-1.65552	-0.94804
-1.60535	0.16844	-1.60535	-0.94507
-1.55518	0.19259	-1.55518	-0.9149
-1.50502	0.19898	-1.50502	-0.85059
-1.45485	0.19692	-1.45485	-0.74994
-1.40468	0.19413	-1.40468	-0.6183
-1.35452	0.19409	-1.35452	-0.46852
-1.30435	0.19636	-1.30435	-0.31705
-1.25418	0.19899	-1.25418	-0.17825
-1.20401	0.20093	-1.20401	-0.06055
-1.15385	0.20296	-1.15385	0.03388
-1.10368	0.20704	-1.10368	0.10713
-1.05351	0.21511	-1.05351	0.16287
-1.00334	0.22815	-1.00334	0.20442
-0.95318	0.24609	-0.95318	0.23361
-0.90301	0.26786	-0.90301	0.25078
-0.85284	0.29149	-0.85284	0.25565
-0.80268	0.31425	-0.80268	0.24891
-0.75251	0.33341	-0.75251	0.23336
-0.70234	0.34767	-0.70234	0.21375
-0.65217	0.35831	-0.65217	0.19534
-0.60201	0.36904	-0.60201	0.18198
-0.55184	0.38402	-0.55184	0.1752
-0.50167	0.40483	-0.50167	0.17446
-0.45151	0.4288	-0.45151	0.17818
-0.40134	0.44977	-0.40134	0.18479
-0.35117	0.46122	-0.35117	0.19325
-0.301	0.45966	-0.301	0.20305
-0.25084	0.4463	-0.25084	0.21409
-0.20067	0.42628	-0.20067	0.22642
-0.1505	0.40659	-0.1505	0.24027
-0.10033	0.3938	-0.10033	0.25598
-0.05017	0.39275	-0.05017	0.27377
0	0.40599	0	0.29335
0.05017	0.43366	0.05017	0.31367
0.10033	0.4732	0.10033	0.33291
0.1505	0.519	0.1505	0.34876
0.20067	0.56236	0.20067	0.35892
0.25084	0.5931	0.25084	0.36164
0.301	0.60285	0.301	0.35652
0.35117	0.58887	0.35117	0.34513
0.40134	0.55562	0.40134	0.33098
0.45151	0.51293	0.45151	0.31872
0.50167	0.47186	0.50167	0.31249
0.55184	0.44136	0.55184	0.3144
0.60201	0.42769	0.60201	0.32345
0.65217	0.43603	0.65217	0.33614
0.70234	0.47254	0.70234	0.34878
0.75251	0.54531	0.75251	0.36108
0.80268	0.66425	0.80268	0.37944
0.85284	0.83962	0.85284	0.41873
0.90301	1.07935	0.90301	0.50127
0.95318	1.38477	0.95318	0.65295
1.00334	1.74604	1.00334	0.89598
1.05351	2.14011	1.05351	1.23926
1.10368	2.53347	1.10368	1.66848
1.15385	2.88889	1.15385	2.14154
1.20401	3.17207	1.20401	2.59418
1.25418	3.35404	1.25418	2.95668
1.30435	3.41109	1.30435	3.17481
1.35452	3.32736	1.35452	3.22438
1.40468	3.10285	1.40468	3.1134
1.45485	2.76131	1.45485	2.87423
1.50502	2.34887	1.50502	2.55355
1.55518	1.92036	1.55518	2.20345
1.60535	1.52107	1.60535	1.87263
1.65552	1.17596	1.65552	1.59656
1.70569	0.89104	1.70569	1.38942
1.75585	0.66248	1.75585	1.24327
1.80602	0.48478	1.80602	1.13503
1.85619	0.35345	1.85619	1.03822
1.90635	0.26375	1.90635	0.93348
1.95652	0.20899	1.95652	0.81413
2.00669	0.18054	2.00669	0.68568
2.05686	0.16924	2.05686	0.56091
2.10702	0.16682	2.10702	0.45394
2.15719	0.16715	2.15719	0.37601
2.20736	0.16688	2.20736	0.33476
2.25753	0.16592	2.25753	0.33577
2.30769	0.1671	2.30769	0.38385
2.35786	0.17474	2.35786	0.48138
2.40803	0.19247	2.40803	0.62311
2.45819	0.2213	2.45819	0.78991
2.50836	0.25872	2.50836	0.94706
2.55853	0.29923	2.55853	1.05194
2.6087	0.33592	2.6087	1.07077
2.65886	0.36203	2.65886	0.99589
2.70903	0.37249	2.70903	0.85224
2.7592	0.36475	2.7592	0.68792
2.80936	0.33968	2.80936	0.55456
2.85953	0.30239	2.85953	0.48904
2.9097	0.26248	2.9097	0.50447
2.95987	0.23265	2.95987	0.59037
3.01003	0.22474	3.01003	0.71789
3.0602	0.24444	3.0602	0.84755
3.11037	0.28735	3.11037	0.94017
3.16054	0.33974	3.16054	0.96957
3.2107	0.38449	3.2107	0.93189
3.26087	0.40894	3.26087	0.84517
3.31104	0.40968	3.31104	0.73829
3.3612	0.39205	3.3612	0.63624
3.41137	0.3663	3.41137	0.55081
3.46154	0.34406	3.46154	0.48106
3.51171	0.33643	3.51171	0.42046
3.56187	0.35219	3.56187	0.36378
3.61204	0.39437	3.61204	0.31009
3.66221	0.4567	3.66221	0.26178
3.71237	0.52282	3.71237	0.22211
3.76254	0.57101	3.76254	0.19319
3.81271	0.58334	3.81271	0.17519
3.86288	0.55458	3.86288	0.16649
3.91304	0.49564	3.91304	0.16434
3.96321	0.42897	3.96321	0.16577
4.01338	0.37839	4.01338	0.16838
4.06355	0.35932	4.06355	0.17098
4.11371	0.37402	4.11371	0.1737
4.16388	0.41316	4.16388	0.1778
4.21405	0.46166	4.21405	0.18512
4.26421	0.50544	4.26421	0.19725
4.31438	0.53665	4.31438	0.21456
4.36455	0.55562	4.36455	0.23591
4.41472	0.5687	4.41472	0.25897
4.46488	0.58327	4.46488	0.28149
4.51505	0.60266	4.51505	0.30278
4.56522	0.62476	4.56522	0.32419
4.61538	0.64517	4.61538	0.34833
4.66555	0.66222	4.66555	0.37744
4.71572	0.67932	4.71572	0.41213
4.76589	0.70253	4.76589	0.45143
4.81605	0.73486	4.81605	0.4937
4.86622	0.77196	4.86622	0.53707
4.91639	0.80271	4.91639	0.57907
4.96656	0.81512	4.96656	0.61599
5.01672	0.80359	5.01672	0.64397
5	0	5	0
		--	--
		--	--
		--	--
		--	--
		--	--
		--	--
		--	--
		--	--
		--	--
		--	--
		--	--
		--	--
		--	--
		--	--
		--	--
		--	--
		--	--
		--	--
		--	--
		--	--
		--	--
		--	--
		--	--
		--	--
		--	--
		--	--
		--	--
		--	--
		--	--
		--	--
		--	--
		--	--
		--	--
		--	--
		--	--
		--	--
		--	--
		--	--
		--	--
		--	--
		--	--
		--	--
		--	--
		--	--
		--	--
		--	--
		--	--
		--	--
		--	--
		--	--
		--	--
		--	--
		--	--
		--	--
		--	--
		--	--
		--	--
		--	--
		--	--
		--	--
		--	--
		--	--
		--	--
		--	--
		--	--
		--	--
		--	--
		--	--
		--	--
		--	--
		--	--
		--	--
		--	--
		--	--
		--	--
		--	--
		--	--
		--	--
		--	--
		--	--
		--	--
		--	--
		--	--
		--	--
		--	--
		--	--
		--	--
		--	--
		--	--
		--	--
		--	--
		--	--
		--	--
		--	--
		--	--
		--	--
		--	--
		--	--
		--	--
		--	--
		--	--
		--	--
		--	--
		--	--
		--	--
		--	--
		--	--
		--	--
		--	--
		--	--
		--	--
		--	--
		--	--
		--	--
		--	--
		--	--
		--	--
		--	--
		--	--
		--	--
		--	--
		--	--
		--	--
		--	--
		--	--
		--	--
		--	--
		--	--
		--	--
		--	--
		--	--
		--	--
		--	--
		--	--
		--	--
		--	--
		--	--
		--	--
		--	--
		--	--
		--	--
		--	--
		--	--
		--	--
		--	--
		--	--
		--	--
		--	--
		--	--
		--	--
		--	--
		--	--
		--	--
		--	--
		--	--
		--	--
		--	--
		--	--
		--	--
		--	--
		--	--
		--	--
		--	--
		--	--
		--	--
		--	--
		--	--
		--	--
		--	--
		--	--
		--	--
		--	--
		--	--
		--	--
		--	--
		--	--
		--	--
		--	--
		--	--
		--	--
		--	--
		--	--
		--	--
		--	--
		--	--
		--	--
		--	--
		--	--
		--	--
		--	--
		--	--
		--	--
		--	--
		--	--
		--	--
		--	--
		--	--
		--	--
		--	--
		--	--
		--	--
		--	--
		--	--
		--	--
		--	--
		--	--
		--	--
		--	--
		--	--
		--	--
		--	--
		--	--
		--	--
		--	--
		--	--
		--	--
		--	--
		--	--
		--	--
		--	--
		--	--
		--	--
		--	--
		--	--
		--	--
		--	--
		--	--
		--	--
		--	--
		--	--
		--	--
		--	--
		--	--
		--	--
		--	--
		--	--
		--	--
		--	--
		--	--
		--	--
		--	--
		--	--
		--	--
		--	--
		--	--
		--	--
		--	--
		--	--
		--	--
		--	--
		--	--
		--	--
		--	--
		--	--
		--	--
		--	--

## Sheet: Figure 4e
Figure 4e. Gibbs free energy for H2O dissociation on Co/Co3O4/CoB and Co/Co3O4.
Reaction path	Co/Co3O4/CoB-Gibbs free energy (eV)	Co/Co3O4-Gibbs free energy (eV)
H2O	0	0
H2O	0	0
H2O*	-0.63	-0.49
H2O*	-0.63	-0.49
TS	-0.18	0.26
TS	-0.18	0.26
HO*+H*	-0.75	-0.26
HO*+H*	-0.75	-0.26

## Sheet: Figure 4f
Figure 4f. EPR spectra recorded over Co/Co3O4/CoB, Co/Co3O4 and Co3O4 upon electrolysis in the absence of NO.
Magnetic field (G)	Intensity (arb. units)-H-Co/Co3O4/CoB	Magnetic field (G)	Intensity (arb. units)-H-Co/Co3O4			Magnetic field (G)	Intensity (arb. units)-Co3O4		Co/Co3O4-fit Field (G)	Intensity (arb. units)		Co/Co3O4/CoB-fitField (G)	Intensity (arb. units)
3215	-10.839	3215	10.589			3240	32.648		3220	0		3220	0
3215.04	-11.681	3215.04	12.224			3240.02	29.734		3220.07	0		3220.07	0
3215.07	-10.643	3215.07	13.001			3240.05	25.956		3220.14	0		3220.14	0
3215.11	-10.167	3215.11	14.24			3240.07	22.791		3220.21	0		3220.21	0
3215.15	-7.16	3215.15	15.757			3240.1	20.844		3220.27	0		3220.27	0
3215.18	-2.849	3215.18	17.5			3240.12	18.356		3220.34	0		3220.34	0
3215.22	1.645	3215.22	19.651			3240.15	15.118		3220.41	0		3220.41	0
3215.26	5.938	3215.26	21.744			3240.17	11.861		3220.48	0		3220.48	0
3215.29	10.264	3215.29	24.123			3240.2	8.904		3220.55	0		3220.55	0
3215.33	14.544	3215.33	26.907			3240.22	6.187		3220.62	0		3220.62	0
3215.37	18.867	3215.37	29.683			3240.24	3.723		3220.68	0		3220.68	0
3215.4	22.803	3215.4	32.323			3240.27	1.024		3220.75	0		3220.75	0
3215.44	26.97	3215.44	34.897			3240.29	-1.81		3220.82	0		3220.82	0
3215.48	31.054	3215.48	37.149			3240.32	-4.393		3220.89	0		3220.89	0
3215.51	35.03	3215.51	39.893			3240.34	-6.904		3220.96	0		3220.96	0
3215.55	38.931	3215.55	42.306			3240.37	-9.384		3221.03	0		3221.03	0
3215.59	42.813	3215.59	44.491			3240.39	-11.763		3221.09	0		3221.09	0
3215.62	46.512	3215.62	46.988			3240.42	-14.225		3221.16	0		3221.16	0
3215.66	49.691	3215.66	49.136			3240.44	-16.728		3221.23	0		3221.23	0
3215.7	52.345	3215.7	51.38			3240.46	-19.141		3221.3	0		3221.3	0
3215.73	54.524	3215.73	53.567			3240.49	-21.25		3221.37	0		3221.37	0
3215.77	56.175	3215.77	55.636			3240.51	-23.007		3221.44	0		3221.44	0
3215.81	57.435	3215.81	57.564			3240.54	-24.455		3221.5	0		3221.5	0
3215.84	58.423	3215.84	59.236			3240.56	-25.385		3221.57	0		3221.57	0
3215.88	59.046	3215.88	61.143			3240.59	-26.167		3221.64	0		3221.64	0
3215.92	59.332	3215.92	62.691			3240.61	-26.681		3221.71	0		3221.71	0
3215.95	59.356	3215.95	64.324			3240.63	-27.011		3221.78	0		3221.78	0
3215.99	59.226	3215.99	65.654			3240.66	-27.156		3221.85	0		3221.85	0
3216.03	58.935	3216.03	66.742			3240.68	-27.161		3221.91	0		3221.91	0
3216.06	58.45	3216.06	67.742			3240.71	-26.986		3221.98	0		3221.98	0
3216.1	57.774	3216.1	68.443			3240.73	-26.814		3222.05	0		3222.05	0
3216.14	56.699	3216.14	69.11			3240.76	-26.365		3222.12	0		3222.12	0
3216.17	55.414	3216.17	69.623			3240.78	-25.548		3222.19	0		3222.19	0
3216.21	54.107	3216.21	69.907			3240.81	-24.502		3222.26	0		3222.26	0
3216.25	52.948	3216.25	70.199			3240.83	-23.402		3222.33	0		3222.33	0
3216.28	52.098	3216.28	70.49			3240.85	-22.052		3222.39	0		3222.39	0
3216.32	51.366	3216.32	70.735			3240.88	-20.485		3222.46	0		3222.46	0
3216.36	50.69	3216.36	70.983			3240.9	-18.606		3222.53	0		3222.53	0
3216.39	50.079	3216.39	71.107			3240.93	-16.448		3222.6	0		3222.6	0
3216.43	49.748	3216.43	71.189			3240.95	-14.155		3222.67	0		3222.67	0
3216.47	49.609	3216.47	71.255			3240.98	-11.875		3222.74	0		3222.74	0
3216.5	49.621	3216.5	71.232			3241	-9.739		3222.8	0		3222.8	0
3216.54	49.734	3216.54	71.038			3241.03	-7.744		3222.87	0		3222.87	0
3216.58	49.711	3216.58	70.852			3241.05	-5.972		3222.94	0		3222.94	0
3216.61	49.718	3216.61	70.747			3241.07	-4.453		3223.01	0		3223.01	0
3216.65	49.694	3216.65	70.528			3241.1	-3.147		3223.08	0		3223.08	0
3216.68	49.459	3216.68	70.194			3241.12	-1.871		3223.15	0		3223.15	0
3216.72	48.721	3216.72	69.84			3241.15	-0.512		3223.21	0		3223.21	0
3216.76	47.848	3216.76	69.279			3241.17	0.964		3223.28	0		3223.28	0
3216.79	46.843	3216.79	68.854			3241.2	2.405		3223.35	0		3223.35	0
3216.83	45.656	3216.83	68.256			3241.22	3.761		3223.42	0		3223.42	0
3216.87	44.336	3216.87	67.662			3241.25	5.069		3223.49	0		3223.49	0
3216.9	43.082	3216.9	66.882			3241.27	6.255		3223.56	0		3223.56	0
3216.94	41.919	3216.94	66.119			3241.29	7.264		3223.62	0		3223.62	0
3216.98	40.738	3216.98	65.203			3241.32	8.141		3223.69	0		3223.69	0
3217.01	39.463	3217.01	64.363			3241.34	9.024		3223.76	0		3223.76	0
3217.05	38.168	3217.05	63.534			3241.37	9.739		3223.83	0		3223.83	0
3217.09	36.949	3217.09	62.546			3241.39	10.354		3223.9	0		3223.9	0
3217.12	35.921	3217.12	61.702			3241.42	10.694		3223.97	0		3223.97	0
3217.16	34.92	3217.16	60.665			3241.44	10.965		3224.04	0		3224.04	0
3217.2	33.921	3217.2	59.648			3241.47	11.154		3224.1	0		3224.1	0
3217.23	33.122	3217.23	58.515			3241.49	11.419		3224.17	0		3224.17	0
3217.27	32.517	3217.27	57.228			3241.51	11.801		3224.24	0		3224.24	0
3217.31	32.293	3217.31	56.17			3241.54	12.356		3224.31	0		3224.31	0
3217.34	32.314	3217.34	54.943			3241.56	13.064		3224.38	0		3224.38	0
3217.38	32.661	3217.38	53.678			3241.59	13.752		3224.45	0		3224.45	0
3217.42	33.255	3217.42	52.259			3241.61	14.27		3224.51	0		3224.51	0
3217.45	34.377	3217.45	50.953			3241.64	14.494		3224.58	0		3224.58	0
3217.49	35.766	3217.49	49.296			3241.66	14.397		3224.65	0		3224.65	0
3217.53	37.247	3217.53	47.975			3241.68	13.886		3224.72	0		3224.72	0
3217.56	38.608	3217.56	46.385			3241.71	13.158		3224.79	0		3224.79	0
3217.6	39.866	3217.6	44.931			3241.73	12.155		3224.86	0		3224.86	0
3217.64	41.062	3217.64	43.358			3241.76	11.005		3224.92	0		3224.92	0
3217.67	42.141	3217.67	42.241			3241.78	9.706		3224.99	0		3224.99	0
3217.71	43.046	3217.71	41.176			3241.81	8.355		3225.06	0		3225.06	0
3217.75	43.843	3217.75	40.072			3241.83	7.148		3225.13	0		3225.13	0
3217.78	44.433	3217.78	39.167			3241.86	6.172		3225.2	0		3225.2	0
3217.82	44.734	3217.82	38.297			3241.88	5.25		3225.27	0		3225.27	0
3217.86	44.897	3217.86	37.695			3241.9	4.444		3225.33	0		3225.33	0
3217.89	44.749	3217.89	36.856			3241.93	3.554		3225.4	0		3225.4	0
3217.93	44.411	3217.93	36.304			3241.95	2.543		3225.47	0		3225.47	0
3217.97	43.9	3217.97	35.853			3241.98	1.568		3225.54	0		3225.54	0
3218	43.26	3218	35.242			3242	0.61		3225.61	0		3225.61	0
3218.04	42.632	3218.04	35.036			3242.03	-0.309		3225.68	0		3225.68	0
3218.08	41.998	3218.08	34.588			3242.05	-1.268		3225.74	0		3225.74	0
3218.11	41.422	3218.11	34.451			3242.08	-2.137		3225.81	0		3225.81	0
3218.15	40.787	3218.15	34.104			3242.1	-2.692		3225.88	0		3225.88	0
3218.19	40.077	3218.19	34.105			3242.12	-2.921		3225.95	0		3225.95	0
3218.22	39.389	3218.22	33.975			3242.15	-2.818		3226.02	0		3226.02	0
3218.26	38.751	3218.26	34.133			3242.17	-2.376		3226.09	0		3226.09	0
3218.3	38.256	3218.3	33.921			3242.2	-1.664		3226.16	0		3226.16	0
3218.33	37.838	3218.33	34.145			3242.22	-0.881		3226.22	0		3226.22	0
3218.37	37.466	3218.37	33.844			3242.25	0.031		3226.29	0		3226.29	0
3218.41	37.234	3218.41	33.985			3242.27	0.948		3226.36	0		3226.36	0
3218.44	37.02	3218.44	33.61			3242.3	1.998		3226.43	0		3226.43	0
3218.48	36.887	3218.48	33.268			3242.32	3.06		3226.5	0		3226.5	0
3218.52	36.662	3218.52	32.728			3242.34	3.857		3226.57	0		3226.57	0
3218.55	36.431	3218.55	32.128			3242.37	4.227		3226.63	0		3226.63	0
3218.59	36.158	3218.59	31.552			3242.39	4.418		3226.7	0		3226.7	0
3218.63	36.047	3218.63	30.836			3242.42	4.39		3226.77	0		3226.77	0
3218.66	36.166	3218.66	30.285			3242.44	4.284		3226.84	0		3226.84	0
3218.7	36.353	3218.7	29.521			3242.47	4.102		3226.91	0		3226.91	0
3218.74	36.42	3218.74	28.665			3242.49	3.78		3226.98	0		3226.98	0
3218.77	36.477	3218.77	27.971			3242.52	3.401		3227.04	0		3227.04	0
3218.81	36.33	3218.81	26.634			3242.54	2.869		3227.11	0		3227.11	0
3218.85	36.074	3218.85	25.735			3242.56	2.749		3227.18	0		3227.18	0
3218.88	35.765	3218.88	24.215			3242.59	2.732		3227.25	0		3227.25	0
3218.92	35.383	3218.92	22.942			3242.61	2.657		3227.32	0		3227.32	0
3218.96	35.01	3218.96	21.588			3242.64	2.427		3227.39	0		3227.39	0
3218.99	34.785	3218.99	20.141			3242.66	2.245		3227.45	0		3227.45	0
3219.03	34.692	3219.03	18.518			3242.69	1.992		3227.52	0		3227.52	0
3219.07	34.687	3219.07	17.525			3242.71	1.879		3227.59	0		3227.59	0
3219.1	34.955	3219.1	16.075			3242.74	2.113		3227.66	0		3227.66	0
3219.14	35.527	3219.14	14.778			3242.76	2.624		3227.73	0		3227.73	0
3219.18	36.152	3219.18	13.59			3242.78	3.28		3227.8	0		3227.8	0
3219.21	36.923	3219.21	12.694			3242.81	3.881		3227.87	0		3227.87	0
3219.25	37.863	3219.25	11.291			3242.83	4.331		3227.93	0		3227.93	0
3219.29	39.025	3219.29	10.234			3242.86	4.67		3228	0		3228	0
3219.32	40.462	3219.32	9.322			3242.88	4.869		3228.07	0		3228.07	0
3219.36	42.061	3219.36	8.184			3242.91	4.874		3228.14	0		3228.14	0
3219.4	43.753	3219.4	7.079			3242.93	4.941		3228.21	0		3228.21	0
3219.43	45.419	3219.43	6.036			3242.95	5.052		3228.28	0		3228.28	0
3219.47	47.126	3219.47	5.603			3242.98	5.244		3228.34	0		3228.34	0
3219.51	48.897	3219.51	4.644			3243	5.53		3228.41	0		3228.41	0
3219.54	50.894	3219.54	4.24			3243.03	6.058		3228.48	0		3228.48	0
3219.58	53.099	3219.58	4.383			3243.05	6.801		3228.55	0		3228.55	0
3219.62	55.269	3219.62	4.101			3243.08	7.219		3228.62	0		3228.62	0
3219.65	57.424	3219.65	4.4			3243.1	7.674		3228.69	0		3228.69	0
3219.69	59.673	3219.69	4.651			3243.13	8.183		3228.75	0		3228.75	0
3219.73	61.788	3219.73	4.531			3243.15	8.754		3228.82	0		3228.82	0
3219.76	63.671	3219.76	5.051			3243.17	9.244		3228.89	0		3228.89	0
3219.8	65.297	3219.8	5.66			3243.2	9.737		3228.96	0		3228.96	0
3219.84	66.717	3219.84	5.627			3243.22	9.92		3229.03	0		3229.03	0
3219.87	67.945	3219.87	6.325			3243.25	9.84		3229.1	0		3229.1	0
3219.91	68.841	3219.91	7.013			3243.27	9.468		3229.16	0		3229.16	0
3219.95	69.343	3219.95	6.974			3243.3	8.836		3229.23	0		3229.23	0
3219.98	69.683	3219.98	7.719			3243.32	8.111		3229.3	0		3229.3	0
3220.02	69.887	3220.02	8.563			3243.35	7.418		3229.37	0		3229.37	0
3220.05	69.79	3220.05	9.081			3243.37	6.861		3229.44	0		3229.44	0
3220.09	69.315	3220.09	9.744			3243.39	6.487		3229.51	0		3229.51	0
3220.13	68.583	3220.13	10.339			3243.42	6.335		3229.57	0		3229.57	0
3220.16	67.677	3220.16	11.128			3243.44	6.374		3229.64	0		3229.64	0
3220.2	66.573	3220.2	11.667			3243.47	6.54		3229.71	0		3229.71	0
3220.24	65.382	3220.24	11.826			3243.49	6.671		3229.78	0		3229.78	0
3220.27	64.027	3220.27	12.504			3243.52	6.634		3229.85	0		3229.85	0
3220.31	62.136	3220.31	12.672			3243.54	6.196		3229.92	0		3229.92	0
3220.35	59.916	3220.35	12.611			3243.57	5.493		3229.99	0		3229.99	0
3220.38	57.511	3220.38	13.108			3243.59	4.69		3230.05	0		3230.05	0
3220.42	55.096	3220.42	12.909			3243.61	3.674		3230.12	0		3230.12	0
3220.46	52.521	3220.46	12.876			3243.64	2.496		3230.19	0		3230.19	0
3220.49	50.137	3220.49	13.405			3243.66	1.183		3230.26	0		3230.26	0
3220.53	47.918	3220.53	13.11			3243.69	-0.074		3230.33	0		3230.33	0
3220.57	45.955	3220.57	13.295			3243.71	-1.162		3230.4	0		3230.4	0
3220.6	44.141	3220.6	13.693			3243.74	-1.88		3230.46	0		3230.46	0
3220.64	42.353	3220.64	13.399			3243.76	-2.14		3230.53	0		3230.53	0
3220.68	40.84	3220.68	13.738			3243.79	-2.077		3230.6	0		3230.6	0
3220.71	39.678	3220.71	14.039			3243.81	-1.757		3230.67	0		3230.67	0
3220.75	38.492	3220.75	14.092			3243.83	-1.189		3230.74	0		3230.74	0
3220.79	37.362	3220.79	14.717			3243.86	-0.454		3230.81	0		3230.81	0
3220.82	36.369	3220.82	14.999			3243.88	0.385		3230.87	0		3230.87	0
3220.86	35.684	3220.86	15.546			3243.91	1.451		3230.94	0		3230.94	0
3220.9	35.01	3220.9	16.2			3243.93	2.608		3231.01	0		3231.01	0
3220.93	34.296	3220.93	16.852			3243.96	3.607		3231.08	0		3231.08	0
3220.97	33.669	3220.97	17.55			3243.98	4.424		3231.15	0		3231.15	0
3221.01	33.135	3221.01	18.583			3244	5.054		3231.22	0		3231.22	0
3221.04	32.83	3221.04	19.144			3244.03	5.571		3231.28	0		3231.28	0
3221.08	32.76	3221.08	20.227			3244.05	6.012		3231.35	0		3231.35	0
3221.12	32.996	3221.12	21.016			3244.08	6.412		3231.42	0		3231.42	0
3221.15	33.398	3221.15	21.844			3244.1	6.742		3231.49	0		3231.49	0
3221.19	34.001	3221.19	22.908			3244.13	7.073		3231.56	0		3231.56	0
3221.23	34.627	3221.23	23.775			3244.15	7.342		3231.63	0		3231.63	0
3221.26	35.287	3221.26	24.457			3244.18	7.6		3231.7	0		3231.7	0
3221.3	35.977	3221.3	25.539			3244.2	7.8		3231.76	0		3231.76	0
3221.34	36.642	3221.34	26.049			3244.22	7.987		3231.83	0		3231.83	0
3221.37	37.453	3221.37	26.8			3244.25	7.932		3231.9	0		3231.9	0
3221.41	38.281	3221.41	27.532			3244.27	7.613		3231.97	0		3231.97	0
3221.45	39.173	3221.45	27.723			3244.3	7.103		3232.04	0		3232.04	0
3221.48	39.981	3221.48	28.159			3244.32	6.525		3232.11	0		3232.11	0
3221.52	40.73	3221.52	28.099			3244.35	5.912		3232.17	0		3232.17	0
3221.56	41.42	3221.56	28.325			3244.37	5.388		3232.24	0		3232.24	0
3221.59	41.958	3221.59	28.164			3244.4	4.998		3232.31	0		3232.31	0
3221.63	42.321	3221.63	27.916			3244.42	4.666		3232.38	0		3232.38	0
3221.67	42.566	3221.67	27.695			3244.44	4.411		3232.45	0		3232.45	0
3221.7	42.782	3221.7	26.894			3244.47	4.297		3232.52	0		3232.52	0
3221.74	42.992	3221.74	26.759			3244.49	4.539		3232.58	0		3232.58	0
3221.78	43.127	3221.78	26.064			3244.52	4.97		3232.65	0		3232.65	0
3221.81	43.157	3221.81	25.885			3244.54	5.584		3232.72	0		3232.72	0
3221.85	43.25	3221.85	25.255			3244.57	6.341		3232.79	0		3232.79	0
3221.89	43.277	3221.89	24.916			3244.59	7.101		3232.86	0		3232.86	0
3221.92	43.325	3221.92	24.64			3244.62	7.977		3232.93	0		3232.93	0
3221.96	43.463	3221.96	24.333			3244.64	9.211		3232.99	0		3232.99	0
3222	43.675	3222	24.186			3244.66	10.781		3233.06	0		3233.06	0
3222.03	43.874	3222.03	24.181			3244.69	12.477		3233.13	0		3233.13	0
3222.07	44.101	3222.07	23.926			3244.71	14.081		3233.2	0		3233.2	0
3222.11	44.241	3222.11	24.066			3244.74	15.57		3233.27	0		3233.27	0
3222.14	44.265	3222.14	24.072			3244.76	16.913		3233.34	0		3233.34	0
3222.18	44.338	3222.18	24.521			3244.79	18.073		3233.4	0		3233.4	0
3222.22	44.311	3222.22	24.798			3244.81	19.225		3233.47	0		3233.47	0
3222.25	44.179	3222.25	25.447			3244.84	20.154		3233.54	0		3233.54	0
3222.29	44.049	3222.29	26.047			3244.86	20.849		3233.61	0		3233.61	0
3222.33	43.98	3222.33	26.702			3244.88	21.24		3233.68	0		3233.68	0
3222.36	44.437	3222.36	27.67			3244.91	21.263		3233.75	0		3233.75	0
3222.4	45.131	3222.4	28.528			3244.93	20.868		3233.82	0		3233.82	0
3222.44	46.121	3222.44	29.694			3244.96	20.289		3233.88	0		3233.88	0
3222.47	47.302	3222.47	30.829			3244.98	19.429		3233.95	0		3233.95	0
3222.51	48.631	3222.51	31.805			3245.01	18.25		3234.02	0		3234.02	0
3222.55	50.02	3222.55	32.831			3245.03	16.834		3234.09	0		3234.09	0
3222.58	51.466	3222.58	33.633			3245.05	15.397		3234.16	0		3234.16	0
3222.62	52.736	3222.62	34.562			3245.08	13.928		3234.23	0		3234.23	0
3222.66	53.93	3222.66	35.338			3245.1	12.511		3234.29	0		3234.29	0
3222.69	54.853	3222.69	35.911			3245.13	10.985		3234.36	0		3234.36	0
3222.73	55.346	3222.73	36.837			3245.15	9.055		3234.43	0		3234.43	0
3222.77	55.766	3222.77	37.171			3245.18	6.938		3234.5	0		3234.5	0
3222.8	55.896	3222.8	37.968			3245.2	4.609		3234.57	0		3234.57	0
3222.84	55.64	3222.84	38.346			3245.23	2.124		3234.64	0		3234.64	0
3222.88	55.171	3222.88	39.04			3245.25	-0.532		3234.7	0		3234.7	0
3222.91	54.488	3222.91	39.122			3245.27	-3.194		3234.77	0		3234.77	0
3222.95	53.677	3222.95	39.601			3245.3	-5.827		3234.84	0		3234.84	0
3222.99	52.724	3222.99	39.636			3245.32	-8.398		3234.91	0		3234.91	0
3223.02	51.667	3223.02	39.776			3245.35	-10.664		3234.98	0		3234.98	0
3223.06	50.641	3223.06	39.529			3245.37	-12.75		3235.05	0		3235.05	0
3223.1	49.424	3223.1	39.521			3245.4	-14.52		3235.11	0		3235.11	0
3223.13	47.815	3223.13	39.199			3245.42	-15.908		3235.18	0		3235.18	0
3223.17	46.054	3223.17	39.187			3245.45	-16.82		3235.25	0		3235.25	0
3223.21	44.262	3223.21	38.875			3245.47	-17.566		3235.32	0		3235.32	0
3223.24	42.437	3223.24	38.908			3245.49	-18.004		3235.39	0		3235.39	0
3223.28	40.596	3223.28	38.557			3245.52	-18.195		3235.46	0		3235.46	0
3223.32	38.812	3223.32	38.852			3245.54	-18.018		3235.53	0		3235.53	0
3223.35	37.083	3223.35	38.625			3245.57	-17.839		3235.59	0		3235.59	0
3223.39	35.448	3223.39	38.779			3245.59	-17.688		3235.66	0		3235.66	0
3223.42	33.857	3223.42	38.647			3245.62	-17.775		3235.73	0		3235.73	0
3223.46	32.526	3223.46	38.815			3245.64	-17.883		3235.8	0		3235.8	0
3223.5	31.119	3223.5	38.631			3245.67	-17.983		3235.87	0		3235.87	0
3223.53	29.739	3223.53	38.835			3245.69	-18.178		3235.94	0		3235.94	0
3223.57	28.437	3223.57	38.699			3245.71	-18.344		3236	0		3236	0
3223.61	27.321	3223.61	38.692			3245.74	-18.399		3236.07	0		3236.07	0
3223.64	26.257	3223.64	38.415			3245.76	-18.294		3236.14	0		3236.14	0
3223.68	25.328	3223.68	38.491			3245.79	-18.083		3236.21	0		3236.21	0
3223.72	24.54	3223.72	38.158			3245.81	-17.753		3236.28	0		3236.28	0
3223.75	24.014	3223.75	38.133			3245.84	-17.405		3236.35	0		3236.35	0
3223.79	23.851	3223.79	37.66			3245.86	-17.066		3236.41	0		3236.41	0
3223.83	24.096	3223.83	37.422			3245.89	-16.802		3236.48	0		3236.48	0
3223.86	24.522	3223.86	36.629			3245.91	-16.611		3236.55	0		3236.55	0
3223.9	25.017	3223.9	36.178			3245.93	-16.591		3236.62	0		3236.62	0
3223.94	25.557	3223.94	35.3			3245.96	-16.881		3236.69	0		3236.69	0
3223.97	26.028	3223.97	34.268			3245.98	-17.155		3236.76	0		3236.76	0
3224.01	26.369	3224.01	33.305			3246.01	-17.359		3236.82	0		3236.82	0
3224.05	26.63	3224.05	32.233			3246.03	-17.36		3236.89	0		3236.89	0
3224.08	26.839	3224.08	30.956			3246.06	-17.078		3236.96	0		3236.96	0
3224.12	26.938	3224.12	30.022			3246.08	-16.534		3237.03	0		3237.03	0
3224.16	26.86	3224.16	28.601			3246.11	-15.631		3237.1	0		3237.1	0
3224.19	26.398	3224.19	27.351			3246.13	-14.433		3237.17	0		3237.17	0
3224.23	25.937	3224.23	26.24			3246.15	-12.988		3237.23	0		3237.23	0
3224.27	25.523	3224.27	24.716			3246.18	-11.276		3237.3	0		3237.3	0
3224.3	24.998	3224.3	23.508			3246.2	-9.448		3237.37	0		3237.37	0
3224.34	24.466	3224.34	22.17			3246.23	-7.741		3237.44	0		3237.44	0
3224.38	24.004	3224.38	20.624			3246.25	-6.05		3237.51	0		3237.51	0
3224.41	23.613	3224.41	19.011			3246.28	-4.434		3237.58	0		3237.58	0
3224.45	23.356	3224.45	17.823			3246.3	-2.754		3237.65	0		3237.65	0
3224.49	22.965	3224.49	16.446			3246.32	-1.158		3237.71	0		3237.71	0
3224.52	22.457	3224.52	15.024			3246.35	0.301		3237.78	0		3237.78	0
3224.56	21.665	3224.56	14.089			3246.37	1.683		3237.85	0		3237.85	0
3224.6	20.498	3224.6	13.025			3246.4	3.031		3237.92	0		3237.92	0
3224.63	19.236	3224.63	11.903			3246.42	4.209		3237.99	0		3237.99	0
3224.67	18.079	3224.67	10.719			3246.45	5.308		3238.06	0		3238.06	0
3224.71	17.179	3224.71	10.253			3246.47	6.504		3238.12	0		3238.12	0
3224.74	16.41	3224.74	9.504			3246.5	7.547		3238.19	0		3238.19	0
3224.78	15.89	3224.78	8.402			3246.52	8.419		3238.26	0		3238.26	0
3224.82	15.643	3224.82	7.974			3246.54	9.076		3238.33	0		3238.33	0
3224.85	15.443	3224.85	7.137			3246.57	9.548		3238.4	0		3238.4	0
3224.89	15.48	3224.89	6.118			3246.59	9.81		3238.47	0		3238.47	0
3224.93	15.986	3224.93	5.44			3246.62	10.058		3238.53	0		3238.53	0
3224.96	16.599	3224.96	4.774			3246.64	10.236		3238.6	0		3238.6	0
3225	17.13	3225	4.182			3246.67	10.375		3238.67	0		3238.67	0
3225.04	17.704	3225.04	3.542			3246.69	10.534		3238.74	0		3238.74	0
3225.07	18.514	3225.07	2.853			3246.72	10.889		3238.81	0		3238.81	0
3225.11	19.473	3225.11	2.749			3246.74	11.363		3238.88	0		3238.88	0
3225.15	20.325	3225.15	2.523			3246.76	11.775		3238.94	0		3238.94	0
3225.18	21.043	3225.18	2.098			3246.79	12.18		3239.01	0		3239.01	0
3225.22	21.579	3225.22	1.797			3246.81	12.555		3239.08	0		3239.08	0
3225.26	21.983	3225.26	1.849			3246.84	13.005		3239.15	0		3239.15	0
3225.29	22.211	3225.29	1.55			3246.86	13.561		3239.22	0		3239.22	0
3225.33	22.302	3225.33	1.298			3246.89	14.178		3239.29	0		3239.29	0
3225.37	22.343	3225.37	1.609			3246.91	14.762		3239.36	0		3239.36	0
3225.4	22.284	3225.4	1.917			3246.94	15.3		3239.42	0		3239.42	0
3225.44	21.997	3225.44	2.162			3246.96	15.676		3239.49	0		3239.49	0
3225.48	21.613	3225.48	2.521			3246.98	15.902		3239.56	0		3239.56	0
3225.51	21.16	3225.51	2.901			3247.01	16.139		3239.63	0		3239.63	0
3225.55	20.454	3225.55	3.298			3247.03	16.054		3239.7	0		3239.7	0
3225.59	19.45	3225.59	3.657			3247.06	15.561		3239.77	0		3239.77	7.99249e-08
3225.62	18.49	3225.62	3.957			3247.08	14.695		3239.83	0		3239.83	3.3451e-07
3225.66	17.321	3225.66	4.533			3247.11	13.568		3239.9	0		3239.9	3.56393e-07
3225.7	16.18	3225.7	5.092			3247.13	12.021		3239.97	0		3239.97	2.33419e-07
3225.73	15.268	3225.73	4.962			3247.16	10.315		3240.04	0		3240.04	3.01388e-07
3225.77	14.755	3225.77	5.051			3247.18	8.351		3240.11	0		3240.11	3.88315e-07
3225.81	14.438	3225.81	5.632			3247.2	6.175		3240.18	0		3240.18	4.99245e-07
3225.84	14.054	3225.84	5.621			3247.23	3.915		3240.24	0		3240.24	6.4049e-07
3225.88	13.642	3225.88	5.451			3247.25	1.835		3240.31	0		3240.31	8.19938e-07
3225.92	13.577	3225.92	6.004			3247.28	0.001		3240.38	0		3240.38	1.04741e-06
3225.95	13.761	3225.95	6.409			3247.3	-1.64		3240.45	0		3240.45	1.33513e-06
3225.99	14.059	3225.99	6.262			3247.33	-3.219		3240.52	0		3240.52	1.69823e-06
3226.03	14.534	3226.03	6.589			3247.35	-4.658		3240.59	2.52665e-07		3240.59	2.15545e-06
3226.06	15.338	3226.06	7.365			3247.37	-6		3240.65	3.87158e-07		3240.65	2.7299e-06
3226.1	16.514	3226.1	7.348			3247.4	-7.281		3240.72	2.51749e-07		3240.72	3.45001e-06
3226.14	17.953	3226.14	7.215			3247.42	-8.271		3240.79	2.68658e-07		3240.79	4.35072e-06
3226.17	19.55	3226.17	7.569			3247.45	-9.027		3240.86	3.46479e-07		3240.86	5.47478e-06
3226.21	21.293	3226.21	7.192			3247.47	-9.355		3240.93	4.45887e-07		3240.93	6.87443e-06
3226.25	23.069	3226.25	7.11			3247.5	-9.512		3241	5.72589e-07		3241	8.61332e-06
3226.28	24.654	3226.28	7.544			3247.52	-9.736		3241.06	7.3372e-07		3241.06	1.07688e-05
3226.32	26.067	3226.32	7.471			3247.55	-9.597		3241.13	9.38182e-07		3241.13	1.34347e-05
3226.36	27.478	3226.36	7.671			3247.57	-9.262		3241.2	1.19705e-06		3241.2	1.67244e-05
3226.39	28.793	3226.39	8.552			3247.59	-8.847		3241.27	1.52407e-06		3241.27	2.07747e-05
3226.43	30.113	3226.43	8.846			3247.62	-8.361		3241.34	1.93627e-06		3241.34	2.57502e-05
3226.47	31.25	3226.47	9.426			3247.64	-7.677		3241.41	2.45468e-06		3241.41	3.18483e-05
3226.5	32.258	3226.5	10.429			3247.67	-7.042		3241.48	3.1052e-06		3241.48	3.93053e-05
3226.54	33.157	3226.54	11.11			3247.69	-6.307		3241.54	3.91969e-06		3241.54	4.84033e-05
3226.58	33.959	3226.58	11.927			3247.72	-5.627		3241.61	4.93716e-06		3241.61	5.9478e-05
3226.61	34.884	3226.61	12.759			3247.74	-5.063		3241.68	6.20538e-06		3241.68	7.29282e-05
3226.65	35.829	3226.65	13.694			3247.77	-4.667		3241.75	7.7826e-06		3241.75	8.92259e-05
3226.68	36.811	3226.68	14.38			3247.79	-4.388		3241.82	9.73967e-06		3241.82	0.000108929
3226.72	37.9	3226.72	14.948			3247.81	-4.067		3241.89	1.21626e-05		3241.89	0.000132693
3226.76	39.08	3226.76	15.913			3247.84	-3.534		3241.95	1.51555e-05		3241.95	0.00016129
3226.79	40.517	3226.79	16.26			3247.86	-3.029		3242.02	1.88443e-05		3242.02	0.000195623
3226.83	42.012	3226.83	16.564			3247.89	-2.567		3242.09	2.33802e-05		3242.09	0.000236747
3226.87	43.522	3226.87	17.495			3247.91	-2.209		3242.16	2.89451e-05		3242.16	0.000285891
3226.9	45.044	3226.9	17.885			3247.94	-1.956		3242.23	3.57573e-05		3242.23	0.000344482
3226.94	46.624	3226.94	18.364			3247.96	-1.719		3242.3	4.4077e-05		3242.3	0.000414173
3226.98	48.157	3226.98	19.062			3247.99	-1.641		3242.36	5.42149e-05		3242.36	0.000496872
3227.01	49.805	3227.01	19.173			3248.01	-1.603		3242.43	6.65398e-05		3242.43	0.000594777
3227.05	51.692	3227.05	19.574			3248.03	-1.404		3242.5	8.14896e-05		3242.5	0.000710412
3227.09	53.801	3227.09	19.818			3248.06	-1.256		3242.57	9.95816e-05		3242.57	0.000846664
3227.12	55.93	3227.12	19.654			3248.08	-0.74		3242.64	0.000121426		3242.64	0.00100683
3227.16	57.987	3227.16	19.503			3248.11	0.052		3242.71	0.000147739		3242.71	0.00119465
3227.2	59.937	3227.2	19.158			3248.13	0.82		3242.77	0.000179364		3242.77	0.00141439
3227.23	61.917	3227.23	18.693			3248.16	1.402		3242.84	0.000217284		3242.84	0.00167084
3227.27	63.547	3227.27	18.394			3248.18	1.929		3242.91	0.000262646		3242.91	0.00196943
3227.31	64.806	3227.31	17.613			3248.21	2.309		3242.98	0.000316785		3242.98	0.00231623
3227.34	65.642	3227.34	16.588			3248.23	2.709		3243.05	0.000381248		3243.05	0.00271807
3227.38	66.16	3227.38	15.95			3248.25	3.191		3243.12	0.000457826		3243.12	0.00318252
3227.42	66.264	3227.42	14.609			3248.28	3.76		3243.19	0.000548579		3243.19	0.00371805
3227.45	65.97	3227.45	13.129			3248.3	4.219		3243.25	0.000655881		3243.25	0.004334
3227.49	65.36	3227.49	12.024			3248.33	4.467		3243.32	0.000782449		3243.32	0.00504071
3227.53	64.571	3227.53	10.733			3248.35	4.555		3243.39	0.000931389		3243.39	0.00584955
3227.56	63.456	3227.56	9.466			3248.38	4.557		3243.46	0.00110624		3243.46	0.00677294
3227.6	62.01	3227.6	7.819			3248.4	4.429		3243.53	0.00131102		3243.53	0.00782449
3227.64	60.57	3227.64	5.953			3248.42	4.276		3243.6	0.00155027		3243.6	0.00901896
3227.67	59.049	3227.67	4.426			3248.45	4.095		3243.66	0.00182914		3243.66	0.0103723
3227.71	57.339	3227.71	2.845			3248.47	3.711		3243.73	0.00215339		3243.73	0.0119018
3227.75	55.592	3227.75	1.664			3248.5	3.296		3243.8	0.0025295		3243.8	0.0136259
3227.78	53.692	3227.78	0.342			3248.52	2.743		3243.87	0.0029647		3243.87	0.0155642
3227.82	51.674	3227.82	-1.325			3248.55	2.052		3243.94	0.00346706		3243.94	0.0177379
3227.86	49.447	3227.86	-2.679			3248.57	1.014		3244.01	0.0040455		3244.01	0.020169
3227.89	46.982	3227.89	-4.312			3248.6	-0.397		3244.07	0.00470991		3244.07	0.0228808
3227.93	44.653	3227.93	-5.539			3248.62	-2.146		3244.14	0.00547118		3244.14	0.0258976
3227.97	42.319	3227.97	-5.979			3248.64	-3.925		3244.21	0.00634126		3244.21	0.0292447
3228	39.92	3228	-6.786			3248.67	-5.606		3244.28	0.00733322		3244.28	0.0329482
3228.04	37.822	3228.04	-7.656			3248.69	-7.109		3244.35	0.00846127		3244.35	0.0370346
3228.08	35.965	3228.08	-8.291			3248.72	-8.687		3244.42	0.00974085		3244.42	0.0415313
3228.11	34.328	3228.11	-8.817			3248.74	-10.196		3244.48	0.0111886		3244.48	0.0464652
3228.15	33.016	3228.15	-8.878			3248.77	-11.675		3244.55	0.0128225		3244.55	0.0518637
3228.19	31.971	3228.19	-8.644			3248.79	-13.122		3244.62	0.0146616		3244.62	0.0577533
3228.22	31.135	3228.22	-8.33			3248.82	-14.444		3244.69	0.0167264		3244.69	0.0641601
3228.26	30.461	3228.26	-8.037			3248.84	-15.695		3244.76	0.0190384		3244.76	0.0711089
3228.3	29.94	3228.3	-7.23			3248.86	-16.871		3244.83	0.0216205		3244.83	0.0786227
3228.33	29.488	3228.33	-6.374			3248.89	-18		3244.89	0.0244965		3244.89	0.0867228
3228.37	29.1	3228.37	-5.255			3248.91	-18.889		3244.96	0.0276913		3244.96	0.0954278
3228.41	28.632	3228.41	-3.597			3248.94	-19.612		3245.03	0.0312306		3245.03	0.104753
3228.44	28.259	3228.44	-2.136			3248.96	-20.068		3245.1	0.0351408		3245.1	0.114711
3228.48	28.007	3228.48	-1.049			3248.99	-20.39		3245.17	0.0394487		3245.17	0.125309
3228.52	27.803	3228.52	0.423			3249.01	-20.522		3245.24	0.0441817		3245.24	0.13655
3228.55	27.874	3228.55	1.802			3249.04	-20.279		3245.31	0.0493671		3245.31	0.148432
3228.59	28.342	3228.59	3.483			3249.06	-19.71		3245.37	0.0550315		3245.37	0.160947
3228.63	29.212	3228.63	5.512			3249.08	-18.751		3245.44	0.0612015		3245.44	0.174081
3228.66	30.709	3228.66	7.288			3249.11	-17.442		3245.51	0.0679024		3245.51	0.187811
3228.7	32.535	3228.7	9.082			3249.13	-15.72		3245.58	0.0751581		3245.58	0.202111
3228.74	34.857	3228.74	10.322			3249.16	-13.858		3245.65	0.0829908		3245.65	0.216942
3228.77	37.54	3228.77	11.987			3249.18	-12.049		3245.72	0.0914201		3245.72	0.232259
3228.81	40.49	3228.81	13.914			3249.21	-10.46		3245.78	0.100463		3245.78	0.248011
3228.85	43.717	3228.85	15.873			3249.23	-8.875		3245.85	0.110134		3245.85	0.264133
3228.88	47.151	3228.88	17.42			3249.26	-7.358		3245.92	0.120441		3245.92	0.280556
3228.92	50.676	3228.92	18.67			3249.28	-6.026		3245.99	0.131391		3245.99	0.297198
3228.96	54.133	3228.96	20.432			3249.3	-4.672		3246.06	0.142984		3246.06	0.313972
3228.99	57.545	3228.99	21.966			3249.33	-3.477		3246.13	0.155214		3246.13	0.330778
3229.03	60.954	3229.03	23.382			3249.35	-2.366		3246.19	0.16807		3246.19	0.347512
3229.07	64.261	3229.07	24.133			3249.38	-1.336		3246.26	0.181533		3246.26	0.364058
3229.1	67.565	3229.1	25.498			3249.4	-0.441		3246.33	0.195578		3246.33	0.380296
3229.14	70.694	3229.14	26.432			3249.43	0.224		3246.4	0.210173		3246.4	0.396098
3229.18	73.572	3229.18	27.224			3249.45	0.826		3246.47	0.225276		3246.47	0.411329
3229.21	76.475	3229.21	28.068			3249.47	1.482		3246.54	0.240837		3246.54	0.425852
3229.25	79.134	3229.25	28.601			3249.5	2.365		3246.6	0.256799		3246.6	0.439525
3229.29	81.491	3229.29	28.881			3249.52	3.266		3246.67	0.273094		3246.67	0.452204
3229.32	83.362	3229.32	29.227			3249.55	4.006		3246.74	0.289646		3246.74	0.463743
3229.36	84.91	3229.36	29.358			3249.57	4.427		3246.81	0.30637		3246.81	0.473998
3229.4	86.066	3229.4	29.257			3249.6	4.567		3246.88	0.323172		3246.88	0.482828
3229.43	86.624	3229.43	29.344			3249.62	4.438		3246.95	0.33995		3246.95	0.490095
3229.47	86.541	3229.47	28.748			3249.65	4.18		3247.02	0.356593		3247.02	0.495664
3229.51	85.974	3229.51	28.389			3249.67	4.005		3247.08	0.372984		3247.08	0.499411
3229.54	84.952	3229.54	27.729			3249.69	3.992		3247.15	0.388996		3247.15	0.501221
3229.58	83.416	3229.58	26.873			3249.72	4.032		3247.22	0.404499		3247.22	0.500986
3229.62	81.577	3229.62	25.85			3249.74	4.049		3247.29	0.419357		3247.29	0.498614
3229.65	79.346	3229.65	25.199			3249.77	4.095		3247.36	0.433429		3247.36	0.494026
3229.69	76.845	3229.69	23.967			3249.79	4.051		3247.43	0.446572		3247.43	0.487157
3229.73	74.161	3229.73	22.628			3249.82	3.808		3247.49	0.458641		3247.49	0.477961
3229.76	71.247	3229.76	21.606			3249.84	3.656		3247.56	0.469491		3247.56	0.466406
3229.8	68.499	3229.8	20.074			3249.87	3.561		3247.63	0.478979		3247.63	0.452484
3229.84	65.531	3229.84	18.662			3249.89	3.851		3247.7	0.486965		3247.7	0.436203
3229.87	62.358	3229.87	17.162			3249.91	4.592		3247.77	0.493314		3247.77	0.417592
3229.91	59.22	3229.91	15.89			3249.94	5.642		3247.84	0.497897		3247.84	0.396701
3229.95	56.017	3229.95	14.014			3249.96	6.727		3247.9	0.500592		3247.9	0.373599
3229.98	52.572	3229.98	12.597			3249.99	7.605		3247.97	0.50129		3247.97	0.348379
3230.02	49.25	3230.02	11.287			3250.01	8.096		3248.04	0.499892		3248.04	0.321149
3230.05	46.245	3230.05	10.14			3250.04	8.713		3248.11	0.496312		3248.11	0.29204
3230.09	43.496	3230.09	8.611			3250.06	9.18		3248.18	0.490477		3248.18	0.261201
3230.13	40.797	3230.13	7.237			3250.09	9.529		3248.25	0.482335		3248.25	0.228795
3230.16	38.404	3230.16	6.363			3250.11	9.897		3248.31	0.471847		3248.31	0.195005
3230.2	36.401	3230.2	5.603			3250.13	10.357		3248.38	0.458993		3248.38	0.160025
3230.24	34.819	3230.24	4.831			3250.16	10.81		3248.45	0.443773		3248.45	0.124061
3230.27	33.458	3230.27	3.842			3250.18	11.198		3248.52	0.426209		3248.52	0.0873303
3230.31	32.253	3230.31	3.522			3250.21	11.553		3248.59	0.40634		3248.59	0.0500583
3230.35	31.198	3230.35	3.687			3250.23	11.96		3248.66	0.384226		3248.66	0.0124749
3230.38	30.153	3230.38	3.27			3250.26	12.486		3248.72	0.35995		3248.72	-0.025186
3230.42	29.064	3230.42	3.085			3250.28	13.079		3248.79	0.333614		3248.79	-0.0626903
3230.46	28.234	3230.46	3.648			3250.31	13.769		3248.86	0.305338		3248.86	-0.099805
3230.49	27.549	3230.49	3.76			3250.33	14.433		3248.93	0.275262		3248.93	-0.136301
3230.53	26.986	3230.53	3.813			3250.35	14.887		3249	0.243544		3249	-0.171957
3230.57	26.512	3230.57	4.663			3250.38	15.024		3249.07	0.210358		3249.07	-0.206558
3230.6	26.279	3230.6	5.23			3250.4	14.787		3249.14	0.175893		3249.14	-0.239902
3230.64	26.242	3230.64	5.424			3250.43	14.21		3249.2	0.14035		3249.2	-0.271798
3230.68	26.42	3230.68	6.174			3250.45	13.495		3249.27	0.103942		3249.27	-0.302071
3230.71	26.781	3230.71	6.9			3250.48	12.709		3249.34	0.0668899		3249.34	-0.330561
3230.75	27.307	3230.75	7.582			3250.5	11.856		3249.41	0.0294226		3249.41	-0.357126
3230.79	27.667	3230.79	8.367			3250.53	10.97		3249.48	-0.00822795		3249.48	-0.381642
3230.82	27.782	3230.82	9.058			3250.55	9.858		3249.55	-0.0458272		3249.55	-0.404006
3230.86	27.766	3230.86	10.048			3250.57	8.847		3249.61	-0.0831414		3249.61	-0.424134
3230.9	27.701	3230.9	11.079			3250.6	7.942		3249.68	-0.11994		3249.68	-0.441963
3230.93	27.401	3230.93	11.288			3250.62	7.184		3249.75	-0.155997		3249.75	-0.45745
3230.97	26.865	3230.97	11.855			3250.65	6.251		3249.82	-0.191094		3249.82	-0.470572
3231.01	26.36	3231.01	12.68			3250.67	5.2		3249.89	-0.225025		3249.89	-0.481328
3231.04	26.02	3231.04	12.989			3250.7	3.958		3249.96	-0.257592		3249.96	-0.489735
3231.08	25.908	3231.08	13.002			3250.72	2.445		3250.02	-0.288613		3250.02	-0.495827
3231.12	26.006	3231.12	13.162			3250.74	0.612		3250.09	-0.317921		3250.09	-0.499659
3231.15	26.336	3231.15	13.207			3250.77	-1.705		3250.16	-0.345365		3250.16	-0.5013
3231.19	26.749	3231.19	13.393			3250.79	-4.314		3250.23	-0.370816		3250.23	-0.500833
3231.23	27.049	3231.23	13.299			3250.82	-7.037		3250.3	-0.394158		3250.3	-0.498357
3231.26	27.317	3231.26	13.156			3250.84	-9.663		3250.37	-0.4153		3250.37	-0.493981
3231.3	27.393	3231.3	13.112			3250.87	-12.213		3250.43	-0.434168		3250.43	-0.487824
3231.34	27.344	3231.34	12.94			3250.89	-14.702		3250.5	-0.450712		3250.5	-0.480015
3231.37	27.395	3231.37	12.717			3250.92	-17.241		3250.57	-0.4649		3250.57	-0.470688
3231.41	27.382	3231.41	12.446			3250.94	-19.824		3250.64	-0.476719		3250.64	-0.459983
3231.45	27.268	3231.45	12.277			3250.96	-22.329		3250.71	-0.486179		3250.71	-0.448043
3231.48	27.21	3231.48	12.039			3250.99	-24.805		3250.78	-0.493308		3250.78	-0.435012
3231.52	27.191	3231.52	11.481			3251.01	-27.286		3250.85	-0.498149		3250.85	-0.421036
3231.56	27.267	3231.56	11.149			3251.04	-29.487		3250.91	-0.500767		3250.91	-0.406258
3231.59	27.548	3231.59	10.84			3251.06	-31.371		3250.98	-0.501238		3250.98	-0.390819
3231.63	27.827	3231.63	9.791			3251.09	-33.019		3251.05	-0.499654		3251.05	-0.374855
3231.67	28.329	3231.67	9.025			3251.11	-34.37		3251.12	-0.49612		3251.12	-0.358499
3231.7	29.211	3231.7	8.682			3251.14	-35.522		3251.19	-0.49075		3251.19	-0.341876
3231.74	30.225	3231.74	7.751			3251.16	-36.342		3251.26	-0.48367		3251.26	-0.325106
3231.78	31.176	3231.78	6.808			3251.18	-36.819		3251.32	-0.475011		3251.32	-0.308299
3231.81	32.039	3231.81	6.177			3251.21	-36.573		3251.39	-0.46491		3251.39	-0.291559
3231.85	32.914	3231.85	5.374			3251.23	-35.715		3251.46	-0.453509		3251.46	-0.274982
3231.89	33.751	3231.89	4.604			3251.26	-34.229		3251.53	-0.440953		3251.53	-0.258652
3231.92	34.723	3231.92	3.768			3251.28	-32.181		3251.6	-0.427387		3251.6	-0.242647
3231.96	35.933	3231.96	2.601			3251.31	-29.748		3251.67	-0.412955		3251.67	-0.227036
3232	37.468	3232	2.023			3251.33	-27.015		3251.73	-0.397798		3251.73	-0.211877
3232.03	39.181	3232.03	1.731			3251.36	-24.06		3251.8	-0.382055		3251.8	-0.197221
3232.07	40.953	3232.07	0.806			3251.38	-20.965		3251.87	-0.365862		3251.87	-0.18311
3232.11	42.659	3232.11	-0.233			3251.4	-17.739		3251.94	-0.349346		3251.94	-0.169578
3232.14	44.401	3232.14	-0.816			3251.43	-14.514		3252.01	-0.33263		3252.01	-0.156651
3232.18	45.983	3232.18	-1.492			3251.45	-11.365		3252.08	-0.315828		3252.08	-0.144348
3232.22	47.621	3232.22	-2.157			3251.48	-8.295		3252.14	-0.299048		3252.14	-0.132682
3232.25	49.257	3232.25	-2.787			3251.5	-5.159		3252.21	-0.282389		3252.21	-0.121658
3232.29	50.998	3232.29	-3.751			3251.53	-2.238		3252.28	-0.265939		3252.28	-0.111277
3232.33	52.648	3232.33	-4.835			3251.55	0.33		3252.35	-0.249781		3252.35	-0.101534
3232.36	54.134	3232.36	-5.225			3251.58	2.532		3252.42	-0.233986		3252.42	-0.0924198
3232.4	55.559	3232.4	-5.156			3251.6	4.428		3252.49	-0.218619		3252.49	-0.0839209
3232.44	56.47	3232.44	-5.661			3251.62	5.883		3252.55	-0.203732		3252.55	-0.076021
3232.47	56.946	3232.47	-6.381			3251.65	7.025		3252.62	-0.189373		3252.62	-0.0687004
3232.51	56.979	3232.51	-6.663			3251.67	7.753		3252.69	-0.175578		3252.69	-0.0619374
3232.55	56.773	3232.55	-6.286			3251.7	8.248		3252.76	-0.162377		3252.76	-0.055708
3232.58	56.414	3232.58	-5.992			3251.72	8.063		3252.83	-0.149793		3252.83	-0.0499871
3232.62	55.816	3232.62	-5.914			3251.75	7.545		3252.9	-0.137841		3252.9	-0.0447486
3232.66	55.044	3232.66	-5.808			3251.77	6.695		3252.97	-0.126529		3252.97	-0.0399654
3232.69	53.999	3232.69	-5.107			3251.79	5.595		3253.03	-0.11586		3253.03	-0.0356103
3232.73	52.733	3232.73	-4.269			3251.82	4.266		3253.1	-0.105831		3253.1	-0.0316561
3232.77	51.164	3232.77	-3.974			3251.84	2.546		3253.17	-0.0964361		3253.17	-0.028076
3232.8	49.43	3232.8	-3.42			3251.87	0.566		3253.24	-0.0876631		3253.24	-0.0248433
3232.84	47.681	3232.84	-2.152			3251.89	-1.579		3253.31	-0.0794966		3253.31	-0.0219322
3232.88	45.901	3232.88	-1.074			3251.92	-3.793		3253.38	-0.0719186		3253.38	-0.0193179
3232.91	44.157	3232.91	-0.077			3251.94	-5.976		3253.44	-0.0649081		3253.44	-0.0169763
3232.95	42.657	3232.95	0.961			3251.97	-8.229		3253.51	-0.0584422		3253.51	-0.0148845
3232.99	41.21	3232.99	1.758			3251.99	-10.692		3253.58	-0.0524962		3253.58	-0.0130207
3233.02	39.887	3233.02	3.046			3252.01	-12.964		3253.65	-0.0470444		3253.65	-0.0113645
3233.06	38.597	3233.06	4.715			3252.04	-14.955		3253.72	-0.04206		3253.72	-0.00989652
3233.1	37.452	3233.1	6.034			3252.06	-16.618		3253.79	-0.037516		3253.79	-0.00859868
3233.13	36.63	3233.13	7.484			3252.09	-18.037		3253.85	-0.0333852		3253.85	-0.0074542
3233.17	36.043	3233.17	8.792			3252.11	-19.176		3253.92	-0.0296403		3253.92	-0.00644751
3233.21	35.652	3233.21	10.384			3252.14	-20.022		3253.99	-0.0262547		3253.99	-0.00556426
3233.24	35.335	3233.24	12.258			3252.16	-20.664		3254.06	-0.0232024		3254.06	-0.00479125
3233.28	35.018	3233.28	13.653			3252.19	-21.076		3254.13	-0.0204577		3254.13	-0.0041164
3233.32	34.785	3233.32	14.948			3252.21	-21.227		3254.2	-0.0179965		3254.2	-0.0035287
3233.35	34.505	3233.35	16.011			3252.23	-20.867		3254.26	-0.0157952		3254.26	-0.00301818
3233.39	34.247	3233.39	17.638			3252.26	-20.218		3254.33	-0.0138316		3254.33	-0.00257577
3233.42	34.105	3233.42	18.987			3252.28	-19.3		3254.4	-0.0120846		3254.4	-0.00219333
3233.46	34.22	3233.46	19.974			3252.31	-18.197		3254.47	-0.0105343		3254.47	-0.00186352
3233.5	34.211	3233.5	20.735			3252.33	-16.88		3254.54	-0.00916216		3254.54	-0.00157981
3233.53	34.495	3233.53	21.505			3252.36	-15.26		3254.61	-0.00795076		3254.61	-0.00133632
3233.57	34.968	3233.57	22.031			3252.38	-13.428		3254.68	-0.00688399		3254.68	-0.00112787
3233.61	35.551	3233.61	22.054			3252.41	-11.624		3254.74	-0.00594695		3254.74	-0.000949831
3233.64	36.167	3233.64	22.693			3252.43	-9.823		3254.81	-0.00512594		3254.81	-0.000798133
3233.68	36.904	3233.68	22.835			3252.45	-8.014		3254.88	-0.0044084		3254.88	-0.000669185
3233.72	37.646	3233.72	22.94			3252.48	-6.158		3254.95	-0.00378282		3254.95	-0.000559835
3233.75	38.306	3233.75	23.449			3252.5	-4.433		3255.02	-0.00323878		3255.02	-0.000467321
3233.79	38.867	3233.79	23.323			3252.53	-2.798		3255.09	-0.00276681		3255.09	-0.000389235
3233.83	39.424	3233.83	23.438			3252.55	-1.254		3255.15	-0.00235836		3255.15	-0.000323481
3233.86	39.984	3233.86	23.388			3252.58	0.176		3255.22	-0.00200575		3255.22	-0.000268058
3233.9	40.384	3233.9	22.694			3252.6	1.477		3255.29	-0.00170207		3255.29	-0.00022157
3233.94	40.729	3233.94	22.511			3252.63	2.649		3255.36	-0.00144118		3255.36	-0.000182917
3233.97	41.063	3233.97	21.674			3252.65	3.926		3255.43	-0.00121758		3255.43	-0.000150647
3234.01	41.722	3234.01	20.995			3252.67	5.212		3255.5	-0.0010264		3255.5	-0.000123672
3234.05	42.475	3234.05	20.53			3252.7	6.407		3255.56	-0.000863333		3255.56	-0.000101229
3234.08	43.173	3234.08	19.501			3252.72	7.488		3255.63	-0.00072457		3255.63	-8.25807e-05
3234.12	43.738	3234.12	18.777			3252.75	8.527		3255.7	-0.000606772		3255.7	-6.70977e-05
3234.16	44.084	3234.16	17.746			3252.77	9.489		3255.77	-0.000507005		3255.77	-5.42428e-05
3234.19	44.187	3234.19	16.513			3252.8	10.322		3255.84	-0.000422708		3255.84	-4.35575e-05
3234.23	44.026	3234.23	14.811			3252.82	11.255		3255.91	-0.000351649		3255.91	-3.46504e-05
3234.27	43.884	3234.27	13.795			3252.84	12.32		3255.97	-0.000291888		3255.97	-2.71864e-05
3234.3	43.496	3234.3	12.59			3252.87	13.27		3256.04	-0.000241745		3256.04	-2.08767e-05
3234.34	42.853	3234.34	11.086			3252.89	14.073		3256.11	-0.000199561		3256.11	-1.54712e-05
3234.38	41.988	3234.38	9.635			3252.92	14.914		3256.18	-0.000164332		3256.18	-1.07503e-05
3234.41	40.911	3234.41	8.106			3252.94	15.588		3256.25	-0.000135205		3256.25	-6.51792e-06
3234.45	39.656	3234.45	7.067			3252.97	16.074		3256.32	-0.000110927		3256.32	-2.59547e-06
3234.49	38.313	3234.49	5.69			3252.99	16.433		3256.38	-9.06882e-05		3256.38	1.1843e-06
3234.52	36.981	3234.52	4.038			3253.02	16.766		3256.45	-7.38942e-05		3256.45	4.98292e-06
3234.56	35.765	3234.56	2.409			3253.04	16.849		3256.52	-5.997e-05		3256.52	8.96175e-06
3234.6	34.597	3234.6	0.776			3253.06	16.611		3256.59	-4.84262e-05		3256.59	1.32875e-05
3234.63	33.452	3234.63	-0.185			3253.09	16.14		3256.66	-3.88458e-05		3256.66	1.81376e-05
3234.67	32.478	3234.67	-1.277			3253.11	15.549		3256.73	-3.08738e-05		3256.73	2.37064e-05
3234.71	31.965	3234.71	-2.569			3253.14	14.803		3256.8	-2.42065e-05		3256.8	3.02112e-05
3234.74	31.708	3234.74	-3.515			3253.16	13.777		3256.86	-1.85837e-05		3256.86	3.78991e-05
3234.78	31.479	3234.78	-4.582			3253.19	12.6		3256.93	-1.37802e-05		3256.93	4.70542e-05
3234.82	31.274	3234.82	-5.117			3253.21	11.287		3257	-9.59924e-06		3257	5.80058e-05
3234.85	31.133	3234.85	-5.447			3253.24	9.903		3257.07	-5.86613e-06		3257.07	7.11378e-05
3234.89	31.092	3234.89	-6.262			3253.26	8.346		3257.14	-2.42241e-06		3257.14	8.6899e-05
3234.93	31.395	3234.93	-6.474			3253.28	6.552		3257.21	8.79381e-07		3257.21	0.000105814
3234.96	32.045	3234.96	-5.855			3253.31	4.612		3257.27	4.18082e-06		3257.27	0.000128497
3235	32.986	3235	-5.576			3253.33	2.398		3257.34	7.62249e-06		3257.34	0.000155665
3235.04	34.206	3235.04	-5.433			3253.36	0.085		3257.41	1.13488e-05		3257.41	0.000188143
3235.07	35.536	3235.07	-4.543			3253.38	-2.167		3257.48	1.55131e-05		3257.48	0.000226717
3235.11	36.902	3235.11	-3.713			3253.41	-4.276		3257.55	2.02825e-05		3257.55	0.000273017
3235.15	38.273	3235.15	-2.595			3253.43	-6.218		3257.62	2.58436e-05		3257.62	0.000328262
3235.18	39.698	3235.18	-1.651			3253.46	-7.847		3257.68	3.24083e-05		3257.68	0.000393503
3235.22	41.154	3235.22	-1.023			3253.48	-9.198		3257.75	4.022e-05		3257.75	0.00047079
3235.26	42.468	3235.26	0.313			3253.5	-10.302		3257.82	4.95616e-05		3257.82	0.000562152
3235.29	43.66	3235.29	1.762			3253.53	-11.24		3257.89	6.07624e-05		3257.89	0.000669915
3235.33	44.589	3235.33	3.062			3253.55	-11.792		3257.96	7.4208e-05		3257.96	0.000796747
3235.37	45.15	3235.37	4.39			3253.58	-11.767		3258.03	9.03499e-05		3258.03	0.000945691
3235.4	45.683	3235.4	5.244			3253.6	-11.338		3258.09	0.000109718		3258.09	0.00112022
3235.44	45.81	3235.44	6.495			3253.63	-10.659		3258.16	0.000132931		3258.16	0.00132425
3235.48	45.46	3235.48	7.898			3253.65	-9.774		3258.23	0.000160565		3258.23	0.00156226
3235.51	44.775	3235.51	9.071			3253.68	-8.739		3258.3	0.000193716		3258.3	0.00183927
3235.55	44.016	3235.55	10.285			3253.7	-7.708		3258.37	0.000233522		3258.37	0.00216091
3235.59	43.268	3235.59	10.797			3253.72	-6.671		3258.44	0.000280768		3258.44	0.00253354
3235.62	42.56	3235.62	11.651			3253.75	-5.659		3258.51	0.000336791		3258.51	0.00296422
3235.66	41.981	3235.66	12.876			3253.77	-4.515		3258.57	0.000403243		3258.57	0.00346084
3235.7	41.33	3235.7	13.363			3253.8	-3.196		3258.64	0.000481901		3258.64	0.00403215
3235.73	40.583	3235.73	13.972			3253.82	-1.657		3258.71	0.000574814		3258.71	0.00468782
3235.77	39.845	3235.77	14.709			3253.85	-0.144		3258.78	0.00068433		3258.78	0.00543851
3235.81	39.088	3235.81	15.177			3253.87	1.254		3258.85	0.000813139		3258.85	0.00629593
3235.84	38.48	3235.84	15.505			3253.89	2.607		3258.92	0.000964313		3258.92	0.00727287
3235.88	38.154	3235.88	15.987			3253.92	3.845		3258.98	0.00114135		3258.98	0.00838327
3235.92	38.009	3235.92	16.357			3253.94	5.067		3259.05	0.00134822		3259.05	0.00964228
3235.95	38.128	3235.95	16.497			3253.97	6.409		3259.12	0.0015894		3259.12	0.0110662
3235.99	38.279	3235.99	16.867			3253.99	7.715		3259.19	0.00186996		3259.19	0.0126727
3236.03	38.64	3236.03	16.741			3254.02	8.795		3259.26	0.0021956		3259.26	0.0144805
3236.06	38.991	3236.06	16.967			3254.04	9.756		3259.33	0.0025727		3259.33	0.0165097
3236.1	39.501	3236.1	17.197			3254.07	10.528		3259.39	0.00300838		3259.39	0.0187816
3236.14	40.116	3236.14	17.088			3254.09	11.09		3259.46	0.00351058		3259.46	0.0213185
3236.17	40.477	3236.17	17.738			3254.11	11.307		3259.53	0.00408811		3259.53	0.0241442
3236.21	40.684	3236.21	17.649			3254.14	11.359		3259.6	0.00475069		3259.6	0.027283
3236.25	40.821	3236.25	18.116			3254.16	11.287		3259.67	0.00550906		3259.67	0.0307604
3236.28	40.99	3236.28	18.575			3254.19	11.12		3259.74	0.00637499		3259.74	0.0346024
3236.32	41.056	3236.32	19.01			3254.21	10.84		3259.8	0.00736135		3259.8	0.0388359
3236.36	41.131	3236.36	19.848			3254.24	10.53		3259.87	0.00848216		3259.87	0.0434879
3236.39	41.284	3236.39	20.362			3254.26	10.254		3259.94	0.00975261		3259.94	0.0485853
3236.43	41.351	3236.43	20.928			3254.29	10.026		3260.01	0.0111891		3260.01	0.0541551
3236.47	41.408	3236.47	21.611			3254.31	9.771		3260.08	0.0128094		3260.08	0.0602235
3236.5	41.19	3236.5	21.988			3254.33	9.317		3260.15	0.0146323		3260.15	0.0668161
3236.54	40.882	3236.54	22.589			3254.36	9		3260.21	0.016678		3260.21	0.0739568
3236.58	40.455	3236.58	22.933			3254.38	8.769		3260.28	0.0189679		3260.28	0.0816681
3236.61	39.765	3236.61	23.341			3254.41	8.587		3260.35	0.0215244		3260.35	0.0899702
3236.65	38.702	3236.65	23.853			3254.43	8.416		3260.42	0.0243711		3260.42	0.0988805
3236.68	37.194	3236.68	24.168			3254.46	8.11		3260.49	0.0275327		3260.49	0.108413
3236.72	35.538	3236.72	25.006			3254.48	7.556		3260.56	0.0310346		3260.56	0.118579
3236.76	33.913	3236.76	25.249			3254.51	6.977		3260.63	0.034903		3260.63	0.129384
3236.79	32.427	3236.79	25.893			3254.53	6.408		3260.69	0.0391646		3260.69	0.140829
3236.83	31.041	3236.83	26.03			3254.55	5.745		3260.76	0.0438464		3260.76	0.15291
3236.87	29.778	3236.87	26.44			3254.58	4.969		3260.83	0.0489755		3260.83	0.165618
3236.9	28.872	3236.9	26.437			3254.6	3.979		3260.9	0.0545789		3260.9	0.178934
3236.94	28.408	3236.94	26.386			3254.63	2.928		3260.97	0.0606826		3260.97	0.192836
3236.98	28.208	3236.98	26.425			3254.65	1.798		3261.04	0.0673121		3261.04	0.207291
3237.01	28.258	3237.01	26.181			3254.68	0.744		3261.1	0.0744914		3261.1	0.222262
3237.05	28.393	3237.05	26.103			3254.7	-0.163		3261.17	0.0822427		3261.17	0.237699
3237.09	28.589	3237.09	25.566			3254.73	-0.901		3261.24	0.0905862		3261.24	0.253547
3237.12	28.936	3237.12	25.273			3254.75	-1.623		3261.31	0.0995391		3261.31	0.269741
3237.16	29.316	3237.16	24.571			3254.77	-2.451		3261.38	0.109115		3261.38	0.286207
3237.2	29.778	3237.2	24.373			3254.8	-3.421		3261.45	0.119325		3261.45	0.302861
3237.23	30.3	3237.23	23.713			3254.82	-4.392		3261.51	0.130174		3261.51	0.319613
3237.27	31.149	3237.27	23.723			3254.85	-5.151		3261.58	0.141663		3261.58	0.336361
3237.31	32.033	3237.31	23.136			3254.87	-5.907		3261.65	0.153788		3261.65	0.352997
3237.34	33.087	3237.34	23			3254.9	-6.605		3261.72	0.166538		3261.72	0.369405
3237.38	34.586	3237.38	22.718			3254.92	-7.161		3261.79	0.179895		3261.79	0.385462
3237.42	36.618	3237.42	22.421			3254.95	-7.543		3261.86	0.193837		3261.86	0.401038
3237.45	38.947	3237.45	22.035			3254.97	-7.69		3261.92	0.208329		3261.92	0.415998
3237.49	41.403	3237.49	21.449			3254.99	-7.579		3261.99	0.223334		3261.99	0.430203
3237.53	43.75	3237.53	21.397			3255.02	-6.986		3262.06	0.238802		3262.06	0.443512
3237.56	45.955	3237.56	20.889			3255.04	-6.12		3262.13	0.254676		3262.13	0.45578
3237.6	47.972	3237.6	20.742			3255.07	-5.038		3262.2	0.270892		3262.2	0.466862
3237.64	49.767	3237.64	20.548			3255.09	-3.821		3262.27	0.287374		3262.27	0.476616
3237.67	51.246	3237.67	20.351			3255.12	-2.529		3262.34	0.304039		3262.34	0.484901
3237.71	52.753	3237.71	20.067			3255.14	-1.277		3262.4	0.320794		3262.4	0.491583
3237.75	54.396	3237.75	19.646			3255.16	-0.044		3262.47	0.337538		3262.47	0.49653
3237.78	55.937	3237.78	19.064			3255.19	1.019		3262.54	0.354164		3262.54	0.499623
3237.82	57.293	3237.82	18.824			3255.21	2.005		3262.61	0.370553		3262.61	0.500749
3237.86	58.417	3237.86	18.043			3255.24	2.756		3262.68	0.386582		3262.68	0.499807
3237.89	59.248	3237.89	17.561			3255.26	3.322		3262.75	0.402122		3262.75	0.49671
3237.93	59.657	3237.93	17.07			3255.29	3.918		3262.81	0.417037		3262.81	0.491385
3237.97	59.655	3237.97	16.063			3255.31	4.594		3262.88	0.431189		3262.88	0.483776
3238	59.298	3238	15.04			3255.34	5.311		3262.95	0.444434		3262.95	0.473842
3238.04	58.51	3238.04	14.15			3255.36	6.029		3263.02	0.456629		3263.02	0.461563
3238.08	57.437	3238.08	13.304			3255.38	6.768		3263.09	0.467631		3263.09	0.446936
3238.11	56.15	3238.11	11.751			3255.41	7.383		3263.16	0.477296		3263.16	0.429981
3238.15	54.665	3238.15	10.712			3255.43	7.893		3263.22	0.485486		3263.22	0.410735
3238.19	53.209	3238.19	9.706			3255.46	8.214		3263.29	0.492065		3263.29	0.38926
3238.22	51.496	3238.22	8.621			3255.48	8.476		3263.36	0.496905		3263.36	0.365637
3238.26	49.719	3238.26	7.172			3255.51	8.458		3263.43	0.499886		3263.43	0.339967
3238.3	47.957	3238.3	5.747			3255.53	7.996		3263.5	0.500897		3263.5	0.312373
3238.33	46.291	3238.33	5.054			3255.56	7.259		3263.57	0.49984		3263.57	0.282997
3238.37	44.73	3238.37	3.763			3255.58	6.327		3263.63	0.496629		3263.63	0.252
3238.41	43.252	3238.41	2.554			3255.6	5.521		3263.7	0.491195		3263.7	0.219561
3238.44	41.87	3238.44	1.887			3255.63	4.995		3263.77	0.483481		3263.77	0.185873
3238.48	40.381	3238.48	1.321			3255.65	4.677		3263.84	0.473453		3263.84	0.151146
3238.52	38.826	3238.52	0.915			3255.68	4.421		3263.91	0.461092		3263.91	0.115601
3238.55	37.262	3238.55	0.035			3255.7	4.338		3263.98	0.446399		3263.98	0.0794716
3238.59	36.003	3238.59	-0.212			3255.73	4.295		3264.04	0.429397		3264.04	0.0429979
3238.63	34.815	3238.63	-0.157			3255.75	4.516		3264.11	0.41013		3264.11	0.00642776
3238.66	33.691	3238.66	-0.444			3255.78	4.935		3264.18	0.388662		3264.18	-0.0299871
3238.7	33.005	3238.7	-0.229			3255.8	5.365		3264.25	0.365078		3264.25	-0.0659933
3238.74	32.697	3238.74	0.559			3255.82	5.574		3264.32	0.339487		3264.32	-0.101337
3238.77	32.752	3238.77	1.248			3255.85	5.483		3264.39	0.312015		3264.39	-0.135769
3238.81	33.077	3238.81	2.236			3255.87	5.117		3264.46	0.282813		3264.46	-0.169043
3238.85	33.599	3238.85	3.563			3255.9	4.649		3264.52	0.252046		3264.52	-0.20092
3238.88	34.214	3238.88	5.326			3255.92	4.211		3264.59	0.219899		3264.59	-0.231172
3238.92	34.664	3238.92	6.609			3255.95	3.709		3264.66	0.186575		3264.66	-0.259578
3238.96	34.988	3238.96	8.253			3255.97	3.129		3264.73	0.152289		3264.73	-0.285935
3238.99	35.312	3238.99	10.155			3256	2.376		3264.8	0.117272		3264.8	-0.310049
3239.03	35.489	3239.03	12.562			3256.02	1.618		3264.87	0.0817645		3264.87	-0.331744
3239.07	35.577	3239.07	14.365			3256.04	0.944		3264.93	0.0460156		3264.93	-0.35086
3239.1	35.638	3239.1	16.216			3256.07	0.42		3265	0.0102823		3265	-0.367255
3239.14	35.998	3239.14	18.293			3256.09	-0.086		3265.07	-0.0251746		3265.07	-0.380804
3239.18	36.313	3239.18	20.388			3256.12	-0.552		3265.14	-0.0600918		3265.14	-0.391402
3239.21	36.438	3239.21	21.834			3256.14	-0.932		3265.21	-0.0942062		3265.21	-0.39896
3239.25	36.548	3239.25	23.372			3256.17	-1.168		3265.28	-0.127257		3265.28	-0.403412
3239.29	36.589	3239.29	25.066			3256.19	-1.119		3265.34	-0.15899		3265.34	-0.404708
3239.32	36.553	3239.32	26.436			3256.21	-0.907		3265.41	-0.189155		3265.41	-0.402818
3239.36	36.553	3239.36	27.423			3256.24	-0.527		3265.48	-0.217513		3265.48	-0.397727
3239.4	36.896	3239.4	28.639			3256.26	-0.12		3265.55	-0.243835		3265.55	-0.389443
3239.43	37.399	3239.43	29.736			3256.29	0.374		3265.62	-0.267907		3265.62	-0.377986
3239.47	37.839	3239.47	30.161			3256.31	1.024		3265.69	-0.289527		3265.69	-0.363396
3239.51	38.158	3239.51	30.616			3256.34	1.898		3265.75	-0.308511		3265.75	-0.345726
3239.54	38.375	3239.54	30.942			3256.36	3.064		3265.82	-0.324691		3265.82	-0.325046
3239.58	38.658	3239.58	30.793			3256.39	4.49		3265.89	-0.33792		3265.89	-0.30144
3239.62	39.059	3239.62	30.934			3256.41	5.894		3265.96	-0.348067		3265.96	-0.275004
3239.65	39.462	3239.65	30.466			3256.43	7.166		3266.03	-0.355023		3266.03	-0.245847
3239.69	39.953	3239.69	30.383			3256.46	8.347		3266.1	-0.358701		3266.1	-0.214091
3239.73	40.461	3239.73	29.579			3256.48	9.483		3266.17	-0.359034		3266.17	-0.179872
3239.76	41.104	3239.76	29.002			3256.51	10.574		3266.23	-0.355975		3266.23	-0.143333
3239.8	41.776	3239.8	28.193			3256.53	11.528		3266.3	-0.349501		3266.3	-0.10463
3239.84	42.388	3239.84	27.431			3256.56	12.391		3266.37	-0.339608		3266.37	-0.0639283
3239.87	42.694	3239.87	26.924			3256.58	12.964		3266.44	-0.326315		3266.44	-0.0214062
3239.91	42.613	3239.91	26.008			3256.61	13.39		3266.51	-0.309659		3266.51	0.0227508
3239.95	42.588	3239.95	25.583			3256.63	13.591		3266.58	-0.289701		3266.58	0.0683469
3239.98	42.586	3239.98	24.858			3256.65	13.635		3266.64	-0.266521		3266.64	0.115175
3240.02	42.627	3240.02	24.451			3256.68	13.416		3266.71	-0.240215		3266.71	0.16302
3240.05	42.628	3240.05	23.836			3256.7	12.946		3266.78	-0.210901		3266.78	0.211655
3240.09	42.679	3240.09	23.687			3256.73	12.212		3266.85	-0.178716		3266.85	0.260848
3240.13	42.665	3240.13	23.339			3256.75	11.403		3266.92	-0.143813		3266.92	0.310352
3240.16	42.596	3240.16	23.027			3256.78	10.666		3266.99	-0.106362		3266.99	0.359915
3240.2	42.573	3240.2	22.883			3256.8	9.896		3267.05	-0.0665487		3267.05	0.409276
3240.24	42.728	3240.24	22.714			3256.83	9.054		3267.12	-0.0245775		3267.12	0.458166
3240.27	42.975	3240.27	22.687			3256.85	8.282		3267.19	0.019334		3267.19	0.506307
3240.31	43.293	3240.31	22.56			3256.87	7.679		3267.26	0.0649541		3267.26	0.553415
3240.35	43.486	3240.35	22.633			3256.9	7.171		3267.33	0.112037		3267.33	0.599203
3240.38	43.491	3240.38	22.428			3256.92	6.841		3267.4	0.160322		3267.4	0.643378
3240.42	43.469	3240.42	22.561			3256.95	6.555		3267.46	0.209539		3267.46	0.685645
3240.46	43.395	3240.46	22.235			3256.97	6.289		3267.53	0.259405		3267.53	0.725706
3240.49	43.412	3240.49	22.452			3257	5.948		3267.6	0.309625		3267.6	0.763267
3240.53	43.59	3240.53	22.329			3257.02	5.595		3267.67	0.359898		3267.67	0.798038
3240.57	43.911	3240.57	22.377			3257.05	5.152		3267.74	0.40991		3267.74	0.82973
3240.6	44.474	3240.6	22.36			3257.07	4.691		3267.81	0.459345		3267.81	0.858064
3240.64	45.418	3240.64	21.993			3257.09	4.412		3267.87	0.507878		3267.87	0.882774
3240.68	46.589	3240.68	22.113			3257.12	4.205		3267.94	0.55518		3267.94	0.903605
3240.71	47.564	3240.71	21.618			3257.14	4.061		3268.01	0.600921		3268.01	0.920319
3240.75	48.44	3240.75	21.782			3257.17	3.954		3268.08	0.644771		3268.08	0.932697
3240.79	49.073	3240.79	21.535			3257.19	3.963		3268.15	0.6864		3268.15	0.940542
3240.82	49.625	3240.82	21.718			3257.22	3.974		3268.22	0.725481		3268.22	0.943683
3240.86	49.929	3240.86	21.571			3257.24	4.207		3268.29	0.761698		3268.29	0.941975
3240.9	49.958	3240.9	21.655			3257.26	4.519		3268.35	0.794739		3268.35	0.935303
3240.93	49.693	3240.93	21.816			3257.29	4.701		3268.42	0.824306		3268.42	0.923587
3240.97	49.237	3240.97	21.823			3257.31	4.635		3268.49	0.850114		3268.49	0.906781
3241.01	48.747	3241.01	22.2			3257.34	4.568		3268.56	0.871896		3268.56	0.884873
3241.04	48.194	3241.04	22.124			3257.36	4.345		3268.63	0.889406		3268.63	0.857892
3241.08	47.611	3241.08	22.233			3257.39	3.812		3268.7	0.902419		3268.7	0.825904
3241.12	47.094	3241.12	21.875			3257.41	3.138		3268.76	0.910736		3268.76	0.789017
3241.15	46.836	3241.15	22.022			3257.44	2.41		3268.83	0.914186		3268.83	0.747378
3241.19	46.719	3241.19	21.543			3257.46	1.79		3268.9	0.912631		3268.9	0.701172
3241.23	46.633	3241.23	21.721			3257.48	1.133		3268.97	0.905964		3268.97	0.650625
3241.26	46.423	3241.26	21.435			3257.51	0.911		3269.04	0.894114		3269.04	0.596
3241.3	45.893	3241.3	21.523			3257.53	1.067		3269.11	0.877047		3269.11	0.537598
3241.34	45.185	3241.34	21.404			3257.56	1.631		3269.17	0.854769		3269.17	0.475749
3241.37	44.266	3241.37	21.365			3257.58	2.359		3269.24	0.827323		3269.24	0.410819
3241.41	42.968	3241.41	21.548			3257.61	3.206		3269.31	0.794796		3269.31	0.3432
3241.45	41.64	3241.45	21.35			3257.63	4.082		3269.38	0.757314		3269.38	0.273307
3241.48	40.525	3241.48	21.572			3257.66	4.854		3269.45	0.715044		3269.45	0.201578
3241.52	39.607	3241.52	21.326			3257.68	5.569		3269.52	0.668194		3269.52	0.128466
3241.56	38.918	3241.56	21.618			3257.7	6.127		3269.58	0.617008		3269.58	0.0544371
3241.59	38.669	3241.59	21.654			3257.73	6.681		3269.65	0.561773		3269.65	-0.0200362
3241.63	38.951	3241.63	21.856			3257.75	6.941		3269.72	0.502806		3269.72	-0.0944783
3241.67	39.636	3241.67	21.843			3257.78	6.813		3269.79	0.440461		3269.79	-0.168415
3241.7	40.809	3241.7	21.881			3257.8	6.47		3269.86	0.375118		3269.86	-0.241381
3241.74	42.014	3241.74	22.11			3257.83	6.008		3269.93	0.307187		3269.93	-0.312919
3241.78	43.199	3241.78	22.221			3257.85	5.399		3270	0.237098		3270	-0.382591
3241.81	44.499	3241.81	22.356			3257.88	4.787		3270.06	0.165303		3270.06	-0.449977
3241.85	45.822	3241.85	22.453			3257.9	4.406		3270.13	0.0922658		3270.13	-0.514682
3241.89	47.197	3241.89	22.795			3257.92	4.097		3270.2	0.0184603		3270.2	-0.576339
3241.92	48.474	3241.92	22.902			3257.95	3.819		3270.27	-0.0556336		3270.27	-0.634612
3241.96	49.642	3241.96	23.529			3257.97	3.616		3270.34	-0.129536		3270.34	-0.6892
3242	50.74	3242	23.491			3258	3.579		3270.41	-0.202771		3270.41	-0.739836
3242.03	51.873	3242.03	24.122			3258.02	3.386		3270.47	-0.274872		3270.47	-0.786295
3242.07	53.192	3242.07	24.193			3258.05	3.075		3270.54	-0.345386		3270.54	-0.828388
3242.11	54.521	3242.11	24.708			3258.07	2.693		3270.61	-0.413878		3270.61	-0.865969
3242.14	55.969	3242.14	24.917			3258.1	2.403		3270.68	-0.479937		3270.68	-0.898934
3242.18	57.655	3242.18	25.389			3258.12	2.121		3270.75	-0.543175		3270.75	-0.927218
3242.22	59.36	3242.22	25.753			3258.14	1.846		3270.82	-0.603236		3270.82	-0.950796
3242.25	60.92	3242.25	26.143			3258.17	1.744		3270.88	-0.659796		3270.88	-0.969685
3242.29	62.559	3242.29	26.481			3258.19	1.685		3270.95	-0.712567		3270.95	-0.983938
3242.33	64.016	3242.33	26.623			3258.22	1.755		3271.02	-0.761297		3271.02	-0.993643
3242.36	65.304	3242.36	26.809			3258.24	1.807		3271.09	-0.805776		3271.09	-0.998922
3242.4	66.349	3242.4	27.005			3258.27	1.91		3271.16	-0.845832		3271.16	-0.99993
3242.44	67.214	3242.44	27.231			3258.29	2.206		3271.23	-0.881334		3271.23	-0.996848
3242.47	68.048	3242.47	27.482			3258.32	2.629		3271.29	-0.912195		3271.29	-0.989883
3242.51	69.041	3242.51	27.613			3258.34	3.024		3271.36	-0.938368		3271.36	-0.979262
3242.55	69.997	3242.55	27.798			3258.36	3.282		3271.43	-0.959844		3271.43	-0.965233
3242.58	70.764	3242.58	27.971			3258.39	3.207		3271.5	-0.976653		3271.5	-0.948057
3242.62	71.293	3242.62	28.316			3258.41	2.899		3271.57	-0.988866		3271.57	-0.928007
3242.66	71.608	3242.66	28.38			3258.44	2.522		3271.64	-0.996586		3271.64	-0.905364
3242.69	71.805	3242.69	28.659			3258.46	2.204		3271.7	-0.999947		3271.7	-0.880415
3242.73	71.837	3242.73	28.7			3258.49	1.978		3271.77	-0.999116		3271.77	-0.853448
3242.77	71.761	3242.77	29.042			3258.51	1.66		3271.84	-0.994285		3271.84	-0.82475
3242.8	71.122	3242.8	29.05			3258.53	1.328		3271.91	-0.985671		3271.91	-0.794602
3242.84	70.353	3242.84	29.47			3258.56	1.041		3271.98	-0.973509		3271.98	-0.76328
3242.88	69.649	3242.88	29.566			3258.58	0.89		3272.05	-0.958054		3272.05	-0.731052
3242.91	68.92	3242.91	30.065			3258.61	0.732		3272.12	-0.939572		3272.12	-0.698174
3242.95	68.142	3242.95	30.146			3258.63	0.597		3272.18	-0.91834		3272.18	-0.664888
3242.99	67.346	3242.99	30.718			3258.66	0.403		3272.25	-0.894643		3272.25	-0.631422
3243.02	66.456	3243.02	30.841			3258.68	0.267		3272.32	-0.868766		3272.32	-0.597991
3243.06	65.419	3243.06	31.53			3258.71	-0.003		3272.39	-0.840998		3272.39	-0.56479
3243.1	64.241	3243.1	32.158			3258.73	-0.236		3272.46	-0.811624		3272.46	-0.531999
3243.13	63.002	3243.13	33.075			3258.75	-0.304		3272.53	-0.780925		3272.53	-0.499778
3243.17	61.691	3243.17	33.821			3258.78	-0.139		3272.59	-0.749171		3272.59	-0.468273
3243.21	60.327	3243.21	34.738			3258.8	0.147		3272.66	-0.716625		3272.66	-0.437609
3243.24	58.861	3243.24	35.476			3258.83	0.707		3272.73	-0.683539		3272.73	-0.407893
3243.28	57.588	3243.28	36.494			3258.85	1.457		3272.8	-0.650148		3272.8	-0.379218
3243.32	56.485	3243.32	37.369			3258.88	2.461		3272.87	-0.616675		3272.87	-0.351657
3243.35	55.636	3243.35	38.532			3258.9	3.745		3272.94	-0.583326		3272.94	-0.32527
3243.39	54.955	3243.39	39.339			3258.93	5.098		3273	-0.550289		3273	-0.300099
3243.42	54.463	3243.42	40.376			3258.95	6.547		3273.07	-0.517737		3273.07	-0.276175
3243.46	54.234	3243.46	41.291			3258.97	7.977		3273.14	-0.485824		3273.14	-0.253515
3243.5	54.247	3243.5	42.362			3259	9.515		3273.21	-0.454684		3273.21	-0.232123
3243.53	54.608	3243.53	43.178			3259.02	11.095		3273.28	-0.424438		3273.28	-0.211992
3243.57	55.58	3243.57	44.15			3259.05	12.661		3273.35	-0.395185		3273.35	-0.193107
3243.61	56.745	3243.61	44.878			3259.07	14.195		3273.41	-0.36701		3273.41	-0.175442
3243.64	58.069	3243.64	45.985			3259.1	15.702		3273.48	-0.339981		3273.48	-0.158966
3243.68	59.488	3243.68	46.898			3259.12	17.15		3273.55	-0.314151		3273.55	-0.143639
3243.72	60.982	3243.72	47.897			3259.15	18.594		3273.62	-0.289557		3273.62	-0.129417
3243.75	62.5	3243.75	48.861			3259.17	19.98		3273.69	-0.266224		3273.69	-0.116249
3243.79	64.101	3243.79	49.783			3259.19	21.116		3273.76	-0.244164		3273.76	-0.104083
3243.83	66.042	3243.83	50.578			3259.22	22.179		3273.83	-0.223378		3273.83	-0.0928626
3243.86	68.165	3243.86	51.18			3259.24	22.976		3273.89	-0.203855		3273.89	-0.0825288
3243.9	70.397	3243.9	51.852			3259.27	23.343		3273.96	-0.185578		3273.96	-0.0730215
3243.94	72.517	3243.94	52.3			3259.29	23.305		3274.03	-0.168519		3274.03	-0.0642792
3243.97	74.552	3243.97	52.582			3259.32	23.074		3274.1	-0.152645		3274.1	-0.0562401
3244.01	76.352	3244.01	52.901			3259.34	22.503		3274.17	-0.137915		3274.17	-0.0488419
3244.05	77.882	3244.05	52.984			3259.37	21.712		3274.24	-0.124285		3274.24	-0.0420229
3244.08	79.287	3244.08	53.142			3259.39	20.918		3274.3	-0.111705		3274.3	-0.0357217
3244.12	80.611	3244.12	53.203			3259.41	20.074		3274.37	-0.100124		3274.37	-0.0298775
3244.16	81.91	3244.16	53.045			3259.44	19.256		3274.44	-0.0894875		3274.44	-0.0244308
3244.19	83.09	3244.19	53.145			3259.46	18.223		3274.51	-0.0797383		3274.51	-0.0193227
3244.23	84.33	3244.23	53.059			3259.49	16.925		3274.58	-0.0708194		3274.58	-0.014496
3244.27	85.746	3244.27	52.942			3259.51	15.268		3274.65	-0.062673		3274.65	-0.00989413
3244.3	87.417	3244.3	53.074			3259.54	13.49		3274.71	-0.055241		3274.71	-0.00546211
3244.34	89.253	3244.34	52.713			3259.56	11.655		3274.78	-0.0484658		3274.78	-0.00114614
3244.38	91.078	3244.38	52.513			3259.58	9.709		3274.85	-0.0422906		3274.85	0.0031064
3244.41	92.931	3244.41	52.201			3259.61	7.674		3274.92	-0.0366596		3274.92	0.00734689
3244.45	94.951	3244.45	51.574			3259.63	5.741		3274.99	-0.0315178		3274.99	0.0116255
3244.49	97.194	3244.49	51.275			3259.66	3.76		3275.06	-0.0268121		3275.06	0.0159913
3244.52	99.753	3244.52	50.812			3259.68	1.974		3275.12	-0.0224903		3275.12	0.0204919
3244.56	102.601	3244.56	50.322			3259.71	0.647		3275.19	-0.0185019		3275.19	0.0251739
3244.6	105.474	3244.6	49.741			3259.73	-0.312		3275.26	-0.014798		3275.26	0.0300827
3244.63	108.454	3244.63	49.12			3259.76	-0.873		3275.33	-0.011331		3275.33	0.0352621
3244.67	111.279	3244.67	48.61			3259.78	-1.11		3275.4	-0.00805451		3275.4	0.0407546
3244.71	114.205	3244.71	48.005			3259.8	-1.02		3275.47	-0.00492383		3275.47	0.0466012
3244.74	117.297	3244.74	47.602			3259.83	-0.846		3275.53	-0.00189523		3275.53	0.052841
3244.78	120.405	3244.78	47.034			3259.85	-0.548		3275.6	0.00107387		3275.6	0.0595111
3244.82	123.385	3244.82	46.471			3259.88	-0.3		3275.67	0.00402506		3275.67	0.0666464
3244.85	126.312	3244.85	46.101			3259.9	-0.101		3275.74	0.00699901		3275.74	0.0742793
3244.89	129.117	3244.89	45.368			3259.93	0.075		3275.81	0.0100356		3275.81	0.0824393
3244.93	131.743	3244.93	45.039			3259.95	0.204		3275.88	0.0131742		3275.88	0.0911526
3244.96	134.258	3244.96	44.476			3259.98	0.313		3275.95	0.0164534		3275.95	0.100442
3245	136.444	3245	43.891			3260	0.74		3276.01	0.0199112		3276.01	0.110325
3245.04	138.34	3245.04	43.309			3260.02	1.295		3276.08	0.0235853		3276.08	0.120817
3245.07	139.964	3245.07	42.858			3260.05	1.722		3276.15	0.0275127		3276.15	0.131925
3245.11	141.323	3245.11	42.432			3260.07	2.045		3276.22	0.0317301		3276.22	0.143654
3245.15	142.491	3245.15	42.076			3260.1	2.302		3276.29	0.0362731		3276.29	0.155999
3245.18	143.456	3245.18	41.607			3260.12	2.609		3276.36	0.0411771		3276.36	0.168953
3245.22	144.229	3245.22	41.182			3260.15	2.953		3276.42	0.0464765		3276.42	0.182497
3245.26	144.826	3245.26	40.599			3260.17	3.308		3276.49	0.0522045		3276.49	0.196609
3245.29	145.333	3245.29	39.937			3260.2	3.477		3276.56	0.0583931		3276.56	0.211256
3245.33	145.492	3245.33	39.553			3260.22	3.466		3276.63	0.0650728		3276.63	0.226398
3245.37	145.361	3245.37	38.816			3260.24	3.264		3276.7	0.0722721		3276.7	0.241986
3245.4	145.386	3245.4	38.36			3260.27	2.961		3276.77	0.0800176		3276.77	0.257963
3245.44	145.813	3245.44	37.606			3260.29	2.611		3276.83	0.0883329		3276.83	0.274261
3245.48	146.422	3245.48	37.252			3260.32	2.199		3276.9	0.0972384		3276.9	0.290806
3245.51	147.254	3245.51	36.774			3260.34	1.793		3276.97	0.106751		3276.97	0.307511
3245.55	148.419	3245.55	36.411			3260.37	1.28		3277.04	0.116885		3277.04	0.324283
3245.59	149.917	3245.59	36.049			3260.39	0.656		3277.11	0.127648		3277.11	0.341021
3245.62	151.828	3245.62	35.817			3260.42	0.087		3277.18	0.139043		3277.18	0.357614
3245.66	154.251	3245.66	35.949			3260.44	-0.361		3277.24	0.151069		3277.24	0.373943
3245.7	157.126	3245.7	35.928			3260.46	-0.585		3277.31	0.163717		3277.31	0.389884
3245.73	160.383	3245.73	36.07			3260.49	-0.574		3277.38	0.176973		3277.38	0.405306
3245.77	163.959	3245.77	36.188			3260.51	-0.495		3277.45	0.190813		3277.45	0.420074
3245.81	167.787	3245.81	36.398			3260.54	-0.252		3277.52	0.20521		3277.52	0.434046
3245.84	171.677	3245.84	36.541			3260.56	0.171		3277.59	0.220125		3277.59	0.44708
3245.88	175.674	3245.88	36.852			3260.59	0.69		3277.66	0.235512		3277.66	0.459033
3245.92	179.865	3245.92	37.15			3260.61	1.198		3277.72	0.251316		3277.72	0.469761
3245.95	184.254	3245.95	37.333			3260.63	1.501		3277.79	0.267474		3277.79	0.479121
3245.99	188.699	3245.99	37.986			3260.66	1.725		3277.86	0.283914		3277.86	0.486973
3246.03	193.237	3246.03	38.563			3260.68	1.985		3277.93	0.300554		3277.93	0.493185
3246.06	198.031	3246.06	39.55			3260.71	2.216		3278	0.317303		3278	0.497629
3246.1	203.268	3246.1	40.457			3260.73	2.499		3278.07	0.334063		3278.07	0.500186
3246.14	208.857	3246.14	41.715			3260.76	2.817		3278.13	0.350727		3278.13	0.500747
3246.17	214.442	3246.17	42.986			3260.78	2.983		3278.2	0.36718		3278.2	0.499216
3246.21	219.778	3246.21	44.584			3260.81	3.101		3278.27	0.383298		3278.27	0.495509
3246.25	224.947	3246.25	46.081			3260.83	3.201		3278.34	0.398955		3278.34	0.489559
3246.28	229.813	3246.28	47.934			3260.85	3.294		3278.41	0.414016		3278.41	0.481312
3246.32	234.38	3246.32	49.718			3260.88	3.622		3278.48	0.428342		3278.48	0.470736
3246.36	238.778	3246.36	51.809			3260.9	3.976		3278.54	0.441792		3278.54	0.457815
3246.39	242.912	3246.39	53.986			3260.93	4.2		3278.61	0.454223		3278.61	0.442552
3246.43	246.693	3246.43	56.051			3260.95	4.059		3278.68	0.465491		3278.68	0.424973
3246.47	249.967	3246.47	58.43			3260.98	3.769		3278.75	0.475453		3278.75	0.405124
3246.5	252.832	3246.5	60.773			3261	3.175		3278.82	0.483968		3278.82	0.38307
3246.54	255.14	3246.54	63.501			3261.03	2.195		3278.89	0.490902		3278.89	0.3589
3246.58	257.06	3246.58	66.223			3261.05	0.934		3278.95	0.496124		3278.95	0.332722
3246.61	258.835	3246.61	69.27			3261.07	-0.391		3279.02	0.499513		3279.02	0.304666
3246.65	260.178	3246.65	72.432			3261.1	-1.597		3279.09	0.500956		3279.09	0.27488
3246.68	261.119	3246.68	75.687			3261.12	-2.772		3279.16	0.500353		3279.16	0.24353
3246.72	261.785	3246.72	79.213			3261.15	-3.749		3279.23	0.497616		3279.23	0.210801
3246.76	262.362	3246.76	82.436			3261.17	-4.551		3279.3	0.492671		3279.3	0.176894
3246.79	262.705	3246.79	85.821			3261.2	-5.253		3279.36	0.48546		3279.36	0.142022
3246.83	262.778	3246.83	89.361			3261.22	-5.947		3279.43	0.475945		3279.43	0.106411
3246.87	262.57	3246.87	92.741			3261.25	-6.489		3279.5	0.464105		3279.5	0.0702993
3246.9	261.99	3246.9	96.173			3261.27	-6.875		3279.57	0.449936		3279.57	0.0339309
3246.94	261.236	3246.94	99.598			3261.29	-7.08		3279.64	0.433458		3279.64	-0.00244309
3246.98	260.478	3246.98	102.963			3261.32	-7.169		3279.71	0.414712		3279.71	-0.0385683
3247.01	259.688	3247.01	106.158			3261.34	-6.937		3279.78	0.393757		3279.78	-0.0741888
3247.05	258.955	3247.05	109.515			3261.37	-6.239		3279.84	0.370677		3279.84	-0.10905
3247.09	258.152	3247.09	112.738			3261.39	-5.29		3279.91	0.345576		3279.91	-0.142899
3247.12	257.259	3247.12	115.851			3261.42	-3.999		3279.98	0.318579		3279.98	-0.175492
3247.16	256.268	3247.16	118.834			3261.44	-2.52		3280.05	0.289831		3280.05	-0.206587
3247.2	255.171	3247.2	121.779			3261.47	-0.859		3280.12	0.259498		3280.12	-0.235958
3247.23	253.992	3247.23	124.782			3261.49	0.935		3280.19	0.227761		3280.19	-0.263386
3247.27	252.767	3247.27	127.672			3261.51	2.801		3280.25	0.194823		3280.25	-0.288666
3247.31	251.496	3247.31	130.514			3261.54	4.839		3280.32	0.160897		3280.32	-0.311608
3247.34	249.923	3247.34	133.205			3261.56	7.147		3280.39	0.126214		3280.39	-0.332037
3247.38	248.291	3247.38	135.715			3261.59	9.476		3280.46	0.0910139		3280.46	-0.349797
3247.42	246.584	3247.42	138.103			3261.61	11.819		3280.53	0.0555472		3280.53	-0.364748
3247.45	244.651	3247.45	140.397			3261.64	14.076		3280.6	0.0200715		3280.6	-0.376768
3247.49	242.279	3247.49	142.651			3261.66	16.094		3280.66	-0.0151504		3280.66	-0.385756
3247.53	239.393	3247.53	144.887			3261.68	17.957		3280.73	-0.0498529		3280.73	-0.391629
3247.56	236.024	3247.56	146.831			3261.71	19.651		3280.8	-0.0837703		3280.8	-0.394323
3247.6	232.248	3247.6	148.627			3261.73	21.052		3280.87	-0.116639		3280.87	-0.393794
3247.64	228.122	3247.64	150.509			3261.76	21.991		3280.94	-0.148199		3280.94	-0.390016
3247.67	223.61	3247.67	152.274			3261.78	22.661		3281.01	-0.178198		3281.01	-0.382984
3247.71	218.616	3247.71	153.989			3261.81	23.151		3281.07	-0.206391		3281.07	-0.372709
3247.75	213.053	3247.75	155.79			3261.83	23.495		3281.14	-0.232547		3281.14	-0.35922
3247.78	207	3247.78	157.6			3261.86	23.415		3281.21	-0.256443		3281.21	-0.342564
3247.82	200.598	3247.82	159.328			3261.88	23.001		3281.28	-0.277875		3281.28	-0.322804
3247.86	193.921	3247.86	161.074			3261.9	22.372		3281.35	-0.296653		3281.35	-0.300018
3247.89	186.781	3247.89	162.872			3261.93	21.609		3281.42	-0.312604		3281.42	-0.2743
3247.93	179.205	3247.93	164.534			3261.95	21.047		3281.49	-0.325576		3281.49	-0.245759
3247.97	171.23	3247.97	166.053			3261.98	20.554		3281.55	-0.335434		3281.55	-0.214517
3248	162.964	3248	167.495			3262	19.961		3281.62	-0.342065		3281.62	-0.180708
3248.04	154.505	3248.04	168.89			3262.03	19.392		3281.69	-0.34538		3281.69	-0.144481
3248.08	145.78	3248.08	169.927			3262.05	18.998		3281.76	-0.345307		3281.76	-0.105996
3248.11	136.835	3248.11	170.802			3262.08	18.511		3281.83	-0.341798		3281.83	-0.0654251
3248.15	127.724	3248.15	171.441			3262.1	18.003		3281.9	-0.334829		3281.9	-0.0229522
3248.19	118.626	3248.19	171.872			3262.12	17.482		3281.96	-0.324397		3281.96	0.0212287
3248.22	109.659	3248.22	172.079			3262.15	17.061		3282.03	-0.310521		3282.03	0.0669113
3248.26	100.86	3248.26	172.027			3262.17	16.65		3282.1	-0.293241		3282.1	0.113879
3248.3	92.011	3248.3	171.714			3262.2	16.168		3282.17	-0.272621		3282.17	0.161906
3248.33	83.191	3248.33	171.192			3262.22	15.685		3282.24	-0.248745		3282.24	0.210754
3248.37	74.162	3248.37	170.352			3262.25	15.402		3282.31	-0.221716		3282.31	0.260178
3248.41	64.813	3248.41	169.18			3262.27	15.317		3282.37	-0.19166		3282.37	0.30992
3248.44	55.527	3248.44	167.663			3262.3	15.191		3282.44	-0.15872		3282.44	0.359717
3248.48	46.345	3248.48	165.684			3262.32	14.988		3282.51	-0.123062		3282.51	0.409293
3248.52	37.2	3248.52	163.217			3262.34	14.844		3282.58	-0.0848651		3282.58	0.458369
3248.55	28.087	3248.55	160.314			3262.37	15.112		3282.65	-0.0443287		3282.65	0.506656
3248.59	19.022	3248.59	157.138			3262.39	15.535		3282.72	-0.00166925		3282.72	0.553859
3248.63	9.931	3248.63	153.296			3262.42	16.032		3282.78	0.0428807		3282.78	0.599681
3248.66	0.887	3248.66	149.245			3262.44	16.399		3282.85	0.0890743		3282.85	0.64382
3248.7	-7.918	3248.7	144.819			3262.47	16.491		3282.92	0.13665		3282.92	0.685973
3248.74	-16.465	3248.74	140.076			3262.49	16.704		3282.99	0.185332		3282.99	0.725836
3248.77	-24.501	3248.77	134.825			3262.52	17.056		3283.06	0.234832		3283.06	0.76311
3248.81	-32.296	3248.81	129.266			3262.54	17.575		3283.13	0.284852		3283.13	0.797497
3248.85	-39.742	3248.85	123.422			3262.56	18.177		3283.19	0.33508		3283.19	0.828709
3248.88	-46.962	3248.88	117.516			3262.59	18.965		3283.26	0.385199		3283.26	0.856467
3248.92	-54.207	3248.92	111.081			3262.61	19.787		3283.33	0.434882		3283.33	0.880503
3248.96	-61.367	3248.96	104.712			3262.64	20.691		3283.4	0.483795		3283.4	0.900564
3248.99	-68.411	3248.99	97.841			3262.66	21.561		3283.47	0.531604		3283.47	0.916416
3249.03	-75.257	3249.03	91.137			3262.69	22.568		3283.54	0.577967		3283.54	0.927846
3249.07	-81.847	3249.07	84.089			3262.71	23.592		3283.61	0.622545		3283.61	0.934663
3249.1	-88.187	3249.1	77			3262.74	24.566		3283.67	0.664999		3283.67	0.936704
3249.14	-94.238	3249.14	70.16			3262.76	25.564		3283.74	0.704996		3283.74	0.933833
3249.18	-99.866	3249.18	63.066			3262.78	26.52		3283.81	0.742206		3283.81	0.925948
3249.21	-105.144	3249.21	55.783			3262.81	27.651		3283.88	0.776312		3283.88	0.912979
3249.25	-110.094	3249.25	48.313			3262.83	28.681		3283.95	0.807005		3283.95	0.894894
3249.29	-114.736	3249.29	41.022			3262.86	29.578		3284.02	0.833994		3284.02	0.871695
3249.32	-119.274	3249.32	33.895			3262.88	30.105		3284.08	0.857003		3284.08	0.843426
3249.36	-123.852	3249.36	26.896			3262.91	30.372		3284.15	0.875776		3284.15	0.81017
3249.4	-128.246	3249.4	20.231			3262.93	30.365		3284.22	0.890082		3284.22	0.772048
3249.43	-132.38	3249.43	13.359			3262.95	30.235		3284.29	0.899715		3284.29	0.729225
3249.47	-136.33	3249.47	6.759			3262.98	29.953		3284.36	0.904498		3284.36	0.681903
3249.51	-140.418	3249.51	0.304			3263	29.48		3284.43	0.904285		3284.43	0.630325
3249.54	-144.867	3249.54	-6.036			3263.03	28.902		3284.49	0.898962		3284.49	0.57477
3249.58	-149.433	3249.58	-12.068			3263.05	28.305		3284.56	0.888454		3284.56	0.515554
3249.62	-153.965	3249.62	-17.633			3263.08	27.729		3284.63	0.872723		3284.63	0.453025
3249.65	-158.397	3249.65	-22.642			3263.1	27.143		3284.7	0.851768		3284.7	0.387562
3249.69	-162.763	3249.69	-27.091			3263.13	26.616		3284.77	0.825629		3284.77	0.319572
3249.73	-167.152	3249.73	-31.52			3263.15	26.117		3284.84	0.794389		3284.84	0.249485
3249.76	-171.535	3249.76	-35.702			3263.17	25.596		3284.9	0.758172		3284.9	0.177752
3249.8	-175.881	3249.8	-39.971			3263.2	25.056		3284.97	0.717142		3284.97	0.104838
3249.84	-180.1	3249.84	-43.538			3263.22	24.599		3285.04	0.671506		3285.04	0.0312206
3249.87	-184.03	3249.87	-46.836			3263.25	24.249		3285.11	0.621511		3285.11	-0.0426172
3249.91	-187.65	3249.91	-49.86			3263.27	23.996		3285.18	0.56744		3285.18	-0.11619
3249.95	-190.942	3249.95	-52.558			3263.3	23.927		3285.25	0.509614		3285.25	-0.189013
3249.98	-193.901	3249.98	-55.07			3263.32	24.014		3285.32	0.448389		3285.32	-0.260613
3250.02	-196.42	3250.02	-57.016			3263.35	24.262		3285.38	0.38415		3285.38	-0.330526
3250.05	-198.695	3250.05	-58.56			3263.37	24.335		3285.45	0.317313		3285.45	-0.398304
3250.09	-200.651	3250.09	-59.694			3263.39	24.381		3285.52	0.248316		3285.52	-0.463521
3250.13	-202.282	3250.13	-60.734			3263.42	24.25		3285.59	0.177616		3285.59	-0.525774
3250.16	-203.677	3250.16	-61.883			3263.44	24.032		3285.66	0.105689		3285.66	-0.584689
3250.2	-204.857	3250.2	-62.793			3263.47	23.862		3285.73	0.0330212		3285.73	-0.639923
3250.24	-205.721	3250.24	-63.449			3263.49	23.707		3285.79	-0.0398946		3285.79	-0.691164
3250.27	-206.308	3250.27	-63.558			3263.52	23.603		3285.86	-0.112563		3285.86	-0.738141
3250.31	-205.911	3250.31	-63.206			3263.54	23.624		3285.93	-0.184491		3285.93	-0.780616
3250.35	-204.815	3250.35	-63.039			3263.57	23.614		3286	-0.255194		3286	-0.818394
3250.38	-203.216	3250.38	-63.167			3263.59	23.543		3286.07	-0.324198		3286.07	-0.851316
3250.42	-201.035	3250.42	-63.464			3263.61	23.578		3286.14	-0.391045		3286.14	-0.879266
3250.46	-198.307	3250.46	-63.732			3263.64	23.614		3286.2	-0.455299		3286.2	-0.902167
3250.49	-195.17	3250.49	-63.527			3263.66	23.63		3286.27	-0.516548		3286.27	-0.919983
3250.53	-191.801	3250.53	-62.634			3263.69	23.526		3286.34	-0.574408		3286.34	-0.932713
3250.57	-188.088	3250.57	-61.467			3263.71	23.514		3286.41	-0.628525		3286.41	-0.940397
3250.6	-184.204	3250.6	-60.276			3263.74	23.573		3286.48	-0.678581		3286.48	-0.943108
3250.64	-180.299	3250.64	-59.3			3263.76	23.695		3286.55	-0.724295		3286.55	-0.940952
3250.68	-176.381	3250.68	-58.351			3263.79	23.658		3286.61	-0.765422		3286.61	-0.934067
3250.71	-172.457	3250.71	-57.064			3263.81	23.558		3286.68	-0.801758		3286.68	-0.922618
3250.75	-168.822	3250.75	-55.705			3263.83	23.508		3286.75	-0.833141		3286.75	-0.906797
3250.79	-165.145	3250.79	-54.686			3263.86	23.646		3286.82	-0.859449		3286.82	-0.886817
3250.82	-161.393	3250.82	-54.076			3263.88	23.947		3286.89	-0.880601		3286.89	-0.862913
3250.86	-157.582	3250.86	-53.724			3263.91	24.514		3286.96	-0.896557		3286.96	-0.835335
3250.9	-153.82	3250.9	-53.124			3263.93	25.618		3287.02	-0.907318		3287.02	-0.804347
3250.93	-150.007	3250.93	-52.196			3263.96	27.036		3287.09	-0.912924		3287.09	-0.770226
3250.97	-146.254	3250.97	-51.127			3263.98	28.523		3287.16	-0.91345		3287.16	-0.733256
3251.01	-142.523	3251.01	-50.109			3264	30.029		3287.23	-0.909008		3287.23	-0.693728
3251.04	-138.7	3251.04	-49.291			3264.03	31.498		3287.3	-0.899741		3287.3	-0.651935
3251.08	-135.206	3251.08	-48.318			3264.05	32.768		3287.37	-0.885826		3287.37	-0.608174
3251.12	-131.763	3251.12	-46.866			3264.08	33.812		3287.44	-0.867463		3287.44	-0.562739
3251.15	-128.487	3251.15	-44.867			3264.1	34.413		3287.5	-0.844882		3287.5	-0.515925
3251.19	-125.492	3251.19	-42.614			3264.13	34.628		3287.57	-0.818333		3287.57	-0.468018
3251.23	-122.663	3251.23	-40.353			3264.15	34.505		3287.64	-0.788086		3287.64	-0.419305
3251.26	-119.853	3251.26	-38.43			3264.18	34.227		3287.71	-0.754427		3287.71	-0.370062
3251.3	-116.984	3251.3	-36.919			3264.2	33.926		3287.78	-0.717656		3287.78	-0.320561
3251.34	-114.084	3251.34	-35.437			3264.22	33.526		3287.85	-0.678084		3287.85	-0.271064
3251.37	-111.194	3251.37	-33.582			3264.25	33.081		3287.91	-0.636033		3287.91	-0.221826
3251.41	-108.205	3251.41	-31.814			3264.27	32.69		3287.98	-0.591827		3287.98	-0.173093
3251.45	-105.329	3251.45	-30.162			3264.3	32.581		3288.05	-0.545794		3288.05	-0.125101
3251.48	-102.608	3251.48	-28.431			3264.32	32.671		3288.12	-0.498267		3288.12	-0.0780771
3251.52	-99.954	3251.52	-26.154			3264.35	32.83		3288.19	-0.449575		3288.19	-0.0322392
3251.56	-97.467	3251.56	-23.8			3264.37	32.983		3288.26	-0.400044		3288.26	0.0122045
3251.59	-95.206	3251.59	-21.705			3264.4	33.169		3288.32	-0.349997		3288.32	0.0550553
3251.63	-92.907	3251.63	-19.215			3264.42	33.462		3288.39	-0.299752		3288.39	0.0961252
3251.67	-90.664	3251.67	-16.556			3264.44	33.695		3288.46	-0.249618		3288.46	0.135236
3251.7	-88.66	3251.7	-14.324			3264.47	33.813		3288.53	-0.199896		3288.53	0.172219
3251.74	-86.559	3251.74	-12.141			3264.49	33.918		3288.6	-0.150876		3288.6	0.206917
3251.78	-84.355	3251.78	-9.648			3264.52	33.988		3288.67	-0.10284		3288.67	0.239181
3251.81	-82.184	3251.81	-7.586			3264.54	33.96		3288.73	-0.0560564		3288.73	0.268877
3251.85	-80.112	3251.85	-6.013			3264.57	33.885		3288.8	-0.0107822		3288.8	0.295879
3251.89	-78.085	3251.89	-4.323			3264.59	33.854		3288.87	0.0327398		3288.87	0.320074
3251.92	-76.051	3251.92	-3.043			3264.62	34.083		3288.94	0.0742802		3288.94	0.341365
3251.96	-74.012	3251.96	-2.267			3264.64	34.323		3289.01	0.113624		3289.01	0.359663
3252	-72.057	3252	-1.306			3264.66	34.62		3289.08	0.150571		3289.08	0.374898
3252.03	-70.435	3252.03	-0.182			3264.69	34.915		3289.15	0.184939		3289.15	0.38701
3252.07	-68.962	3252.07	0.622			3264.71	35.22		3289.21	0.21656		3289.21	0.395958
3252.11	-67.66	3252.11	1.479			3264.74	35.563		3289.28	0.245284		3289.28	0.401717
3252.14	-66.737	3252.14	1.871			3264.76	35.792		3289.35	0.270979		3289.35	0.404277
3252.18	-65.87	3252.18	2.195			3264.79	35.636		3289.42	0.29353		3289.42	0.403648
3252.22	-65.018	3252.22	2.904			3264.81	34.971		3289.49	0.312845		3289.49	0.399855
3252.25	-64.032	3252.25	3.338			3264.84	33.94		3289.56	0.328846		3289.56	0.392946
3252.29	-62.999	3252.29	3.079			3264.86	32.664		3289.62	0.341479		3289.62	0.382982
3252.33	-61.9	3252.33	3.546			3264.88	31.373		3289.69	0.350708		3289.69	0.370048
3252.36	-60.661	3252.36	3.987			3264.91	29.923		3289.76	0.356519		3289.76	0.354245
3252.4	-59.502	3252.4	4.04			3264.93	28.378		3289.83	0.35892		3289.83	0.335694
3252.44	-58.288	3252.44	4.491			3264.96	26.854		3289.9	0.357938		3289.9	0.314533
3252.47	-56.959	3252.47	5.245			3264.98	25.713		3289.97	0.353623		3289.97	0.290919
3252.51	-55.678	3252.51	5.979			3265.01	24.688		3290.03	0.346048		3290.03	0.265025
3252.55	-54.578	3252.55	6.715			3265.03	23.741		3290.1	0.335303		3290.1	0.237039
3252.58	-53.614	3252.58	7.744			3265.05	22.751		3290.17	0.3215		3290.17	0.207165
3252.62	-52.746	3252.62	9.084			3265.08	21.616		3290.24	0.304774		3290.24	0.175618
3252.66	-51.992	3252.66	9.775			3265.1	20.16		3290.31	0.285277		3290.31	0.142626
3252.69	-51.105	3252.69	11.011			3265.13	18.44		3290.38	0.263178		3290.38	0.108426
3252.73	-50.296	3252.73	12.162			3265.15	16.545		3290.44	0.238666		3290.44	0.0732615
3252.77	-49.569	3252.77	13.273			3265.18	14.366		3290.51	0.211944		3290.51	0.0373825
3252.8	-48.836	3252.8	14.374			3265.2	12.052		3290.58	0.183231		3290.58	0.00104176
3252.84	-48.305	3252.84	15.804			3265.23	9.589		3290.65	0.152756		3290.65	-0.0355072
3252.88	-47.897	3252.88	16.751			3265.25	7.013		3290.72	0.120761		3290.72	-0.072012
3252.91	-47.321	3252.91	18.254			3265.27	4.455		3290.79	0.0874964		3290.79	-0.108224
3252.95	-46.817	3252.95	19.67			3265.3	2.246		3290.85	0.0532187		3290.85	-0.143901
3252.99	-46.385	3252.99	20.93			3265.32	0.249		3290.92	0.0181888		3290.92	-0.178809
3253.02	-46.011	3253.02	22.285			3265.35	-1.565		3290.99	-0.0173301		3290.99	-0.212722
3253.06	-45.617	3253.06	23.874			3265.37	-3.053		3291.06	-0.0530749		3291.06	-0.24543
3253.1	-45.272	3253.1	24.988			3265.4	-4.47		3291.13	-0.0887856		3291.13	-0.276735
3253.13	-44.914	3253.13	26.335			3265.42	-5.843		3291.2	-0.124207		3291.2	-0.306455
3253.17	-44.363	3253.17	27.528			3265.45	-7.351		3291.27	-0.15909		3291.27	-0.334426
3253.21	-43.629	3253.21	28.258			3265.47	-9.162		3291.33	-0.193197		3291.33	-0.3605
3253.24	-42.848	3253.24	29.164			3265.49	-11.356		3291.4	-0.2263		3291.4	-0.384552
3253.28	-42.082	3253.28	29.435			3265.52	-13.76		3291.47	-0.258186		3291.47	-0.406476
3253.32	-41.184	3253.32	30.031			3265.54	-16.27		3291.54	-0.288656		3291.54	-0.426186
3253.35	-40.31	3253.35	30.195			3265.57	-18.64		3291.61	-0.317529		3291.61	-0.443617
3253.39	-39.372	3253.39	30.557			3265.59	-20.82		3291.68	-0.34464		3291.68	-0.458725
3253.42	-38.427	3253.42	30.642			3265.62	-22.624		3291.74	-0.369845		3291.74	-0.471489
3253.46	-37.655	3253.46	30.903			3265.64	-24.135		3291.81	-0.393021		3291.81	-0.481906
3253.5	-36.819	3253.5	30.964			3265.67	-25.231		3291.88	-0.414064		3291.88	-0.489993
3253.53	-35.785	3253.53	31.2			3265.69	-25.809		3291.95	-0.432892		3291.95	-0.495786
3253.57	-34.548	3253.57	31.316			3265.71	-26.148		3292.02	-0.449445		3292.02	-0.499338
3253.61	-33.013	3253.61	31.638			3265.74	-26.109		3292.09	-0.463684		3292.09	-0.500718
3253.64	-31.276	3253.64	31.69			3265.76	-25.988		3292.15	-0.475589		3292.15	-0.500012
3253.68	-29.473	3253.68	31.879			3265.79	-25.828		3292.22	-0.485164		3292.22	-0.497317
3253.72	-27.67	3253.72	31.923			3265.81	-25.699		3292.29	-0.492431		3292.29	-0.492744
3253.75	-25.879	3253.75	32.074			3265.84	-25.399		3292.36	-0.497427		3292.36	-0.486411
3253.79	-24.079	3253.79	32.144			3265.86	-25.046		3292.43	-0.500213		3292.43	-0.478446
3253.83	-22.233	3253.83	32.12			3265.89	-24.739		3292.5	-0.500861		3292.5	-0.468983
3253.86	-20.303	3253.86	32.049			3265.91	-24.107		3292.56	-0.499459		3292.56	-0.458164
3253.9	-18.408	3253.9	32.15			3265.93	-23.177		3292.63	-0.496108		3292.63	-0.446129
3253.94	-16.529	3253.94	32.182			3265.96	-21.883		3292.7	-0.49092		3292.7	-0.433022
3253.97	-14.705	3253.97	32.206			3265.98	-20.329		3292.77	-0.484019		3292.77	-0.418988
3254.01	-12.861	3254.01	32.308			3266.01	-18.578		3292.84	-0.475532		3292.84	-0.40417
3254.05	-10.668	3254.05	32.522			3266.03	-16.78		3292.91	-0.465596		3292.91	-0.388707
3254.08	-8.054	3254.08	32.566			3266.06	-14.924		3292.98	-0.454352		3292.98	-0.372734
3254.12	-5.082	3254.12	32.729			3266.08	-13.092		3293.04	-0.441941		3293.04	-0.356382
3254.16	-1.942	3254.16	32.932			3266.11	-11.361		3293.11	-0.428509		3293.11	-0.339777
3254.19	1.377	3254.19	33.123			3266.13	-9.736		3293.18	-0.414198		3293.18	-0.323034
3254.23	4.81	3254.23	33.255			3266.15	-7.996		3293.25	-0.39915		3293.25	-0.306264
3254.27	8.583	3254.27	33.439			3266.18	-6.344		3293.32	-0.383504		3293.32	-0.289568
3254.3	12.513	3254.3	33.854			3266.2	-4.846		3293.39	-0.367394		3293.39	-0.27304
3254.34	16.465	3254.34	34.174			3266.23	-3.484		3293.45	-0.350948		3293.45	-0.256763
3254.38	20.502	3254.38	34.706			3266.25	-2.174		3293.52	-0.334288		3293.52	-0.240813
3254.41	24.608	3254.41	35.208			3266.28	-0.809		3293.59	-0.317531		3293.59	-0.225256
3254.45	28.711	3254.45	35.662			3266.3	0.577		3293.66	-0.300782		3293.66	-0.210149
3254.49	32.89	3254.49	36.147			3266.32	1.878		3293.73	-0.284141		3293.73	-0.19554
3254.52	37.132	3254.52	36.776			3266.35	2.965		3293.8	-0.267699		3293.8	-0.181469
3254.56	41.232	3254.56	37.326			3266.37	3.901		3293.86	-0.251537		3293.86	-0.167966
3254.6	45.258	3254.6	38.155			3266.4	4.524		3293.93	-0.235728		3293.93	-0.155057
3254.63	49.102	3254.63	38.697			3266.42	4.727		3294	-0.220336		3294	-0.142756
3254.67	52.739	3254.67	39.477			3266.45	4.612		3294.07	-0.205414		3294.07	-0.131072
3254.71	56.087	3254.71	40.118			3266.47	4.237		3294.14	-0.19101		3294.14	-0.120009
3254.74	59.117	3254.74	41.055			3266.5	3.619		3294.21	-0.177161		3294.21	-0.109561
3254.78	61.831	3254.78	41.897			3266.52	2.835		3294.27	-0.163897		3294.27	-0.0997214
3254.82	63.975	3254.82	42.939			3266.54	2.181		3294.34	-0.151239		3294.34	-0.0904743
3254.85	65.595	3254.85	43.885			3266.57	1.548		3294.41	-0.139204		3294.41	-0.0818015
3254.89	66.687	3254.89	45.114			3266.59	1.039		3294.48	-0.127799		3294.48	-0.0736801
3254.93	67.389	3254.93	45.988			3266.62	0.808		3294.55	-0.117027		3294.55	-0.0660837
3254.96	67.858	3254.96	47.207			3266.64	0.872		3294.62	-0.106883		3294.62	-0.0589825
3255	68.221	3255	48.314			3266.67	1.043		3294.68	-0.0973607		3294.68	-0.0523441
3255.04	68.43	3255.04	49.284			3266.69	1.452		3294.75	-0.0884454		3294.75	-0.0461333
3255.07	68.534	3255.07	50.159			3266.72	1.855		3294.82	-0.0801209		3294.82	-0.040313
3255.11	68.576	3255.11	50.995			3266.74	2.327		3294.89	-0.0723665		3294.89	-0.0348436
3255.15	68.481	3255.15	51.663			3266.76	2.883		3294.96	-0.0651584		3294.96	-0.0296844
3255.18	68.24	3255.18	52.198			3266.79	3.642		3295.03	-0.0584703		3295.03	-0.0247928
3255.22	67.916	3255.22	52.992			3266.81	4.634		3295.1	-0.0522736		3295.1	-0.0201245
3255.26	67.405	3255.26	53.64			3266.84	5.759		3295.16	-0.0465381		3295.16	-0.0156344
3255.29	66.656	3255.29	54.285			3266.86	6.895		3295.23	-0.0412316		3295.23	-0.0112758
3255.33	65.858	3255.33	55.186			3266.89	7.971		3295.3	-0.0363209		3295.3	-0.00700076
3255.37	64.953	3255.37	55.847			3266.91	9.048		3295.37	-0.0317717		3295.37	-0.00276031
3255.4	64.186	3255.4	56.565			3266.94	9.939		3295.44	-0.0275488		3295.44	0.00149583
3255.44	63.41	3255.44	57.209			3266.96	10.614		3295.51	-0.0236163		3295.51	0.0058191
3255.48	62.848	3255.48	57.681			3266.98	11.059		3295.57	-0.0199377		3295.57	0.0102622
3255.51	62.35	3255.51	58.109			3267.01	11.384		3295.64	-0.016476		3295.64	0.014879
3255.55	61.776	3255.55	58.302			3267.03	11.551		3295.71	-0.0131934		3295.71	0.0197247
3255.59	61.205	3255.59	58.495			3267.06	11.519		3295.78	-0.0100522		3295.78	0.0248556
3255.62	60.777	3255.62	58.672			3267.08	11.54		3295.85	-0.00701341		3295.85	0.0303293
3255.66	60.617	3255.66	58.606			3267.11	11.412		3295.92	-0.004038		3295.92	0.0362046
3255.7	60.564	3255.7	58.623			3267.13	11.179		3295.98	-0.00108603		3295.98	0.0425412
3255.73	60.47	3255.73	58.51			3267.16	10.78		3296.05	0.00188317		3296.05	0.0493999
3255.77	60.253	3255.77	58.165			3267.18	10.378		3296.12	0.00491117		3296.12	0.056842
3255.81	59.898	3255.81	57.9			3267.2	10.036		3296.19	0.00804052		3296.19	0.0649294
3255.84	59.413	3255.84	57.616			3267.23	10.058		3296.26	0.0113149		3296.26	0.0737243
3255.88	58.724	3255.88	57.219			3267.25	10.233		3296.33	0.014779		3296.33	0.0832885
3255.92	57.983	3255.92	56.926			3267.28	10.451		3296.39	0.0184792		3296.39	0.0936834
3255.95	57.158	3255.95	56.484			3267.3	10.386		3296.46	0.022463		3296.46	0.104969
3255.99	56.21	3255.99	55.899			3267.33	10.134		3296.53	0.0267793		3296.53	0.117204
3256.03	55.233	3256.03	55.381			3267.35	10.09		3296.6	0.0314786		3296.6	0.130445
3256.06	54.216	3256.06	54.589			3267.37	10.14		3296.67	0.036613		3296.67	0.144744
3256.1	53.106	3256.1	53.84			3267.4	10.299		3296.74	0.0422357		3296.74	0.160151
3256.14	51.906	3256.14	53.069			3267.42	10.62		3296.81	0.0484015		3296.81	0.17671
3256.17	50.64	3256.17	52.275			3267.45	11.363		3296.87	0.0551662		3296.87	0.194459
3256.21	49.233	3256.21	51.568			3267.47	12.64		3296.94	0.0625868		3296.94	0.213431
3256.25	47.574	3256.25	50.771			3267.5	14.251		3297.01	0.0707208		3297.01	0.233651
3256.28	45.782	3256.28	50.166			3267.52	16.12		3297.08	0.079626		3297.08	0.255132
3256.32	43.971	3256.32	49.623			3267.55	18.222		3297.15	0.0893605		3297.15	0.277882
3256.36	42.034	3256.36	49.217			3267.57	20.347		3297.22	0.0999816		3297.22	0.301894
3256.39	39.851	3256.39	48.758			3267.59	22.507		3297.28	0.111546		3297.28	0.327151
3256.43	37.517	3256.43	48.291			3267.62	24.753		3297.35	0.124108		3297.35	0.353622
3256.47	35.245	3256.47	48.026			3267.64	26.812		3297.42	0.137719		3297.42	0.381263
3256.5	32.83	3256.5	47.595			3267.67	28.717		3297.49	0.152429		3297.49	0.410014
3256.54	30.364	3256.54	47.343			3267.69	30.207		3297.56	0.168283		3297.56	0.4398
3256.58	28.056	3256.58	47.256			3267.72	31.385		3297.63	0.185321		3297.63	0.470526
3256.61	26.058	3256.61	47.026			3267.74	32.226		3297.69	0.203577		3297.69	0.502086
3256.65	24.086	3256.65	47.02			3267.77	32.852		3297.76	0.223077		3297.76	0.53435
3256.68	22.22	3256.68	47.129			3267.79	33.278		3297.83	0.243841		3297.83	0.567175
3256.72	20.514	3256.72	47.263			3267.81	33.613		3297.9	0.265879		3297.9	0.600398
3256.76	18.92	3256.76	47.698			3267.84	33.71		3297.97	0.28919		3297.97	0.633837
3256.79	17.552	3256.79	48.058			3267.86	33.49		3298.04	0.313762		3298.04	0.667295
3256.83	16.335	3256.83	48.65			3267.89	32.997		3298.1	0.339571		3298.1	0.700559
3256.87	15.413	3256.87	49.323			3267.91	32.208		3298.17	0.36658		3298.17	0.733398
3256.9	14.644	3256.9	49.839			3267.94	31.206		3298.24	0.394735		3298.24	0.765569
3256.94	14.236	3256.94	50.685			3267.96	29.776		3298.31	0.423969		3298.31	0.796815
3256.98	14.281	3256.98	51.629			3267.99	28.115		3298.38	0.4542		3298.38	0.826868
3257.01	14.756	3257.01	52.76			3268.01	26.328		3298.45	0.485325		3298.45	0.855451
3257.05	15.66	3257.05	53.895			3268.03	24.508		3298.51	0.517226		3298.51	0.882282
3257.09	16.775	3257.09	54.87			3268.06	22.659		3298.58	0.549768		3298.58	0.907075
3257.12	18.107	3257.12	55.945			3268.08	20.922		3298.65	0.582798		3298.65	0.92954
3257.16	19.673	3257.16	56.983			3268.11	19.261		3298.72	0.616143		3298.72	0.949393
3257.2	21.249	3257.2	58.165			3268.13	17.606		3298.79	0.649615		3298.79	0.966352
3257.23	22.777	3257.23	59.527			3268.16	16		3298.86	0.683009		3298.86	0.980145
3257.27	24.288	3257.27	60.784			3268.18	14.422		3298.93	0.716103		3298.93	0.990511
3257.31	25.708	3257.31	62.25			3268.21	13.007		3298.99	0.748659		3298.99	0.997205
3257.34	26.898	3257.34	63.507			3268.23	11.517		3299.06	0.780428		3299.06	1
3257.38	27.958	3257.38	64.861			3268.25	9.891		3299.13	0.811148		3299.13	0.998692
3257.42	28.951	3257.42	66.36			3268.28	8.146		3299.2	0.840546		3299.2	0.9931
3257.45	29.886	3257.45	67.706			3268.3	6.451		3299.27	0.868343		3299.27	0.983073
3257.49	30.799	3257.49	69.064			3268.33	4.773		3299.34	0.894254		3299.34	0.968492
3257.53	31.542	3257.53	70.365			3268.35	3.141		3299.4	0.917991		3299.4	0.94927
3257.56	32.41	3257.56	71.457			3268.38	1.556		3299.47	0.939267		3299.47	0.925357
3257.6	33.16	3257.6	72.661			3268.4	0.242		3299.54	0.957797		3299.54	0.89674
3257.64	33.942	3257.64	73.973			3268.42	-0.702		3299.61	0.973305		3299.61	0.863446
3257.67	34.758	3257.67	75.052			3268.45	-1.455		3299.68	0.985525		3299.68	0.825544
3257.71	35.309	3257.71	76.093			3268.47	-2.19		3299.75	0.994202		3299.75	0.783141
3257.75	35.985	3257.75	77.07			3268.5	-2.984		3299.81	0.999099		3299.81	0.736387
3257.78	36.602	3257.78	77.88			3268.52	-3.78		3299.88	1		3299.88	0.685473
3257.82	37.078	3257.82	78.645			3268.55	-4.504		3299.95	0.996713		3299.95	0.630628
3257.86	37.524	3257.86	79.484			3268.57	-5.079		3300.02	0.989072		3300.02	0.572123
3257.89	37.962	3257.89	80.168			3268.6	-5.522		3300.09	0.97694		3300.09	0.51026
3257.93	38.494	3257.93	80.72			3268.62	-5.889		3300.16	0.960212		3300.16	0.44538
3257.97	39.087	3257.97	81.249			3268.64	-6.129		3300.22	0.938823		3300.22	0.377852
3258	40.005	3258	81.756			3268.67	-6.233		3300.29	0.91274		3300.29	0.308074
3258.04	41.43	3258.04	82.206			3268.69	-6.336		3300.36	0.881969		3300.36	0.236467
3258.08	43.221	3258.08	82.583			3268.72	-6.431		3300.43	0.846557		3300.43	0.163473
3258.11	45.353	3258.11	82.913			3268.74	-6.316		3300.5	0.806596		3300.5	0.08955
3258.15	47.823	3258.15	83.087			3268.77	-6.052		3300.57	0.762213		3300.57	0.0151657
3258.19	50.52	3258.19	83.165			3268.79	-5.595		3300.64	0.713579		3300.64	-0.0592047
3258.22	53.491	3258.22	83.294			3268.82	-5.14		3300.7	0.660906		3300.7	-0.133084
3258.26	56.847	3258.26	83.486			3268.84	-4.591		3300.77	0.604446		3300.77	-0.206
3258.3	60.368	3258.3	83.683			3268.86	-4.055		3300.84	0.544487		3300.84	-0.277485
3258.33	63.744	3258.33	83.935			3268.89	-3.403		3300.91	0.481352		3300.91	-0.347086
3258.37	67.283	3258.37	84.183			3268.91	-2.814		3300.98	0.4154		3300.98	-0.414366
3258.41	70.671	3258.41	84.479			3268.94	-2.2		3301.05	0.347017		3301.05	-0.478909
3258.44	73.921	3258.44	84.829			3268.96	-1.601		3301.11	0.276616		3301.11	-0.540323
3258.48	77.157	3258.48	85.124			3268.99	-0.997		3301.18	0.204633		3301.18	-0.598246
3258.52	80.067	3258.52	85.431			3269.01	-0.232		3301.25	0.131521		3301.25	-0.652345
3258.55	82.978	3258.55	85.899			3269.04	0.741		3301.32	0.0577494		3301.32	-0.702323
3258.59	86	3258.59	86.29			3269.06	1.842		3301.39	-0.0162065		3301.39	-0.747918
3258.63	89.008	3258.63	86.775			3269.08	2.844		3301.46	-0.0898648		3301.46	-0.788905
3258.66	91.921	3258.66	87.388			3269.11	3.595		3301.52	-0.162744		3301.52	-0.825101
3258.7	94.782	3258.7	88.019			3269.13	4.137		3301.59	-0.23437		3301.59	-0.856361
3258.74	97.668	3258.74	88.498			3269.16	4.591		3301.66	-0.304274		3301.66	-0.882579
3258.77	100.369	3258.77	89.005			3269.18	5.111		3301.73	-0.372007		3301.73	-0.903692
3258.81	102.853	3258.81	89.525			3269.21	5.858		3301.8	-0.437133		3301.8	-0.919673
3258.85	104.886	3258.85	90.018			3269.23	6.641		3301.87	-0.499244		3301.87	-0.930537
3258.88	106.584	3258.88	90.393			3269.26	7.294		3301.93	-0.557956		3301.93	-0.936332
3258.92	108.118	3258.92	90.809			3269.28	7.903		3302	-0.612914		3302	-0.937142
3258.96	109.563	3258.96	91.258			3269.3	8.436		3302.07	-0.663798		3302.07	-0.933085
3258.99	110.64	3258.99	91.682			3269.33	8.99		3302.14	-0.710323		3302.14	-0.92431
3259.03	111.471	3259.03	92.016			3269.35	9.404		3302.21	-0.752243		3302.21	-0.910992
3259.07	112.195	3259.07	92.223			3269.38	9.685		3302.28	-0.789346		3302.28	-0.893331
3259.1	112.691	3259.1	92.353			3269.4	9.779		3302.34	-0.821467		3302.34	-0.871552
3259.14	112.829	3259.14	92.295			3269.43	9.916		3302.41	-0.848478		3302.41	-0.845896
3259.18	112.746	3259.18	92.285			3269.45	10.065		3302.48	-0.870295		3302.48	-0.816625
3259.21	112.552	3259.21	92.299			3269.47	10.404		3302.55	-0.886872		3302.55	-0.78401
3259.25	112.105	3259.25	92.285			3269.5	10.751		3302.62	-0.898205		3302.62	-0.748337
3259.29	111.389	3259.29	92.27			3269.52	10.881		3302.69	-0.904329		3302.69	-0.709899
3259.32	110.435	3259.32	92.097			3269.55	10.688		3302.76	-0.905319		3302.76	-0.668993
3259.36	109.271	3259.36	91.986			3269.57	10.183		3302.82	-0.901281		3302.82	-0.625924
3259.4	108.085	3259.4	91.815			3269.6	9.546		3302.89	-0.892357		3302.89	-0.580993
3259.43	106.807	3259.43	91.607			3269.62	8.837		3302.96	-0.878724		3302.96	-0.534506
3259.47	105.161	3259.47	91.447			3269.65	8.006		3303.03	-0.860584		3303.03	-0.486763
3259.51	103.294	3259.51	91.322			3269.67	6.994		3303.1	-0.838165		3303.1	-0.43806
3259.54	101.23	3259.54	91.146			3269.69	5.832		3303.17	-0.811721		3303.17	-0.38869
3259.58	98.846	3259.58	91.189			3269.72	4.535		3303.23	-0.781525		3303.23	-0.33894
3259.62	96.673	3259.62	91.195			3269.74	3.287		3303.3	-0.747868		3303.3	-0.289087
3259.65	94.613	3259.65	91.279			3269.77	2.046		3303.37	-0.711056		3303.37	-0.239401
3259.69	92.424	3259.69	91.292			3269.79	0.578		3303.44	-0.671407		3303.44	-0.190145
3259.73	90.359	3259.73	91.199			3269.82	-0.969		3303.51	-0.62925		3303.51	-0.141572
3259.76	88.403	3259.76	91.153			3269.84	-2.338		3303.58	-0.584918		3303.58	-0.093923
3259.8	86.45	3259.8	91.048			3269.87	-3.381		3303.64	-0.538749		3303.64	-0.0474319
3259.84	84.776	3259.84	91.084			3269.89	-4.226		3303.71	-0.491084		3303.71	-0.00232156
3259.87	83.611	3259.87	91.257			3269.91	-4.915		3303.78	-0.442264		3303.78	0.0411961
3259.91	83.049	3259.91	91.461			3269.94	-5.601		3303.85	-0.392626		3303.85	0.0829203
3259.95	83.007	3259.95	91.564			3269.96	-6.185		3303.92	-0.342504		3303.92	0.122661
3259.98	83.336	3259.98	91.721			3269.99	-6.7		3303.99	-0.292227		3303.99	0.160238
3260.02	84.163	3260.02	91.9			3270.01	-7		3304.05	-0.242114		3304.05	0.195485
3260.05	85.475	3260.05	92.05			3270.04	-7.096		3304.12	-0.192477		3304.12	0.228248
3260.09	87.103	3260.09	92.123			3270.06	-6.906		3304.19	-0.143618		3304.19	0.258382
3260.13	89.005	3260.13	92.211			3270.09	-6.621		3304.26	-0.0958257		3304.26	0.285759
3260.16	91.266	3260.16	92.395			3270.11	-6.154		3304.33	-0.0493791		3304.33	0.310263
3260.2	94.066	3260.2	92.492			3270.13	-5.644		3304.4	-0.00454162		3304.4	0.331791
3260.24	97.344	3260.24	92.589			3270.16	-4.98		3304.47	0.0384373		3304.47	0.350256
3260.27	101.076	3260.27	92.697			3270.18	-4.276		3304.53	0.0793226		3304.53	0.365586
3260.31	105.235	3260.31	92.76			3270.21	-3.609		3304.6	0.117896		3304.6	0.377725
3260.35	109.88	3260.35	92.878			3270.23	-2.957		3304.67	0.153955		3304.67	0.386634
3260.38	114.453	3260.38	93.078			3270.26	-2.438		3304.74	0.187318		3304.74	0.392291
3260.42	119.03	3260.42	93.181			3270.28	-1.814		3304.81	0.217816		3304.81	0.394692
3260.46	123.633	3260.46	93.285			3270.31	-0.984		3304.88	0.245303		3304.88	0.393852
3260.49	128.308	3260.49	93.443			3270.33	0.139		3304.94	0.269652		3304.94	0.389804
3260.53	132.93	3260.53	93.558			3270.35	1.078		3305.01	0.290755		3305.01	0.382601
3260.57	137.416	3260.57	93.664			3270.38	1.886		3305.08	0.308526		3305.08	0.372313
3260.6	141.54	3260.6	93.708			3270.4	2.695		3305.15	0.322898		3305.15	0.359034
3260.64	145.219	3260.64	93.548			3270.43	3.643		3305.22	0.333829		3305.22	0.342872
3260.68	148.334	3260.68	93.412			3270.45	4.558		3305.29	0.341295		3305.29	0.323958
3260.71	150.947	3260.71	93.168			3270.48	5.495		3305.35	0.345297		3305.35	0.302437
3260.75	153.122	3260.75	92.847			3270.5	6.354		3305.42	0.345856		3305.42	0.278476
3260.79	154.78	3260.79	92.583			3270.53	7.223		3305.49	0.343018		3305.49	0.252255
3260.82	156.106	3260.82	92.293			3270.55	7.891		3305.56	0.33685		3305.56	0.223972
3260.86	157.095	3260.86	92.051			3270.57	8.448		3305.63	0.327439		3305.63	0.193835
3260.9	157.688	3260.9	91.99			3270.6	9.104		3305.7	0.314896		3305.7	0.162069
3260.93	158.085	3260.93	91.904			3270.62	9.643		3305.76	0.299352		3305.76	0.128907
3260.97	158.061	3260.97	91.913			3270.65	10.145		3305.83	0.280958		3305.83	0.0945909
3261.01	157.78	3261.01	91.847			3270.67	10.693		3305.9	0.259883		3305.9	0.0593695
3261.04	157.339	3261.04	91.892			3270.7	11.249		3305.97	0.236315		3305.97	0.0234961
3261.08	156.953	3261.08	91.986			3270.72	11.747		3306.04	0.210458		3306.04	-0.0127735
3261.12	156.688	3261.12	92.072			3270.74	12.36		3306.11	0.182529		3306.11	-0.0491838
3261.15	156.597	3261.15	92.241			3270.77	13.022		3306.17	0.152762		3306.17	-0.0854816
3261.19	156.759	3261.19	92.514			3270.79	13.621		3306.24	0.121397		3306.24	-0.121418
3261.23	157.068	3261.23	92.843			3270.82	14.143		3306.31	0.0886885		3306.31	-0.156752
3261.26	157.458	3261.26	93.256			3270.84	14.574		3306.38	0.0548936		3306.38	-0.19125
3261.3	158.159	3261.3	93.718			3270.87	15.148		3306.45	0.0202761		3306.45	-0.224691
3261.34	159.28	3261.34	94.251			3270.89	15.688		3306.52	-0.0148982		3306.52	-0.256866
3261.37	160.812	3261.37	94.777			3270.92	16.256		3306.59	-0.0503637		3306.59	-0.287583
3261.41	162.629	3261.41	95.435			3270.94	16.833		3306.65	-0.0858568		3306.65	-0.316663
3261.45	164.611	3261.45	96.116			3270.96	17.413		3306.72	-0.121119		3306.72	-0.343948
3261.48	167.143	3261.48	96.998			3270.99	17.866		3306.79	-0.155899		3306.79	-0.369296
3261.52	170.189	3261.52	97.852			3271.01	18.274		3306.86	-0.189954		3306.86	-0.392589
3261.56	173.553	3261.56	98.792			3271.04	18.557		3306.93	-0.223054		3306.93	-0.413725
3261.59	177.279	3261.59	99.613			3271.06	18.899		3307	-0.25498		3307	-0.432626
3261.63	181.514	3261.63	100.475			3271.09	19.312		3307.06	-0.28553		3307.06	-0.449235
3261.67	186.129	3261.67	101.125			3271.11	19.628		3307.13	-0.31452		3307.13	-0.463514
3261.7	191.099	3261.7	101.748			3271.14	19.811		3307.2	-0.34178		3307.2	-0.475448
3261.74	196.532	3261.74	102.452			3271.16	19.862		3307.27	-0.367164		3307.27	-0.48504
3261.78	202.305	3261.78	103.07			3271.18	19.892		3307.34	-0.390542		3307.34	-0.492315
3261.81	208.195	3261.81	103.777			3271.21	19.936		3307.41	-0.411808		3307.41	-0.497313
3261.85	214.01	3261.85	104.46			3271.23	20.023		3307.47	-0.430876		3307.47	-0.500095
3261.89	219.934	3261.89	105.158			3271.26	20.041		3307.54	-0.447682		3307.54	-0.500734
3261.92	225.745	3261.92	105.873			3271.28	19.921		3307.61	-0.462182		3307.61	-0.49932
3261.96	231.633	3261.96	106.68			3271.31	19.732		3307.68	-0.474357		3307.68	-0.495955
3262	237.489	3262	107.548			3271.33	19.499		3307.75	-0.484204		3307.75	-0.490753
3262.03	243.316	3262.03	108.417			3271.36	19.285		3307.82	-0.491741		3307.82	-0.483835
3262.07	249.194	3262.07	109.349			3271.38	18.853		3307.88	-0.497006		3307.88	-0.475332
3262.11	254.973	3262.11	110.371			3271.4	18.246		3307.95	-0.500055		3307.95	-0.46538
3262.14	260.508	3262.14	111.548			3271.43	17.453		3308.02	-0.500958		3308.02	-0.454121
3262.18	265.947	3262.18	112.792			3271.45	16.468		3308.09	-0.499801		3308.09	-0.441697
3262.22	271.346	3262.22	114.232			3271.48	15.325		3308.16	-0.496683		3308.16	-0.428252
3262.25	276.269	3262.25	115.847			3271.5	14.037		3308.23	-0.491716		3308.23	-0.413931
3262.29	280.931	3262.29	117.646			3271.53	12.808		3308.3	-0.485019		3308.3	-0.398876
3262.33	285.371	3262.33	119.693			3271.55	11.589		3308.36	-0.476721		3308.36	-0.383223
3262.36	289.528	3262.36	121.984			3271.58	10.344		3308.43	-0.466958		3308.43	-0.367108
3262.4	293.366	3262.4	124.391			3271.6	9.094		3308.5	-0.455868		3308.5	-0.350661
3262.44	296.745	3262.44	127.159			3271.62	7.968		3308.57	-0.443596		3308.57	-0.334002
3262.47	299.739	3262.47	130.124			3271.65	6.981		3308.64	-0.430283		3308.64	-0.317247
3262.51	302.133	3262.51	133.271			3271.67	6.147		3308.71	-0.416074		3308.71	-0.300503
3262.55	303.958	3262.55	136.662			3271.7	5.192		3308.77	-0.401111		3308.77	-0.28387
3262.58	305.461	3262.58	140.109			3271.72	4.204		3308.84	-0.385533		3308.84	-0.267438
3262.62	306.7	3262.62	143.67			3271.75	3.112		3308.91	-0.369474		3308.91	-0.251288
3262.66	307.505	3262.66	147.328			3271.77	1.886		3308.98	-0.353064		3308.98	-0.235494
3262.69	307.907	3262.69	151.113			3271.79	0.679		3309.05	-0.336427		3309.05	-0.220119
3262.73	307.797	3262.73	155.018			3271.82	-0.587		3309.12	-0.319678		3309.12	-0.205219
3262.77	307.204	3262.77	158.943			3271.84	-2.087		3309.18	-0.302925		3309.18	-0.190839
3262.8	306.118	3262.8	162.953			3271.87	-3.639		3309.25	-0.286269		3309.25	-0.177018
3262.84	304.469	3262.84	167.089			3271.89	-5.101		3309.32	-0.269802		3309.32	-0.163787
3262.88	302.495	3262.88	171.185			3271.92	-6.513		3309.39	-0.253607		3309.39	-0.151167
3262.91	300.351	3262.91	175.285			3271.94	-7.941		3309.46	-0.237757		3309.46	-0.139175
3262.95	298.109	3262.95	179.39			3271.97	-9.386		3309.53	-0.222318		3309.53	-0.12782
3262.99	295.704	3262.99	183.514			3271.99	-10.928		3309.59	-0.207346		3309.59	-0.117106
3263.02	293.127	3263.02	187.427			3272.01	-12.319		3309.66	-0.192888		3309.66	-0.10703
3263.06	290.393	3263.06	191.155			3272.04	-13.732		3309.73	-0.178985		3309.73	-0.0975862
3263.1	287.259	3263.1	194.881			3272.06	-15.047		3309.8	-0.165667		3309.8	-0.0887628
3263.13	283.834	3263.13	198.53			3272.09	-16.265		3309.87	-0.152958		3309.87	-0.0805454
3263.17	280.179	3263.17	201.83			3272.11	-17.37		3309.94	-0.140876		3309.94	-0.0729161
3263.21	276.268	3263.21	204.908			3272.14	-18.232		3310	-0.129429		3310	-0.0658543
3263.24	272.31	3263.24	207.792			3272.16	-18.999		3310.07	-0.118623		3310.07	-0.0593373
3263.28	268.259	3263.28	210.557			3272.19	-19.545		3310.14	-0.108456		3310.14	-0.053341
3263.32	263.972	3263.32	213.178			3272.21	-19.809		3310.21	-0.0989223		3310.21	-0.0478397
3263.35	259.645	3263.35	215.736			3272.23	-19.945		3310.28	-0.0900107		3310.28	-0.0428069
3263.39	254.915	3263.39	218.016			3272.26	-19.875		3310.35	-0.0817073		3310.35	-0.0382157
3263.42	249.892	3263.42	220.203			3272.28	-19.607		3310.42	-0.0739949		3310.42	-0.0340392
3263.46	244.871	3263.46	222.2			3272.31	-18.96		3310.48	-0.0668533		3310.48	-0.0302503
3263.5	239.731	3263.5	224.127			3272.33	-18.114		3310.55	-0.0602598		3310.55	-0.0268224
3263.53	234.65	3263.53	225.694			3272.36	-17.14		3310.62	-0.0541904		3310.62	-0.0237294
3263.57	229.628	3263.57	227.165			3272.38	-16.267		3310.69	-0.0486198		3310.69	-0.020946
3263.61	224.826	3263.61	228.467			3272.41	-15.526		3310.76	-0.0435215		3310.76	-0.0184479
3263.64	220.15	3263.64	229.681			3272.43	-14.733		3310.83	-0.0388687		3310.83	-0.0162116
3263.68	215.478	3263.68	230.689			3272.45	-13.706		3310.89	-0.0346344		3310.89	-0.0142149
3263.72	210.605	3263.72	231.478			3272.48	-12.54		3310.96	-0.0307914		3310.96	-0.0124367
3263.75	205.626	3263.75	231.896			3272.5	-11.296		3311.03	-0.0273132		3311.03	-0.0108571
3263.79	200.495	3263.79	232.051			3272.53	-9.937		3311.1	-0.0241735		3311.1	-0.00945747
3263.83	195.251	3263.83	232.021			3272.55	-8.424		3311.17	-0.021347		3311.17	-0.00822036
3263.86	190.03	3263.86	231.636			3272.58	-6.862		3311.24	-0.0188092		3311.24	-0.00712963
3263.9	184.706	3263.9	230.927			3272.6	-5.341		3311.3	-0.0165364		3311.3	-0.00617032
3263.94	179.167	3263.94	230.177			3272.63	-3.773		3311.37	-0.0145063		3311.37	-0.00532864
3263.97	173.259	3263.97	228.996			3272.65	-2.275		3311.44	-0.0126975		3311.44	-0.00459196
3264.01	166.976	3264.01	227.493			3272.67	-0.833		3311.51	-0.0110901		3311.51	-0.00394874
3264.05	160.511	3264.05	225.65			3272.7	0.581		3311.58	-0.00966525		3311.58	-0.00338845
3264.08	153.785	3264.08	223.413			3272.72	1.742		3311.65	-0.00840527		3311.65	-0.00290155
3264.12	146.721	3264.12	220.667			3272.75	2.759		3311.71	-0.00729388		3311.71	-0.00247942
3264.16	139.669	3264.16	217.702			3272.77	3.7		3311.78	-0.00631596		3311.78	-0.00211431
3264.19	132.589	3264.19	214.262			3272.8	4.67		3311.85	-0.00545757		3311.85	-0.00179923
3264.23	125.553	3264.23	210.409			3272.82	5.351		3311.92	-0.00470589		3311.92	-0.00152796
3264.27	118.549	3264.27	206.173			3272.84	5.886		3311.99	-0.00404924		3311.99	-0.00129494
3264.3	111.478	3264.3	201.793			3272.87	6.284		3312.06	-0.00347697		3312.06	-0.00109523
3264.34	104.37	3264.34	196.917			3272.89	6.747		3312.13	-0.0029794		3312.13	-0.000924447
3264.38	97.016	3264.38	191.725			3272.92	7.422		3312.19	-0.00254778		3312.19	-0.000778731
3264.41	89.583	3264.41	186.293			3272.94	8.075		3312.26	-0.00217425		3312.26	-0.000654678
3264.45	82.086	3264.45	180.418			3272.97	8.667		3312.33	-0.00185172		3312.33	-0.000549299
3264.49	74.82	3264.49	174.546			3272.99	9.277		3312.4	-0.00157386		3312.4	-0.000459977
3264.52	67.773	3264.52	168.557			3273.02	9.978		3312.47	-0.00133502		3312.47	-0.000384429
3264.56	61.067	3264.56	162.377			3273.04	10.712		3312.54	-0.00113018		3312.54	-0.000320668
3264.6	54.677	3264.6	155.933			3273.06	11.476		3312.6	-0.000954895		3312.6	-0.000266964
3264.63	48.541	3264.63	149.371			3273.09	12.2		3312.67	-0.000805223		3312.67	-0.00022153
3264.67	42.656	3264.67	142.731			3273.11	12.88		3312.74	-0.000677699		3312.74	-0.000183592
3264.71	37.059	3264.71	135.924			3273.14	13.408		3312.81	-0.000569281		3312.81	-0.000152099
3264.74	31.773	3264.74	129.02			3273.16	13.842		3312.88	-0.000477303		3312.88	-0.00012558
3264.78	26.838	3264.78	121.904			3273.19	14.194		3312.95	-0.000399436		3312.95	-0.000103447
3264.82	22.326	3264.82	114.89			3273.21	14.63		3313.01	-0.000333652		3313.01	-8.49996e-05
3264.85	18.248	3264.85	107.945			3273.24	15.158		3313.08	-0.000278191		3313.08	-6.96386e-05
3264.89	14.623	3264.89	101.046			3273.26	15.844		3313.15	-0.000231529		3313.15	-5.68525e-05
3264.93	11.245	3264.93	94.243			3273.28	16.529		3313.22	-0.000192239		3313.22	-4.62047e-05
3264.96	8.036	3264.96	87.387			3273.31	17.063		3313.29	-0.000159173		3313.29	-3.73224e-05
3265	4.777	3265	80.504			3273.33	17.768		3313.36	-0.000131719		3313.36	-2.98865e-05
3265.04	1.772	3265.04	73.979			3273.36	18.72		3313.42	-0.000108898		3313.42	-2.3623e-05
3265.07	-0.755	3265.07	67.291			3273.38	19.85		3313.49	-8.97333e-05		3313.49	-1.82947e-05
3265.11	-2.891	3265.11	61.053			3273.41	20.962		3313.56	-7.37661e-05		3313.56	-1.36942e-05
3265.15	-4.671	3265.15	55.064			3273.43	21.851		3313.63	-6.04737e-05		3313.63	-9.63782e-06
3265.18	-6.093	3265.18	48.92			3273.46	22.562		3313.7	-4.94111e-05		3313.7	-5.95945e-06
3265.22	-6.723	3265.22	42.929			3273.48	23.17		3313.77	-4.01985e-05		3313.77	-2.50498e-06
3265.26	-6.639	3265.26	37.36			3273.5	23.535		3313.83	-3.25123e-05		3313.83	8.7279e-07
3265.29	-6.035	3265.29	32.182			3273.53	23.823		3313.9	-2.60759e-05		3313.9	4.31921e-06
3265.33	-5.075	3265.33	26.917			3273.55	24.052		3313.97	-2.06518e-05		3313.97	7.98284e-06
3265.37	-3.816	3265.37	21.643			3273.58	24.228		3314.04	-1.60347e-05		3314.04	1.20205e-05
3265.4	-2.316	3265.4	16.755			3273.6	24.224		3314.11	-1.20451e-05		3314.11	1.66029e-05
3265.44	-0.278	3265.44	12.54			3273.63	23.978		3314.18	-8.52395e-06		3314.18	2.19198e-05
3265.48	2.319	3265.48	8.842			3273.65	23.514		3314.25	-5.32731e-06		3314.25	2.81866e-05
3265.51	5.292	3265.51	5.281			3273.68	22.759		3314.31	-2.32143e-06		3314.31	3.5651e-05
3265.55	8.77	3265.55	2.033			3273.7	21.747		3314.38	6.21721e-07		3314.38	4.46005e-05
3265.59	12.579	3265.59	-1.053			3273.72	20.547		3314.45	3.62893e-06		3314.45	5.53705e-05
3265.62	16.775	3265.62	-3.665			3273.75	19.31		3314.52	6.83021e-06		3314.52	6.83544e-05
3265.66	21.454	3265.66	-5.388			3273.77	17.912		3314.59	1.03633e-05		3314.59	8.40134e-05
3265.7	26.756	3265.7	-7.196			3273.8	16.539		3314.66	1.43785e-05		3314.66	0.000102889
3265.73	32.665	3265.73	-8.545			3273.82	15.121		3314.72	1.90437e-05		3314.72	0.000125618
3265.77	39.177	3265.77	-9.504			3273.85	13.448		3314.79	2.45498e-05		3314.79	0.000152811
3265.81	46.072	3265.81	-9.874			3273.87	11.71		3314.86	3.1117e-05		3314.86	0.00018553
3265.84	53.119	3265.84	-9.929			3273.89	9.851		3314.93	3.90015e-05		3314.93	0.000224989
3265.88	60.184	3265.88	-10.29			3273.92	7.904		3315	4.85031e-05		3315	0.000272045
3265.92	67.686	3265.92	-10.084			3273.94	5.979		3315.07	5.99736e-05		3315.07	0.000328012
3265.95	75.168	3265.95	-9.347			3273.97	4.211		3315.13	7.3827e-05		3315.13	0.000394619
3265.99	82.515	3265.99	-8.739			3273.99	2.599		3315.2	9.05501e-05		3315.2	0.000473703
3266.03	89.528	3266.03	-7.969			3274.02	1.203		3315.27	0.000110619		3315.27	0.000567385
3266.06	96.394	3266.06	-7.128			3274.04	-0.13		3315.34	0.00013478		3315.34	0.000678097
3266.1	103.193	3266.1	-5.648			3274.07	-1.566		3315.41	0.000164106		3315.41	0.000808626
3266.14	110.128	3266.14	-3.647			3274.09	-3.039		3315.48	0.000199263		3315.48	0.000962158
3266.17	117.166	3266.17	-2.09			3274.11	-4.438		3315.54	0.000241136		3315.54	0.00114232
3266.21	124.12	3266.21	-0.324			3274.14	-5.703		3315.61	0.000291158		3315.61	0.00135322
3266.25	130.98	3266.25	1.275			3274.16	-6.938		3315.68	0.000350775		3315.68	0.00159952
3266.28	137.873	3266.28	3.372			3274.19	-7.739		3315.75	0.000421667		3315.75	0.00188646
3266.32	144.738	3266.32	5.572			3274.21	-8.197		3315.82	0.000505769		3315.82	0.00221995
3266.36	151.788	3266.36	8.159			3274.24	-8.342		3315.89	0.000605308		3315.89	0.0026066
3266.39	158.898	3266.39	10.303			3274.26	-8.317		3315.96	0.000722843		3315.96	0.00305379
3266.43	166.079	3266.43	12.47			3274.29	-8.093		3316.02	0.000861298		3316.02	0.00356975
3266.47	173.278	3266.47	14.928			3274.31	-7.738		3316.09	0.00102401		3316.09	0.00416358
3266.5	180.684	3266.5	17.55			3274.33	-7.135		3316.16	0.00121478		3316.16	0.00484536
3266.54	188.176	3266.54	20.004			3274.36	-6.354		3316.23	0.00143791		3316.23	0.00562615
3266.58	195.738	3266.58	22.359			3274.38	-5.577		3316.3	0.00169826		3316.3	0.00651813
3266.61	203.419	3266.61	25.214			3274.41	-4.711		3316.37	0.00200131		3316.37	0.00753458
3266.65	211.244	3266.65	28.25			3274.43	-3.787		3316.43	0.00235321		3316.43	0.00868994
3266.68	218.921	3266.68	30.976			3274.46	-2.845		3316.5	0.00276085		3316.5	0.00999987
3266.72	226.491	3266.72	34.177			3274.48	-1.943		3316.57	0.0032319		3316.57	0.0114813
3266.76	233.854	3266.76	37.388			3274.51	-1.169		3316.64	0.0037749		3316.64	0.0131522
3266.79	241.269	3266.79	40.422			3274.53	-0.616		3316.71	0.00439929		3316.71	0.0150323
3266.83	248.469	3266.83	43.904			3274.55	0.034		3316.78	0.00511551		3316.78	0.0171419
3266.87	255.471	3266.87	46.954			3274.58	0.769		3316.84	0.00593502		3316.84	0.019503
3266.9	262.379	3266.9	50.255			3274.6	1.8		3316.91	0.00687039		3316.91	0.0221386
3266.94	268.993	3266.94	53.852			3274.63	2.992		3316.98	0.00793529		3316.98	0.0250727
3266.98	275.4	3266.98	57.312			3274.65	4.251		3317.05	0.00914462		3317.05	0.0283304
3267.01	281.531	3267.01	61.186			3274.68	5.619		3317.12	0.0105145		3317.12	0.0319375
3267.05	287.629	3267.05	65.129			3274.7	6.774		3317.19	0.0120622		3317.19	0.0359205
3267.09	293.587	3267.09	69.327			3274.73	7.657		3317.25	0.0138064		3317.25	0.0403065
3267.12	299.292	3267.12	73.397			3274.75	8.276		3317.32	0.0157669		3317.32	0.0451227
3267.16	304.8	3267.16	77.834			3274.77	8.631		3317.39	0.0179647		3317.39	0.0503962
3267.2	310.18	3267.2	82.224			3274.8	8.645		3317.46	0.0204223		3317.46	0.056154
3267.23	315.543	3267.23	86.875			3274.82	8.501		3317.53	0.0231628		3317.53	0.0624222
3267.27	320.834	3267.27	91.643			3274.85	8.082		3317.6	0.0262108		3317.6	0.0692259
3267.31	326.046	3267.31	96.498			3274.87	7.562		3317.66	0.0295917		3317.66	0.0765887
3267.34	331.194	3267.34	101.567			3274.9	6.946		3317.73	0.0333314		3317.73	0.0845325
3267.38	336.275	3267.38	106.723			3274.92	6.347		3317.8	0.0374568		3317.8	0.0930766
3267.42	341.49	3267.42	112.107			3274.95	6.078		3317.87	0.0419949		3317.87	0.102237
3267.45	346.904	3267.45	117.573			3274.97	6.03		3317.94	0.046973		3317.94	0.112027
3267.49	352.369	3267.49	123.191			3274.99	6.196		3318.01	0.0524182		3318.01	0.122456
3267.53	357.926	3267.53	128.903			3275.02	6.531		3318.08	0.0583572		3318.08	0.133528
3267.56	363.674	3267.56	134.633			3275.04	7.053		3318.14	0.0648157		3318.14	0.145241
3267.6	369.688	3267.6	140.606			3275.07	7.665		3318.21	0.0718185		3318.21	0.157591
3267.64	375.755	3267.64	146.807			3275.09	8.164		3318.28	0.0793885		3318.28	0.170563
3267.67	381.829	3267.67	153.102			3275.12	8.386		3318.35	0.0875467		3318.35	0.184139
3267.71	387.799	3267.71	159.322			3275.14	8.673		3318.42	0.0963112		3318.42	0.198291
3267.75	393.693	3267.75	165.681			3275.16	9.027		3318.49	0.105697		3318.49	0.212986
3267.78	399.505	3267.78	172.057			3275.19	9.554		3318.55	0.115717		3318.55	0.22818
3267.82	404.837	3267.82	178.348			3275.21	10.113		3318.62	0.126377		3318.62	0.243822
3267.86	409.836	3267.86	184.715			3275.24	10.599		3318.69	0.13768		3318.69	0.259853
3267.89	414.336	3267.89	191.157			3275.26	11.166		3318.76	0.149624		3318.76	0.276203
3267.93	418.247	3267.93	197.622			3275.29	11.776		3318.83	0.162199		3318.83	0.292796
3267.97	421.472	3267.97	204.047			3275.31	12.307		3318.9	0.175391		3318.9	0.309543
3268	423.706	3268	210.6			3275.34	12.812		3318.96	0.189177		3318.96	0.32635
3268.04	425.138	3268.04	217.046			3275.36	13.487		3319.03	0.203529		3319.03	0.343113
3268.08	425.541	3268.08	223.494			3275.38	14.168		3319.1	0.218408		3319.1	0.359719
3268.11	424.84	3268.11	229.925			3275.41	14.971		3319.17	0.233769		3319.17	0.37605
3268.15	423.086	3268.15	236.366			3275.43	15.524		3319.24	0.249558		3319.24	0.391978
3268.19	420.059	3268.19	242.679			3275.46	15.686		3319.31	0.26571		3319.31	0.407372
3268.22	415.949	3268.22	248.932			3275.48	15.598		3319.37	0.282156		3319.37	0.422094
3268.26	410.916	3268.26	255.177			3275.51	15.257		3319.44	0.298813		3319.44	0.436004
3268.3	404.978	3268.3	261.269			3275.53	14.787		3319.51	0.315591		3319.51	0.448957
3268.33	398.052	3268.33	267.383			3275.56	14.236		3319.58	0.332393		3319.58	0.46081
3268.37	390.161	3268.37	273.32			3275.58	13.718		3319.65	0.34911		3319.65	0.471416
3268.41	381.262	3268.41	279.122			3275.6	13.345		3319.72	0.365629		3319.72	0.480634
3268.44	371.604	3268.44	284.962			3275.63	13.165		3319.79	0.381827		3319.79	0.488324
3268.48	361.217	3268.48	290.652			3275.65	12.973		3319.85	0.397575		3319.85	0.494351
3268.52	350.146	3268.52	296.016			3275.68	12.712		3319.92	0.41274		3319.92	0.498589
3268.55	338.275	3268.55	301.255			3275.7	12.268		3319.99	0.427183		3319.99	0.500919
3268.59	325.578	3268.59	306.278			3275.73	11.866		3320.06	0.440761		3320.06	0.501231
3268.63	312.059	3268.63	310.86			3275.75	11.518		3320.13	0.453331		3320.13	0.499429
3268.66	297.774	3268.66	315.013			3275.78	11.16		3320.2	0.464747		3320.2	0.49543
3268.7	282.751	3268.7	318.788			3275.8	10.809		3320.26	0.474866		3320.26	0.489167
3268.74	266.96	3268.74	322.185			3275.82	10.413		3320.33	0.483545		3320.33	0.480586
3268.77	250.611	3268.77	324.978			3275.85	9.923		3320.4	0.490647		3320.4	0.469653
3268.81	233.767	3268.81	327.349			3275.87	9.272		3320.47	0.49604		3320.47	0.456354
3268.85	216.761	3268.85	329.06			3275.9	8.576		3320.54	0.4996		3320.54	0.440692
3268.88	199.532	3268.88	330.137			3275.92	7.896		3320.61	0.50121		3320.61	0.42269
3268.92	182.262	3268.92	330.739			3275.95	7.309		3320.67	0.500767		3320.67	0.402392
3268.96	165.102	3268.96	330.607			3275.97	6.649		3320.74	0.498179		3320.74	0.379865
3268.99	147.954	3268.99	329.786			3276	5.905		3320.81	0.493367		3320.81	0.355193
3269.03	130.757	3269.03	328.305			3276.02	5.152		3320.88	0.48627		3320.88	0.32848
3269.07	113.333	3269.07	326.18			3276.04	4.278		3320.95	0.476841		3320.95	0.299853
3269.1	95.741	3269.1	323.042			3276.07	3.11		3321.02	0.465054		3321.02	0.269454
3269.14	78.17	3269.14	319.176			3276.09	1.685		3321.08	0.450899		3321.08	0.237445
3269.18	60.626	3269.18	314.51			3276.12	0.259		3321.15	0.434387		3321.15	0.204002
3269.21	42.995	3269.21	308.994			3276.14	-1.214		3321.22	0.41555		3321.22	0.169316
3269.25	25.416	3269.25	302.633			3276.17	-2.67		3321.29	0.394439		3321.29	0.133591
3269.29	7.834	3269.29	295.457			3276.19	-4.071		3321.36	0.371126		3321.36	0.0970421
3269.32	-9.567	3269.32	287.444			3276.21	-5.212		3321.43	0.345704		3321.43	0.0598918
3269.36	-26.531	3269.36	278.688			3276.24	-6.013		3321.49	0.318286		3321.49	0.0223693
3269.4	-42.996	3269.4	269.255			3276.26	-6.489		3321.56	0.289004		3321.56	-0.0152925
3269.43	-59.046	3269.43	258.967			3276.29	-6.592		3321.63	0.258006		3321.63	-0.0528591
3269.47	-74.684	3269.47	248.032			3276.31	-6.283		3321.7	0.22546		3321.7	-0.090097
3269.51	-89.889	3269.51	236.605			3276.34	-5.759		3321.77	0.191547		3321.77	-0.126776
3269.54	-104.779	3269.54	224.617			3276.36	-5.278		3321.84	0.156465		3321.84	-0.162672
3269.58	-119.424	3269.58	212.111			3276.39	-4.88		3321.91	0.120421		3321.91	-0.19757
3269.62	-133.796	3269.62	199.26			3276.41	-4.567		3321.97	0.0836328		3321.97	-0.231261
3269.65	-147.846	3269.65	185.788			3276.43	-4.168		3322.04	0.0463254		3322.04	-0.263554
3269.69	-161.922	3269.69	172.128			3276.46	-3.707		3322.11	0.00872997		3322.11	-0.294269
3269.73	-175.627	3269.73	158.054			3276.48	-3.135		3322.18	-0.0289199		3322.18	-0.32324
3269.76	-189.202	3269.76	144.04			3276.51	-2.55		3322.25	-0.0663897		3322.25	-0.350323
3269.8	-202.39	3269.8	130.143			3276.53	-2.005		3322.32	-0.103447		3322.32	-0.375387
3269.84	-215.214	3269.84	115.832			3276.56	-1.582		3322.38	-0.139864		3322.38	-0.398325
3269.87	-227.49	3269.87	101.445			3276.58	-1.01		3322.45	-0.175419		3322.45	-0.419048
3269.91	-239.274	3269.91	87.14			3276.61	-0.537		3322.52	-0.209898		3322.52	-0.437485
3269.95	-250.381	3269.95	73.031			3276.63	-0.292		3322.59	-0.243101		3322.59	-0.453589
3269.98	-261.07	3269.98	59.092			3276.65	-0.095		3322.66	-0.274838		3322.66	-0.467334
3270.02	-271.303	3270.02	45.026			3276.68	0.191		3322.73	-0.304936		3322.73	-0.478711
3270.05	-281.007	3270.05	31.045			3276.7	0.473		3322.79	-0.333236		3322.79	-0.487731
3270.09	-290.258	3270.09	17.498			3276.73	0.552		3322.86	-0.359598		3322.86	-0.494427
3270.13	-299.289	3270.13	4.015			3276.75	0.296		3322.93	-0.383901		3322.93	-0.498847
3270.16	-307.918	3270.16	-8.894			3276.78	-0.229		3323	-0.406043		3323	-0.501056
3270.2	-315.952	3270.2	-21.503			3276.8	-0.875		3323.07	-0.425942		3323.07	-0.501134
3270.24	-323.364	3270.24	-33.902			3276.83	-1.689		3323.14	-0.443536		3323.14	-0.499176
3270.27	-330.163	3270.27	-45.808			3276.85	-2.259		3323.2	-0.458786		3323.2	-0.495288
3270.31	-336.476	3270.31	-57.34			3276.87	-2.506		3323.27	-0.471672		3323.27	-0.489588
3270.35	-342.254	3270.35	-68.413			3276.9	-2.419		3323.34	-0.482191		3323.34	-0.4822
3270.38	-347.37	3270.38	-79.011			3276.92	-2.023		3323.41	-0.490364		3323.41	-0.473259
3270.42	-351.871	3270.42	-88.983			3276.95	-1.463		3323.48	-0.496229		3323.48	-0.462903
3270.46	-356.016	3270.46	-98.614			3276.97	-0.797		3323.55	-0.499839		3323.55	-0.451274
3270.49	-359.87	3270.49	-107.503			3277	0.168		3323.62	-0.501266		3323.62	-0.438517
3270.53	-363.261	3270.53	-116.225			3277.02	1.362		3323.68	-0.500595		3323.68	-0.424776
3270.57	-366.065	3270.57	-124.439			3277.05	2.786		3323.75	-0.497925		3323.75	-0.410195
3270.6	-368.323	3270.6	-131.835			3277.07	4.59		3323.82	-0.493367		3323.82	-0.394917
3270.64	-370.163	3270.64	-138.642			3277.09	6.566		3323.89	-0.487041		3323.89	-0.379079
3270.68	-371.539	3270.68	-145.025			3277.12	8.765		3323.96	-0.479076		3323.96	-0.362814
3270.71	-372.445	3270.71	-151.002			3277.14	11.108		3324.03	-0.469608		3324.03	-0.34625
3270.75	-372.722	3270.75	-156.505			3277.17	13.439		3324.09	-0.458775		3324.09	-0.329508
3270.79	-372.059	3270.79	-160.829			3277.19	15.529		3324.16	-0.446722		3324.16	-0.312701
3270.82	-370.607	3270.82	-164.881			3277.22	17.413		3324.23	-0.433593		3324.23	-0.295935
3270.86	-368.57	3270.86	-168.397			3277.24	19.227		3324.3	-0.419533		3324.3	-0.279307
3270.9	-365.916	3270.9	-171.489			3277.26	20.958		3324.37	-0.404686		3324.37	-0.262905
3270.93	-362.825	3270.93	-173.955			3277.29	22.432		3324.44	-0.389191		3324.44	-0.246808
3270.97	-359.443	3270.97	-176.045			3277.31	23.773		3324.5	-0.373185		3324.5	-0.231088
3271.01	-355.84	3271.01	-177.601			3277.34	25.262		3324.57	-0.356799		3324.57	-0.215805
3271.04	-351.885	3271.04	-178.787			3277.36	26.661		3324.64	-0.34016		3324.64	-0.201014
3271.08	-347.356	3271.08	-179.519			3277.39	28.109		3324.71	-0.323383		3324.71	-0.186756
3271.12	-342.487	3271.12	-179.903			3277.41	29.477		3324.78	-0.306581		3324.78	-0.17307
3271.15	-337.23	3271.15	-180.022			3277.44	30.762		3324.85	-0.289856		3324.85	-0.159982
3271.19	-331.679	3271.19	-179.783			3277.46	31.808		3324.91	-0.273302		3324.91	-0.147515
3271.23	-325.821	3271.23	-179.388			3277.48	32.638		3324.98	-0.257004		3324.98	-0.135681
3271.26	-319.828	3271.26	-178.629			3277.51	33.229		3325.05	-0.241038		3325.05	-0.124488
3271.3	-313.705	3271.3	-177.712			3277.53	33.713		3325.12	-0.225472		3325.12	-0.113939
3271.34	-307.621	3271.34	-176.405			3277.56	33.979		3325.19	-0.210363		3325.19	-0.104029
3271.37	-301.559	3271.37	-174.702			3277.58	34.113		3325.26	-0.195762		3325.26	-0.0947512
3271.41	-295.595	3271.41	-172.89			3277.61	34.176		3325.32	-0.181709		3325.32	-0.0860924
3271.45	-289.883	3271.45	-170.844			3277.63	34.092		3325.39	-0.168238		3325.39	-0.0780372
3271.48	-284.359	3271.48	-168.641			3277.66	33.92		3325.46	-0.155375		3325.46	-0.0705667
3271.52	-278.876	3271.52	-166.037			3277.68	33.658		3325.53	-0.143137		3325.53	-0.0636596
3271.56	-273.971	3271.56	-163.394			3277.7	33.32		3325.6	-0.131536		3325.6	-0.0572926
3271.59	-269.268	3271.59	-160.423			3277.73	32.741		3325.67	-0.120578		3325.67	-0.0514409
3271.63	-264.526	3271.63	-157.194			3277.75	31.966		3325.74	-0.110263		3325.74	-0.0460784
3271.67	-259.834	3271.67	-153.801			3277.78	30.979		3325.8	-0.100584		3325.8	-0.0411783
3271.7	-254.987	3271.7	-150.019			3277.8	29.945		3325.87	-0.091533		3325.87	-0.0367135
3271.74	-250.266	3271.74	-146.218			3277.83	28.824		3325.94	-0.0830959		3325.94	-0.0326568
3271.78	-245.719	3271.78	-142.134			3277.85	27.7		3326.01	-0.0752557		3326.01	-0.028981
3271.81	-241.396	3271.81	-137.685			3277.88	26.61		3326.08	-0.0679927		3326.08	-0.0256597
3271.85	-237.238	3271.85	-133.396			3277.9	25.439		3326.15	-0.0612848		3326.15	-0.0226666
3271.89	-233.233	3271.89	-129.14			3277.92	24.142		3326.21	-0.0551082		3326.21	-0.0199768
3271.92	-229.339	3271.92	-124.264			3277.95	22.781		3326.28	-0.0494374		3326.28	-0.0175659
3271.96	-225.353	3271.96	-119.431			3277.97	21.366		3326.35	-0.0442461		3326.35	-0.0154107
3272	-221.324	3272	-114.817			3278	19.911		3326.42	-0.0395074		3326.42	-0.0134891
3272.03	-217.32	3272.03	-110.262			3278.02	18.53		3326.49	-0.0351941		3326.49	-0.0117804
3272.07	-213.264	3272.07	-105.712			3278.05	17.068		3326.56	-0.031279		3326.56	-0.0102648
3272.11	-209.225	3272.11	-100.999			3278.07	15.568		3326.62	-0.0277351		3326.62	-0.00892391
3272.14	-205.139	3272.14	-96.261			3278.1	13.826		3326.69	-0.024536		3326.69	-0.00774072
3272.18	-200.943	3272.18	-91.3			3278.12	11.787		3326.76	-0.021656		3326.76	-0.00669931
3272.22	-196.744	3272.22	-86.436			3278.14	9.547		3326.83	-0.0190703		3326.83	-0.00578498
3272.25	-192.563	3272.25	-81.529			3278.17	7.158		3326.9	-0.0167549		3326.9	-0.00498423
3272.29	-188.747	3272.29	-76.775			3278.19	4.734		3326.97	-0.014687		3326.97	-0.00428472
3272.33	-185.068	3272.33	-72.106			3278.22	2.449		3327.03	-0.0128451		3327.03	-0.00367516
3272.36	-181.58	3272.36	-67.257			3278.24	0.587		3327.1	-0.0112087		3327.1	-0.00314529
3272.4	-178.358	3272.4	-62.18			3278.27	-0.796		3327.17	-0.00975863		3327.17	-0.00268582
3272.44	-175.36	3272.44	-56.983			3278.29	-1.77		3327.24	-0.00847696		3327.24	-0.00228837
3272.47	-172.452	3272.47	-52.484			3278.32	-2.566		3327.31	-0.00734704		3327.31	-0.00194542
3272.51	-169.67	3272.51	-47.58			3278.34	-3.249		3327.38	-0.0063534		3327.38	-0.0016502
3272.55	-166.717	3272.55	-42.772			3278.36	-3.855		3327.45	-0.00548182		3327.45	-0.00139668
3272.58	-163.619	3272.58	-38.421			3278.39	-4.29		3327.51	-0.00471921		3327.51	-0.0011795
3272.62	-160.59	3272.62	-33.854			3278.41	-4.489		3327.58	-0.00405361		3327.58	-0.000993892
3272.66	-157.428	3272.66	-29.327			3278.44	-4.582		3327.65	-0.00347411		3327.65	-0.000835649
3272.69	-154.346	3272.69	-25.603			3278.46	-4.386		3327.72	-0.00297082		3327.72	-0.000701054
3272.73	-151.33	3272.73	-21.376			3278.49	-3.827		3327.79	-0.0025348		3327.79	-0.000586846
3272.77	-148.42	3272.77	-17.275			3278.51	-2.887		3327.86	-0.00215796		3327.86	-0.000490166
3272.8	-145.546	3272.8	-13.287			3278.53	-1.795		3327.92	-0.00183308		3327.92	-0.000408516
3272.84	-142.553	3272.84	-9.504			3278.56	-0.531		3327.99	-0.00155366		3327.99	-0.000339721
3272.88	-139.355	3272.88	-6.008			3278.58	1.061		3328.06	-0.00131392		3328.06	-0.000281893
3272.91	-135.938	3272.91	-2.45			3278.61	2.849		3328.13	-0.00110872		3328.13	-0.000233399
3272.95	-132.296	3272.95	0.606			3278.63	4.844		3328.2	-0.000933505		3328.2	-0.000192825
3272.99	-128.47	3272.99	3.78			3278.66	6.818		3328.27	-0.00078425		3328.27	-0.000158957
3273.02	-124.515	3273.02	6.5			3278.68	8.865		3328.33	-0.000657409		3328.33	-0.000130752
3273.06	-120.419	3273.06	9.431			3278.71	10.963		3328.4	-0.000549874		3328.4	-0.000107318
3273.1	-116.212	3273.1	11.954			3278.73	13.065		3328.47	-0.000458919		3328.47	-8.78923e-05
3273.13	-111.916	3273.13	14.276			3278.75	15.039		3328.54	-0.00038217		3328.54	-7.18265e-05
3273.17	-107.63	3273.17	15.853			3278.78	17.01		3328.61	-0.00031756		3328.61	-5.85699e-05
3273.21	-103.497	3273.21	17.713			3278.8	19.051		3328.68	-0.000263296		3328.68	-4.76566e-05
3273.24	-99.57	3273.24	19.598			3278.83	21.108		3328.74	-0.000217828		3328.74	-3.86927e-05
3273.28	-95.573	3273.28	20.966			3278.85	22.825		3328.81	-0.000179819		3328.81	-3.13468e-05
3273.32	-91.699	3273.32	22.331			3278.88	24.156		3328.88	-0.000148118		3328.88	-2.53406e-05
3273.35	-88.07	3273.35	23.796			3278.9	25.113		3328.95	-0.000121741		3328.95	-2.0441e-05
3273.39	-84.304	3273.39	25.052			3278.93	25.887		3329.02	-9.98427e-05		3329.02	-1.64531e-05
3273.42	-80.705	3273.42	26.12			3278.95	26.622		3329.09	-8.17057e-05		3329.09	-1.32146e-05
3273.46	-76.996	3273.46	27.425			3278.97	27.418		3329.15	-6.67182e-05		3329.15	-1.05907e-05
3273.5	-73.258	3273.5	28.364			3279	28.185		3329.22	-5.43618e-05		3329.22	-8.46947e-06
3273.53	-69.292	3273.53	29.613			3279.02	28.788		3329.29	-4.41978e-05		3329.29	-6.75853e-06
3273.57	-65.366	3273.57	30.605			3279.05	29.257		3329.36	-3.58563e-05		3329.36	-5.38161e-06
3273.61	-61.673	3273.61	31.782			3279.07	29.5		3329.43	-2.90261e-05		3329.43	-4.27599e-06
3273.64	-57.984	3273.64	32.772			3279.1	29.526		3329.5	-2.34462e-05		3329.5	-3.39021e-06
3273.68	-54.316	3273.68	33.699			3279.12	29.437		3329.57	-1.88981e-05		3329.57	-2.68215e-06
3273.72	-50.794	3273.72	34.562			3279.15	29.199		3329.63	-1.51993e-05		3329.63	-2.11741e-06
3273.75	-47.439	3273.75	35.392			3279.17	28.889		3329.7	-1.2198e-05		3329.7	-1.66799e-06
3273.79	-44.064	3273.79	36.385			3279.19	28.501		3329.77	-9.76831e-06		3329.77	-1.31114e-06
3273.83	-40.489	3273.83	37.324			3279.22	27.902		3329.84	-7.80572e-06		3329.84	-1.02843e-06
3273.86	-36.898	3273.86	38.313			3279.24	27.017		3329.91	-6.224e-06		3329.91	-8.04949e-07
3273.9	-33.141	3273.9	39.461			3279.27	25.93		3329.98	-4.95211e-06		3329.98	-6.2868e-07
3273.94	-29.408	3273.94	40.489			3279.29	24.553		3330.04	-3.93166e-06		3330.04	-4.89961e-07
3273.97	-25.49	3273.97	41.614			3279.32	22.995		3330.11	-3.11479e-06		3330.11	-3.81033e-07
3274.01	-21.343	3274.01	42.687			3279.34	21.181		3330.18	-2.46233e-06		3330.18	-2.95688e-07
3274.05	-17.064	3274.05	43.993			3279.37	19.488		3330.25	-1.94236e-06		3330.25	-2.28969e-07
3274.08	-12.676	3274.08	45.031			3279.39	17.973		3330.32	-1.52891e-06		3330.32	-3.70138e-07
3274.12	-8.386	3274.12	46.178			3279.41	16.64		3330.39	-1.20088e-06		3330.39	-3.27883e-07
3274.16	-4.323	3274.16	47.196			3279.44	15.161		3330.45	-9.41212e-07		3330.45	-5.76032e-08
3274.19	-0.481	3274.19	48.459			3279.46	13.544		3330.52	-7.3611e-07		3330.52	0
3274.23	3.029	3274.23	49.463			3279.49	11.614		3330.59	-5.7447e-07		3330.59	0
3274.27	6.377	3274.27	50.215			3279.51	9.566		3330.66	-4.47365e-07		3330.66	0
3274.3	9.417	3274.3	51.33			3279.54	7.335		3330.73	-3.47637e-07		3330.73	0
3274.34	12.389	3274.34	52.214			3279.56	5.043		3330.8	-2.69563e-07		3330.8	0
3274.38	15.268	3274.38	53.052			3279.58	2.951		3330.86	-2.49697e-07		3330.86	0
3274.41	17.847	3274.41	53.683			3279.61	0.956		3330.93	-3.88517e-07		3330.93	0
3274.45	20.102	3274.45	54.444			3279.63	-1.01		3331	-2.56472e-07		3331	0
3274.49	22.132	3274.49	55.276			3279.66	-2.768		3331.07	0		3331.07	0
3274.52	24.451	3274.52	55.822			3279.68	-4.163		3331.14	0		3331.14	0
3274.56	26.678	3274.56	56.53			3279.71	-5.239		3331.21	0		3331.21	0
3274.6	28.739	3274.6	57.102			3279.73	-5.879		3331.28	0		3331.28	0
3274.63	30.701	3274.63	57.462			3279.76	-6.096		3331.34	0		3331.34	0
3274.67	32.513	3274.67	57.771			3279.78	-6.064		3331.41	0		3331.41	0
3274.71	34.202	3274.71	58.059			3279.8	-5.949		3331.48	0		3331.48	0
3274.74	35.801	3274.74	58.14			3279.83	-5.833		3331.55	0		3331.55	0
3274.78	37.117	3274.78	58.29			3279.85	-5.667		3331.62	0		3331.62	0
3274.82	38.194	3274.82	58.473			3279.88	-5.694		3331.69	0		3331.69	0
3274.85	39.372	3274.85	58.57			3279.9	-5.822		3331.75	0		3331.75	0
3274.89	40.913	3274.89	58.802			3279.93	-5.997		3331.82	0		3331.82	0
3274.93	42.721	3274.93	58.855			3279.95	-6.252		3331.89	0		3331.89	0
3274.96	44.908	3274.96	58.53			3279.98	-6.625		3331.96	0		3331.96	0
3275	47.588	3275	58.285			3280	-6.952		3332.03	0		3332.03	0
3275.04	50.568	3275.04	58.278			3280.02	-7.364		3332.1	0		3332.1	0
3275.07	53.623	3275.07	58.124			3280.05	-7.675		3332.16	0		3332.16	0
3275.11	56.582	3275.11	57.927			3280.07	-7.976		3332.23	0		3332.23	0
3275.15	59.415	3275.15	57.984			3280.1	-8.383		3332.3	0		3332.3	0
3275.18	62.076	3275.18	57.912			3280.12	-8.931		3332.37	0		3332.37	0
3275.22	64.814	3275.22	57.708			3280.15	-9.569		3332.44	0		3332.44	0
3275.26	67.464	3275.26	57.743			3280.17	-10.288		3332.51	0		3332.51	0
3275.29	69.839	3275.29	57.839			3280.2	-11.204		3332.57	0		3332.57	0
3275.33	72.288	3275.33	57.805			3280.22	-12.44		3332.64	0		3332.64	0
3275.37	74.796	3275.37	57.86			3280.24	-13.849		3332.71	0		3332.71	0
3275.4	77.406	3275.4	57.962			3280.27	-15.215		3332.78	0		3332.78	0
3275.44	80.086	3275.44	58.236			3280.29	-16.471		3332.85	0		3332.85	0
3275.48	82.878	3275.48	58.54			3280.32	-17.595		3332.92	0		3332.92	0
3275.51	85.773	3275.51	58.973			3280.34	-18.43		3332.98	0		3332.98	0
3275.55	88.683	3275.55	59.434			3280.37	-19.115		3333.05	0		3333.05	0
3275.59	91.473	3275.59	59.914			3280.39	-19.555		3333.12	0		3333.12	0
3275.62	94.036	3275.62	60.312			3280.42	-20.09		3333.19	0		3333.19	0
3275.66	96.155	3275.66	61.12			3280.44	-20.543		3333.26	0		3333.26	0
3275.7	98.078	3275.7	62.283			3280.46	-20.8		3333.33	0		3333.33	0
3275.73	99.759	3275.73	63.677			3280.49	-20.876		3333.4	0		3333.4	0
3275.77	101.243	3275.77	65.282			3280.51	-20.89		3333.46	0		3333.46	0
3275.81	102.838	3275.81	66.975			3280.54	-20.706		3333.53	0		3333.53	0
3275.84	104.692	3275.84	68.797			3280.56	-20.402		3333.6	0		3333.6	0
3275.88	106.766	3275.88	70.954			3280.59	-19.989		3333.67	0		3333.67	0
3275.92	108.976	3275.92	73.125			3280.61	-19.469		3333.74	0		3333.74	0
3275.95	111.152	3275.95	75.454			3280.63	-18.684		3333.81	0		3333.81	0
3275.99	113.344	3275.99	77.873			3280.66	-17.623		3333.87	0		3333.87	0
3276.03	115.466	3276.03	80.34			3280.68	-16.297		3333.94	0		3333.94	0
3276.06	117.502	3276.06	82.848			3280.71	-14.822		3334.01	0		3334.01	0
3276.1	119.388	3276.1	85.439			3280.73	-13.159		3334.08	0		3334.08	0
3276.14	121.122	3276.14	87.998			3280.76	-11.469		3334.15	0		3334.15	0
3276.17	122.766	3276.17	90.538			3280.78	-9.858		3334.22	0		3334.22	0
3276.21	124.406	3276.21	93.082			3280.81	-8.372		3334.28	0		3334.28	0
3276.25	126.015	3276.25	95.65			3280.83	-7.057		3334.35	0		3334.35	0
3276.28	127.499	3276.28	98.118			3280.85	-5.887		3334.42	0		3334.42	0
3276.32	128.985	3276.32	100.451			3280.88	-4.732		3334.49	0		3334.49	0
3276.36	130.448	3276.36	102.82			3280.9	-3.411		3334.56	0		3334.56	0
3276.39	131.995	3276.39	105.183			3280.93	-2.059		3334.63	0		3334.63	0
3276.43	133.644	3276.43	107.271			3280.95	-0.684		3334.69	0		3334.69	0
3276.47	135.217	3276.47	109.206			3280.98	0.477		3334.76	0		3334.76	0
3276.5	136.724	3276.5	111.042			3281	1.423		3334.83	0		3334.83	0
3276.54	138.104	3276.54	112.534			3281.03	2.175		3334.9	0		3334.9	0
3276.58	139.542	3276.58	113.967			3281.05	2.841		3334.97	0		3334.97	0
3276.61	140.975	3276.61	115.279			3281.07	3.456		3335.04	0		3335.04	0
3276.65	142.499	3276.65	116.211			3281.1	3.948		3335.11	0		3335.11	0
3276.68	144.322	3276.68	117.025			3281.12	4.663		3335.17	0		3335.17	0
3276.72	146.486	3276.72	117.647			3281.15	5.609		3335.24	0		3335.24	0
3276.76	148.945	3276.76	118.096			3281.17	6.534		3335.31	0		3335.31	0
3276.79	151.798	3276.79	118.348			3281.2	7.521		3335.38	0		3335.38	0
3276.83	154.958	3276.83	118.486			3281.22	8.727		3335.45	0		3335.45	0
3276.87	158.264	3276.87	118.639			3281.25	9.996		3335.52	0		3335.52	0
3276.9	161.697	3276.9	118.671			3281.27	11.224		3335.58	0		3335.58	0
3276.94	165.044	3276.94	118.615			3281.29	12.326		3335.65	0		3335.65	0
3276.98	168.3	3276.98	118.564			3281.32	13.261		3335.72	0		3335.72	0
3277.01	171.63	3277.01	118.41			3281.34	14.123		3335.79	0		3335.79	0
3277.05	174.952	3277.05	118.195			3281.37	14.727		3335.86	0		3335.86	0
3277.09	178.352	3277.09	117.963			3281.39	15.242		3335.93	0		3335.93	0
3277.12	181.709	3277.12	117.663			3281.42	15.686		3335.99	0		3335.99	0
3277.16	185.103	3277.16	117.302			3281.44	16.108		3336.06	0		3336.06	0
3277.2	188.478	3277.2	117.024			3281.47	16.54		3336.13	0		3336.13	0
3277.23	191.978	3277.23	116.546			3281.49	17.186		3336.2	0		3336.2	0
3277.27	195.823	3277.27	116.126			3281.51	17.978		3336.27	0		3336.27	0
3277.31	199.677	3277.31	115.84			3281.54	18.798		3336.34	0		3336.34	0
3277.34	203.565	3277.34	115.457			3281.56	19.505		3336.4	0		3336.4	0
3277.38	207.556	3277.38	115.207			3281.59	20.303		3336.47	0		3336.47	0
3277.42	211.656	3277.42	115.242			3281.61	21.011		3336.54	0		3336.54	0
3277.45	215.803	3277.45	115.31			3281.64	21.368		3336.61	0		3336.61	0
3277.49	219.826	3277.49	115.454			3281.66	21.577		3336.68	0		3336.68	0
3277.53	223.758	3277.53	115.793			3281.68	21.733		3336.75	0		3336.75	0
3277.56	227.478	3277.56	116.283			3281.71	21.88		3336.81	0		3336.81	0
3277.6	231.075	3277.6	116.755			3281.73	21.914		3336.88	0		3336.88	0
3277.64	234.676	3277.64	117.27			3281.76	21.887		3336.95	0		3336.95	0
3277.67	238.194	3277.67	117.95			3281.78	21.789		3337.02	0		3337.02	0
3277.71	241.902	3277.71	118.723			3281.81	21.707		3337.09	0		3337.09	0
3277.75	245.525	3277.75	119.461			3281.83	21.801		3337.16	0		3337.16	0
3277.78	249.14	3277.78	120.305			3281.86	22.139		3337.23	0		3337.23	0
3277.82	252.89	3277.82	121.445			3281.88	22.614		3337.29	0		3337.29	0
3277.86	256.736	3277.86	122.652			3281.9	22.878		3337.36	0		3337.36	0
3277.89	260.67	3277.89	123.934			3281.93	23.11		3337.43	0		3337.43	0
3277.93	264.649	3277.93	125.415			3281.95	23.261		3337.5	0		3337.5	0
3277.97	268.512	3277.97	127.051			3281.98	23.349		3337.57	0		3337.57	0
3278	272.079	3278	128.854			3282	23.253		3337.64	0		3337.64	0
3278.04	275.229	3278.04	130.853			3282.03	23.202		3337.7	0		3337.7	0
3278.08	278.062	3278.08	133.04			3282.05	23.107		3337.77	0		3337.77	0
3278.11	280.477	3278.11	135.279			3282.08	22.999		3337.84	0		3337.84	0
3278.15	282.558	3278.15	137.533			3282.1	22.768		3337.91	0		3337.91	0
3278.19	284.153	3278.19	139.804			3282.12	22.563		3337.98	0		3337.98	0
3278.22	285.408	3278.22	142.355			3282.15	22.257		3338.05	0		3338.05	0
3278.26	286.421	3278.26	144.999			3282.17	21.788		3338.11	0		3338.11	0
3278.3	287.067	3278.3	147.558			3282.2	21.205		3338.18	0		3338.18	0
3278.33	287.517	3278.33	150.178			3282.22	20.353		3338.25	0		3338.25	0
3278.37	287.714	3278.37	153.051			3282.25	19.252		3338.32	0		3338.32	0
3278.41	287.784	3278.41	155.854			3282.27	18.051		3338.39	0		3338.39	0
3278.44	287.733	3278.44	158.788			3282.3	16.887		3338.46	0		3338.46	0
3278.48	287.434	3278.48	161.725			3282.32	15.67		3338.52	0		3338.52	0
3278.52	287.093	3278.52	164.803			3282.34	14.424		3338.59	0		3338.59	0
3278.55	286.512	3278.55	167.964			3282.37	13.047		3338.66	0		3338.66	0
3278.59	285.642	3278.59	171.005			3282.39	11.88		3338.73	0		3338.73	0
3278.63	284.376	3278.63	174.021			3282.42	11.005		3338.8	0		3338.8	0
3278.66	282.486	3278.66	177.014			3282.44	10.316		3338.87	0		3338.87	0
3278.7	280.218	3278.7	179.955			3282.47	9.8		3338.94	0		3338.94	0
3278.74	277.543	3278.74	182.805			3282.49	9.365		3339	0		3339	0
3278.77	274.553	3278.77	185.492			3282.52	9.13		3339.07	0		3339.07	0
3278.81	271.148	3278.81	187.924			3282.54	8.876		3339.14	0		3339.14	0
3278.85	267.328	3278.85	190.09			3282.56	8.778		3339.21	0		3339.21	0
3278.88	263.083	3278.88	191.969			3282.59	8.807		3339.28	0		3339.28	0
3278.92	258.442	3278.92	193.665			3282.61	8.896		3339.35	0		3339.35	0
3278.96	253.513	3278.96	195.148			3282.64	9.055		3339.41	0		3339.41	0
3278.99	248.288	3278.99	196.293			3282.66	9.321		3339.48	0		3339.48	0
3279.03	242.865	3279.03	196.968			3282.69	9.587		3339.55	0		3339.55	0
3279.07	237.295	3279.07	197.39			3282.71	9.768		3339.62	0		3339.62	0
3279.1	231.497	3279.1	197.427			3282.74	9.976		3339.69	0		3339.69	0
3279.14	225.575	3279.14	197.138			3282.76	10.201		3339.76	0		3339.76	0
3279.18	219.435	3279.18	196.579			3282.78	10.457		3339.82	0		3339.82	0
3279.21	213.047	3279.21	195.738			3282.81	10.658		3339.89	0		3339.89	0
3279.25	206.551	3279.25	194.494			3282.83	10.964		3339.96	0		3339.96	0
3279.29	199.673	3279.29	192.729			3282.86	11.144		3340.03	0		3340.03	0
3279.32	192.57	3279.32	190.471			3282.88	11.429		3340.1	0		3340.1	0
3279.36	185.231	3279.36	187.89			3282.91	11.392		3340.17	0		3340.17	0
3279.4	177.909	3279.4	185.178			3282.93	11.218		3340.23	0		3340.23	0
3279.43	170.618	3279.43	181.911			3282.95	10.799		3340.3	0		3340.3	0
3279.47	163.164	3279.47	178.271			3282.98	10.3		3340.37	0		3340.37	0
3279.51	155.775	3279.51	174.372			3283	9.877		3340.44	0		3340.44	0
3279.54	148.416	3279.54	170.126			3283.03	9.346		3340.51	0		3340.51	0
3279.58	141.11	3279.58	165.587			3283.05	8.883		3340.58	0		3340.58	0
3279.62	133.75	3279.62	160.876			3283.08	8.383		3340.64	0		3340.64	0
3279.65	126.323	3279.65	156.006			3283.1	7.795		3340.71	0		3340.71	0
3279.69	118.928	3279.69	150.881			3283.13	6.981		3340.78	0		3340.78	0
3279.73	111.422	3279.73	145.417			3283.15	5.845		3340.85	0		3340.85	0
3279.76	103.693	3279.76	139.899			3283.17	4.37		3340.92	0		3340.92	0
3279.8	95.9	3279.8	134.183			3283.2	2.633		3340.99	0		3340.99	0
3279.84	87.913	3279.84	128.415			3283.22	0.733		3341.06	0		3341.06	0
3279.87	79.773	3279.87	122.497			3283.25	-1.12		3341.12	0		3341.12	0
3279.91	71.438	3279.91	116.525			3283.27	-3.016		3341.19	0		3341.19	0
3279.95	63.032	3279.95	110.349			3283.3	-5.123		3341.26	0		3341.26	0
3279.98	54.761	3279.98	103.954			3283.32	-7.245		3341.33	0		3341.33	0
3280.02	46.678	3280.02	97.719			3283.35	-9.356		3341.4	0		3341.4	0
3280.05	38.752	3280.05	91.419			3283.37	-11.334		3341.47	0		3341.47	0
3280.09	31.13	3280.09	85.395			3283.39	-13.02		3341.53	0		3341.53	0
3280.13	23.832	3280.13	78.877			3283.42	-14.481		3341.6	0		3341.6	0
3280.16	16.757	3280.16	72.497			3283.44	-15.904		3341.67	0		3341.67	0
3280.2	9.838	3280.2	66.381			3283.47	-17.233		3341.74	0		3341.74	0
3280.24	3.272	3280.24	59.805			3283.49	-18.608		3341.81	0		3341.81	0
3280.27	-3.161	3280.27	53			3283.52	-19.875		3341.88	0		3341.88	0
3280.31	-9.278	3280.31	46.76			3283.54	-20.962		3341.94	0		3341.94	0
3280.35	-14.872	3280.35	40.775			3283.57	-21.771		3342.01	0		3342.01	0
3280.38	-19.81	3280.38	34.747			3283.59	-22.374		3342.08	0		3342.08	0
3280.42	-24.279	3280.42	28.553			3283.61	-22.644		3342.15	0		3342.15	0
3280.46	-28.167	3280.46	22.424			3283.64	-22.486		3342.22	0		3342.22	0
3280.49	-31.344	3280.49	16.399			3283.66	-21.886		3342.29	0		3342.29	0
3280.53	-33.912	3280.53	10.595			3283.69	-20.878		3342.35	0		3342.35	0
3280.57	-35.914	3280.57	5.042			3283.71	-19.674		3342.42	0		3342.42	0
3280.6	-37.486	3280.6	-0.843			3283.74	-18.374		3342.49	0		3342.49	0
3280.64	-38.556	3280.64	-6.992			3283.76	-17.199		3342.56	0		3342.56	0
3280.68	-39.136	3280.68	-13.055			3283.79	-16.004		3342.63	0		3342.63	0
3280.71	-39.249	3280.71	-18.806			3283.81	-14.672		3342.7	0		3342.7	0
3280.75	-39.082	3280.75	-24.318			3283.83	-13.138		3342.77	0		3342.77	0
3280.79	-38.665	3280.79	-30.253			3283.86	-11.639		3342.83	0		3342.83	0
3280.82	-37.839	3280.82	-35.775			3283.88	-10.303		3342.9	0		3342.9	0
3280.86	-36.868	3280.86	-41.208			3283.91	-9.405		3342.97	0		3342.97	0
3280.9	-35.496	3280.9	-46.321			3283.93	-8.826		3343.04	0		3343.04	0
3280.93	-33.701	3280.93	-51.174			3283.96	-8.243		3343.11	0		3343.11	0
3280.97	-31.487	3280.97	-56.088			3283.98	-7.57		3343.18	0		3343.18	0
3281.01	-28.976	3281.01	-60.289			3284	-6.901		3343.24	0		3343.24	0
3281.04	-26.186	3281.04	-64.256			3284.03	-6.29		3343.31	0		3343.31	0
3281.08	-23.352	3281.08	-68.554			3284.05	-5.841		3343.38	0		3343.38	0
3281.12	-20.484	3281.12	-72.474			3284.08	-5.677		3343.45	0		3343.45	0
3281.15	-17.726	3281.15	-76.262			3284.1	-5.626		3343.52	0		3343.52	0
3281.19	-14.941	3281.19	-79.499			3284.13	-5.894		3343.59	0		3343.59	0
3281.23	-12.408	3281.23	-82.637			3284.15	-6.468		3343.65	0		3343.65	0
3281.26	-9.983	3281.26	-85.527			3284.18	-7.278		3343.72	0		3343.72	0
3281.3	-7.492	3281.3	-88.115			3284.2	-8.21		3343.79	0		3343.79	0
3281.34	-4.736	3281.34	-90.654			3284.22	-8.93		3343.86	0		3343.86	0
3281.37	-1.536	3281.37	-92.294			3284.25	-9.295		3343.93	0		3343.93	0
3281.41	2.047	3281.41	-93.516			3284.27	-9.214		3344	0		3344	0
3281.45	5.759	3281.45	-94.553			3284.3	-8.879		3344.06	0		3344.06	0
3281.48	9.634	3281.48	-95.477			3284.32	-8.391		3344.13	0		3344.13	0
3281.52	13.635	3281.52	-96.068			3284.35	-7.91		3344.2	0		3344.2	0
3281.56	17.77	3281.56	-95.766			3284.37	-7.461		3344.27	0		3344.27	0
3281.59	22.116	3281.59	-95.633			3284.4	-6.966		3344.34	0		3344.34	0
3281.63	26.59	3281.63	-95.32			3284.42	-6.234		3344.41	0		3344.41	0
3281.67	31.127	3281.67	-94.538			3284.44	-5.282		3344.47	0		3344.47	0
3281.7	35.709	3281.7	-93.915			3284.47	-4.39		3344.54	0		3344.54	0
3281.74	40.331	3281.74	-93.004			3284.49	-3.44		3344.61	0		3344.61	0
3281.78	44.889	3281.78	-92.153			3284.52	-2.398		3344.68	0		3344.68	0
3281.81	49.562	3281.81	-90.659			3284.54	-1.337		3344.75	0		3344.75	0
3281.85	54.425	3281.85	-89.267			3284.57	-0.417		3344.82	0		3344.82	0
3281.89	59.486	3281.89	-88.233			3284.59	0.362		3344.89	0		3344.89	0
3281.92	64.725	3281.92	-86.752			3284.62	0.972		3344.95	0		3344.95	0
3281.96	70.426	3281.96	-85.142			3284.64	1.638		3345.02	0		3345.02	0
3282	76.536	3282	-82.941			3284.66	2.457		3345.09	0		3345.09	0
3282.03	82.748	3282.03	-80.704			3284.69	3.424		3345.16	0		3345.16	0
3282.07	88.932	3282.07	-78.283			3284.71	4.425		3345.23	0		3345.23	0
3282.11	94.986	3282.11	-75.661			3284.74	5.175		3345.3	0		3345.3	0
3282.14	101.009	3282.14	-73.359			3284.76	5.656		3345.36	0		3345.36	0
3282.18	107.085	3282.18	-70.471			3284.79	5.933		3345.43	0		3345.43	0
3282.22	113.375	3282.22	-67.426			3284.81	6.037		3345.5	0		3345.5	0
3282.25	119.8	3282.25	-63.956			3284.84	5.859		3345.57	0		3345.57	0
3282.29	126.45	3282.29	-60.206			3284.86	5.485		3345.64	0		3345.64	0
3282.33	133.276	3282.33	-56.881			3284.88	5.235		3345.71	0		3345.71	0
3282.36	140.253	3282.36	-53.374			3284.91	5.234		3345.77	0		3345.77	0
3282.4	147.29	3282.4	-49.622			3284.93	5.386		3345.84	0		3345.84	0
3282.44	154.49	3282.44	-45.788			3284.96	5.561		3345.91	0		3345.91	0
3282.47	161.773	3282.47	-41.761			3284.98	5.586		3345.98	0		3345.98	0
3282.51	169.296	3282.51	-37.655			3285.01	5.299		3346.05	0		3346.05	0
3282.55	177.066	3282.55	-33.249			3285.03	4.663		3346.12	0		3346.12	0
3282.58	184.95	3282.58	-29.129			3285.05	3.907		3346.18	0		3346.18	0
3282.62	192.76	3282.62	-24.76			3285.08	3.36		3346.25	0		3346.25	0
3282.66	200.488	3282.66	-19.866			3285.1	2.912		3346.32	0		3346.32	0
3282.69	208.29	3282.69	-15.093			3285.13	2.569		3346.39	0		3346.39	0
3282.73	215.855	3282.73	-10.279			3285.15	2.164		3346.46	0		3346.46	0
3282.77	223.496	3282.77	-5.771			3285.18	1.879		3346.53	0		3346.53	0
3282.8	231.255	3282.8	-1.313			3285.2	1.762		3346.6	0		3346.6	0
3282.84	239.084	3282.84	3.349			3285.23	1.804		3346.66	0		3346.66	0
3282.88	246.972	3282.88	8.159			3285.25	1.903		3346.73	0		3346.73	0
3282.91	254.792	3282.91	13.086			3285.27	2.1		3346.8	0		3346.8	0
3282.95	262.473	3282.95	17.804			3285.3	2.284		3346.87	0		3346.87	0
3282.99	270.005	3282.99	22.212			3285.32	2.482		3346.94	0		3346.94	0
3283.02	277.2	3283.02	26.516			3285.35	2.595		3347.01	0		3347.01	0
3283.06	284.036	3283.06	30.849			3285.37	2.666		3347.07	0		3347.07	0
3283.1	290.555	3283.1	35.662			3285.4	2.351		3347.14	0		3347.14	0
3283.13	296.681	3283.13	40.819			3285.42	1.68		3347.21	0		3347.21	0
3283.17	302.412	3283.17	45.797			3285.45	0.89		3347.28	0		3347.28	0
3283.21	307.586	3283.21	50.698			3285.47	0.174		3347.35	0		3347.35	0
3283.24	312.315	3283.24	55.967			3285.49	-0.31		3347.42	0		3347.42	0
3283.28	316.639	3283.28	61.465			3285.52	-0.599		3347.48	0		3347.48	0
3283.32	320.506	3283.32	66.713			3285.54	-0.623		3347.55	0		3347.55	0
3283.35	323.929	3283.35	72.393			3285.57	-0.528		3347.62	0		3347.62	0
3283.39	326.994	3283.39	78.052			3285.59	-0.313		3347.69	0		3347.69	0
3283.42	329.612	3283.42	83.747			3285.62	0.172		3347.76	0		3347.76	0
3283.46	331.669	3283.46	89.453			3285.64	0.82		3347.83	0		3347.83	0
3283.5	332.982	3283.5	95.235			3285.67	1.66		3347.89	0		3347.89	0
3283.53	333.707	3283.53	100.966			3285.69	2.572		3347.96	0		3347.96	0
3283.57	333.727	3283.57	106.938			3285.71	3.394		3348.03	0		3348.03	0
3283.61	333.137	3283.61	112.728			3285.74	3.947		3348.1	0		3348.1	0
3283.64	331.839	3283.64	118.742			3285.76	4.198		3348.17	0		3348.17	0
3283.68	329.676	3283.68	124.868			3285.79	4.129		3348.24	0		3348.24	0
3283.72	326.714	3283.72	131.078			3285.81	3.915		3348.3	0		3348.3	0
3283.75	323.135	3283.75	137.204			3285.84	3.719		3348.37	0		3348.37	0
3283.79	318.814	3283.79	143.271			3285.86	3.613		3348.44	0		3348.44	0
3283.83	314.252	3283.83	149.252			3285.89	3.639		3348.51	0		3348.51	0
3283.86	309.237	3283.86	154.848			3285.91	3.929		3348.58	0		3348.58	0
3283.9	303.688	3283.9	160.251			3285.93	4.24		3348.65	0		3348.65	0
3283.94	297.48	3283.94	165.53			3285.96	4.457		3348.72	0		3348.72	0
3283.97	290.781	3283.97	170.496			3285.98	4.627		3348.78	0		3348.78	0
3284.01	283.309	3284.01	175.184			3286.01	4.719		3348.85	0		3348.85	0
3284.05	275.054	3284.05	179.631			3286.03	4.767		3348.92	0		3348.92	0
3284.08	266.11	3284.08	183.871			3286.06	4.625		3348.99	0		3348.99	0
3284.12	256.541	3284.12	187.65			3286.08	4.165		3349.06	0		3349.06	0
3284.16	246.324	3284.16	191.073			3286.11	3.318		3349.13	0		3349.13	0
3284.19	235.608	3284.19	194.222			3286.13	2.159		3349.19	0		3349.19	0
3284.23	224.431	3284.23	196.858			3286.15	0.854		3349.26	0		3349.26	0
3284.27	212.852	3284.27	199.126			3286.18	-0.665		3349.33	0		3349.33	0
3284.3	200.874	3284.3	200.852			3286.2	-2.317		3349.4	0		3349.4	0
3284.34	188.409	3284.34	201.9			3286.23	-3.944		3349.47	0		3349.47	0
3284.38	175.435	3284.38	202.463			3286.25	-5.295		3349.54	0		3349.54	0
3284.41	162.15	3284.41	202.165			3286.28	-6.415		3349.6	0		3349.6	0
3284.45	148.387	3284.45	201.202			3286.3	-7.215		3349.67	0		3349.67	0
3284.49	134.019	3284.49	199.616			3286.32	-7.996		3349.74	0		3349.74	0
3284.52	119.114	3284.52	197.213			3286.35	-8.893		3349.81	0		3349.81	0
3284.56	103.811	3284.56	194.208			3286.37	-9.817		3349.88	0		3349.88	0
3284.6	87.544	3284.6	190.314			3286.4	-10.652		3349.95	0		3349.95	0
3284.63	70.664	3284.63	185.707			3286.42	-11.22		3350.01	0		3350.01	0
3284.67	53.494	3284.67	180.342			3286.45	-11.481		3350.08	0		3350.08	0
3284.71	36.025	3284.71	174.345			3286.47	-11.588		3350.15	0		3350.15	0
3284.74	18.43	3284.74	167.847			3286.5	-11.639		3350.22	0		3350.22	0
3284.78	0.852	3284.78	160.546			3286.52	-11.53		3350.29	0		3350.29	0
3284.82	-16.587	3284.82	152.523			3286.54	-11.414		3350.36	0		3350.36	0
3284.85	-33.995	3284.85	144.026			3286.57	-11.079		3350.43	0		3350.43	0
3284.89	-51.463	3284.89	134.751			3286.59	-10.519		3350.49	0		3350.49	0
3284.93	-68.738	3284.93	124.825			3286.62	-9.777		3350.56	0		3350.56	0
3284.96	-85.997	3284.96	114.551			3286.64	-9.1		3350.63	0		3350.63	0
3285	-103.204	3285	103.378			3286.67	-8.52		3350.7	0		3350.7	0
3285.04	-120.195	3285.04	91.651			3286.69	-8.071		3350.77	0		3350.77	0
3285.07	-136.98	3285.07	79.606			3286.72	-7.659		3350.84	0		3350.84	0
3285.11	-153.459	3285.11	67.413			3286.74	-7.274		3350.9	0		3350.9	0
3285.15	-169.806	3285.15	54.831			3286.76	-7.097		3350.97	0		3350.97	0
3285.18	-185.866	3285.18	41.623			3286.79	-6.94		3351.04	0		3351.04	0
3285.22	-201.534	3285.22	28.396			3286.81	-6.845		3351.11	0		3351.11	0
3285.26	-216.71	3285.26	14.763			3286.84	-6.526		3351.18	0		3351.18	0
3285.29	-231.345	3285.29	1.116			3286.86	-6.078		3351.25	0		3351.25	0
3285.33	-245.388	3285.33	-12.712			3286.89	-5.615		3351.31	0		3351.31	0
3285.37	-258.75	3285.37	-26.601			3286.91	-5.347		3351.38	0		3351.38	0
3285.4	-271.504	3285.4	-40.441			3286.94	-5.228		3351.45	0		3351.45	0
3285.44	-283.652	3285.44	-54.259			3286.96	-5.202		3351.52	0		3351.52	0
3285.48	-295.23	3285.48	-68.133			3286.98	-5.141		3351.59	0		3351.59	0
3285.51	-306.303	3285.51	-81.93			3287.01	-5.118		3351.66	0		3351.66	0
3285.55	-316.686	3285.55	-95.573			3287.03	-5.101		3351.72	0		3351.72	0
3285.59	-326.591	3285.59	-108.95			3287.06	-4.989		3351.79	0		3351.79	0
3285.62	-335.816	3285.62	-122.197			3287.08	-5.051		3351.86	0		3351.86	0
3285.66	-344.443	3285.66	-134.878			3287.11	-5.32		3351.93	0		3351.93	0
3285.7	-352.347	3285.7	-147.542			3287.13	-5.626		3352	0		3352	0
3285.73	-359.397	3285.73	-159.761			3287.16	-5.879		3352.07	0		3352.07	0
3285.77	-365.757	3285.77	-171.276			3287.18	-6.15		3352.13	0		3352.13	0
3285.81	-371.504	3285.81	-182.185			3287.2	-6.423		3352.2	0		3352.2	0
3285.84	-376.491	3285.84	-192.754			3287.23	-6.847		3352.27	0		3352.27	0
3285.88	-380.808	3285.88	-203.013			3287.25	-7.349		3352.34	0		3352.34	0
3285.92	-384.372	3285.92	-212.437			3287.28	-7.762		3352.41	0		3352.41	0
3285.95	-387.139	3285.95	-221.213			3287.3	-8.217		3352.48	0		3352.48	0
3285.99	-389.275	3285.99	-229.468			3287.33	-8.707		3352.55	0		3352.55	0
3286.03	-390.837	3286.03	-237.139			3287.35	-9.391		3352.61	0		3352.61	0
3286.06	-391.662	3286.06	-244.268			3287.37	-9.779		3352.68	0		3352.68	0
3286.1	-391.85	3286.1	-250.768			3287.4	-10.039		3352.75	0		3352.75	0
3286.14	-391.346	3286.14	-256.579			3287.42	-10.166		3352.82	0		3352.82	0
3286.17	-390.229	3286.17	-261.856			3287.45	-10.476		3352.89	0		3352.89	0
3286.21	-388.658	3286.21	-266.58			3287.47	-10.865		3352.96	0		3352.96	0
3286.25	-386.636	3286.25	-270.752			3287.5	-11.367		3353.02	0		3353.02	0
3286.28	-384.305	3286.28	-274.507			3287.52	-11.902		3353.09	0		3353.09	0
3286.32	-381.77	3286.32	-277.806			3287.55	-12.493		3353.16	0		3353.16	0
3286.36	-378.83	3286.36	-280.681			3287.57	-12.815		3353.23	0		3353.23	0
3286.39	-375.419	3286.39	-283.224			3287.59	-12.736		3353.3	0		3353.3	0
3286.43	-371.568	3286.43	-285.21			3287.62	-12.294		3353.37	0		3353.37	0
3286.47	-367.533	3286.47	-286.685			3287.64	-11.437		3353.43	0		3353.43	0
3286.5	-363.149	3286.5	-287.939			3287.67	-10.278		3353.5	0		3353.5	0
3286.54	-358.581	3286.54	-288.893			3287.69	-8.68		3353.57	0		3353.57	0
3286.58	-353.845	3286.58	-289.587			3287.72	-6.882		3353.64	0		3353.64	0
3286.61	-348.941	3286.61	-289.826			3287.74	-4.719		3353.71	0		3353.71	0
3286.65	-343.854	3286.65	-289.827			3287.77	-2.241		3353.78	0		3353.78	0
3286.68	-338.866	3286.68	-289.455			3287.79	0.459		3353.84	0		3353.84	0
3286.72	-333.852	3286.72	-288.779			3287.81	3.283		3353.91	0		3353.91	0
3286.76	-328.449	3286.76	-287.788			3287.84	6.269		3353.98	0		3353.98	0
3286.79	-322.768	3286.79	-286.612			3287.86	9.403		3354.05	0		3354.05	0
3286.83	-317.045	3286.83	-284.898			3287.89	12.207		3354.12	0		3354.12	0
3286.87	-311.307	3286.87	-282.828			3287.91	14.891		3354.19	0		3354.19	0
3286.9	-305.545	3286.9	-280.641			3287.94	17.339		3354.26	0		3354.26	0
3286.94	-299.615	3286.94	-278.169			3287.96	19.721		3354.32	0		3354.32	0
3286.98	-293.463	3286.98	-275.512			3287.99	21.862		3354.39	0		3354.39	0
3287.01	-287.021	3287.01	-272.396			3288.01	23.714		3354.46	0		3354.46	0
3287.05	-280.174	3287.05	-268.977			3288.03	25.126		3354.53	0		3354.53	0
3287.09	-273.017	3287.09	-265.385			3288.06	26.16		3354.6	0		3354.6	0
3287.12	-265.671	3287.12	-261.414			3288.08	26.647		3354.67	0		3354.67	0
3287.16	-258.154	3287.16	-257.298			3288.11	26.699		3354.73	0		3354.73	0
3287.2	-250.375	3287.2	-253.085			3288.13	26.246		3354.8	0		3354.8	0
3287.23	-242.371	3287.23	-248.678			3288.16	25.266		3354.87	0		3354.87	0
3287.27	-234.218	3287.27	-244.063			3288.18	23.931		3354.94	0		3354.94	0
3287.31	-225.76	3287.31	-239.193			3288.21	22.204		3355.01	0		3355.01	0
3287.34	-217.048	3287.34	-234.26			3288.23	20.344		3355.08	0		3355.08	0
3287.38	-208.139	3287.38	-229.267			3288.25	18.246		3355.14	0		3355.14	0
3287.42	-198.732	3287.42	-224.299			3288.28	15.951		3355.21	0		3355.21	0
3287.45	-188.859	3287.45	-219.281			3288.3	13.431		3355.28	0		3355.28	0
3287.49	-178.829	3287.49	-214.245			3288.33	10.676		3355.35	0		3355.35	0
3287.53	-169.083	3287.53	-209.145			3288.35	7.752		3355.42	0		3355.42	0
3287.56	-159.152	3287.56	-203.981			3288.38	4.919		3355.49	0		3355.49	0
3287.6	-149.199	3287.6	-198.931			3288.4	2.173		3355.55	0		3355.55	0
3287.64	-139.163	3287.64	-193.801			3288.42	-0.415		3355.62	0		3355.62	0
3287.67	-129.111	3287.67	-188.675			3288.45	-2.717		3355.69	0		3355.69	0
3287.71	-119.119	3287.71	-183.708			3288.47	-4.773		3355.76	0		3355.76	0
3287.75	-109.122	3287.75	-178.746			3288.5	-6.519		3355.83	0		3355.83	0
3287.78	-99.385	3287.78	-173.886			3288.52	-7.922		3355.9	0		3355.9	0
3287.82	-89.905	3287.82	-168.98			3288.55	-8.954		3355.96	0		3355.96	0
3287.86	-80.823	3287.86	-164.16			3288.57	-9.713		3356.03	0		3356.03	0
3287.89	-72.182	3287.89	-159.586			3288.6	-10.195		3356.1	0		3356.1	0
3287.93	-63.951	3287.93	-154.897			3288.62	-10.511		3356.17	0		3356.17	0
3287.97	-56.176	3287.97	-150.473			3288.64	-10.521		3356.24	0		3356.24	0
3288	-48.883	3288	-145.91			3288.67	-10.372		3356.31	0		3356.31	0
3288.04	-41.866	3288.04	-141.644			3288.69	-10.195		3356.38	0		3356.38	0
3288.08	-35.215	3288.08	-137.312			3288.72	-10.082		3356.44	0		3356.44	0
3288.11	-29.024	3288.11	-133.096			3288.74	-10.081		3356.51	0		3356.51	0
3288.15	-23.239	3288.15	-129.016			3288.77	-10.027		3356.58	0		3356.58	0
[truncated: 17,226 more rows]

## Sheet: Figure 4g
Figure 4g. Comparison of Gibbs free energy for *H adsorption on Co and Co3O4 sites of Co/Co3O4/CoB and Co/Co3O4.
Catalysts	*H@Co-Gibbs free energy (eV)	*H@Co3O4-Gibbs free energy (eV)
Co/Co3O4/CoB	-0.45	-0.63
Co/Co3O4	-0.35	-0.14

## Sheet: Figure 4h
Figure 4h. The COHP analysis of *NH on Co/Co3O4/CoB and Co/Co3O4.
Co/Co3O4/CoB-NH-Gibbs free energy (eV)	COHP (arb. units)	Co/Co3O4-NH-Gibbs free energy (eV)	COHP (arb. units)
-10.0334	0	-10.0334	0
-9.98328	0	-9.98328	0
-9.93311	0	-9.93311	0
-9.88294	0	-9.88294	0
-9.83278	0	-9.83278	0
-9.78261	0	-9.78261	0
-9.73244	0	-9.73244	0
-9.68227	0	-9.68227	0
-9.63211	-1e-05	-9.63211	0
-9.58194	-2e-05	-9.58194	0
-9.53177	-3e-05	-9.53177	0
-9.48161	-4e-05	-9.48161	0
-9.43144	-5e-05	-9.43144	0
-9.38127	-6e-05	-9.38127	0
-9.3311	-6e-05	-9.3311	0
-9.28094	-7e-05	-9.28094	0
-9.23077	-8e-05	-9.23077	0
-9.1806	-9e-05	-9.1806	0
-9.13043	-0.0001	-9.13043	0
-9.08027	-0.00014	-9.08027	0
-9.0301	-0.00021	-9.0301	0
-8.97993	-0.00029	-8.97993	0
-8.92977	-0.00036	-8.92977	0
-8.8796	-0.00045	-8.8796	-1e-05
-8.82943	-0.00051	-8.82943	-2e-05
-8.77926	-0.00057	-8.77926	-8e-05
-8.7291	-0.00063	-8.7291	-0.00025
-8.67893	-0.00071	-8.67893	-0.00069
-8.62876	-0.00083	-8.62876	-0.00171
-8.5786	-0.00101	-8.5786	-0.00379
-8.52843	-0.00124	-8.52843	-0.00763
-8.47826	-0.0015	-8.47826	-0.01418
-8.42809	-0.00175	-8.42809	-0.02463
-8.37793	-0.00195	-8.37793	-0.04068
-8.32776	-0.00209	-8.32776	-0.06472
-8.27759	-0.00226	-8.27759	-0.09986
-8.22742	-0.00259	-8.22742	-0.14969
-8.17726	-0.00335	-8.17726	-0.21772
-8.12709	-0.00496	-8.12709	-0.30677
-8.07692	-0.00804	-8.07692	-0.41753
-8.02676	-0.01338	-8.02676	-0.54559
-7.97659	-0.02198	-7.97659	-0.67798
-7.92642	-0.03531	-7.92642	-0.79233
-7.87625	-0.0559	-7.87625	-0.86251
-7.82609	-0.08894	-7.82609	-0.86961
-7.77592	-0.14474	-7.77592	-0.81223
-7.72575	-0.24081	-7.72575	-0.70814
-7.67559	-0.40078	-7.67559	-0.5862
-7.62542	-0.64618	-7.62542	-0.47427
-7.57525	-0.98078	-7.57525	-0.39044
-7.52508	-1.37492	-7.52508	-0.34077
-7.47492	-1.76432	-7.47492	-0.3218
-7.42475	-2.07314	-7.42475	-0.32466
-7.37458	-2.25323	-7.37458	-0.33865
-7.32441	-2.31152	-7.32441	-0.35364
-7.27425	-2.30009	-7.27425	-0.36149
-7.22408	-2.27201	-7.22408	-0.35685
-7.17391	-2.23742	-7.17391	-0.33803
-7.12375	-2.15751	-7.12375	-0.30762
-7.07358	-1.98148	-7.07358	-0.27188
-7.02341	-1.69391	-7.02341	-0.23849
-6.97324	-1.33333	-6.97324	-0.2134
-6.92308	-0.97077	-6.92308	-0.19858
-6.87291	-0.67027	-6.87291	-0.19198
-6.82274	-0.46206	-6.82274	-0.18988
-6.77258	-0.34115	-6.77258	-0.1902
-6.72241	-0.28292	-6.72241	-0.19521
-6.67224	-0.26007	-6.67224	-0.21201
-6.62207	-0.25177	-6.62207	-0.25058
-6.57191	-0.24519	-6.57191	-0.31977
-6.52174	-0.23381	-6.52174	-0.42244
-6.47157	-0.21572	-6.47157	-0.55166
-6.4214	-0.1925	-6.4214	-0.69
-6.37124	-0.168	-6.37124	-0.81369
-6.32107	-0.14643	-6.32107	-0.90041
-6.2709	-0.13039	-6.2709	-0.93711
-6.22074	-0.1199	-6.22074	-0.92321
-6.17057	-0.113	-6.17057	-0.86795
-6.1204	-0.10754	-6.1204	-0.78461
-6.07023	-0.10288	-6.07023	-0.68569
-6.02007	-0.10063	-6.02007	-0.5811
-5.9699	-0.10367	-5.9699	-0.47854
-5.91973	-0.11432	-5.91973	-0.38441
-5.86957	-0.13238	-5.86957	-0.30382
-5.8194	-0.15402	-5.8194	-0.23997
-5.76923	-0.17233	-5.76923	-0.1935
-5.71906	-0.17948	-5.71906	-0.16254
-5.6689	-0.16977	-5.6689	-0.14344
-5.61873	-0.14215	-5.61873	-0.1318
-5.56856	-0.10119	-5.56856	-0.12332
-5.51839	-0.05591	-5.51839	-0.11437
-5.46823	-0.0171	-5.46823	-0.10238
-5.41806	0.00608	-5.41806	-0.08617
-5.36789	0.009	-5.36789	-0.06629
-5.31773	-0.00703	-5.31773	-0.04499
-5.26756	-0.03543	-5.26756	-0.02579
-5.21739	-0.06672	-5.21739	-0.01228
-5.16722	-0.09185	-5.16722	-0.007
-5.11706	-0.10507	-5.11706	-0.01082
-5.06689	-0.10532	-5.06689	-0.02345
-5.01672	-0.09569	-5.01672	-0.04461
-4.96656	-0.08164	-4.96656	-0.07521
-4.91639	-0.06895	-4.91639	-0.11795
-4.86622	-0.06248	-4.86622	-0.17735
-4.81605	-0.06567	-4.81605	-0.25917
-4.76589	-0.08051	-4.76589	-0.36863
-4.71572	-0.10737	-4.71572	-0.50692
-4.66555	-0.14524	-4.66555	-0.66681
-4.61538	-0.19265	-4.61538	-0.83076
-4.56522	-0.24969	-4.56522	-0.97481
-4.51505	-0.31942	-4.51505	-1.07838
-4.46488	-0.40677	-4.46488	-1.13491
-4.41472	-0.51443	-4.41472	-1.15597
-4.36455	-0.63816	-4.36455	-1.16617
-4.31438	-0.76577	-4.31438	-1.19167
-4.26421	-0.88213	-4.26421	-1.24819
-4.21405	-0.977	-4.21405	-1.3336
-4.16388	-1.04925	-4.16388	-1.42721
-4.11371	-1.10373	-4.11371	-1.49706
-4.06355	-1.14321	-4.06355	-1.51314
-4.01338	-1.16293	-4.01338	-1.46085
-3.96321	-1.15265	-3.96321	-1.34742
-3.91304	-1.10426	-3.91304	-1.19758
-3.86288	-1.01904	-3.86288	-1.04173
-3.81271	-0.90978	-3.81271	-0.90388
-3.76254	-0.79792	-3.76254	-0.79497
-3.71237	-0.70748	-3.71237	-0.71302
-3.66221	-0.65847	-3.66221	-0.64804
-3.61204	-0.6607	-3.61204	-0.58803
-3.56187	-0.70973	-3.56187	-0.52397
-3.51171	-0.78682	-3.51171	-0.45188
-3.46154	-0.86438	-3.46154	-0.37276
-3.41137	-0.91602	-3.41137	-0.29094
-3.3612	-0.92717	-3.3612	-0.21206
-3.31104	-0.90051	-3.31104	-0.1414
-3.26087	-0.85374	-3.26087	-0.08265
-3.2107	-0.81115	-3.2107	-0.03703
-3.16054	-0.79337	-3.16054	-0.00295
-3.11037	-0.80912	-3.11037	0.02349
-3.0602	-0.85065	-3.0602	0.04681
-3.01003	-0.89437	-3.01003	0.0703
-2.95987	-0.90856	-2.95987	0.09476
-2.9097	-0.86672	-2.9097	0.119
-2.85953	-0.76065	-2.85953	0.14158
-2.80936	-0.60499	-2.80936	0.1622
-2.7592	-0.4302	-2.7592	0.18189
-2.70903	-0.26853	-2.70903	0.20181
-2.65886	-0.14185	-2.65886	0.22228
-2.6087	-0.05697	-2.6087	0.2424
-2.55853	-0.00858	-2.55853	0.2606
-2.50836	0.01433	-2.50836	0.2753
-2.45819	0.02282	-2.45819	0.28523
-2.40803	0.02492	-2.40803	0.28956
-2.35786	0.02504	-2.35786	0.2883
-2.30769	0.02495	-2.30769	0.28296
-2.25753	0.02513	-2.25753	0.27694
-2.20736	0.02561	-2.20736	0.27464
-2.15719	0.02654	-2.15719	0.27968
-2.10702	0.0281	-2.10702	0.29274
-2.05686	0.0305	-2.05686	0.31072
-2.00669	0.03394	-2.00669	0.32776
-1.95652	0.03842	-1.95652	0.33766
-1.90635	0.04366	-1.90635	0.3365
-1.85619	0.04895	-1.85619	0.32401
-1.80602	0.05328	-1.80602	0.30311
-1.75585	0.05567	-1.75585	0.27817
-1.70569	0.0558	-1.70569	0.25303
-1.65552	0.0544	-1.65552	0.2302
-1.60535	0.05321	-1.60535	0.21131
-1.55518	0.05457	-1.55518	0.19818
-1.50502	0.06077	-1.50502	0.1932
-1.45485	0.07334	-1.45485	0.19834
-1.40468	0.09267	-1.40468	0.21352
-1.35452	0.11793	-1.35452	0.23585
-1.30435	0.14767	-1.30435	0.26074
-1.25418	0.18082	-1.25418	0.28424
-1.20401	0.21792	-1.20401	0.30484
-1.15385	0.26136	-1.15385	0.32327
-1.10368	0.31413	-1.10368	0.34091
-1.05351	0.37723	-1.05351	0.3581
-1.00334	0.44743	-1.00334	0.37369
-0.95318	0.51673	-0.95318	0.38592
-0.90301	0.57449	-0.90301	0.39383
-0.85284	0.61118	-0.85284	0.39788
-0.80268	0.62187	-0.80268	0.39965
-0.75251	0.60778	-0.75251	0.40049
-0.70234	0.57544	-0.70234	0.40047
-0.65217	0.53428	-0.65217	0.39851
-0.60201	0.49361	-0.60201	0.39357
-0.55184	0.46031	-0.55184	0.38609
-0.50167	0.43793	-0.50167	0.37852
-0.45151	0.42708	-0.45151	0.37468
-0.40134	0.42672	-0.40134	0.37827
-0.35117	0.43528	-0.35117	0.39154
-0.301	0.45086	-0.301	0.41459
-0.25084	0.47043	-0.25084	0.44548
-0.20067	0.48933	-0.20067	0.48085
-0.1505	0.50234	-0.1505	0.51659
-0.10033	0.50602	-0.10033	0.54817
-0.05017	0.50059	-0.05017	0.571
0	0.48981	0	0.58139
0.05017	0.47895	0.05017	0.57787
0.10033	0.47233	0.10033	0.56241
0.1505	0.47193	0.1505	0.54052
0.20067	0.47735	0.20067	0.52003
0.25084	0.48658	0.25084	0.50878
0.301	0.49713	0.301	0.51193
0.35117	0.50669	0.35117	0.52959
0.40134	0.5135	0.40134	0.55642
0.45151	0.5163	0.45151	0.58383
0.50167	0.51433	0.50167	0.60444
0.55184	0.50773	0.55184	0.61634
0.60201	0.49826	0.60201	0.62451
0.65217	0.48962	0.65217	0.63803
0.70234	0.48703	0.70234	0.66477
0.75251	0.49607	0.75251	0.70666
0.80268	0.52107	0.80268	0.75841
0.85284	0.5633	0.85284	0.80998
0.90301	0.61895	0.90301	0.85147
0.95318	0.67777	0.95318	0.87755
1.00334	0.72421	1.00334	0.88953
1.05351	0.74223	1.05351	0.8937
1.10368	0.72216	1.10368	0.89705
1.15385	0.66582	1.15385	0.90268
1.20401	0.58629	1.20401	0.90747
1.25418	0.50222	1.25418	0.9036
1.30435	0.43021	1.30435	0.88232
1.35452	0.37959	1.35452	0.83824
1.40468	0.35109	1.40468	0.7721
1.45485	0.33905	1.45485	0.69154
1.50502	0.33505	1.50502	0.60945
1.55518	0.33148	1.55518	0.54071
1.60535	0.32401	1.60535	0.49801
1.65552	0.31213	1.65552	0.48779
1.70569	0.29826	1.70569	0.50778
1.75585	0.28576	1.75585	0.54685
1.80602	0.27706	1.80602	0.58781
1.85619	0.27252	1.85619	0.6127
1.90635	0.27034	1.90635	0.60901
1.95652	0.26725	1.95652	0.57412
2.00669	0.25973	2.00669	0.51564
2.05686	0.24532	2.05686	0.44757
2.10702	0.2235	2.10702	0.38478
2.15719	0.19614	2.15719	0.33899
2.20736	0.1667	2.20736	0.31784
2.25753	0.13901	2.25753	0.32509
2.30769	0.11591	2.30769	0.35953
2.35786	0.09862	2.35786	0.41309
2.40803	0.08694	2.40803	0.47065
2.45819	0.08035	2.45819	0.51427
2.50836	0.0793	2.50836	0.5306
2.55853	0.08644	2.55853	0.51671
2.6087	0.10706	2.6087	0.48095
2.65886	0.14838	2.65886	0.43886
2.70903	0.21699	2.70903	0.40668
2.7592	0.31489	2.7592	0.39578
2.80936	0.43533	2.80936	0.40922
2.85953	0.56104	2.85953	0.44099
2.9097	0.6673	2.9097	0.47843
2.95987	0.73002	2.95987	0.50706
3.01003	0.73587	3.01003	0.51622
3.0602	0.68892	3.0602	0.50229
3.11037	0.60957	3.11037	0.46838
3.16054	0.5259	3.16054	0.42132
3.2107	0.46257	3.2107	0.36894
3.26087	0.43323	3.26087	0.31876
3.31104	0.43915	3.31104	0.27754
3.3612	0.47286	3.3612	0.24967
3.41137	0.52328	3.41137	0.23532
3.46154	0.57962	3.46154	0.23027
3.51171	0.63277	3.51171	0.22864
3.56187	0.67515	3.56187	0.22711
3.61204	0.70099	3.61204	0.22693
3.66221	0.708	3.66221	0.23213
3.71237	0.69906	3.71237	0.24546
3.76254	0.68169	3.76254	0.26579
3.81271	0.664	3.81271	0.28901
3.86288	0.64986	3.86288	0.31118
3.91304	0.63699	3.91304	0.33055
3.96321	0.61968	3.96321	0.34665
4.01338	0.59406	4.01338	0.35768
4.06355	0.56185	4.06355	0.35971
4.11371	0.53035	4.11371	0.34899
4.16388	0.50891	4.16388	0.32614
4.21405	0.50476	4.21405	0.29805
4.26421	0.52034	4.26421	0.27555
4.31438	0.553	4.31438	0.26748
4.36455	0.59675	4.36455	0.27558
4.41472	0.64463	4.41472	0.29393
4.46488	0.69078	4.46488	0.31331
4.51505	0.73108	4.51505	0.32668
4.56522	0.76282	4.56522	0.33172
4.61538	0.78431	4.61538	0.32927
4.66555	0.79565	4.66555	0.32034
4.71572	0.79988	4.71572	0.30501
4.76589	0.80301	4.76589	0.28363
4.81605	0.81208	4.81605	0.25827
4.86622	0.83207	4.86622	0.23269
4.91639	0.86342	4.91639	0.21063
4.96656	0.90127	4.96656	0.19428
5.01672	0.93673	5.01672	0.18384
5	0	5	0
--	--	--	--
--	--	--	--
--	--	--	--
--	--	--	--
--	--	--	--
--	--	--	--
--	--	--	--
--	--	--	--
--	--	--	--
--	--	--	--
--	--	--	--
--	--	--	--
--	--	--	--
--	--	--	--
--	--	--	--
--	--	--	--

## Sheet: Figure 4i
Figure 4h. The COHP analysis of *NH2 on Co/Co3O4/CoB and Co/Co3O4.
Co/Co3O4/CoB-NH2-Gibbs free energy (eV)	COHP (arb. units)	Co/Co3O4-NH2-Gibbs free energy (eV)	COHP (arb. units)
-10.0334	0	-10.0334	0
-9.98328	0	-9.98328	0
-9.93311	0	-9.93311	0
-9.88294	0	-9.88294	0
-9.83278	0	-9.83278	0
-9.78261	0	-9.78261	0
-9.73244	0	-9.73244	0
-9.68227	0	-9.68227	0
-9.63211	0	-9.63211	0
-9.58194	0	-9.58194	0
-9.53177	0	-9.53177	0
-9.48161	0	-9.48161	0
-9.43144	0	-9.43144	0
-9.38127	0	-9.38127	0
-9.3311	0	-9.3311	0
-9.28094	0	-9.28094	0
-9.23077	-1e-05	-9.23077	0
-9.1806	-1e-05	-9.1806	0
-9.13043	-3e-05	-9.13043	0
-9.08027	-5e-05	-9.08027	0
-9.0301	-7e-05	-9.0301	0
-8.97993	-9e-05	-8.97993	0
-8.92977	-0.00012	-8.92977	0
-8.8796	-0.00012	-8.8796	-1e-05
-8.82943	-0.00014	-8.82943	-5e-05
-8.77926	-0.00014	-8.77926	-0.00016
-8.7291	-0.00014	-8.7291	-0.0005
-8.67893	-0.00015	-8.67893	-0.00129
-8.62876	-0.00016	-8.62876	-0.00301
-8.5786	-0.00018	-8.5786	-0.00625
-8.52843	-0.00021	-8.52843	-0.01156
-8.47826	-0.00025	-8.47826	-0.01918
-8.42809	-0.0003	-8.42809	-0.02882
-8.37793	-0.00037	-8.37793	-0.03964
-8.32776	-0.00049	-8.32776	-0.05071
-8.27759	-0.00078	-8.27759	-0.06174
-8.22742	-0.00169	-8.22742	-0.0736
-8.17726	-0.00426	-8.17726	-0.08871
-8.12709	-0.01086	-8.12709	-0.11078
-8.07692	-0.02581	-8.07692	-0.14384
-8.02676	-0.05565	-8.02676	-0.19014
-7.97659	-0.10779	-7.97659	-0.24783
-7.92642	-0.18729	-7.92642	-0.3097
-7.87625	-0.29213	-7.87625	-0.36451
-7.82609	-0.41006	-7.82609	-0.40086
-7.77592	-0.51948	-7.77592	-0.41171
-7.72575	-0.5958	-7.72575	-0.39723
-7.67559	-0.6205	-7.67559	-0.36454
-7.62542	-0.58821	-7.62542	-0.32467
-7.57525	-0.50862	-7.57525	-0.28841
-7.52508	-0.4023	-7.52508	-0.26242
-7.47492	-0.29327	-7.47492	-0.24753
-7.42475	-0.20215	-7.42475	-0.23989
-7.37458	-0.14325	-7.37458	-0.23461
-7.32441	-0.12641	-7.32441	-0.22924
-7.27425	-0.16068	-7.27425	-0.22498
-7.22408	-0.25525	-7.22408	-0.22481
-7.17391	-0.41434	-7.17391	-0.23036
-7.12375	-0.62803	-7.12375	-0.24
-7.07358	-0.86679	-7.07358	-0.24954
-7.02341	-1.08817	-7.02341	-0.2546
-6.97324	-1.256	-6.97324	-0.25315
-6.92308	-1.36014	-6.92308	-0.24612
-6.87291	-1.42102	-6.87291	-0.23607
-6.82274	-1.47249	-6.82274	-0.22517
-6.77258	-1.53545	-6.77258	-0.21407
-6.72241	-1.60217	-6.72241	-0.20266
-6.67224	-1.64276	-6.67224	-0.19182
-6.62207	-1.62724	-6.62207	-0.18478
-6.57191	-1.54595	-6.57191	-0.18667
-6.52174	-1.41544	-6.52174	-0.20254
-6.47157	-1.26867	-6.47157	-0.23532
-6.4214	-1.13807	-6.4214	-0.28522
-6.37124	-1.04163	-6.37124	-0.35096
-6.32107	-0.97851	-6.32107	-0.4314
-6.2709	-0.93501	-6.2709	-0.52552
-6.22074	-0.89631	-6.22074	-0.6302
-6.17057	-0.85647	-6.17057	-0.73755
-6.1204	-0.82097	-6.1204	-0.83475
-6.07023	-0.80125	-6.07023	-0.90813
-6.02007	-0.80554	-6.02007	-0.94952
-5.9699	-0.83156	-5.9699	-0.96079
-5.91973	-0.86512	-5.91973	-0.95301
-5.86957	-0.88513	-5.86957	-0.94064
-5.8194	-0.8727	-5.8194	-0.93418
-5.76923	-0.81948	-5.76923	-0.93571
-5.71906	-0.73115	-5.71906	-0.93883
-5.6689	-0.62454	-5.6689	-0.93221
-5.61873	-0.52065	-5.61873	-0.90448
-5.56856	-0.43747	-5.56856	-0.84864
-5.51839	-0.3856	-5.51839	-0.7647
-5.46823	-0.36712	-5.46823	-0.65977
-5.41806	-0.37731	-5.41806	-0.54541
-5.36789	-0.40798	-5.36789	-0.43351
-5.31773	-0.45089	-5.31773	-0.33264
-5.26756	-0.49982	-5.26756	-0.24693
-5.21739	-0.55038	-5.21739	-0.17696
-5.16722	-0.59837	-5.16722	-0.12172
-5.11706	-0.63821	-5.11706	-0.07993
-5.06689	-0.6629	-5.06689	-0.05036
-5.01672	-0.66569	-5.01672	-0.03151
-4.96656	-0.6425	-4.96656	-0.02129
-4.91639	-0.59385	-4.91639	-0.01718
-4.86622	-0.52494	-4.86622	-0.01665
-4.81605	-0.4441	-4.81605	-0.0179
-4.76589	-0.36028	-4.76589	-0.02054
-4.71572	-0.281	-4.71572	-0.02581
-4.66555	-0.2115	-4.66555	-0.03614
-4.61538	-0.15504	-4.61538	-0.05387
-4.56522	-0.11342	-4.56522	-0.07993
-4.51505	-0.08721	-4.51505	-0.11306
-4.46488	-0.07589	-4.46488	-0.15029
-4.41472	-0.07839	-4.41472	-0.18851
-4.36455	-0.09442	-4.36455	-0.22628
-4.31438	-0.12586	-4.31438	-0.26472
-4.26421	-0.17675	-4.26421	-0.30669
-4.21405	-0.2505	-4.21405	-0.3544
-4.16388	-0.34441	-4.16388	-0.40674
-4.11371	-0.44481	-4.11371	-0.45781
-4.06355	-0.52772	-4.06355	-0.49809
-4.01338	-0.56753	-4.01338	-0.51798
-3.96321	-0.54986	-3.96321	-0.51281
-3.91304	-0.4798	-3.91304	-0.48664
-3.86288	-0.37942	-3.86288	-0.4529
-3.81271	-0.27631	-3.81271	-0.43045
-3.76254	-0.19141	-3.76254	-0.43647
-3.71237	-0.13312	-3.71237	-0.47892
-3.66221	-0.09915	-3.66221	-0.5522
-3.61204	-0.08213	-3.61204	-0.63788
-3.56187	-0.07477	-3.56187	-0.71003
-3.51171	-0.07284	-3.51171	-0.74351
-3.46154	-0.07618	-3.46154	-0.72213
-3.41137	-0.08919	-3.41137	-0.64424
-3.3612	-0.12069	-3.3612	-0.52315
-3.31104	-0.18281	-3.31104	-0.38178
-3.26087	-0.28736	-3.26087	-0.24423
-3.2107	-0.43882	-3.2107	-0.12807
-3.16054	-0.62592	-3.16054	-0.04086
-3.11037	-0.81719	-3.11037	0.01867
-3.0602	-0.96673	-3.0602	0.05687
-3.01003	-1.03126	-3.01003	0.08127
-2.95987	-0.99031	-2.95987	0.09815
-2.9097	-0.85667	-2.9097	0.11173
-2.85953	-0.66959	-2.85953	0.12447
-2.80936	-0.47568	-2.80936	0.13758
-2.7592	-0.31004	-2.7592	0.15126
-2.70903	-0.1879	-2.70903	0.16477
-2.65886	-0.10765	-2.65886	0.17653
-2.6087	-0.05933	-2.6087	0.18483
-2.55853	-0.03221	-2.55853	0.18859
-2.50836	-0.01847	-2.50836	0.18776
-2.45819	-0.01342	-2.45819	0.1833
-2.40803	-0.01423	-2.40803	0.17664
-2.35786	-0.01865	-2.35786	0.16931
-2.30769	-0.02417	-2.30769	0.16285
-2.25753	-0.02785	-2.25753	0.1587
-2.20736	-0.02664	-2.20736	0.15805
-2.15719	-0.01808	-2.15719	0.16138
-2.10702	-0.00086	-2.10702	0.16796
-2.05686	0.02523	-2.05686	0.17574
-2.00669	0.05986	-2.00669	0.18213
-1.95652	0.10252	-1.95652	0.18526
-1.90635	0.15227	-1.90635	0.18513
-1.85619	0.2069	-1.85619	0.18372
-1.80602	0.26243	-1.80602	0.18376
-1.75585	0.31381	-1.75585	0.1871
-1.70569	0.35639	-1.70569	0.19361
-1.65552	0.3874	-1.65552	0.20149
-1.60535	0.40667	-1.60535	0.20851
-1.55518	0.41649	-1.55518	0.21338
-1.50502	0.42064	-1.50502	0.21626
-1.45485	0.42288	-1.45485	0.21828
-1.40468	0.42519	-1.40468	0.22058
-1.35452	0.42674	-1.35452	0.22364
-1.30435	0.42437	-1.30435	0.22729
-1.25418	0.41479	-1.25418	0.23131
-1.20401	0.39724	-1.20401	0.2361
-1.15385	0.37522	-1.15385	0.24304
-1.10368	0.35589	-1.10368	0.25421
-1.05351	0.3474	-1.05351	0.27149
-1.00334	0.35537	-1.00334	0.29574
-0.95318	0.38029	-0.95318	0.32643
-0.90301	0.41682	-0.90301	0.36159
-0.85284	0.45564	-0.85284	0.39798
-0.80268	0.48681	-0.80268	0.43111
-0.75251	0.50354	-0.75251	0.45559
-0.70234	0.50428	-0.70234	0.46648
-0.65217	0.49241	-0.65217	0.46116
-0.60201	0.47369	-0.60201	0.44091
-0.55184	0.45325	-0.55184	0.41053
-0.50167	0.43367	-0.50167	0.37614
-0.45151	0.41496	-0.45151	0.34257
-0.40134	0.39557	-0.40134	0.31202
-0.35117	0.37374	-0.35117	0.28466
-0.301	0.34861	-0.301	0.26033
-0.25084	0.32068	-0.25084	0.2396
-0.20067	0.292	-0.20067	0.22363
-0.1505	0.26599	-0.1505	0.21321
-0.10033	0.24701	-0.10033	0.2081
-0.05017	0.23976	-0.05017	0.20744
0	0.2483	0	0.21073
0.05017	0.27487	0.05017	0.21852
0.10033	0.31881	0.10033	0.23162
0.1505	0.37608	0.1505	0.24923
0.20067	0.4396	0.20067	0.26792
0.25084	0.50041	0.25084	0.28252
0.301	0.54944	0.301	0.28917
0.35117	0.57921	0.35117	0.28828
0.40134	0.58559	0.40134	0.28496
0.45151	0.56911	0.45151	0.2868
0.50167	0.53527	0.50167	0.30011
0.55184	0.493	0.55184	0.32704
0.60201	0.45159	0.60201	0.36487
0.65217	0.41749	0.65217	0.40728
0.70234	0.39279	0.70234	0.44666
0.75251	0.37611	0.75251	0.47674
0.80268	0.36534	0.80268	0.49466
0.85284	0.35992	0.85284	0.50211
0.90301	0.36116	0.90301	0.50465
0.95318	0.3705	0.95318	0.50925
1.00334	0.38698	1.00334	0.52066
1.05351	0.40655	1.05351	0.53833
1.10368	0.42379	1.10368	0.55592
1.15385	0.43494	1.15385	0.56408
1.20401	0.4394	1.20401	0.55528
1.25418	0.43883	1.25418	0.52757
1.30435	0.43465	1.30435	0.48513
1.35452	0.42618	1.35452	0.43577
1.40468	0.4109	1.40468	0.38763
1.45485	0.38637	1.45485	0.34737
1.50502	0.35217	1.50502	0.32017
1.55518	0.31058	1.55518	0.31002
1.60535	0.26582	1.60535	0.31886
1.65552	0.22251	1.65552	0.34462
1.70569	0.18447	1.70569	0.37975
1.75585	0.15401	1.75585	0.41214
1.80602	0.13202	1.80602	0.4291
1.85619	0.11837	1.85619	0.42252
1.90635	0.11242	1.90635	0.39237
1.95652	0.11375	1.95652	0.34653
2.00669	0.12281	2.00669	0.297
2.05686	0.14134	2.05686	0.25492
2.10702	0.17209	2.10702	0.22734
2.15719	0.21738	2.15719	0.2171
2.20736	0.27681	2.20736	0.22457
2.25753	0.345	2.25753	0.24891
2.30769	0.41103	2.30769	0.28718
2.35786	0.46092	2.35786	0.33251
2.40803	0.48328	2.40803	0.37433
2.45819	0.47553	2.45819	0.40192
2.50836	0.44705	2.50836	0.4096
2.55853	0.41673	2.55853	0.39935
2.6087	0.40574	2.6087	0.37902
2.65886	0.4287	2.65886	0.35723
2.70903	0.48728	2.70903	0.33877
2.7592	0.569	2.7592	0.32355
2.80936	0.6516	2.80936	0.30915
2.85953	0.7112	2.85953	0.29456
2.9097	0.7307	2.9097	0.28183
2.95987	0.7055	2.95987	0.27442
3.01003	0.64465	3.01003	0.27363
3.0602	0.56768	3.0602	0.27625
3.11037	0.49847	3.11037	0.27556
3.16054	0.45787	3.16054	0.26518
3.2107	0.457	3.2107	0.24316
3.26087	0.49355	3.26087	0.21345
3.31104	0.55283	3.31104	0.1837
3.3612	0.61335	3.3612	0.16095
3.41137	0.65496	3.41137	0.14798
3.46154	0.66581	3.46154	0.14263
3.51171	0.64532	3.51171	0.14024
3.56187	0.60224	3.56187	0.13747
3.61204	0.54945	3.61204	0.13431
3.66221	0.49821	3.66221	0.13332
3.71237	0.45424	3.71237	0.13712
3.76254	0.41723	3.76254	0.14637
3.81271	0.38351	3.81271	0.1597
3.86288	0.34997	3.86288	0.17495
3.91304	0.31704	3.91304	0.19016
3.96321	0.28883	3.96321	0.20356
4.01338	0.27068	4.01338	0.21311
4.06355	0.26631	4.06355	0.21662
4.11371	0.27628	4.11371	0.2131
4.16388	0.29823	4.16388	0.2047
4.21405	0.32839	4.21405	0.19688
4.26421	0.36257	4.26421	0.19595
4.31438	0.39655	4.31438	0.20483
4.36455	0.42611	4.36455	0.22065
4.41472	0.44736	4.41472	0.23651
4.46488	0.45772	4.46488	0.24583
4.51505	0.45673	4.51505	0.24593
4.56522	0.44616	4.56522	0.23802
4.61538	0.4295	4.61538	0.22476
4.66555	0.41071	4.66555	0.20816
4.71572	0.39337	4.71572	0.18925
4.76589	0.38012	4.76589	0.16912
4.81605	0.37257	4.81605	0.14953
4.86622	0.37127	4.86622	0.13276
4.91639	0.37557	4.91639	0.12106
4.96656	0.3837	4.96656	0.11595
5.01672	0.39325	5.01672	0.11748
5	0	5	0
--	--	--	--
--	--	--	--
--	--	--	--
--	--	--	--
--	--	--	--
--	--	--	--
--	--	--	--
--	--	--	--
--	--	--	--
--	--	--	--
--	--	--	--
--	--	--	--
--	--	--	--
--	--	--	--
--	--	--	--
--	--	--	--
