# Supplementary material for: Boosted charge and proton transfer over ternary Co/Co3O4/CoB for electrochemical nitric oxide reduction to ammonia
Source: Nat Commun. 2025 May 26;16:4874. doi: 10.1038/s41467-025-60043-6 (PMC12106605; doi:10.1038/s41467-025-60043-6)
Supplement: Supplementary file 6 — Source data [file 41467_2025_60043_MOESM6_ESM.zip › Source data-Fig. 5.xlsx]

## Sheet: Figure 5a
Figure 5a. In-situ ATR-SEIRAS spectra recorded over Co/Co3O4/CoB in 0.1 M PBS at the applied cathodic potential from OCP to -0.7 V vs. RHE.
Wavenumber (nm)	OCP	Wavenumber (nm)	0.3V	Wavenumber (nm)	0.2V	Wavenumber (nm)	0.1V	Wavenumber (nm)	0V vs.RHE	Wavenumber (nm)	-0.1V vs.RHE	Wavenumber (nm)	-0.2V vs.RHE	Wavenumber (nm)	-0.3V vs.RHE	Wavenumber (nm)	-0.4V vs.RHE	Wavenumber (nm)	-0.5V vs.RHE	Wavenumber (nm)	-0.6V vs.RHE	Wavenumber (nm)	-0.7V vs.RHE
3997.74	-0.00034	3997.74	0.000544172	3997.74	0.000810852	3997.74	0.000539279	3997.74	0.000650336	3997.74	0.00109	3997.74	0.00122	3997.74	0.00088269	3997.74	0.00142	3997.74	0.00197	3997.74	0.0017	3997.74	0.00189
3995.81	-0.00036	3995.81	0.000531293	3995.81	0.000787744	3995.81	0.000506301	3995.81	0.000636816	3995.81	0.00106	3995.81	0.0012	3995.81	0.000847394	3995.81	0.00141	3995.81	0.00195	3995.81	0.00166	3995.81	0.00187
3993.88	-0.00038	3993.88	0.000498412	3993.88	0.000764636	3993.88	0.000513321	3993.88	0.000613295	3993.88	0.00103	3993.88	0.00117	3993.88	0.000842097	3993.88	0.0014	3993.88	0.00191	3993.88	0.00163	3993.88	0.00184
3991.95	-0.00037	3991.95	0.000495531	3991.95	0.000751525	3991.95	0.00052034	3991.95	0.000609772	3991.95	0.001	3991.95	0.00115	3991.95	0.000856799	3991.95	0.00139	3991.95	0.00188	3991.95	0.00161	3991.95	0.00183
3990.02	-0.00035	3990.02	0.000522648	3990.02	0.000768413	3990.02	0.000517357	3990.02	0.000616249	3990.02	0.00101	3990.02	0.00116	3990.02	0.000871501	3990.02	0.00139	3990.02	0.00187	3990.02	0.00161	3990.02	0.00182
3988.09	-0.00032	3988.09	0.000549764	3988.09	0.0007853	3988.09	0.000524374	3988.09	0.000622724	3988.09	0.00102	3988.09	0.00118	3988.09	0.000866201	3988.09	0.00139	3988.09	0.00187	3988.09	0.00162	3988.09	0.00181
3986.17	-0.0003	3986.17	0.000556879	3986.17	0.000782186	3986.17	0.000541388	3986.17	0.000619199	3986.17	0.00103	3986.17	0.00117	3986.17	0.000860901	3986.17	0.00136	3986.17	0.0019	3986.17	0.00161	3986.17	0.0018
3984.24	-0.00029	3984.24	0.000543993	3984.24	0.00075907	3984.24	0.000558402	3984.24	0.000615672	3984.24	0.00102	3984.24	0.00116	3984.24	0.0008556	3984.24	0.00135	3984.24	0.0019	3984.24	0.0016	3984.24	0.00181
3982.31	-0.00029	3982.31	0.000521105	3982.31	0.000745953	3982.31	0.000565414	3982.31	0.000602144	3982.31	0.00101	3982.31	0.00113	3982.31	0.000840298	3982.31	0.00132	3982.31	0.00187	3982.31	0.00157	3982.31	0.0018
3980.38	-0.00029	3980.38	0.000488217	3980.38	0.000742834	3980.38	0.000552426	3980.38	0.000568616	3980.38	0.000997252	3980.38	0.00109	3980.38	0.000814995	3980.38	0.00132	3980.38	0.00182	3980.38	0.00152	3980.38	0.00176
3978.45	-0.00029	3978.45	0.000495327	3978.45	0.000739714	3978.45	0.000539435	3978.45	0.000555086	3978.45	0.000991297	3978.45	0.00109	3978.45	0.000799691	3978.45	0.00133	3978.45	0.00181	3978.45	0.00149	3978.45	0.00174
3976.52	-0.00029	3976.52	0.000532437	3976.52	0.000736593	3976.52	0.000536444	3976.52	0.000571555	3976.52	0.00101	3976.52	0.00112	3976.52	0.000814387	3976.52	0.00136	3976.52	0.00184	3976.52	0.00152	3976.52	0.00175
3974.59	-0.00029	3974.59	0.000539545	3974.59	0.00075347	3974.59	0.000543451	3974.59	0.000578024	3974.59	0.000999383	3974.59	0.00112	3974.59	0.000829082	3974.59	0.00135	3974.59	0.00184	3974.59	0.00154	3974.59	0.00172
3972.67	-0.0003	3972.67	0.000526652	3972.67	0.000760346	3972.67	0.000530458	3972.67	0.000574491	3972.67	0.000963423	3972.67	0.00111	3972.67	0.000813776	3972.67	0.0013	3972.67	0.0018	3972.67	0.0015	3972.67	0.00169
3970.74	-0.0003	3970.74	0.000503759	3970.74	0.000747221	3970.74	0.000507463	3970.74	0.000570957	3970.74	0.000957463	3970.74	0.00108	3970.74	0.000788469	3970.74	0.00128	3970.74	0.00178	3970.74	0.00146	3970.74	0.00168
3968.81	-0.0003	3968.81	0.000490864	3968.81	0.000734094	3968.81	0.000494467	3968.81	0.000567423	3968.81	0.0009515	3968.81	0.00106	3968.81	0.000773162	3968.81	0.00126	3968.81	0.00177	3968.81	0.00144	3968.81	0.00166
3966.88	-0.00029	3966.88	0.000477968	3966.88	0.000720967	3966.88	0.000491469	3966.88	0.000553887	3966.88	0.000935536	3966.88	0.00103	3966.88	0.000757853	3966.88	0.00123	3966.88	0.00173	3966.88	0.00143	3966.88	0.00163
3964.95	-0.00031	3964.95	0.000455072	3964.95	0.000697838	3964.95	0.000458471	3964.95	0.000530351	3964.95	0.000879571	3964.95	0.000982511	3964.95	0.000732544	3964.95	0.00121	3964.95	0.00168	3964.95	0.00142	3964.95	0.00161
3963.02	-0.00033	3963.02	0.000442174	3963.02	0.000684707	3963.02	0.000435471	3963.02	0.000516814	3963.02	0.000843604	3963.02	0.000965246	3963.02	0.000727235	3963.02	0.00121	3963.02	0.00163	3963.02	0.0014	3963.02	0.0016
3961.1	-0.00034	3961.1	0.000439275	3961.1	0.000701576	3961.1	0.000432471	3961.1	0.000513275	3961.1	0.000847636	3961.1	0.000967979	3961.1	0.000711924	3961.1	0.0012	3961.1	0.00164	3961.1	0.0014	3961.1	0.0016
3959.17	-0.00034	3959.17	0.000426376	3959.17	0.000688444	3959.17	0.000429469	3959.17	0.000509736	3959.17	0.000851666	3959.17	0.000960711	3959.17	0.000686613	3959.17	0.00114	3959.17	0.00162	3959.17	0.00136	3959.17	0.00158
3957.24	-0.00033	3957.24	0.000403475	3957.24	0.00065531	3957.24	0.000396466	3957.24	0.000486196	3957.24	0.000835695	3957.24	0.000933442	3957.24	0.000651302	3957.24	0.0011	3957.24	0.00157	3957.24	0.00131	3957.24	0.00154
3955.31	-0.00033	3955.31	0.000390574	3955.31	0.000622175	3955.31	0.000363462	3955.31	0.000452655	3955.31	0.000809722	3955.31	0.000916171	3955.31	0.000625989	3955.31	0.00107	3955.31	0.00153	3955.31	0.00127	3955.31	0.00149
3953.38	-0.00032	3953.38	0.000387671	3953.38	0.000619039	3953.38	0.000360457	3953.38	0.000439113	3953.38	0.000813748	3953.38	0.000928898	3953.38	0.000630676	3953.38	0.00106	3953.38	0.00153	3953.38	0.00126	3953.38	0.00148
3951.45	-0.0003	3951.45	0.000424768	3951.45	0.000645902	3951.45	0.000407451	3951.45	0.000475571	3951.45	0.000867773	3951.45	0.000991624	3951.45	0.000695362	3951.45	0.00113	3951.45	0.00159	3951.45	0.00134	3951.45	0.00154
3949.52	-0.00026	3949.52	0.000481864	3949.52	0.000692763	3949.52	0.000464444	3949.52	0.000552027	3949.52	0.000941797	3949.52	0.00106	3949.52	0.000800048	3949.52	0.00124	3949.52	0.0017	3949.52	0.00145	3949.52	0.00164
3947.6	-0.00026	3947.6	0.000488959	3947.6	0.000719624	3947.6	0.000481436	3947.6	0.000568483	3947.6	0.000935819	3947.6	0.00107	3947.6	0.000814733	3947.6	0.00128	3947.6	0.00171	3947.6	0.00145	3947.6	0.00165
3945.67	-0.00031	3945.67	0.000446053	3945.67	0.000686483	3945.67	0.000458428	3945.67	0.000524938	3945.67	0.00088984	3945.67	0.00102	3945.67	0.000749417	3945.67	0.00122	3945.67	0.00164	3945.67	0.00139	3945.67	0.00158
3943.74	-0.00035	3943.74	0.000433146	3943.74	0.000663342	3943.74	0.000445418	3943.74	0.000501392	3943.74	0.000883859	3943.74	0.001	3943.74	0.000734101	3943.74	0.0012	3943.74	0.00162	3943.74	0.00135	3943.74	0.00156
3941.81	-0.00034	3941.81	0.000450239	3941.81	0.000650199	3941.81	0.000442407	3941.81	0.000507845	3941.81	0.000887878	3941.81	0.000985234	3941.81	0.000718784	3941.81	0.00119	3941.81	0.00159	3941.81	0.0013	3941.81	0.00155
3939.88	-0.00031	3939.88	0.00043733	3939.88	0.000617056	3939.88	0.000399395	3939.88	0.000474298	3939.88	0.000821895	3939.88	0.000907952	3939.88	0.000633466	3939.88	0.0011	3939.88	0.00151	3939.88	0.0012	3939.88	0.00147
3937.95	-0.00028	3937.95	0.000414421	3937.95	0.000593911	3937.95	0.000376382	3937.95	0.00042075	3937.95	0.000765911	3937.95	0.000840668	3937.95	0.000578148	3937.95	0.00102	3937.95	0.00146	3937.95	0.00115	3937.95	0.00141
3936.03	-0.00027	3936.03	0.000411511	3936.03	0.000600765	3936.03	0.000393368	3936.03	0.000387201	3936.03	0.000779925	3936.03	0.000863383	3936.03	0.000602829	3936.03	0.00101	3936.03	0.00146	3936.03	0.00119	3936.03	0.00141
3934.1	-0.00026	3934.1	0.0004386	3934.1	0.000657618	3934.1	0.000430354	3934.1	0.000433651	3934.1	0.000853939	3934.1	0.000966097	3934.1	0.00071751	3934.1	0.00109	3934.1	0.00156	3934.1	0.00129	3934.1	0.00151
3932.17	-0.00025	3932.17	0.000475689	3932.17	0.000714471	3932.17	0.000487338	3932.17	0.000520101	3932.17	0.000937951	3932.17	0.00106	3932.17	0.00083219	3932.17	0.0012	3932.17	0.00165	3932.17	0.00141	3932.17	0.00161
3930.24	-0.00024	3930.24	0.000452776	3930.24	0.000711322	3930.24	0.000474322	3930.24	0.000526549	3930.24	0.000901963	3930.24	0.00102	3930.24	0.00079687	3930.24	0.00116	3930.24	0.0016	3930.24	0.00137	3930.24	0.00156
3928.31	-0.00024	3928.31	0.000379863	3928.31	0.000648172	3928.31	0.000401304	3928.31	0.000452998	3928.31	0.000795973	3928.31	0.000914232	3928.31	0.000671549	3928.31	0.00105	3928.31	0.00149	3928.31	0.00123	3928.31	0.00145
3926.38	-0.00024	3926.38	0.000366949	3926.38	0.000615022	3926.38	0.000378286	3926.38	0.000439445	3926.38	0.000759981	3926.38	0.000896941	3926.38	0.000636227	3926.38	0.00103	3926.38	0.00147	3926.38	0.00117	3926.38	0.00144
3924.45	-0.00024	3924.45	0.000394035	3924.45	0.00061187	3924.45	0.000405267	3924.45	0.000475892	3924.45	0.000793989	3924.45	0.000939649	3924.45	0.000670905	3924.45	0.00107	3924.45	0.00151	3924.45	0.00121	3924.45	0.00148
3922.53	-0.00026	3922.53	0.000411119	3922.53	0.000618718	3922.53	0.000412247	3922.53	0.000492338	3922.53	0.000797996	3922.53	0.000912356	3922.53	0.000665583	3922.53	0.00108	3922.53	0.0015	3922.53	0.0012	3922.53	0.00146
3920.6	-0.00027	3920.6	0.000408203	3920.6	0.000615565	3920.6	0.000409227	3920.6	0.000488783	3920.6	0.000812002	3920.6	0.000895062	3920.6	0.00067026	3920.6	0.00109	3920.6	0.00148	3920.6	0.00119	3920.6	0.00146
3918.67	-0.00028	3918.67	0.000415287	3918.67	0.00063241	3918.67	0.000406205	3918.67	0.000515228	3918.67	0.000836006	3918.67	0.000937766	3918.67	0.000714936	3918.67	0.00114	3918.67	0.0015	3918.67	0.00125	3918.67	0.0015
3916.74	-0.00031	3916.74	0.000392369	3916.74	0.000639255	3916.74	0.000393183	3916.74	0.000491672	3916.74	0.00082001	3916.74	0.00093047	3916.74	0.000679612	3916.74	0.00111	3916.74	0.00148	3916.74	0.00121	3916.74	0.00146
3914.81	-0.00033	3914.81	0.000339451	3914.81	0.000596099	3914.81	0.00034016	3914.81	0.000398116	3914.81	0.000704013	3914.81	0.000803172	3914.81	0.000514288	3914.81	0.000955349	3914.81	0.00133	3914.81	0.00105	3914.81	0.00132
3912.88	-0.00034	3912.88	0.000296532	3912.88	0.000542943	3912.88	0.000267137	3912.88	0.000284559	3912.88	0.000588014	3912.88	0.000645873	3912.88	0.000388963	3912.88	0.000799435	3912.88	0.00118	3912.88	0.000880334	3912.88	0.00117
3910.95	-0.00033	3910.95	0.000273613	3910.95	0.000499785	3910.95	0.000224112	3910.95	0.000211001	3910.95	0.000512015	3910.95	0.000548574	3910.95	0.000323637	3910.95	0.00071352	3910.95	0.0011	3910.95	0.000798247	3910.95	0.00109
3909.03	-0.00034	3909.03	0.000260693	3909.03	0.000456627	3909.03	0.000201087	3909.03	0.000197443	3909.03	0.000486014	3909.03	0.000551273	3909.03	0.000328312	3909.03	0.000717604	3909.03	0.00109	3909.03	0.000786159	3909.03	0.00109
3907.1	-0.00033	3907.1	0.000267772	3907.1	0.000443468	3907.1	0.000228061	3907.1	0.000263884	3907.1	0.000560013	3907.1	0.000683971	3907.1	0.000472985	3907.1	0.000851687	3907.1	0.00122	3907.1	0.000934071	3907.1	0.00123
3905.17	-0.00032	3905.17	0.000344851	3905.17	0.000510308	3905.17	0.000335035	3905.17	0.000430324	3905.17	0.000774011	3905.17	0.000966669	3905.17	0.000777659	3905.17	0.0011	3905.17	0.00147	3905.17	0.00123	3905.17	0.00149
3903.24	-0.00032	3903.24	0.000451929	3903.24	0.000617147	3903.24	0.000472008	3903.24	0.000606764	3903.24	0.000978008	3903.24	0.00123	3903.24	0.00103	3903.24	0.00132	3903.24	0.0017	3903.24	0.00148	3903.24	0.0017
3901.31	-0.00032	3901.31	0.000499007	3901.31	0.000663985	3901.31	0.00050898	3901.31	0.000683204	3901.31	0.00101	3901.31	0.00129	3901.31	0.00108	3901.31	0.00136	3901.31	0.00174	3901.31	0.00153	3901.31	0.00173
3899.38	-0.00032	3899.38	0.000476084	3899.38	0.000660823	3899.38	0.000475951	3899.38	0.000629643	3899.38	0.000925999	3899.38	0.00117	3899.38	0.000941676	3899.38	0.00126	3899.38	0.00161	3899.38	0.00141	3899.38	0.0016
3897.46	-0.00029	3897.46	0.00041316	3897.46	0.00060766	3897.46	0.000392922	3897.46	0.000496081	3897.46	0.000779993	3897.46	0.000937449	3897.46	0.000696348	3897.46	0.00105	3897.46	0.00138	3897.46	0.00117	3897.46	0.00139
3895.53	-0.00026	3895.53	0.000320236	3895.53	0.000514496	3895.53	0.000299892	3895.53	0.000382519	3895.53	0.000633987	3895.53	0.000730141	3895.53	0.000491019	3895.53	0.000856165	3895.53	0.0012	3895.53	0.000961531	3895.53	0.00122
3893.6	-0.00024	3893.6	0.000307312	3893.6	0.000481332	3893.6	0.000266862	3893.6	0.000378957	3893.6	0.000607979	3893.6	0.000712833	3893.6	0.00049569	3893.6	0.000840242	3893.6	0.00117	3893.6	0.000939439	3893.6	0.00122
3891.67	-0.00026	3891.67	0.000354387	3891.67	0.000498167	3891.67	0.000303831	3891.67	0.000425394	3891.67	0.000671971	3891.67	0.000795524	3891.67	0.000590361	3891.67	0.000914317	3891.67	0.00125	3891.67	0.00103	3891.67	0.00129
3889.74	-0.0003	3889.74	0.000341461	3889.74	0.000485001	3889.74	0.0002908	3889.74	0.00038183	3889.74	0.000645962	3889.74	0.000768215	3889.74	0.000535031	3889.74	0.000858392	3889.74	0.00123	3889.74	0.000965255	3889.74	0.00124
3887.81	-0.00033	3887.81	0.000278535	3887.81	0.000451835	3887.81	0.000237768	3887.81	0.000298266	3887.81	0.000609952	3887.81	0.000720904	3887.81	0.000489701	3887.81	0.000792466	3887.81	0.00118	3887.81	0.000913162	3887.81	0.00118
3885.88	-0.00033	3885.88	0.000305608	3885.88	0.000498668	3885.88	0.000274735	3885.88	0.000344702	3885.88	0.000683942	3885.88	0.000813593	3885.88	0.00061437	3885.88	0.000886539	3885.88	0.00129	3885.88	0.00104	3885.88	0.00128
3883.96	-0.00033	3883.96	0.000342681	3883.96	0.000545501	3883.96	0.000301702	3883.96	0.000411137	3883.96	0.00072793	3883.96	0.000866281	3883.96	0.00068904	3883.96	0.000950612	3883.96	0.00134	3883.96	0.00113	3883.96	0.00133
3882.03	-0.00032	3882.03	0.000319753	3882.03	0.000512332	3882.03	0.000288668	3882.03	0.000417572	3882.03	0.000691918	3882.03	0.000838968	3882.03	0.000653708	3882.03	0.000924683	3882.03	0.00128	3882.03	0.0011	3882.03	0.0013
3880.1	-0.00032	3880.1	0.000316825	3880.1	0.000509164	3880.1	0.000305634	3880.1	0.000434006	3880.1	0.000675906	3880.1	0.000791654	3880.1	0.000598377	3880.1	0.000888754	3880.1	0.00124	3880.1	0.00101	3880.1	0.00125
3878.17	-0.00031	3878.17	0.000303897	3878.17	0.000475994	3878.17	0.000282599	3878.17	0.00036044	3878.17	0.000599892	3878.17	0.00065434	3878.17	0.000453045	3878.17	0.000752824	3878.17	0.00111	3878.17	0.000832692	3878.17	0.0011
3876.24	-0.0003	3876.24	0.000270968	3876.24	0.000412824	3876.24	0.000209564	3876.24	0.000266873	3876.24	0.000513878	3876.24	0.000567025	3876.24	0.000357713	3876.24	0.000646893	3876.24	0.00102	3876.24	0.000730596	3876.24	0.001
3874.31	-0.0003	3874.31	0.000258039	3874.31	0.000409654	3874.31	0.000196529	3874.31	0.000273307	3874.31	0.000537864	3874.31	0.000659709	3874.31	0.000432381	3874.31	0.000710962	3874.31	0.0011	3874.31	0.000828501	3874.31	0.00107
3872.39	-0.00029	3872.39	0.000265109	3872.39	0.000446483	3872.39	0.000213493	3872.39	0.000319739	3872.39	0.000611848	3872.39	0.000802393	3872.39	0.000577049	3872.39	0.00083503	3872.39	0.00122	3872.39	0.000966405	3872.39	0.00119
3870.46	-0.00028	3870.46	0.000322179	3870.46	0.000493311	3870.46	0.000260456	3870.46	0.000386172	3870.46	0.000705832	3870.46	0.000895076	3870.46	0.000711716	3870.46	0.000959097	3870.46	0.00133	3870.46	0.00109	3870.46	0.00129
3868.53	-0.00027	3868.53	0.000349249	3868.53	0.000510139	3868.53	0.000277419	3868.53	0.000412604	3868.53	0.000689816	3868.53	0.000837759	3868.53	0.000686383	3868.53	0.000953163	3868.53	0.00131	3868.53	0.00106	3868.53	0.00127
3866.6	-0.00027	3866.6	0.000306318	3866.6	0.000466967	3866.6	0.000244382	3866.6	0.000369036	3866.6	0.000583799	3866.6	0.00072044	3866.6	0.00058105	3866.6	0.000857229	3866.6	0.00117	3866.6	0.000930116	3866.6	0.00117
3864.67	-0.00028	3864.67	0.000273387	3864.67	0.000453794	3864.67	0.000261344	3864.67	0.000355467	3864.67	0.000567781	3864.67	0.000733122	3864.67	0.000615717	3864.67	0.000861294	3864.67	0.00112	3864.67	0.000908018	3864.67	0.00117
3862.74	-0.0003	3862.74	0.000270455	3862.74	0.00044062	3862.74	0.000278306	3862.74	0.000341898	3862.74	0.000571763	3862.74	0.000725803	3862.74	0.000600383	3862.74	0.000815359	3862.74	0.00109	3862.74	0.000865921	3862.74	0.00113
3860.81	-0.00034	3860.81	0.000207524	3860.81	0.000407446	3860.81	0.000215268	3860.81	0.000248329	3860.81	0.000465744	3860.81	0.000548483	3860.81	0.000415049	3860.81	0.000649423	3860.81	0.000921412	3860.81	0.000663823	3860.81	0.000959695
3858.89	-0.00037	3858.89	0.000124591	3858.89	0.000354272	3858.89	0.000132229	3858.89	0.00016476	3858.89	0.000339725	3858.89	0.000411163	3858.89	0.000259715	3858.89	0.000503487	3858.89	0.000774964	3858.89	0.000521726	3858.89	0.000821945
3856.96	-0.00039	3856.96	8.1659e-05	3856.96	0.000291097	3856.96	7.919e-05	3856.96	0.00013119	3856.96	0.000323705	3856.96	0.000443842	3856.96	0.000294381	3856.96	0.00052755	3856.96	0.000788514	3856.96	0.000559627	3856.96	0.000864196
3855.03	-0.00037	3855.03	0.000148726	3855.03	0.000327922	3855.03	0.000136151	3855.03	0.00026762	3855.03	0.000537685	3855.03	0.000756521	3855.03	0.000619047	3855.03	0.000841612	3855.03	0.00109	3855.03	0.000887529	3855.03	0.00115
3853.1	-0.00031	3853.1	0.000365793	3853.1	0.000534747	3853.1	0.000373111	3853.1	0.00056405	3853.1	0.000881664	3853.1	0.00115	3853.1	0.00102	3853.1	0.00124	3853.1	0.0015	3853.1	0.00132	3853.1	0.00149
3851.17	-0.00027	3851.17	0.00042286	3851.17	0.000601571	3851.17	0.000410071	3851.17	0.00055048	3851.17	0.000825643	3851.17	0.000981877	3851.17	0.000838378	3851.17	0.00108	3851.17	0.00134	3851.17	0.00117	3851.17	0.00134
3849.24	-0.00026	3849.24	0.000279927	3849.24	0.000468394	3849.24	0.000237031	3849.24	0.000286909	3849.24	0.000499621	3849.24	0.000534554	3849.24	0.000383043	3849.24	0.000643796	3849.24	0.00089271	3849.24	0.000711233	3849.24	0.000953201
3847.32	-0.00028	3847.32	0.000146993	3847.32	0.000335218	3847.32	9.39902e-05	3847.32	8.33381e-05	3847.32	0.0002836	3847.32	0.000277231	3847.32	0.000117708	3847.32	0.000377857	3847.32	0.000636257	3847.32	0.000409133	3847.32	0.000705453
3845.39	-0.0003	3845.39	0.000104059	3845.39	0.000282041	3845.39	5.09495e-05	3845.39	2.9767e-05	3845.39	0.000237577	3845.39	0.000279908	3845.39	0.000112373	3845.39	0.000361917	3845.39	0.000629803	3845.39	0.000377034	3845.39	0.000677706
3843.46	-0.0003	3843.46	0.000131125	3843.46	0.000298864	3843.46	9.79085e-05	3843.46	9.61958e-05	3843.46	0.000311554	3843.46	0.000432584	3843.46	0.000277038	3843.46	0.000485976	3843.46	0.000753349	3843.46	0.000534934	3843.46	0.000799959
3841.53	-0.00031	3841.53	0.00016819	3841.53	0.000305686	3841.53	0.000144867	3841.53	0.000172624	3841.53	0.000385531	3841.53	0.00059526	3841.53	0.000451702	3841.53	0.000610035	3841.53	0.000886895	3841.53	0.000712835	3841.53	0.000952212
3839.6	-0.00035	3839.6	0.000185256	3839.6	0.000312508	3839.6	0.000181826	3839.6	0.000229053	3839.6	0.000429508	3839.6	0.000697936	3839.6	0.000576367	3839.6	0.000694094	3839.6	0.00099044	3839.6	0.000840735	3839.6	0.00106
3837.67	-0.00038	3837.67	0.000202321	3837.67	0.00035933	3837.67	0.000208784	3837.67	0.000275481	3837.67	0.000463484	3837.67	0.000730611	3837.67	0.000611032	3837.67	0.000738153	3837.67	0.00102	3837.67	0.000868635	3837.67	0.00111
3835.74	-0.00038	3835.74	0.000189386	3835.74	0.000366152	3835.74	0.000165743	3835.74	0.000251909	3835.74	0.00043746	3835.74	0.000623287	3835.74	0.000485696	3835.74	0.000652211	3835.74	0.000907529	3835.74	0.000736535	3835.74	0.000988973
3833.82	-0.00036	3833.82	0.000136451	3833.82	0.000302973	3833.82	8.27007e-05	3833.82	0.000168337	3833.82	0.000341436	3833.82	0.000455961	3833.82	0.00030036	3833.82	0.000506268	3833.82	0.000741072	3833.82	0.000544434	3833.82	0.000801227
3831.89	-0.00034	3831.89	0.000103516	3831.89	0.000259795	3831.89	1.96586e-05	3831.89	9.47651e-05	3831.89	0.000275411	3831.89	0.000328636	3831.89	0.000165025	3831.89	0.000390326	3831.89	0.000624615	3831.89	0.000402334	3831.89	0.000663482
3829.96	-0.00032	3829.96	8.05808e-05	3829.96	0.000246616	3829.96	-3.38354e-06	3829.96	5.11929e-05	3829.96	0.000229387	3829.96	0.00022131	3829.96	6.96892e-05	3829.96	0.000294383	3829.96	0.000548158	3829.96	0.000280234	3829.96	0.000575737
3828.03	-0.00031	3828.03	5.76453e-05	3828.03	0.000233436	3828.03	-3.64258e-05	3828.03	1.76206e-05	3828.03	0.000193362	3828.03	0.000173985	3828.03	2.43535e-05	3828.03	0.000238439	3828.03	0.0004817	3828.03	0.000208133	3828.03	0.000547992
3826.1	-0.0003	3826.1	5.47098e-05	3826.1	0.000210257	3826.1	-4.94682e-05	3826.1	1.40482e-05	3826.1	0.000167336	3826.1	0.000176659	3826.1	2.90177e-05	3826.1	0.000222496	3826.1	0.000465242	3826.1	0.000186032	3826.1	0.000550247
3824.17	-0.0003	3824.17	4.17742e-05	3824.17	0.000167077	3824.17	-6.25107e-05	3824.17	-9.52426e-06	3824.17	0.000141311	3824.17	0.000209332	3824.17	8.3682e-05	3824.17	0.000246552	3824.17	0.000488784	3824.17	0.000223932	3824.17	0.000582502
3822.24	-0.00033	3822.24	5.88385e-05	3822.24	0.000173898	3822.24	-2.55532e-05	3822.24	5.69032e-05	3822.24	0.000215285	3822.24	0.000382006	3822.24	0.000268346	3822.24	0.000400608	3822.24	0.000652326	3822.24	0.000411831	3822.24	0.000734758
3820.32	-0.00036	3820.32	0.000115903	3820.32	0.000250718	3820.32	6.14042e-05	3820.32	0.000173331	3820.32	0.000319259	3820.32	0.00055468	3820.32	0.000423011	3820.32	0.000544664	3820.32	0.000795867	3820.32	0.00056973	3820.32	0.000847014
3818.39	-0.00036	3818.39	0.000102967	3818.39	0.000257538	3818.39	3.83616e-05	3818.39	0.000119758	3818.39	0.000263233	3818.39	0.000447353	3818.39	0.000317675	3818.39	0.000448719	3818.39	0.000679407	3818.39	0.000437629	3818.39	0.000739269
3816.46	-0.00036	3816.46	7.00311e-05	3816.46	0.000214358	3816.46	-1.46811e-05	3816.46	2.61855e-05	3816.46	0.000177207	3816.46	0.000300027	3816.46	0.000172339	3816.46	0.000332775	3816.46	0.000552948	3816.46	0.000265529	3816.46	0.000611526
3814.53	-0.00036	3814.53	6.70952e-05	3814.53	0.000191178	3814.53	-1.77238e-05	3814.53	-7.38717e-06	3814.53	0.000111181	3814.53	0.0001727	3814.53	2.70034e-05	3814.53	0.00020683	3814.53	0.000436488	3814.53	0.000133428	3814.53	0.000483782
3812.6	-0.00034	3812.6	3.41593e-05	3812.6	0.000147997	3812.6	-6.07664e-05	3812.6	-0.00010096	3812.6	-4.84516e-06	3812.6	-1.46269e-05	3812.6	-0.000178332	3812.6	8.85144e-07	3812.6	0.000250028	3812.6	-5.86731e-05	3812.6	0.000296038
3810.67	-0.00033	3810.67	-1.87765e-05	3810.67	8.4817e-05	3810.67	-0.000123809	3810.67	-0.000184532	3810.67	-0.000100872	3810.67	-0.000121954	3810.67	-0.000283668	3810.67	-0.00012506	3810.67	0.000113568	3810.67	-0.000150774	3810.67	0.000188295
3808.75	-0.00032	3808.75	-3.17124e-05	3808.75	7.16367e-05	3808.75	-0.000136852	3808.75	-0.000178105	3808.75	-7.68979e-05	3808.75	-5.92804e-05	3808.75	-0.000189003	3808.75	-6.1005e-05	3808.75	0.000167108	3808.75	-6.28747e-05	3808.75	0.000260552
3806.82	-0.00032	3806.82	-1.46483e-05	3806.82	0.000128456	3806.82	-9.98943e-05	3806.82	-0.000111678	3806.82	2.70756e-05	3806.82	8.33929e-05	3806.82	-1.43387e-05	3806.82	9.30497e-05	3806.82	0.000310648	3806.82	9.50245e-05	3806.82	0.000382808
3804.89	-0.00033	3804.89	-2.75841e-05	3804.89	0.000145276	3804.89	-0.000102937	3804.89	-9.525e-05	3804.89	6.10491e-05	3804.89	0.000116066	3804.89	5.0326e-05	3804.89	0.000127104	3804.89	0.000354188	3804.89	0.000112924	3804.89	0.000415065
3802.96	-0.00035	3802.96	-3.05199e-05	3802.96	0.000122095	3802.96	-0.000115979	3802.96	-5.88224e-05	3802.96	9.50226e-05	3802.96	0.000148739	3802.96	0.000114991	3802.96	0.000151159	3802.96	0.000397727	3802.96	0.000140823	3802.96	0.000477322
3801.03	-0.00036	3801.03	4.65444e-05	3801.03	0.000158915	3801.03	-4.90216e-05	3801.03	4.76052e-05	3801.03	0.000178996	3801.03	0.000251413	3801.03	0.000199656	3801.03	0.000235214	3801.03	0.000501267	3801.03	0.000248723	3801.03	0.000569579
3799.1	-0.00034	3799.1	8.36087e-05	3799.1	0.000165735	3799.1	-2.20638e-05	3799.1	6.40329e-05	3799.1	0.00015297	3799.1	0.000204086	3799.1	0.000104321	3799.1	0.000179268	3799.1	0.000454806	3799.1	0.000176622	3799.1	0.000501836
3797.17	-0.00032	3797.17	3.06731e-05	3797.17	0.000112554	3797.17	-6.51059e-05	3797.17	-9.53927e-06	3797.17	4.69433e-05	3797.17	6.67599e-05	3797.17	-5.10143e-05	3797.17	7.33226e-05	3797.17	0.000308346	3797.17	1.45216e-05	3797.17	0.000354094
3795.25	-0.0003	3795.25	-1.22624e-05	3795.25	9.9374e-05	3795.25	-9.81479e-05	3795.25	-8.31113e-05	3795.25	-4.9083e-05	3795.25	-8.05664e-05	3795.25	-0.000176349	3795.25	-3.26228e-05	3795.25	0.000161885	3795.25	-0.000137579	3795.25	0.000196351
3793.32	-0.00031	3793.32	-6.51977e-05	3793.32	9.61938e-05	3793.32	-0.00014119	3793.32	-0.000166683	3793.32	-0.000145109	3793.32	-0.000247892	3793.32	-0.000331684	3793.32	-0.000168568	3793.32	5.42454e-06	3793.32	-0.000299679	3793.32	3.86082e-05
3791.39	-0.00033	3791.39	-8.8133e-05	3791.39	7.30136e-05	3791.39	-0.000194231	3791.39	-0.000230255	3791.39	-0.000231135	3791.39	-0.000355218	3791.39	-0.000447018	3791.39	-0.000294514	3791.39	-0.000111036	3791.39	-0.000411779	3791.39	-6.91345e-05
3789.46	-0.00034	3789.46	-0.000101068	3789.46	4.98336e-05	3789.46	-0.000217273	3789.46	-0.000243827	3789.46	-0.000267161	3789.46	-0.000382544	3789.46	-0.000482352	3789.46	-0.000340459	3789.46	-0.000167496	3789.46	-0.000443879	3789.46	-8.68772e-05
3787.53	-0.00033	3787.53	-0.000114003	3787.53	4.66536e-05	3787.53	-0.000230314	3787.53	-0.000237398	3787.53	-0.000263187	3787.53	-0.00033987	3787.53	-0.000457687	3787.53	-0.000336404	3787.53	-0.000163957	3787.53	-0.000435979	3787.53	-5.46198e-05
3785.6	-0.00031	3785.6	-0.000106938	3785.6	5.34738e-05	3785.6	-0.000223355	3785.6	-0.00023097	3785.6	-0.000229213	3785.6	-0.000277195	3785.6	-0.000423021	3785.6	-0.000302349	3785.6	-0.000110417	3785.6	-0.000398079	3785.6	-1.23624e-05
3783.68	-0.00029	3783.68	-8.98726e-05	3783.68	6.02941e-05	3783.68	-0.000206396	3783.68	-0.000234541	3783.68	-0.000215239	3783.68	-0.00027452	3783.68	-0.000408354	3783.68	-0.000308294	3783.68	-8.68766e-05	3783.68	-0.000380178	3783.68	-1.01051e-05
3781.75	-0.00028	3781.75	-8.28071e-05	3781.75	2.71146e-05	3781.75	-0.000209437	3781.75	-0.000248112	3781.75	-0.000231264	3781.75	-0.000271845	3781.75	-0.000383688	3781.75	-0.000314239	3781.75	-7.33364e-05	3781.75	-0.000362277	3781.75	1.21522e-05
3779.82	-0.00029	3779.82	-7.57413e-05	3779.82	1.39353e-05	3779.82	-0.000202477	3779.82	-0.000201683	3779.82	-0.000217289	3779.82	-0.00024917	3779.82	-0.000309021	3779.82	-0.000270184	3779.82	-3.97959e-05	3779.82	-0.000314377	3779.82	7.44095e-05
3777.89	-0.00029	3777.89	-9.86754e-05	3777.89	3.07561e-05	3777.89	-0.000195518	3777.89	-0.000175253	3777.89	-0.000223314	3777.89	-0.000306494	3777.89	-0.000344354	3777.89	-0.000296128	3777.89	-8.62552e-05	3777.89	-0.000366475	3777.89	1.66667e-05
3775.96	-0.0003	3775.96	-0.000161609	3775.96	-2.42285e-06	3775.96	-0.000248557	3775.96	-0.000238823	3775.96	-0.000319339	3775.96	-0.000433818	3775.96	-0.000499687	3775.96	-0.000412073	3775.96	-0.000232714	3775.96	-0.000518574	3775.96	-0.000141076
3774.03	-0.0003	3774.03	-0.000184543	3774.03	-3.56016e-05	3774.03	-0.000291597	3774.03	-0.000312394	3774.03	-0.000385364	3774.03	-0.000491141	3774.03	-0.00058502	3774.03	-0.000478017	3774.03	-0.000309173	3774.03	-0.000590673	3774.03	-0.000228819
3772.1	-0.0003	3772.1	-0.000157476	3772.1	-2.87801e-05	3772.1	-0.000274636	3772.1	-0.000315963	3772.1	-0.000351388	3772.1	-0.000408465	3772.1	-0.000510352	3772.1	-0.000423961	3772.1	-0.000255632	3772.1	-0.000482771	3772.1	-0.000166562
3770.18	-0.0003	3770.18	-0.000100409	3770.18	2.80416e-05	3770.18	-0.000197675	3770.18	-0.000259533	3770.18	-0.000227412	3770.18	-0.000255788	3770.18	-0.000365684	3770.18	-0.000309904	3770.18	-0.00012209	3770.18	-0.000324869	3770.18	-2.43049e-05
3768.25	-0.00031	3768.25	-7.33423e-05	3768.25	7.48636e-05	3768.25	-0.000170714	3768.25	-0.000213102	3768.25	-0.000173435	3768.25	-0.00020311	3768.25	-0.000311016	3768.25	-0.000255848	3768.25	-6.85478e-05	3768.25	-0.000286967	3768.25	3.7952e-05
3766.32	-0.00032	3766.32	-8.62749e-05	3766.32	5.16858e-05	3766.32	-0.000193752	3766.32	-0.000216671	3766.32	-0.000219459	3766.32	-0.000260432	3766.32	-0.000346348	3766.32	-0.000291791	3766.32	-0.000115005	3766.32	-0.000349064	3766.32	-1.97913e-05
3764.39	-0.00033	3764.39	-0.000109207	3764.39	1.85084e-05	3764.39	-0.00022679	3764.39	-0.00025024	3764.39	-0.000295482	3764.39	-0.000347754	3764.39	-0.000411679	3764.39	-0.000357734	3764.39	-0.000181462	3764.39	-0.000431162	3764.39	-0.000107535
3762.46	-0.00032	3762.46	-0.000132139	3762.46	-1.46688e-05	3762.46	-0.000249828	3762.46	-0.000263809	3762.46	-0.000351504	3762.46	-0.000405075	3762.46	-0.00044701	3762.46	-0.000403676	3762.46	-0.000237919	3762.46	-0.000503259	3762.46	-0.000165278
3760.53	-0.00031	3760.53	-0.000135071	3760.53	-2.78456e-05	3760.53	-0.000252865	3760.53	-0.000217377	3760.53	-0.000327527	3760.53	-0.000342395	3760.53	-0.000352341	3760.53	-0.000339619	3760.53	-0.000184375	3760.53	-0.000435355	3760.53	-8.30218e-05
3758.61	-0.00029	3758.61	-8.80021e-05	3758.61	2.89779e-05	3758.61	-0.000205901	3758.61	-0.000150944	3758.61	-0.000233548	3758.61	-0.000229716	3758.61	-0.000237671	3758.61	-0.00024556	3758.61	-9.08311e-05	3758.61	-0.000307452	3758.61	4.92345e-05
3756.68	-0.00028	3756.68	-9.09331e-05	3756.68	3.58017e-05	3756.68	-0.000208938	3756.68	-0.000184512	3756.68	-0.00023957	3756.68	-0.000257035	3756.68	-0.000253001	3756.68	-0.000271502	3756.68	-0.000127286	3756.68	-0.000329548	3756.68	4.14906e-05
3754.75	-0.00029	3754.75	-0.000143864	3754.75	-3.73741e-05	3754.75	-0.000291974	3754.75	-0.000278079	3754.75	-0.000295591	3754.75	-0.000304354	3754.75	-0.000288331	3754.75	-0.000317443	3754.75	-0.000183741	3754.75	-0.000381644	3754.75	1.37465e-05
3752.82	-0.00031	3752.82	-0.000146794	3752.82	-7.05495e-05	3752.82	-0.000305009	3752.82	-0.000261646	3752.82	-0.000211611	3752.82	-0.000151673	3752.82	-0.00011366	3752.82	-0.000183384	3752.82	-4.01955e-05	3752.82	-0.000223739	3752.82	0.000166002
3750.89	-0.00034	3750.89	-3.9724e-05	3750.89	2.62755e-05	3750.89	-0.000158044	3750.89	-8.5212e-05	3750.89	2.36849e-06	3750.89	0.000151009	3750.89	0.000191011	3750.89	9.0676e-05	3750.89	0.000233351	3750.89	8.41659e-05	3750.89	0.000418258
3748.96	-0.00037	3748.96	1.73465e-05	3748.96	9.31008e-05	3748.96	-5.10786e-05	3748.96	1.22208e-06	3748.96	5.63489e-05	3748.96	0.000173692	3748.96	0.000245682	3748.96	0.000154736	3748.96	0.000276898	3748.96	0.000102071	3748.96	0.000430513
3747.03	-0.00038	3747.03	-1.55826e-05	3747.03	3.99266e-05	3747.03	-0.000104113	3747.03	-6.23434e-05	3747.03	-2.96702e-05	3747.03	5.63748e-05	3747.03	0.000160354	3747.03	7.87967e-05	3747.03	0.000190445	3747.03	-1.00232e-05	3747.03	0.000322768
3745.11	-0.00038	3745.11	2.14887e-05	3745.11	7.67529e-05	3745.11	-7.7146e-05	3745.11	-2.59086e-05	3745.11	5.43112e-05	3745.11	0.000149059	3745.11	0.000265026	3745.11	0.000172858	3745.11	0.000273993	3745.11	8.78829e-05	3745.11	0.000395023
3743.18	-0.00035	3743.18	9.85604e-05	3743.18	0.00018358	3743.18	1.9821e-05	3743.18	7.05268e-05	3743.18	0.000148293	3743.18	0.000201743	3743.18	0.000249699	3743.18	0.000206919	3743.18	0.000297542	3743.18	0.000125789	3743.18	0.000427278
3741.25	-0.00033	3741.25	3.56326e-05	3741.25	0.000140407	3741.25	-5.32114e-05	3741.25	-3.30375e-05	3741.25	-1.77244e-05	3741.25	-4.55717e-05	3741.25	-4.56284e-05	3741.25	-3.90186e-05	3741.25	6.10913e-05	3741.25	-0.000116304	3741.25	0.000249532
3739.32	-0.00033	3739.32	-3.72948e-05	3739.32	6.72343e-05	3739.32	-0.000146243	3739.32	-0.000116601	3739.32	-0.000143741	3739.32	-0.000202886	3739.32	-0.000170955	3739.32	-0.000164956	3739.32	-6.53586e-05	3739.32	-0.000218397	3739.32	0.000191786
3737.39	-0.00033	3737.39	3.97783e-05	3737.39	0.000114062	3737.39	-6.92746e-05	3737.39	2.98354e-05	3737.39	3.02422e-05	3737.39	1.98006e-05	3737.39	0.000103719	3737.39	6.91071e-05	3737.39	0.000188192	3737.39	5.95111e-05	3737.39	0.00046404
3735.46	-0.00033	3735.46	0.000196852	3735.46	0.000240891	3735.46	9.76946e-05	3735.46	0.000286272	3735.46	0.000314226	3735.46	0.000402488	3735.46	0.000508393	3735.46	0.000413171	3735.46	0.000571744	3735.46	0.000437419	3735.46	0.000836294
3733.53	-0.00034	3733.53	0.000223926	3733.53	0.00025772	3733.53	0.000124665	3733.53	0.00030271	3733.53	0.000308211	3733.53	0.000435176	3733.53	0.000503068	3733.53	0.000397235	3733.53	0.000535296	3733.53	0.000405328	3733.53	0.000788547
3731.61	-0.00037	3731.61	0.000141001	3731.61	0.00019455	3731.61	1.1635e-05	3731.61	0.000109148	3731.61	9.21968e-05	3731.61	0.000107865	3731.61	0.000137743	3731.61	8.13e-05	3731.61	0.000178849	3731.61	2.32368e-05	3731.61	0.0004108
3729.68	-0.00037	3729.68	8.80756e-05	3729.68	0.00017138	3729.68	-6.13939e-05	3729.68	-2.44131e-05	3729.68	-4.38171e-05	3729.68	-0.000149446	3729.68	-0.000107581	3729.68	-0.000114635	3729.68	-4.75969e-05	3729.68	-0.000248854	3729.68	0.000153053
3727.75	-0.00034	3727.75	9.51512e-05	3727.75	0.000198211	3727.75	-4.44222e-05	3727.75	-7.97399e-06	3727.75	-3.98302e-05	3727.75	-0.000176755	3727.75	-8.29054e-05	3727.75	-0.000100568	3727.75	-5.40422e-05	3727.75	-0.000250944	3727.75	0.000175306
3725.82	-0.00031	3725.82	0.000122227	3725.82	0.000245042	3725.82	1.25502e-05	3725.82	6.84657e-05	3725.82	1.41572e-05	3725.82	-9.40641e-05	3725.82	4.17712e-05	3725.82	-2.65016e-05	3725.82	4.95134e-05	3725.82	-0.000153033	3725.82	0.000287558
3723.89	-0.00029	3723.89	9.9304e-05	3723.89	0.000231874	3723.89	9.52324e-06	3723.89	8.49059e-05	3723.89	-1.18546e-05	3723.89	-0.000101372	3723.89	2.64483e-05	3723.89	-6.24342e-05	3723.89	4.30699e-05	3723.89	-0.000155122	3723.89	0.00029981
3721.96	-0.00028	3721.96	4.63812e-05	3721.96	0.000178707	3721.96	-5.3503e-05	3721.96	1.34669e-06	3721.96	-0.000117866	3721.96	-0.000208679	3721.96	-9.88741e-05	3721.96	-0.000198366	3721.96	-6.33727e-05	3721.96	-0.000277211	3721.96	0.000182061
3720.04	-0.00027	3720.04	3.45903e-06	3720.04	0.00013554	3720.04	-0.000116529	3720.04	-0.000102212	3720.04	-0.000243876	3720.04	-0.000375985	3720.04	-0.000274196	3720.04	-0.000354297	3720.04	-0.000219814	3720.04	-0.000469299	3720.04	1.43121e-05
3718.11	-0.00027	3718.11	-3.94626e-05	3718.11	7.23737e-05	3718.11	-0.000199553	3718.11	-0.00022577	3718.11	-0.000389886	3718.11	-0.000563291	3718.11	-0.000459517	3718.11	-0.000500228	3718.11	-0.000406255	3718.11	-0.000671386	3718.11	-0.000183437
3716.18	-0.00027	3716.18	-0.000112384	3716.18	-1.07918e-05	3716.18	-0.000282578	3716.18	-0.000329327	3716.18	-0.000505894	3716.18	-0.000690595	3716.18	-0.000584838	3716.18	-0.000606157	3716.18	-0.000542695	3716.18	-0.000803473	3716.18	-0.000311187
3714.25	-0.00029	3714.25	-0.000145304	3714.25	-7.39567e-05	3714.25	-0.000315601	3714.25	-0.000362884	3714.25	-0.000491902	3714.25	-0.000637899	3714.25	-0.000520158	3714.25	-0.000572086	3714.25	-0.000519134	3714.25	-0.00073556	3714.25	-0.000248937
3712.32	-0.00028	3712.32	-8.82237e-05	3712.32	-1.71208e-05	3712.32	-0.000218624	3712.32	-0.000216441	3712.32	-0.00029791	3712.32	-0.000395201	3712.32	-0.000235478	3712.32	-0.000358015	3712.32	-0.000305571	3712.32	-0.000447646	3712.32	1.33126e-05
3710.39	-0.00028	3710.39	1.88572e-05	3710.39	9.97157e-05	3710.39	-8.16455e-05	3710.39	-4.99963e-05	3710.39	-0.000113916	3710.39	-0.000232503	3710.39	-3.07974e-05	3710.39	-0.000173942	3710.39	-0.000112008	3710.39	-0.000249731	3710.39	0.000195562
3708.46	-0.00029	3708.46	4.59387e-05	3708.46	0.000126553	3708.46	-6.46666e-05	3708.46	-6.35513e-05	3708.46	-0.000189921	3708.46	-0.000369803	3708.46	-0.000156116	3708.46	-0.000269869	3708.46	-0.000198444	3708.46	-0.000381816	3708.46	8.78105e-05
3706.54	-0.0003	3706.54	-1.69791e-05	3706.54	7.33909e-05	3706.54	-0.000157687	3706.54	-0.000197106	3706.54	-0.000375926	3706.54	-0.000597103	3706.54	-0.000401434	3706.54	-0.000455794	3706.54	-0.000404878	3706.54	-0.0006339	3706.54	-0.000129941
3704.61	-0.00031	3704.61	-6.98962e-05	3704.61	4.02296e-05	3704.61	-0.000240706	3704.61	-0.000270659	3704.61	-0.00048193	3704.61	-0.000694401	3704.61	-0.000506751	3704.61	-0.000541719	3704.61	-0.000491312	3704.61	-0.000735983	3704.61	-0.000207693
3702.68	-0.00032	3702.68	-6.28127e-05	3702.68	6.70691e-05	3702.68	-0.000223725	3702.68	-0.000254212	3702.68	-0.000447933	3702.68	-0.000621698	3702.68	-0.000432068	3702.68	-0.000507643	3702.68	-0.000437744	3702.68	-0.000678066	3702.68	-0.000135446
3700.75	-0.00031	3700.75	-2.57284e-05	3700.75	0.000103909	3700.75	-0.000186743	3700.75	-0.000207765	3700.75	-0.000413935	3700.75	-0.000578995	3700.75	-0.000387384	3700.75	-0.000473567	3700.75	-0.000414175	3700.75	-0.000640148	3700.75	-8.3199e-05
3698.82	-0.00031	3698.82	-3.86435e-05	3698.82	9.07504e-05	3698.82	-0.00019976	3698.82	-0.000231316	3698.82	-0.000469936	3698.82	-0.00066629	3698.82	-0.0004627	3698.82	-0.000539489	3698.82	-0.000500605	3698.82	-0.00074223	3698.82	-0.000140953
3696.89	-0.00032	3696.89	-7.15578e-05	3696.89	6.75922e-05	3696.89	-0.000242776	3696.89	-0.000284867	3696.89	-0.000545936	3696.89	-0.000763584	3696.89	-0.000538015	3696.89	-0.00060541	3696.89	-0.000577034	3696.89	-0.000824311	3696.89	-0.000198707
3694.97	-0.00034	3694.97	-9.44714e-05	3694.97	4.44348e-05	3694.97	-0.000265791	3694.97	-0.000308417	3694.97	-0.000561935	3694.97	-0.000800877	3694.97	-0.000543329	3694.97	-0.000601331	3694.97	-0.000593461	3694.97	-0.000826391	3694.97	-0.000186461
3693.04	-0.00034	3693.04	-0.000107384	3693.04	2.12783e-05	3693.04	-0.000248806	3693.04	-0.000281967	3693.04	-0.000497933	3693.04	-0.000718169	3693.04	-0.000428643	3693.04	-0.00049725	3693.04	-0.000499887	3693.04	-0.000698471	3693.04	-7.42161e-05
3691.11	-0.00033	3691.11	-8.02963e-05	3691.11	3.81226e-05	3691.11	-0.000181819	3691.11	-0.000195515	3691.11	-0.00037393	3691.11	-0.00052546	3691.11	-0.000203956	3691.11	-0.000323169	3691.11	-0.000306312	3691.11	-0.00046055	3691.11	0.000168028
3689.18	-0.00031	3689.18	-1.32076e-05	3689.18	0.000124968	3689.18	-7.48315e-05	3689.18	-8.90634e-05	3689.18	-0.000279926	3689.18	-0.000382749	3689.18	-7.9268e-05	3689.18	-0.000209086	3689.18	-0.000152736	3689.18	-0.000282628	3689.18	0.000360272
3687.25	-0.0003	3687.25	1.38819e-05	3687.25	0.000161814	3687.25	-4.7843e-05	3687.25	-0.000122611	3687.25	-0.000355922	3687.25	-0.000510037	3687.25	-0.00022458	3687.25	-0.000335003	3687.25	-0.000259158	3687.25	-0.000404705	3687.25	0.000242516
3685.32	-0.0003	3685.32	-2.90278e-05	3685.32	0.000108661	3685.32	-0.000130854	3685.32	-0.000256157	3685.32	-0.000531916	3685.32	-0.000757324	3685.32	-0.000469891	3685.32	-0.000550918	3685.32	-0.000495579	3685.32	-0.000666782	3685.32	-1.52414e-05
3683.39	-0.00029	3683.39	-9.19367e-05	3683.39	2.55085e-05	3683.39	-0.000213863	3683.39	-0.000359703	3683.39	-0.000657909	3683.39	-0.00091461	3683.39	-0.000605201	3683.39	-0.000676833	3683.39	-0.000631999	3683.39	-0.000828858	3683.39	-0.000172999
3681.47	-0.00031	3681.47	-0.000144845	3681.47	-3.76427e-05	3681.47	-0.000266872	3681.47	-0.000393247	3681.47	-0.0006839	3681.47	-0.000921895	3681.47	-0.00060051	3681.47	-0.000692746	3681.47	-0.000628417	3681.47	-0.000840933	3681.47	-0.000180757
3679.54	-0.00033	3679.54	-0.000157752	3679.54	-5.0793e-05	3679.54	-0.00029988	3679.54	-0.000376791	3679.54	-0.000629891	3679.54	-0.000839178	3679.54	-0.000495819	3679.54	-0.000588659	3679.54	-0.000524834	3679.54	-0.000723008	3679.54	-5.85161e-05
3677.61	-0.00035	3677.61	-0.000110659	3677.61	6.05758e-06	3677.61	-0.000282886	3677.61	-0.000260335	3677.61	-0.000475881	3677.61	-0.00061646	3677.61	-0.000241127	3677.61	-0.00034457	3677.61	-0.000301249	3677.61	-0.000435082	3677.61	0.000213724
3675.68	-0.00033	3675.68	3.64359e-05	3675.68	0.000142909	3675.68	-0.000155892	3675.68	-4.38769e-05	3675.68	-0.000231869	3675.68	-0.00032374	3675.68	0.000113566	3675.68	-2.04802e-05	3675.68	3.23367e-05	3675.68	-4.7155e-05	3675.68	0.000595965
3673.75	-0.00031	3673.75	0.000113531	3673.75	0.000209762	3673.75	-6.88963e-05	3673.75	1.25816e-05	3673.75	-0.000177857	3673.75	-0.000291019	3673.75	0.000168259	3673.75	5.36108e-05	3673.75	9.59243e-05	3673.75	2.07728e-05	3673.75	0.000688204
3671.82	-0.00031	3671.82	7.06274e-05	3671.82	0.000176615	3671.82	-9.18998e-05	3671.82	-7.0959e-05	3671.82	-0.000273843	3671.82	-0.000408297	3671.82	6.29533e-05	3671.82	-3.22971e-05	3671.82	9.51343e-06	3671.82	-7.12987e-05	3671.82	0.000620443
3669.9	-0.00033	3669.9	5.77245e-05	3669.9	0.00019347	3669.9	-7.49022e-05	3669.9	-7.44987e-05	3669.9	-0.000279828	3669.9	-0.000415574	3669.9	5.76484e-05	3669.9	-8.20385e-06	3669.9	2.31041e-05	3669.9	-4.33694e-05	3669.9	0.000632681
3667.97	-0.00034	3667.97	5.48225e-05	3667.97	0.000220325	3667.97	-6.79036e-05	3667.97	-0.000118038	3667.97	-0.000355812	3667.97	-0.000542849	3667.97	-9.76559e-05	3667.97	-0.000104109	3667.97	-7.33037e-05	3667.97	-0.000145439	3667.97	0.000534918
3666.04	-0.00034	3666.04	-8.07854e-06	3666.04	0.000157182	3666.04	-0.000140904	3666.04	-0.000231576	3666.04	-0.000551794	3666.04	-0.000790123	3666.04	-0.000362959	3666.04	-0.000340014	3666.04	-0.00028971	3666.04	-0.000407508	3666.04	0.000327155
3664.11	-0.00034	3664.11	-4.09787e-05	3664.11	9.40396e-05	3664.11	-0.000193903	3664.11	-0.000295113	3664.11	-0.000667775	3664.11	-0.000907395	3664.11	-0.000478262	3664.11	-0.000445917	3664.11	-0.000376115	3664.11	-0.000539577	3664.11	0.000259391
3662.18	-0.00032	3662.18	-2.38779e-05	3662.18	0.000100898	3662.18	-0.000176901	3662.18	-0.000288649	3662.18	-0.000673756	3662.18	-0.000894665	3662.18	-0.000443564	3662.18	-0.000421819	3662.18	-0.000342517	3662.18	-0.000511644	3662.18	0.000351627
3660.25	-0.00031	3660.25	2.32239e-05	3660.25	0.000137758	3660.25	-0.000159898	3660.25	-0.000252184	3660.25	-0.000609734	3660.25	-0.000851935	3660.25	-0.000348865	3660.25	-0.000347719	3660.25	-0.000268919	3660.25	-0.00041371	3660.25	0.000493862
3658.32	-0.00033	3658.32	5.03266e-05	3658.32	0.000174619	3658.32	-0.000132894	3658.32	-0.000195718	3658.32	-0.000515712	3658.32	-0.000759203	3658.32	-0.000214165	3658.32	-0.000233619	3658.32	-0.000135318	3658.32	-0.000225776	3658.32	0.000656096
3656.4	-0.00034	3656.4	8.74303e-05	3656.4	0.000231481	3656.4	-7.58881e-05	3656.4	-9.92514e-05	3656.4	-0.000401688	3656.4	-0.000616469	3656.4	-3.94643e-05	3656.4	-5.9517e-05	3656.4	5.82836e-05	3656.4	2.15917e-06	3656.4	0.000818329
3654.47	-0.00034	3654.47	0.000124535	3654.47	0.000278344	3654.47	-8.88142e-06	3654.47	-2.27837e-05	3654.47	-0.000347663	3654.47	-0.000543733	3654.47	6.52373e-05	3654.47	7.45862e-05	3654.47	0.000181887	3654.47	0.000150095	3654.47	0.000940562
3652.54	-0.00034	3652.54	0.000131641	3652.54	0.000305208	3652.54	1.81264e-05	3652.54	5.3685e-05	3652.54	-0.000263636	3652.54	-0.000420997	3652.54	0.00023994	3652.54	0.000268691	3652.54	0.000355493	3652.54	0.000328032	3652.54	0.00118
3650.61	-0.00034	3650.61	0.000228747	3650.61	0.000402074	3650.61	0.000145135	3650.61	0.000260155	3650.61	3.03916e-05	3650.61	-3.82581e-05	3650.61	0.000674643	3650.61	0.000682797	3650.61	0.0007591	3650.61	0.00079597	3650.61	0.00168
3648.68	-0.00035	3648.68	0.000395855	3648.68	0.00056894	3648.68	0.000362146	3648.68	0.000486625	3648.68	0.000334421	3648.68	0.000314482	3648.68	0.00104	3648.68	0.00105	3648.68	0.00112	3648.68	0.00122	3648.68	0.00205
3646.75	-0.00033	3646.75	0.000452964	3646.75	0.000605808	3646.75	0.000399157	3646.75	0.000453097	3646.75	0.000258452	3646.75	0.000177224	3646.75	0.000884052	3646.75	0.000921012	3646.75	0.00101	3646.75	0.00109	3646.75	0.00189
3644.82	-0.00032	3644.82	0.000370074	3644.82	0.000502677	3644.82	0.00028617	3644.82	0.00023957	3644.82	2.48366e-06	3644.82	-0.000180033	3644.82	0.000508758	3644.82	0.000585122	3644.82	0.000679933	3644.82	0.00069979	3644.82	0.00156
3642.9	-0.00031	3642.9	0.000307185	3642.9	0.000419547	3642.9	0.000203184	3642.9	9.60434e-05	3642.9	-0.000163483	3642.9	-0.000407288	3642.9	0.000293465	3642.9	0.000399234	3642.9	0.000503548	3642.9	0.000467731	3642.9	0.00138
3640.97	-0.00029	3640.97	0.000304297	3640.97	0.000406419	3640.97	0.0001902	3640.97	6.25182e-05	3640.97	-0.000189448	3640.97	-0.000454542	3640.97	0.000268173	3640.97	0.000383347	3640.97	0.000497164	3640.97	0.000435674	3640.97	0.0014
3639.04	-0.00028	3639.04	0.00034141	3639.04	0.000453291	3639.04	0.000217216	3639.04	9.89941e-05	3639.04	-0.000165411	3639.04	-0.000431793	3639.04	0.000322881	3639.04	0.000437461	3639.04	0.000560782	3639.04	0.000503618	3639.04	0.00148
3637.11	-0.00029	3637.11	0.000368524	3637.11	0.000490165	3637.11	0.000264234	3637.11	0.000155471	3637.11	-0.000111373	3637.11	-0.000379043	3637.11	0.000407591	3637.11	0.000531577	3637.11	0.000654403	3637.11	0.000611562	3637.11	0.00159
3635.18	-0.00032	3635.18	0.000385639	3635.18	0.00052704	3635.18	0.000321253	3635.18	0.000231949	3635.18	-1.7334e-05	3635.18	-0.000276291	3635.18	0.000522301	3635.18	0.000665694	3635.18	0.000798025	3635.18	0.000769508	3635.18	0.00173
3633.25	-0.00033	3633.25	0.000412756	3633.25	0.000553917	3633.25	0.000358274	3633.25	0.000308428	3633.25	8.67069e-05	3633.25	-0.000133538	3633.25	0.000677013	3633.25	0.000819812	3633.25	0.000961649	3633.25	0.000947454	3633.25	0.00191
3631.33	-0.00034	3631.33	0.000479873	3631.33	0.000610794	3631.33	0.000435296	3631.33	0.000424908	3631.33	0.000260749	3631.33	9.92173e-05	3631.33	0.000951725	3631.33	0.00104	3631.33	0.0012	3631.33	0.00123	3631.33	0.00218
3629.4	-0.00035	3629.4	0.000656992	3629.4	0.000767673	3629.4	0.00060232	3629.4	0.00067139	3629.4	0.000534793	3629.4	0.000431974	3629.4	0.00137	3629.4	0.00142	3629.4	0.00156	3629.4	0.00165	3629.4	0.00256
3627.47	-0.00035	3627.47	0.000764112	3627.47	0.000874554	3627.47	0.000699344	3627.47	0.000757872	3627.47	0.000588839	3627.47	0.000474733	3627.47	0.00143	3627.47	0.00152	3627.47	0.00167	3627.47	0.00175	3627.47	0.00266
3625.54	-0.00034	3625.54	0.000681233	3625.54	0.000821435	3625.54	0.00059637	3625.54	0.000594356	3625.54	0.000372886	3625.54	0.000157494	3625.54	0.00111	3625.54	0.00126	3625.54	0.00143	3625.54	0.00144	3625.54	0.00242
3623.61	-0.00031	3623.61	0.000598355	3623.61	0.000758318	3623.61	0.000503398	3623.61	0.000470841	3623.61	0.000226935	3623.61	-3.97434e-05	3623.61	0.000900585	3623.61	0.00108	3623.61	0.00126	3623.61	0.00124	3623.61	0.0023
3621.68	-0.00028	3621.68	0.000615479	3621.68	0.000755203	3621.68	0.000510427	3621.68	0.000497327	3621.68	0.000260986	3621.68	3.3021e-05	3621.68	0.000995303	3621.68	0.00114	3621.68	0.00134	3621.68	0.00135	3621.68	0.00241
3619.75	-0.00028	3619.75	0.000672604	3619.75	0.000782089	3619.75	0.000587458	3619.75	0.000593814	3619.75	0.000395038	3619.75	0.000225787	3619.75	0.00122	3619.75	0.00134	3619.75	0.00156	3619.75	0.00159	3619.75	0.00261
3617.83	-0.00031	3617.83	0.000699729	3617.83	0.000798976	3617.83	0.000624489	3617.83	0.000620302	3617.83	0.000439091	3617.83	0.000298556	3617.83	0.00129	3617.83	0.0014	3617.83	0.00162	3617.83	0.00169	3617.83	0.00267
3615.9	-0.00032	3615.9	0.000676857	3615.9	0.000775865	3615.9	0.000591523	3615.9	0.000586792	3615.9	0.000383147	3615.9	0.000231326	3615.9	0.00122	3615.9	0.00135	3615.9	0.00153	3615.9	0.00162	3615.9	0.00264
3613.97	-0.00032	3613.97	0.000643985	3613.97	0.000752755	3613.97	0.000548558	3613.97	0.000573283	3613.97	0.000357204	3613.97	0.000214098	3613.97	0.00117	3613.97	0.00133	3613.97	0.00149	3613.97	0.0016	3613.97	0.00263
3612.04	-0.00032	3612.04	0.000631115	3612.04	0.000759646	3612.04	0.000525594	3612.04	0.000579775	3612.04	0.000371263	3612.04	0.000226872	3612.04	0.00118	3612.04	0.00135	3612.04	0.00152	3612.04	0.00163	3612.04	0.00266
3610.11	-0.00032	3610.11	0.000638246	3610.11	0.000766539	3610.11	0.000532632	3610.11	0.000606268	3610.11	0.000395323	3610.11	0.000259648	3610.11	0.00121	3610.11	0.00139	3610.11	0.0016	3610.11	0.00168	3610.11	0.00272
3608.18	-0.00033	3608.18	0.000685378	3608.18	0.000793433	3608.18	0.000569671	3608.18	0.000662762	3608.18	0.000419386	3608.18	0.000292426	3608.18	0.00125	3608.18	0.00144	3608.18	0.00168	3608.18	0.00174	3608.18	0.0028
3606.26	-0.00034	3606.26	0.000682511	3606.26	0.000790329	3606.26	0.000586712	3606.26	0.000629258	3606.26	0.00035345	3606.26	0.000215206	3606.26	0.00116	3606.26	0.00141	3606.26	0.00164	3606.26	0.00166	3606.26	0.00277
3604.33	-0.00035	3604.33	0.000619646	3604.33	0.000737227	3604.33	0.000533755	3604.33	0.000515755	3604.33	0.000237516	3604.33	5.79883e-05	3604.33	0.00102	3604.33	0.00128	3604.33	0.00152	3604.33	0.00151	3604.33	0.00265
3602.4	-0.00037	3602.4	0.000576782	3602.4	0.000694126	3602.4	0.000490799	3602.4	0.000462253	3602.4	0.000201583	3602.4	-9.22751e-06	3602.4	0.000972536	3602.4	0.00125	3602.4	0.00148	3602.4	0.00147	3602.4	0.00262
3600.47	-0.00037	3600.47	0.00060392	3600.47	0.000721026	3600.47	0.000497845	3600.47	0.000488753	3600.47	0.000255653	3600.47	3.35588e-05	3600.47	0.00103	3600.47	0.00132	3600.47	0.00155	3600.47	0.00156	3600.47	0.00269
3598.54	-0.00035	3598.54	0.000641059	3598.54	0.000757928	3598.54	0.000524892	3598.54	0.000525254	3598.54	0.000309724	3598.54	8.63471e-05	3598.54	0.0011	3598.54	0.00139	3598.54	0.00163	3598.54	0.00165	3598.54	0.00277
3596.61	-0.00034	3596.61	0.000658199	3596.61	0.000774832	3596.61	0.000561941	3596.61	0.000551756	3596.61	0.000333797	3596.61	0.000139138	3596.61	0.00118	3596.61	0.00147	3596.61	0.0017	3596.61	0.00174	3596.61	0.00285
3594.68	-0.00035	3594.68	0.000665341	3594.68	0.000771737	3594.68	0.000568992	3594.68	0.00056826	3594.68	0.000357872	3594.68	0.00015193	3594.68	0.00122	3594.68	0.00151	3594.68	0.00174	3594.68	0.00181	3594.68	0.00292
3592.76	-0.00035	3592.76	0.000642484	3592.76	0.000748644	3592.76	0.000546044	3592.76	0.000524765	3592.76	0.000311949	3592.76	8.47251e-05	3592.76	0.00118	3592.76	0.00147	3592.76	0.00169	3592.76	0.00175	3592.76	0.0029
3590.83	-0.00037	3590.83	0.000609628	3590.83	0.000725552	3590.83	0.000503098	3590.83	0.000481271	3590.83	0.000276028	3590.83	6.75221e-05	3590.83	0.00117	3590.83	0.00145	3590.83	0.00167	3590.83	0.00175	3590.83	0.00291
3588.9	-0.00037	3588.9	0.000676774	3588.9	0.000792462	3588.9	0.000560153	3588.9	0.000587779	3588.9	0.000390109	3588.9	0.000220321	3588.9	0.00137	3588.9	0.00164	3588.9	0.00185	3588.9	0.00195	3588.9	0.00313
3586.97	-0.00035	3586.97	0.000763921	3586.97	0.000879373	3586.97	0.000647211	3586.97	0.000704288	3586.97	0.000524192	3586.97	0.000353123	3586.97	0.00153	3586.97	0.00182	3586.97	0.002	3586.97	0.00214	3586.97	0.00333
3585.04	-0.00034	3585.04	0.00072107	3585.04	0.000846287	3585.04	0.00060427	3585.04	0.000630798	3585.04	0.000418276	3585.04	0.000215926	3585.04	0.00136	3585.04	0.00168	3585.04	0.00186	3585.04	0.00199	3585.04	0.00321
3583.11	-0.00036	3583.11	0.00060822	3583.11	0.000753202	3583.11	0.00049133	3583.11	0.00046731	3583.11	0.000222363	3583.11	-1.12679e-05	3583.11	0.0011	3583.11	0.00144	3583.11	0.00165	3583.11	0.00172	3583.11	0.00299
3581.19	-0.00037	3581.19	0.000555372	3581.19	0.000700118	3581.19	0.000448393	3581.19	0.000393823	3581.19	0.000136452	3581.19	-9.84597e-05	3581.19	0.000984622	3581.19	0.00134	3581.19	0.00156	3581.19	0.00161	3581.19	0.00289
3579.26	-0.00036	3579.26	0.000552525	3579.26	0.000687036	3579.26	0.000455457	3579.26	0.000390338	3579.26	0.000120542	3579.26	-9.56492e-05	3579.26	0.000979365	3579.26	0.00136	3579.26	0.00157	3579.26	0.00162	3579.26	0.0029
3577.33	-0.00034	3577.33	0.000549679	3577.33	0.000683956	3577.33	0.000462523	3577.33	0.000396854	3577.33	0.000134635	3577.33	-8.28364e-05	3577.33	0.000984108	3577.33	0.00138	3577.33	0.00161	3577.33	0.00167	3577.33	0.00293
3575.4	-0.00033	3575.4	0.000576835	3575.4	0.000690878	3575.4	0.00045959	3575.4	0.000393372	3575.4	0.00014873	3575.4	-9.00213e-05	3575.4	0.000998853	3575.4	0.00139	3575.4	0.00164	3575.4	0.00172	3575.4	0.00296
3573.47	-0.00033	3573.47	0.000593993	3573.47	0.000687802	3573.47	0.00043666	3573.47	0.000379891	3573.47	0.000152826	3573.47	-0.000117204	3573.47	0.000993599	3573.47	0.00141	3573.47	0.00167	3573.47	0.00173	3573.47	0.00298
3571.54	-0.00035	3571.54	0.000591152	3571.54	0.000694727	3571.54	0.000443731	3571.54	0.000386411	3571.54	0.000166925	3571.54	-7.43841e-05	3571.54	0.00106	3571.54	0.00148	3571.54	0.00172	3571.54	0.0018	3571.54	0.00307
3569.61	-0.00036	3569.61	0.000638312	3569.61	0.000761654	3569.61	0.000520804	3569.61	0.000492933	3569.61	0.000311026	3569.61	0.000138438	3569.61	0.00131	3569.61	0.00171	3569.61	0.00191	3569.61	0.00207	3569.61	0.00334
3567.69	-0.00038	3567.69	0.000745475	3567.69	0.000868582	3567.69	0.000637879	3567.69	0.000689457	3567.69	0.000535129	3567.69	0.000441263	3567.69	0.00165	3567.69	0.002	3567.69	0.00222	3567.69	0.00245	3567.69	0.0037
3565.76	-0.00038	3565.76	0.000782638	3565.76	0.000905513	3565.76	0.000664956	3565.76	0.000745982	3565.76	0.000599234	3565.76	0.00048409	3565.76	0.00168	3565.76	0.00205	3565.76	0.00229	3565.76	0.00254	3565.76	0.00377
3563.83	-0.00037	3563.83	0.000729804	3563.83	0.000852445	3563.83	0.000592035	3563.83	0.000632508	3563.83	0.000473342	3563.83	0.000286919	3563.83	0.00146	3563.83	0.00186	3563.83	0.00212	3563.83	0.00232	3563.83	0.00359
3561.9	-0.00036	3561.9	0.000676971	3561.9	0.000819379	3561.9	0.000549115	3561.9	0.000539036	3561.9	0.000367451	3561.9	0.000109751	3561.9	0.0013	3561.9	0.00173	3561.9	0.00201	3561.9	0.00216	3561.9	0.00347
3559.97	-0.00037	3559.97	0.000674139	3559.97	0.000796315	3559.97	0.000546198	3559.97	0.000505566	3559.97	0.000311563	3559.97	4.25858e-05	3559.97	0.00125	3559.97	0.00171	3559.97	0.00198	3559.97	0.00211	3559.97	0.00343
3558.04	-0.00037	3558.04	0.000681309	3558.04	0.000783253	3558.04	0.000553282	3558.04	0.000492097	3558.04	0.000255677	3558.04	1.54228e-05	3558.04	0.00122	3558.04	0.0017	3558.04	0.00199	3558.04	0.00209	3558.04	0.00342
3556.11	-0.00036	3556.11	0.000708481	3556.11	0.000800193	3556.11	0.000560368	3556.11	0.00049863	3556.11	0.000259793	3556.11	2.82623e-05	3556.11	0.00125	3556.11	0.00173	3556.11	0.00204	3556.11	0.00212	3556.11	0.00346
3554.19	-0.00035	3554.19	0.000745654	3554.19	0.000827135	3554.19	0.000577456	3554.19	0.000535164	3554.19	0.000303911	3554.19	9.11043e-05	3554.19	0.00133	3554.19	0.00179	3554.19	0.00212	3554.19	0.00222	3554.19	0.00358
3552.26	-0.00036	3552.26	0.000742829	3552.26	0.000834078	3552.26	0.000594547	3552.26	0.0005817	3552.26	0.000348031	3552.26	0.000163949	3552.26	0.00141	3552.26	0.00186	3552.26	0.0022	3552.26	0.00232	3552.26	0.00371
3550.33	-0.00037	3550.33	0.000730006	3550.33	0.000841024	3550.33	0.000621639	3550.33	0.000608238	3550.33	0.000372154	3550.33	0.000196796	3550.33	0.00144	3550.33	0.00192	3550.33	0.00224	3550.33	0.00239	3550.33	0.00379
3548.4	-0.00038	3548.4	0.000737184	3548.4	0.000867971	3548.4	0.000648733	3548.4	0.000654777	3548.4	0.000436279	3548.4	0.000269646	3548.4	0.00152	3548.4	0.00201	3548.4	0.00233	3548.4	0.00251	3548.4	0.00392
3546.47	-0.00037	3546.47	0.000784364	3546.47	0.00093492	3546.47	0.000715829	3546.47	0.000731318	3546.47	0.000530407	3546.47	0.000392498	3546.47	0.00162	3546.47	0.00216	3546.47	0.00248	3546.47	0.00269	3546.47	0.00413
3544.54	-0.00036	3544.54	0.000821546	3544.54	0.000961871	3544.54	0.000742927	3544.54	0.00074786	3544.54	0.000554537	3544.54	0.000415353	3544.54	0.00164	3544.54	0.00221	3544.54	0.00255	3544.54	0.00278	3544.54	0.00426
3542.62	-0.00036	3542.62	0.000798729	3542.62	0.000938825	3542.62	0.000700027	3542.62	0.000694404	3542.62	0.000498669	3542.62	0.000328211	3542.62	0.00157	3542.62	0.00214	3542.62	0.00249	3542.62	0.00273	3542.62	0.00419
3540.69	-0.00036	3540.69	0.000785914	3540.69	0.00092578	3540.69	0.000667129	3540.69	0.00065095	3540.69	0.000462803	3540.69	0.000261072	3540.69	0.00153	3540.69	0.00209	3540.69	0.00247	3540.69	0.00268	3540.69	0.0041
3538.76	-0.00036	3538.76	0.000813101	3538.76	0.000952737	3538.76	0.000694234	3538.76	0.000697497	3538.76	0.00048694	3538.76	0.000293935	3538.76	0.00161	3538.76	0.00213	3538.76	0.00252	3538.76	0.00273	3538.76	0.00415
3536.83	-0.00036	3536.83	0.00084029	3536.83	0.000979696	3536.83	0.00073134	3536.83	0.000754047	3536.83	0.000551079	3536.83	0.000356801	3536.83	0.00168	3536.83	0.00221	3536.83	0.00262	3536.83	0.00281	3536.83	0.00426
3534.9	-0.00035	3534.9	0.00086748	3534.9	0.000996657	3534.9	0.000758448	3534.9	0.000770597	3534.9	0.000585221	3534.9	0.000379669	3534.9	0.00171	3534.9	0.00224	3534.9	0.00266	3534.9	0.00285	3534.9	0.00432
3532.97	-0.00033	3532.97	0.000904672	3532.97	0.00101	3532.97	0.000775559	3532.97	0.00075715	3532.97	0.000619365	3532.97	0.000412541	3532.97	0.00174	3532.97	0.00229	3532.97	0.0027	3532.97	0.00289	3532.97	0.00434
3531.04	-0.00034	3531.04	0.000931866	3531.04	0.00103	3531.04	0.000802671	3531.04	0.000783704	3531.04	0.000673511	3531.04	0.000495415	3531.04	0.00182	3531.04	0.00239	3531.04	0.00278	3531.04	0.00299	3531.04	0.00443
3529.12	-0.00036	3529.12	0.000949062	3529.12	0.00106	3529.12	0.000839786	3529.12	0.00083026	3529.12	0.00072766	3529.12	0.000588292	3529.12	0.0019	3529.12	0.00249	3529.12	0.00288	3529.12	0.00311	3529.12	0.00457
3527.19	-0.00039	3527.19	0.000966259	3527.19	0.0011	3527.19	0.000866903	3527.19	0.000896818	3527.19	0.000781812	3527.19	0.000651171	3527.19	0.00198	3527.19	0.00258	3527.19	0.00299	3527.19	0.00323	3527.19	0.0047
3525.26	-0.00038	3525.26	0.00101	3525.26	0.00115	3525.26	0.000914022	3525.26	0.000953377	3525.26	0.000835965	3525.26	0.000704054	3525.26	0.00205	3525.26	0.00266	3525.26	0.00311	3525.26	0.00334	3525.26	0.00483
3523.33	-0.00035	3523.33	0.00104	3523.33	0.00118	3523.33	0.000961143	3523.33	0.000979939	3523.33	0.000890122	3523.33	0.000736939	3523.33	0.00209	3523.33	0.00274	3523.33	0.00318	3523.33	0.00343	3523.33	0.00494
3521.4	-0.00034	3521.4	0.00105	3521.4	0.00118	3521.4	0.000968266	3521.4	0.000966502	3521.4	0.000894281	3521.4	0.000729828	3521.4	0.00208	3521.4	0.00277	3521.4	0.00319	3521.4	0.00345	3521.4	0.00495
3519.47	-0.00033	3519.47	0.00107	3519.47	0.00119	3519.47	0.000975392	3519.47	0.000963067	3519.47	0.000878442	3519.47	0.000712719	3519.47	0.00209	3519.47	0.00279	3519.47	0.00318	3519.47	0.00344	3519.47	0.00496
3517.55	-0.00032	3517.55	0.00108	3517.55	0.00123	3517.55	0.000992519	3517.55	0.000989633	3517.55	0.000902606	3517.55	0.000735613	3517.55	0.00212	3517.55	0.00282	3517.55	0.00323	3517.55	0.00349	3517.55	0.00503
3515.62	-0.00032	3515.62	0.00109	3515.62	0.00126	3515.62	0.00101	3515.62	0.000996202	3515.62	0.000926773	3515.62	0.00076851	3515.62	0.00217	3515.62	0.00287	3515.62	0.00333	3515.62	0.00356	3515.62	0.00512
3513.69	-0.00032	3513.69	0.00109	3513.69	0.00126	3513.69	0.00101	3513.69	0.000992772	3513.69	0.000960942	3513.69	0.00079141	3513.69	0.00221	3513.69	0.00294	3513.69	0.00341	3513.69	0.00364	3513.69	0.00521
3511.76	-0.00034	3511.76	0.00109	3511.76	0.00128	3511.76	0.00102	3511.76	0.00102	3511.76	0.00102	3511.76	0.000864313	3511.76	0.00228	3511.76	0.00301	3511.76	0.0035	3511.76	0.00374	3511.76	0.00527
3509.83	-0.00034	3509.83	0.00113	3509.83	0.00131	3509.83	0.00106	3509.83	0.00106	3509.83	0.00108	3509.83	0.000947219	3509.83	0.00234	3509.83	0.00309	3509.83	0.00359	3509.83	0.00384	3509.83	0.00536
3507.9	-0.00034	3507.9	0.00115	3507.9	0.0013	3507.9	0.00108	3507.9	0.00108	3507.9	0.00112	3507.9	0.000990128	3507.9	0.00237	3507.9	0.00313	3507.9	0.00364	3507.9	0.0039	3507.9	0.00544
3505.97	-0.00034	3505.97	0.00117	3505.97	0.00132	3505.97	0.0011	3505.97	0.00111	3505.97	0.00117	3505.97	0.00102	3505.97	0.00241	3505.97	0.00319	3505.97	0.00371	3505.97	0.00399	3505.97	0.00555
3504.05	-0.00035	3504.05	0.00121	3504.05	0.00138	3504.05	0.00114	3504.05	0.00118	3504.05	0.00123	3504.05	0.00111	3504.05	0.00253	3504.05	0.0033	3504.05	0.00382	3504.05	0.00415	3504.05	0.00574
3502.12	-0.00037	3502.12	0.00125	3502.12	0.00143	3502.12	0.00118	3502.12	0.00123	3502.12	0.00126	3502.12	0.00119	3502.12	0.0026	3502.12	0.00339	3502.12	0.00391	3502.12	0.00427	3502.12	0.00589
3500.19	-0.00039	3500.19	0.00124	3500.19	0.00141	3500.19	0.00117	3500.19	0.00121	3500.19	0.00122	3500.19	0.00117	3500.19	0.00258	3500.19	0.00341	3500.19	0.00394	3500.19	0.00428	3500.19	0.00594
3498.26	-0.00039	3498.26	0.00123	3498.26	0.0014	3498.26	0.00116	3498.26	0.00118	3498.26	0.00119	3498.26	0.00116	3498.26	0.00258	3498.26	0.00341	3498.26	0.00396	3498.26	0.00428	3498.26	0.00597
3496.33	-0.00039	3496.33	0.00125	3496.33	0.0014	3496.33	0.00119	3496.33	0.00119	3496.33	0.00122	3496.33	0.00119	3496.33	0.00262	3496.33	0.00346	3496.33	0.00403	3496.33	0.00434	3496.33	0.00603
3494.4	-0.00038	3494.4	0.00128	3494.4	0.0014	3494.4	0.00122	3494.4	0.00121	3494.4	0.00126	3494.4	0.00122	3494.4	0.00267	3494.4	0.00351	3494.4	0.00411	3494.4	0.00442	3494.4	0.00608
3492.47	-0.00037	3492.47	0.00129	3492.47	0.00144	3492.47	0.00124	3492.47	0.00125	3492.47	0.00131	3492.47	0.00126	3492.47	0.00272	3492.47	0.00359	3492.47	0.00419	3492.47	0.0045	3492.47	0.00613
3490.55	-0.00036	3490.55	0.00131	3490.55	0.00148	3490.55	0.00126	3490.55	0.0013	3490.55	0.00136	3490.55	0.00132	3490.55	0.0028	3490.55	0.00367	3490.55	0.00427	3490.55	0.00459	3490.55	0.00623
3488.62	-0.00037	3488.62	0.00136	3488.62	0.0015	3488.62	0.00128	3488.62	0.00136	3488.62	0.00143	3488.62	0.00138	3488.62	0.00286	3488.62	0.00374	3488.62	0.00434	3488.62	0.00467	3488.62	0.00634
3486.69	-0.00038	3486.69	0.0014	3486.69	0.00153	3486.69	0.0013	3486.69	0.00139	3486.69	0.00148	3486.69	0.00144	3486.69	0.00291	3486.69	0.00381	3486.69	0.00441	3486.69	0.00476	3486.69	0.00644
3484.76	-0.00037	3484.76	0.00143	3484.76	0.00155	3484.76	0.00135	3484.76	0.00144	3484.76	0.00152	3484.76	0.00152	3484.76	0.00295	3484.76	0.00388	3484.76	0.00451	3484.76	0.00487	3484.76	0.00654
3482.83	-0.00036	3482.83	0.00147	3482.83	0.00159	3482.83	0.00142	3482.83	0.00149	3482.83	0.00158	3482.83	0.00159	3482.83	0.00304	3482.83	0.00399	3482.83	0.00462	3482.83	0.00501	3482.83	0.00669
3480.9	-0.00038	3480.9	0.00152	3480.9	0.00162	3480.9	0.00145	3480.9	0.00151	3480.9	0.0016	3480.9	0.00163	3480.9	0.0031	3480.9	0.00407	3480.9	0.00473	3480.9	0.00514	3480.9	0.00682
3478.98	-0.0004	3478.98	0.00155	3478.98	0.00165	3478.98	0.00146	3478.98	0.00152	3478.98	0.00162	3478.98	0.00163	3478.98	0.00315	3478.98	0.00413	3478.98	0.00479	3478.98	0.00521	3478.98	0.00687
3477.05	-0.0004	3477.05	0.00156	3477.05	0.00167	3477.05	0.00147	3477.05	0.00155	3477.05	0.00165	3477.05	0.00169	3477.05	0.0032	3477.05	0.00419	3477.05	0.00486	3477.05	0.00527	3477.05	0.0069
3475.12	-0.00037	3475.12	0.00159	3475.12	0.00169	3475.12	0.00151	3475.12	0.00158	3475.12	0.00171	3475.12	0.00176	3475.12	0.00327	3475.12	0.00427	3475.12	0.00495	3475.12	0.00533	3475.12	0.00697
3473.19	-0.00035	3473.19	0.00162	3473.19	0.00173	3473.19	0.00154	3473.19	0.0016	3473.19	0.00179	3473.19	0.00182	3473.19	0.00331	3473.19	0.00433	3473.19	0.00503	3473.19	0.0054	3473.19	0.00708
3471.26	-0.00035	3471.26	0.00165	3471.26	0.00177	3471.26	0.00156	3471.26	0.00163	3471.26	0.00183	3471.26	0.00185	3471.26	0.00334	3471.26	0.00437	3471.26	0.00512	3471.26	0.0055	3471.26	0.00722
3469.33	-0.00037	3469.33	0.00168	3469.33	0.00181	3469.33	0.00162	3469.33	0.00168	3469.33	0.00189	3469.33	0.00188	3469.33	0.0034	3469.33	0.00446	3469.33	0.0052	3469.33	0.00564	3469.33	0.00739
3467.4	-0.00038	3467.4	0.0017	3467.4	0.00185	3467.4	0.00169	3467.4	0.00173	3467.4	0.00194	3467.4	0.00193	3467.4	0.00348	3467.4	0.00455	3467.4	0.00529	3467.4	0.00576	3467.4	0.00751
3465.48	-0.00037	3465.48	0.00172	3465.48	0.00188	3465.48	0.00173	3465.48	0.00177	3465.48	0.00202	3465.48	0.002	3465.48	0.00353	3465.48	0.00464	3465.48	0.00538	3465.48	0.00583	3465.48	0.00755
3463.55	-0.00034	3463.55	0.00174	3463.55	0.00191	3463.55	0.00174	3463.55	0.00181	3463.55	0.00208	3463.55	0.00208	3463.55	0.00359	3463.55	0.00471	3463.55	0.00545	3463.55	0.0059	3463.55	0.0076
3461.62	-0.00033	3461.62	0.0018	3461.62	0.00194	3461.62	0.00176	3461.62	0.00188	3461.62	0.00212	3461.62	0.00214	3461.62	0.00364	3461.62	0.0048	3461.62	0.00553	3461.62	0.00599	3461.62	0.00768
3459.69	-0.00033	3459.69	0.00186	3459.69	0.00198	3459.69	0.00179	3459.69	0.00193	3459.69	0.00215	3459.69	0.00219	3459.69	0.00369	3459.69	0.0049	3459.69	0.00563	3459.69	0.00607	3459.69	0.00777
3457.76	-0.00034	3457.76	0.00189	3457.76	0.00201	3457.76	0.00181	3457.76	0.00195	3457.76	0.00216	3457.76	0.00223	3457.76	0.00372	3457.76	0.00496	3457.76	0.00572	3457.76	0.00613	3457.76	0.00783
3455.83	-0.00036	3455.83	0.00188	3455.83	0.00201	3455.83	0.00184	3455.83	0.00198	3455.83	0.00218	3455.83	0.00224	3455.83	0.00377	3455.83	0.00501	3455.83	0.00579	3455.83	0.00618	3455.83	0.00787
3453.91	-0.00036	3453.91	0.00187	3453.91	0.00203	3453.91	0.00185	3453.91	0.002	3453.91	0.0022	3453.91	0.00226	3453.91	0.0038	3453.91	0.00503	3453.91	0.00583	3453.91	0.00625	3453.91	0.00792
3451.98	-0.00035	3451.98	0.00188	3451.98	0.00206	3451.98	0.00188	3451.98	0.00202	3451.98	0.00225	3451.98	0.00231	3451.98	0.00387	3451.98	0.00509	3451.98	0.00589	3451.98	0.00634	3451.98	0.00798
3450.05	-0.00032	3450.05	0.00195	3450.05	0.00212	3450.05	0.00192	3450.05	0.00207	3450.05	0.00233	3450.05	0.00242	3450.05	0.00398	3450.05	0.0052	3450.05	0.00601	3450.05	0.00646	3450.05	0.00811
3448.12	-0.00032	3448.12	0.002	3448.12	0.00216	3448.12	0.00199	3448.12	0.00215	3448.12	0.00242	3448.12	0.00254	3448.12	0.0041	3448.12	0.00532	3448.12	0.00614	3448.12	0.00661	3448.12	0.00826
3446.19	-0.00035	3446.19	0.00203	3446.19	0.00218	3446.19	0.00203	3446.19	0.00219	3446.19	0.00251	3446.19	0.00261	3446.19	0.00416	3446.19	0.00541	3446.19	0.00625	3446.19	0.00672	3446.19	0.00838
3444.26	-0.00036	3444.26	0.00206	3444.26	0.00221	3444.26	0.00206	3444.26	0.00223	3444.26	0.00255	3444.26	0.00265	3444.26	0.00417	3444.26	0.00546	3444.26	0.0063	3444.26	0.00681	3444.26	0.00842
3442.33	-0.00036	3442.33	0.00209	3442.33	0.00225	3442.33	0.0021	3442.33	0.00226	3442.33	0.00259	3442.33	0.00269	3442.33	0.00421	3442.33	0.00553	3442.33	0.00637	3442.33	0.00689	3442.33	0.0085
3440.41	-0.00036	3440.41	0.00214	3440.41	0.0023	3440.41	0.00215	3440.41	0.00228	3440.41	0.00263	3440.41	0.00274	3440.41	0.00426	3440.41	0.00559	3440.41	0.00647	3440.41	0.00697	3440.41	0.00864
3438.48	-0.00036	3438.48	0.00219	3438.48	0.00236	3438.48	0.00221	3438.48	0.00234	3438.48	0.00271	3438.48	0.00281	3438.48	0.00435	3438.48	0.00569	3438.48	0.00658	3438.48	0.00709	3438.48	0.00882
3436.55	-0.00035	3436.55	0.00226	3436.55	0.00243	3436.55	0.00227	3436.55	0.00242	3436.55	0.00278	3436.55	0.0029	3436.55	0.00444	3436.55	0.00582	3436.55	0.00671	3436.55	0.00724	3436.55	0.009
3434.62	-0.00036	3434.62	0.00229	3434.62	0.00249	3434.62	0.00232	3434.62	0.00248	3434.62	0.00283	3434.62	0.00298	3434.62	0.00453	3434.62	0.00592	3434.62	0.0068	3434.62	0.00736	3434.62	0.00911
3432.69	-0.00038	3432.69	0.00233	3432.69	0.00251	3432.69	0.00235	3432.69	0.00252	3432.69	0.00287	3432.69	0.00305	3432.69	0.00456	3432.69	0.00598	3432.69	0.00687	3432.69	0.00743	3432.69	0.00916
3430.76	-0.00038	3430.76	0.00237	3430.76	0.00255	3430.76	0.00238	3430.76	0.00256	3430.76	0.00292	3430.76	0.0031	3430.76	0.00462	3430.76	0.00602	3430.76	0.00695	3430.76	0.00748	3430.76	0.00922
3428.84	-0.00036	3428.84	0.00239	3428.84	0.00257	3428.84	0.0024	3428.84	0.0026	3428.84	0.00298	3428.84	0.00313	3428.84	0.00468	3428.84	0.00608	3428.84	0.00702	3428.84	0.00755	3428.84	0.00929
3426.91	-0.00037	3426.91	0.00237	3426.91	0.00257	3426.91	0.00243	3426.91	0.00261	3426.91	0.00303	3426.91	0.00316	3426.91	0.00473	3426.91	0.00611	3426.91	0.00708	3426.91	0.00762	3426.91	0.00933
3424.98	-0.00039	3424.98	0.00238	3424.98	0.00258	3424.98	0.00245	3424.98	0.00261	3424.98	0.00308	3424.98	0.00322	3424.98	0.00477	3424.98	0.00618	3424.98	0.00714	3424.98	0.00769	3424.98	0.00938
3423.05	-0.0004	3423.05	0.00241	3423.05	0.00261	3423.05	0.00248	3423.05	0.00264	3423.05	0.00312	3423.05	0.00331	3423.05	0.00484	3423.05	0.00627	3423.05	0.00722	3423.05	0.00778	3423.05	0.00947
3421.12	-0.00041	3421.12	0.00246	3421.12	0.00266	3421.12	0.00254	3421.12	0.00272	3421.12	0.00319	3421.12	0.00339	3421.12	0.00491	3421.12	0.00638	3421.12	0.00733	3421.12	0.00789	3421.12	0.00958
3419.19	-0.00041	3419.19	0.00251	3419.19	0.00271	3419.19	0.0026	3419.19	0.00277	3419.19	0.00325	3419.19	0.00345	3419.19	0.00499	3419.19	0.00646	3419.19	0.00741	3419.19	0.00798	3419.19	0.00965
3417.26	-0.00042	3417.26	0.00255	3417.26	0.00274	3417.26	0.00263	3417.26	0.00279	3417.26	0.00328	3417.26	0.00349	3417.26	0.00502	3417.26	0.00652	3417.26	0.00748	3417.26	0.00806	3417.26	0.0097
3415.34	-0.00043	3415.34	0.00258	3415.34	0.00275	3415.34	0.00263	3415.34	0.00282	3415.34	0.00332	3415.34	0.00353	3415.34	0.00507	3415.34	0.00657	3415.34	0.00754	3415.34	0.00813	3415.34	0.00978
3413.41	-0.0004	3413.41	0.0026	3413.41	0.0028	3413.41	0.00266	3413.41	0.00289	3413.41	0.00337	3413.41	0.0036	3413.41	0.00512	3413.41	0.00662	3413.41	0.00765	3413.41	0.00823	3413.41	0.00992
3411.48	-0.00038	3411.48	0.00264	3411.48	0.00286	3411.48	0.00273	3411.48	0.00296	3411.48	0.00344	3411.48	0.0037	3411.48	0.00518	3411.48	0.0067	3411.48	0.00777	3411.48	0.00833	3411.48	0.01003
3409.55	-0.00037	3409.55	0.00266	3409.55	0.00289	3409.55	0.00279	3409.55	0.00302	3409.55	0.00349	3409.55	0.00376	3409.55	0.00524	3409.55	0.00677	3409.55	0.00785	3409.55	0.0084	3409.55	0.0101
3407.62	-0.00037	3407.62	0.00267	3407.62	0.0029	3407.62	0.00282	3407.62	0.00305	3407.62	0.00354	3407.62	0.00382	3407.62	0.00531	3407.62	0.00685	3407.62	0.00793	3407.62	0.00847	3407.62	0.01017
3405.69	-0.00034	3405.69	0.00269	3405.69	0.00293	3405.69	0.00286	3405.69	0.00309	3405.69	0.00363	3405.69	0.00387	3405.69	0.00538	3405.69	0.00692	3405.69	0.008	3405.69	0.00857	3405.69	0.01024
3403.76	-0.00034	3403.76	0.00275	3403.76	0.003	3403.76	0.00291	3403.76	0.00316	3403.76	0.00373	3403.76	0.00394	3403.76	0.00546	3403.76	0.00702	3403.76	0.00809	3403.76	0.00868	3403.76	0.01038
3401.84	-0.00035	3401.84	0.00284	3401.84	0.00309	3401.84	0.00296	3401.84	0.00324	3401.84	0.00381	3401.84	0.00401	3401.84	0.00552	3401.84	0.00712	3401.84	0.00821	3401.84	0.0088	3401.84	0.01054
3399.91	-0.00035	3399.91	0.0029	3399.91	0.00314	3399.91	0.003	3399.91	0.00327	3399.91	0.00385	3399.91	0.00409	3399.91	0.00557	3399.91	0.00719	3399.91	0.00829	3399.91	0.00888	3399.91	0.01062
3397.98	-0.00036	3397.98	0.00291	3397.98	0.00314	3397.98	0.00299	3397.98	0.00327	3397.98	0.00389	3397.98	0.00414	3397.98	0.00559	3397.98	0.00724	3397.98	0.00834	3397.98	0.0089	3397.98	0.0106
3396.05	-0.00037	3396.05	0.00292	3396.05	0.00312	3396.05	0.00301	3396.05	0.0033	3396.05	0.00393	3396.05	0.00419	3396.05	0.00564	3396.05	0.00728	3396.05	0.00839	3396.05	0.00895	3396.05	0.01061
3394.12	-0.00037	3394.12	0.00297	3394.12	0.00317	3394.12	0.00307	3394.12	0.00336	3394.12	0.004	3394.12	0.00427	3394.12	0.00573	3394.12	0.00739	3394.12	0.00848	3394.12	0.00906	3394.12	0.01073
3392.19	-0.00036	3392.19	0.00303	3392.19	0.00326	3392.19	0.00316	3392.19	0.00343	3392.19	0.00406	3392.19	0.00435	3392.19	0.00584	3392.19	0.00748	3392.19	0.00858	3392.19	0.00921	3392.19	0.01087
3390.27	-0.00036	3390.27	0.00305	3390.27	0.0033	3390.27	0.00319	3390.27	0.00346	3390.27	0.00409	3390.27	0.0044	3390.27	0.00587	3390.27	0.00754	3390.27	0.00865	3390.27	0.00926	3390.27	0.0109
3388.34	-0.00035	3388.34	0.00306	3388.34	0.00328	3388.34	0.00318	3388.34	0.00347	3388.34	0.00411	3388.34	0.00444	3388.34	0.00587	3388.34	0.00755	3388.34	0.0087	3388.34	0.00924	3388.34	0.01085
3386.41	-0.00033	3386.41	0.00306	3386.41	0.00324	3386.41	0.00317	3386.41	0.00349	3386.41	0.00413	3386.41	0.00445	3386.41	0.00588	3386.41	0.00759	3386.41	0.00874	3386.41	0.00926	3386.41	0.01083
3384.48	-0.00033	3384.48	0.00304	3384.48	0.00323	3384.48	0.00319	3384.48	0.00351	3384.48	0.00418	3384.48	0.00448	3384.48	0.00592	3384.48	0.00762	3384.48	0.00877	3384.48	0.0093	3384.48	0.01086
3382.55	-0.00035	3382.55	0.00305	3382.55	0.00324	3382.55	0.0032	3382.55	0.00353	3382.55	0.0042	3382.55	0.00452	3382.55	0.00595	3382.55	0.00764	3382.55	0.00881	3382.55	0.00936	3382.55	0.0109
3380.62	-0.00039	3380.62	0.00306	3380.62	0.00328	3380.62	0.00323	3380.62	0.00356	3380.62	0.00423	3380.62	0.00456	3380.62	0.00598	3380.62	0.00768	3380.62	0.00882	3380.62	0.00942	3380.62	0.01095
3378.69	-0.00042	3378.69	0.00306	3378.69	0.00333	3378.69	0.00325	3378.69	0.00361	3378.69	0.00424	3378.69	0.0046	3378.69	0.00601	3378.69	0.00772	3378.69	0.00885	3378.69	0.00949	3378.69	0.01099
3376.77	-0.00043	3376.77	0.00306	3376.77	0.00335	3376.77	0.00328	3376.77	0.00363	3376.77	0.00427	3376.77	0.00465	3376.77	0.00605	3376.77	0.00776	3376.77	0.00889	3376.77	0.00954	3376.77	0.01103
3374.84	-0.0004	3374.84	0.00309	3374.84	0.00336	3374.84	0.00331	3374.84	0.00366	3374.84	0.00434	3374.84	0.00471	3374.84	0.0061	3374.84	0.0078	3374.84	0.00894	3374.84	0.00958	3374.84	0.01107
3372.91	-0.00037	3372.91	0.00315	3372.91	0.0034	3372.91	0.00334	3372.91	0.00369	3372.91	0.0044	3372.91	0.00477	3372.91	0.00616	3372.91	0.00788	3372.91	0.00903	3372.91	0.00963	3372.91	0.01116
3370.98	-0.00035	3370.98	0.00322	3370.98	0.00348	3370.98	0.00343	3370.98	0.00374	3370.98	0.00447	3370.98	0.00484	3370.98	0.00622	3370.98	0.00796	3370.98	0.00912	3370.98	0.00974	3370.98	0.01132
3369.05	-0.00034	3369.05	0.00327	3369.05	0.00353	3369.05	0.0035	3369.05	0.00381	3369.05	0.00452	3369.05	0.00488	3369.05	0.00629	3369.05	0.00803	3369.05	0.0092	3369.05	0.00985	3369.05	0.01147
3367.12	-0.00036	3367.12	0.00327	3367.12	0.00352	3367.12	0.00351	3367.12	0.00383	3367.12	0.00453	3367.12	0.0049	3367.12	0.0063	3367.12	0.00804	3367.12	0.00923	3367.12	0.00988	3367.12	0.01148
3365.2	-0.00039	3365.2	0.00324	3365.2	0.00345	3365.2	0.00345	3365.2	0.0038	3365.2	0.0045	3365.2	0.0049	3365.2	0.00628	3365.2	0.00803	3365.2	0.00922	3365.2	0.00985	3365.2	0.01138
3363.27	-0.0004	3363.27	0.00322	3363.27	0.00343	3363.27	0.00344	3363.27	0.00378	3363.27	0.00452	3363.27	0.00491	3363.27	0.00627	3363.27	0.00805	3363.27	0.00924	3363.27	0.00982	3363.27	0.01132
3361.34	-0.0004	3361.34	0.00325	3361.34	0.00346	3361.34	0.00346	3361.34	0.00382	3361.34	0.00457	3361.34	0.00494	3361.34	0.00631	3361.34	0.0081	3361.34	0.0093	3361.34	0.00987	3361.34	0.01134
3359.41	-0.00039	3359.41	0.00327	3359.41	0.00349	3359.41	0.00348	3359.41	0.00385	3359.41	0.00458	3359.41	0.00496	3359.41	0.00633	3359.41	0.00814	3359.41	0.00934	3359.41	0.00991	3359.41	0.01136
3357.48	-0.00039	3357.48	0.00325	3357.48	0.00348	3357.48	0.00345	3357.48	0.00384	3357.48	0.00457	3357.48	0.00497	3357.48	0.00632	3357.48	0.00813	3357.48	0.00932	3357.48	0.0099	3357.48	0.01134
3355.55	-0.00038	3355.55	0.00323	3355.55	0.00345	3355.55	0.00342	3355.55	0.00385	3355.55	0.00457	3355.55	0.00498	3355.55	0.00629	3355.55	0.00813	3355.55	0.00932	3355.55	0.0099	3355.55	0.01133
3353.62	-0.00037	3353.62	0.00322	3353.62	0.00346	3353.62	0.00343	3353.62	0.00388	3353.62	0.00461	3353.62	0.00501	3353.62	0.00632	3353.62	0.00815	3353.62	0.00934	3353.62	0.00994	3353.62	0.01135
3351.7	-0.00035	3351.7	0.00324	3351.7	0.0035	3351.7	0.00349	3351.7	0.00392	3351.7	0.00465	3351.7	0.00506	3351.7	0.00636	3351.7	0.00818	3351.7	0.00939	3351.7	0.01002	3351.7	0.01144
3349.77	-0.00035	3349.77	0.00327	3349.77	0.00353	3349.77	0.00352	3349.77	0.00393	3349.77	0.0047	3349.77	0.00509	3349.77	0.0064	3349.77	0.00819	3349.77	0.00942	3349.77	0.01007	3349.77	0.01147
3347.84	-0.00037	3347.84	0.00328	3347.84	0.00352	3347.84	0.0035	3347.84	0.0039	3347.84	0.0047	3347.84	0.0051	3347.84	0.0064	3347.84	0.00819	3347.84	0.0094	3347.84	0.01005	3347.84	0.01144
3345.91	-0.00039	3345.91	0.00327	3345.91	0.00353	3345.91	0.00348	3345.91	0.00387	3345.91	0.00468	3345.91	0.0051	3345.91	0.00639	3345.91	0.00819	3345.91	0.00941	3345.91	0.01004	3345.91	0.01142
3343.98	-0.00041	3343.98	0.00327	3343.98	0.00353	3343.98	0.00349	3343.98	0.00386	3343.98	0.00465	3343.98	0.00509	3343.98	0.00638	3343.98	0.00821	3343.98	0.00943	3343.98	0.01006	3343.98	0.01144
3342.05	-0.00041	3342.05	0.00328	3342.05	0.00354	3342.05	0.00351	3342.05	0.00387	3342.05	0.00466	3342.05	0.00509	3342.05	0.00638	3342.05	0.00823	3342.05	0.00947	3342.05	0.01008	3342.05	0.01149
3340.13	-0.0004	3340.13	0.00328	3340.13	0.00355	3340.13	0.00354	3340.13	0.00389	3340.13	0.00469	3340.13	0.00513	3340.13	0.00639	3340.13	0.00824	3340.13	0.0095	3340.13	0.01011	3340.13	0.01153
3338.2	-0.0004	3338.2	0.00329	3338.2	0.00356	3338.2	0.00357	3338.2	0.00392	3338.2	0.00472	3338.2	0.00518	3338.2	0.00643	3338.2	0.00829	3338.2	0.00955	3338.2	0.01016	3338.2	0.01156
3336.27	-0.00038	3336.27	0.00328	3336.27	0.00356	3336.27	0.00357	3336.27	0.00393	3336.27	0.00477	3336.27	0.00522	3336.27	0.00646	3336.27	0.00832	3336.27	0.00957	3336.27	0.01018	3336.27	0.01154
3334.34	-0.00035	3334.34	0.00326	3334.34	0.00354	3334.34	0.00356	3334.34	0.00391	3334.34	0.00478	3334.34	0.00523	3334.34	0.00646	3334.34	0.00833	3334.34	0.00954	3334.34	0.01016	3334.34	0.01149
3332.41	-0.00033	3332.41	0.00322	3332.41	0.00354	3332.41	0.00356	3332.41	0.00391	3332.41	0.00477	3332.41	0.00522	3332.41	0.00645	3332.41	0.0083	3332.41	0.00951	3332.41	0.01015	3332.41	0.01147
3330.48	-0.00033	3330.48	0.00322	3330.48	0.00354	3330.48	0.00356	3330.48	0.00393	3330.48	0.00476	3330.48	0.00522	3330.48	0.00647	3330.48	0.0083	3330.48	0.00949	3330.48	0.01014	3330.48	0.01146
3328.55	-0.00034	3328.55	0.00324	3328.55	0.00354	3328.55	0.00354	3328.55	0.00395	3328.55	0.00478	3328.55	0.00523	3328.55	0.00649	3328.55	0.0083	3328.55	0.00951	3328.55	0.01015	3328.55	0.01149
3326.63	-0.00034	3326.63	0.00327	3326.63	0.00355	3326.63	0.00355	3326.63	0.00398	3326.63	0.0048	3326.63	0.00524	3326.63	0.0065	3326.63	0.00833	3326.63	0.00954	3326.63	0.01018	3326.63	0.01153
3324.7	-0.00035	3324.7	0.00326	3324.7	0.00355	3324.7	0.00356	3324.7	0.00398	3324.7	0.0048	3324.7	0.00523	3324.7	0.00648	3324.7	0.00833	3324.7	0.00955	3324.7	0.01018	3324.7	0.01152
3322.77	-0.00035	3322.77	0.00323	3322.77	0.00354	3322.77	0.00354	3322.77	0.00393	3322.77	0.00477	3322.77	0.00522	3322.77	0.00645	3322.77	0.0083	3322.77	0.00954	3322.77	0.01016	3322.77	0.01144
3320.84	-0.00035	3320.84	0.00322	3320.84	0.00353	3320.84	0.00351	3320.84	0.00391	3320.84	0.00473	3320.84	0.00522	3320.84	0.00641	3320.84	0.00828	3320.84	0.00951	3320.84	0.01014	3320.84	0.01138
3318.91	-0.00034	3318.91	0.00322	3318.91	0.00351	3318.91	0.00351	3318.91	0.00392	3318.91	0.00473	3318.91	0.00522	3318.91	0.00639	3318.91	0.00828	3318.91	0.00951	3318.91	0.01012	3318.91	0.01136
3316.98	-0.00035	3316.98	0.0032	3316.98	0.00351	3316.98	0.0035	3316.98	0.0039	3316.98	0.00473	3316.98	0.00522	3316.98	0.00638	3316.98	0.00828	3316.98	0.00952	3316.98	0.01011	3316.98	0.01136
3315.05	-0.00038	3315.05	0.00318	3315.05	0.0035	3315.05	0.00349	3315.05	0.0039	3315.05	0.00474	3315.05	0.00522	3315.05	0.00639	3315.05	0.00826	3315.05	0.00951	3315.05	0.01011	3315.05	0.01136
3313.13	-0.00039	3313.13	0.00319	3313.13	0.00348	3313.13	0.00349	3313.13	0.00391	3313.13	0.00475	3313.13	0.00522	3313.13	0.00637	3313.13	0.00826	3313.13	0.00952	3313.13	0.01012	3313.13	0.01137
3311.2	-0.00037	3311.2	0.00321	3311.2	0.0035	3311.2	0.00352	3311.2	0.00396	3311.2	0.00479	3311.2	0.00525	3311.2	0.0064	3311.2	0.00829	3311.2	0.00955	3311.2	0.01015	3311.2	0.01143
3309.27	-0.00033	3309.27	0.00325	3309.27	0.00355	3309.27	0.00358	3309.27	0.00401	3309.27	0.00483	3309.27	0.00528	3309.27	0.00644	3309.27	0.00834	3309.27	0.00961	3309.27	0.01021	3309.27	0.01152
3307.34	-0.00029	3307.34	0.0033	3307.34	0.0036	3307.34	0.00363	3307.34	0.00406	3307.34	0.00485	3307.34	0.00531	3307.34	0.00648	3307.34	0.00836	3307.34	0.00965	3307.34	0.01025	3307.34	0.0116
3305.41	-0.0003	3305.41	0.0033	3305.41	0.0036	3305.41	0.00362	3305.41	0.00405	3305.41	0.00484	3305.41	0.00532	3305.41	0.00648	3305.41	0.00836	3305.41	0.00967	3305.41	0.01025	3305.41	0.01159
3303.48	-0.00033	3303.48	0.00325	3303.48	0.00357	3303.48	0.00357	3303.48	0.004	3303.48	0.00479	3303.48	0.00527	3303.48	0.00645	3303.48	0.00831	3303.48	0.00963	3303.48	0.01021	3303.48	0.01149
3301.56	-0.00036	3301.56	0.00319	3301.56	0.0035	3301.56	0.0035	3301.56	0.00395	3301.56	0.00476	3301.56	0.00522	3301.56	0.0064	3301.56	0.00827	3301.56	0.00956	3301.56	0.01015	3301.56	0.01139
3299.63	-0.00039	3299.63	0.00315	3299.63	0.00345	3299.63	0.00347	3299.63	0.00393	3299.63	0.00474	3299.63	0.00521	3299.63	0.00638	3299.63	0.00824	3299.63	0.00952	3299.63	0.01013	3299.63	0.01134
3297.7	-0.00039	3297.7	0.00314	3297.7	0.00343	3297.7	0.00347	3297.7	0.00392	3297.7	0.00477	3297.7	0.00523	3297.7	0.00638	3297.7	0.00826	3297.7	0.00951	3297.7	0.01014	3297.7	0.01136
3295.77	-0.00038	3295.77	0.00317	3295.77	0.00347	3295.77	0.0035	3295.77	0.00394	3295.77	0.0048	3295.77	0.00527	3295.77	0.00639	3295.77	0.00829	3295.77	0.00955	3295.77	0.01018	3295.77	0.01141
3293.84	-0.00035	3293.84	0.00322	3293.84	0.00351	3293.84	0.00353	3293.84	0.00397	3293.84	0.00482	3293.84	0.00532	3293.84	0.0064	3293.84	0.00831	3293.84	0.00959	3293.84	0.01022	3293.84	0.01146
3291.91	-0.00033	3291.91	0.00325	3291.91	0.00353	3291.91	0.00354	3291.91	0.00397	3291.91	0.00482	3291.91	0.00532	3291.91	0.0064	3291.91	0.00832	3291.91	0.00962	3291.91	0.01022	3291.91	0.01147
3289.98	-0.00033	3289.98	0.00323	3289.98	0.00349	3289.98	0.00351	3289.98	0.00395	3289.98	0.0048	3289.98	0.0053	3289.98	0.00639	3289.98	0.00829	3289.98	0.00959	3289.98	0.01018	3289.98	0.01139
3288.06	-0.00036	3288.06	0.00318	3288.06	0.00345	3288.06	0.00348	3288.06	0.00392	3288.06	0.00477	3288.06	0.00528	3288.06	0.00637	3288.06	0.00826	3288.06	0.00956	3288.06	0.01013	3288.06	0.0113
3286.13	-0.00037	3286.13	0.00314	3286.13	0.00344	3286.13	0.00346	3286.13	0.00389	3286.13	0.00476	3286.13	0.00527	3286.13	0.00633	3286.13	0.00823	3286.13	0.00954	3286.13	0.0101	3286.13	0.01126
3284.2	-0.00037	3284.2	0.00314	3284.2	0.00344	3284.2	0.00346	3284.2	0.00391	3284.2	0.00476	3284.2	0.00527	3284.2	0.00633	3284.2	0.00824	3284.2	0.00955	3284.2	0.01012	3284.2	0.01126
3282.27	-0.00037	3282.27	0.00314	3282.27	0.00345	3282.27	0.00346	3282.27	0.00393	3282.27	0.00478	3282.27	0.00529	3282.27	0.00635	3282.27	0.00824	3282.27	0.00956	3282.27	0.01015	3282.27	0.01128
3280.34	-0.00037	3280.34	0.00316	3280.34	0.00345	3280.34	0.00348	3280.34	0.00394	3280.34	0.00478	3280.34	0.0053	3280.34	0.00637	3280.34	0.00826	3280.34	0.00955	3280.34	0.01018	3280.34	0.01127
3278.41	-0.00037	3278.41	0.00316	3278.41	0.00346	3278.41	0.0035	3278.41	0.00395	3278.41	0.00478	3278.41	0.0053	3278.41	0.00639	3278.41	0.00827	3278.41	0.00956	3278.41	0.01019	3278.41	0.01127
3276.49	-0.00035	3276.49	0.00317	3276.49	0.00345	3276.49	0.0035	3276.49	0.00396	3276.49	0.0048	3276.49	0.00531	3276.49	0.0064	3276.49	0.00828	3276.49	0.00956	3276.49	0.01022	3276.49	0.01128
3274.56	-0.00033	3274.56	0.00318	3274.56	0.00346	3274.56	0.00348	3274.56	0.00396	3274.56	0.00481	3274.56	0.0053	3274.56	0.00639	3274.56	0.00827	3274.56	0.00957	3274.56	0.01024	3274.56	0.01133
3272.63	-0.00032	3272.63	0.00317	3272.63	0.00346	3272.63	0.00348	3272.63	0.00396	3272.63	0.00482	3272.63	0.0053	3272.63	0.00638	3272.63	0.00827	3272.63	0.00956	3272.63	0.01024	3272.63	0.01137
3270.7	-0.00031	3270.7	0.00316	3270.7	0.00347	3270.7	0.00352	3270.7	0.00397	3270.7	0.00483	3270.7	0.00531	3270.7	0.00637	3270.7	0.00828	3270.7	0.00956	3270.7	0.01024	3270.7	0.01139
3268.77	-0.00031	3268.77	0.00315	3268.77	0.00345	3268.77	0.00354	3268.77	0.00397	3268.77	0.00485	3268.77	0.00531	3268.77	0.00637	3268.77	0.00829	3268.77	0.00957	3268.77	0.01022	3268.77	0.01134
3266.84	-0.00032	3266.84	0.00314	3266.84	0.00341	3266.84	0.00352	3266.84	0.00394	3266.84	0.00483	3266.84	0.00531	3266.84	0.00635	3266.84	0.00828	3266.84	0.00956	3266.84	0.01018	3266.84	0.01126
3264.91	-0.00036	3264.91	0.00313	3264.91	0.00339	3264.91	0.00349	3264.91	0.00392	3264.91	0.00481	3264.91	0.00531	3264.91	0.00634	3264.91	0.00824	3264.91	0.00955	3264.91	0.01015	3264.91	0.01121
3262.99	-0.00038	3262.99	0.0031	3262.99	0.00337	3262.99	0.00345	3262.99	0.0039	3262.99	0.00478	3262.99	0.00529	3262.99	0.00631	3262.99	0.00821	3262.99	0.00953	3262.99	0.01012	3262.99	0.01117
3261.06	-0.00039	3261.06	0.00308	3261.06	0.00335	3261.06	0.00343	3261.06	0.00388	3261.06	0.00476	3261.06	0.00528	3261.06	0.00631	3261.06	0.00819	3261.06	0.00952	3261.06	0.01011	3261.06	0.01116
3259.13	-0.00039	3259.13	0.00308	3259.13	0.00335	3259.13	0.00342	3259.13	0.00389	3259.13	0.00477	3259.13	0.0053	3259.13	0.0063	3259.13	0.00821	3259.13	0.00952	3259.13	0.01012	3259.13	0.01117
3257.2	-0.00038	3257.2	0.00309	3257.2	0.00336	3257.2	0.00343	3257.2	0.00388	3257.2	0.00479	3257.2	0.0053	3257.2	0.0063	3257.2	0.00821	3257.2	0.00952	3257.2	0.01013	3257.2	0.0112
3255.27	-0.00037	3255.27	0.0031	3255.27	0.00338	3255.27	0.00343	3255.27	0.00385	3255.27	0.00478	3255.27	0.00528	3255.27	0.00628	3255.27	0.0082	3255.27	0.00949	3255.27	0.01014	3255.27	0.01119
3253.34	-0.00038	3253.34	0.00308	3253.34	0.00337	3253.34	0.00343	3253.34	0.00383	3253.34	0.00474	3253.34	0.00527	3253.34	0.00627	3253.34	0.00817	3253.34	0.00945	3253.34	0.01012	3253.34	0.01115
3251.42	-0.00039	3251.42	0.00306	3251.42	0.00337	3251.42	0.0034	3251.42	0.00383	3251.42	0.00473	3251.42	0.00525	3251.42	0.00624	3251.42	0.00815	3251.42	0.00943	3251.42	0.01009	3251.42	0.01114
3249.49	-0.00039	3249.49	0.00306	3249.49	0.00336	3249.49	0.00338	3249.49	0.00383	3249.49	0.00472	3249.49	0.00525	3249.49	0.00624	3249.49	0.00813	3249.49	0.00944	3249.49	0.01009	3249.49	0.01113
3247.56	-0.00038	3247.56	0.00305	3247.56	0.00333	3247.56	0.00336	3247.56	0.00382	3247.56	0.00472	3247.56	0.00524	3247.56	0.00624	3247.56	0.00811	3247.56	0.00945	3247.56	0.01009	3247.56	0.01113
3245.63	-0.00037	3245.63	0.00302	3245.63	0.00332	3245.63	0.00334	3245.63	0.00382	3245.63	0.00472	3245.63	0.00523	3245.63	0.00624	3245.63	0.0081	3245.63	0.00944	3245.63	0.01007	3245.63	0.0111
3243.7	-0.00035	3243.7	0.00301	3243.7	0.0033	3243.7	0.00332	3243.7	0.00382	3243.7	0.00473	3243.7	0.00523	3243.7	0.00621	3243.7	0.0081	3243.7	0.00943	3243.7	0.01004	3243.7	0.01103
3241.77	-0.00035	3241.77	0.00301	3241.77	0.00328	3241.77	0.00331	3241.77	0.00382	3241.77	0.00472	3241.77	0.00522	3241.77	0.00617	3241.77	0.00808	3241.77	0.00939	3241.77	0.01	3241.77	0.01096
3239.84	-0.00036	3239.84	0.00299	3239.84	0.00325	3239.84	0.00329	3239.84	0.0038	3239.84	0.00471	3239.84	0.0052	3239.84	0.00613	3239.84	0.00805	3239.84	0.00935	3239.84	0.00997	3239.84	0.01092
3237.92	-0.00037	3237.92	0.00298	3237.92	0.00326	3237.92	0.00328	3237.92	0.00377	3237.92	0.00469	3237.92	0.00519	3237.92	0.00612	3237.92	0.00801	3237.92	0.00933	3237.92	0.00994	3237.92	0.0109
3235.99	-0.00036	3235.99	0.00299	3235.99	0.00328	3235.99	0.00329	3235.99	0.00376	3235.99	0.00468	3235.99	0.0052	3235.99	0.00612	3235.99	0.008	3235.99	0.00933	3235.99	0.00993	3235.99	0.01089
3234.06	-0.00035	3234.06	0.003	3234.06	0.00328	3234.06	0.0033	3234.06	0.00377	3234.06	0.00467	3234.06	0.0052	3234.06	0.00611	3234.06	0.00799	3234.06	0.00932	3234.06	0.00991	3234.06	0.01088
3232.13	-0.00034	3232.13	0.00298	3232.13	0.00324	3232.13	0.00328	3232.13	0.00375	3232.13	0.00465	3232.13	0.00519	3232.13	0.00605	3232.13	0.00799	3232.13	0.00928	3232.13	0.00985	3232.13	0.01083
3230.2	-0.00035	3230.2	0.00293	3230.2	0.00319	3230.2	0.00323	3230.2	0.00369	3230.2	0.00462	3230.2	0.00515	3230.2	0.006	3230.2	0.00796	3230.2	0.00924	3230.2	0.0098	3230.2	0.01074
3228.27	-0.00037	3228.27	0.00289	3228.27	0.00317	3228.27	0.00319	3228.27	0.00367	3228.27	0.00461	3228.27	0.00513	3228.27	0.00598	3228.27	0.00792	3228.27	0.00921	3228.27	0.00978	3228.27	0.01065
3226.34	-0.00038	3226.34	0.00288	3226.34	0.00315	3226.34	0.00318	3226.34	0.00368	3226.34	0.0046	3226.34	0.00514	3226.34	0.00598	3226.34	0.00787	3226.34	0.00918	3226.34	0.00976	3226.34	0.0106
3224.42	-0.00037	3224.42	0.00288	3224.42	0.00314	3224.42	0.00319	3224.42	0.0037	3224.42	0.00459	3224.42	0.00513	3224.42	0.00597	3224.42	0.00784	3224.42	0.00915	3224.42	0.00975	3224.42	0.01057
3222.49	-0.00035	3222.49	0.00287	3222.49	0.00315	3222.49	0.00318	3222.49	0.00369	3222.49	0.00458	3222.49	0.00511	3222.49	0.00595	3222.49	0.00782	3222.49	0.00913	3222.49	0.00974	3222.49	0.01055
3220.56	-0.00034	3220.56	0.00286	3220.56	0.00313	3220.56	0.00316	3220.56	0.00367	3220.56	0.00457	3220.56	0.0051	3220.56	0.00592	3220.56	0.0078	3220.56	0.00909	3220.56	0.0097	3220.56	0.01052
3218.63	-0.00034	3218.63	0.00286	3218.63	0.00311	3218.63	0.00313	3218.63	0.00364	3218.63	0.00455	3218.63	0.00509	3218.63	0.00591	3218.63	0.00778	3218.63	0.00908	3218.63	0.00966	3218.63	0.0105
3216.7	-0.00035	3216.7	0.00285	3216.7	0.00308	3216.7	0.00313	3216.7	0.0036	3216.7	0.00452	3216.7	0.00509	3216.7	0.00587	3216.7	0.00773	3216.7	0.00905	3216.7	0.00961	3216.7	0.01045
3214.77	-0.00036	3214.77	0.00281	3214.77	0.00306	3214.77	0.00312	3214.77	0.00357	3214.77	0.0045	3214.77	0.00505	3214.77	0.00584	3214.77	0.00769	3214.77	0.00901	3214.77	0.00953	3214.77	0.01037
3212.85	-0.00035	3212.85	0.00279	3212.85	0.00304	3212.85	0.00312	3212.85	0.00357	3212.85	0.00448	3212.85	0.00501	3212.85	0.00583	3212.85	0.00765	3212.85	0.00893	3212.85	0.00949	3212.85	0.01031
3210.92	-0.00033	3210.92	0.00278	3210.92	0.00303	3210.92	0.00312	3210.92	0.00356	3210.92	0.00447	3210.92	0.005	3210.92	0.00582	3210.92	0.00761	3210.92	0.00885	3210.92	0.00946	3210.92	0.01024
3208.99	-0.00033	3208.99	0.00277	3208.99	0.00302	3208.99	0.00311	3208.99	0.00354	3208.99	0.00444	3208.99	0.00498	3208.99	0.00577	3208.99	0.00757	3208.99	0.0088	3208.99	0.00943	3208.99	0.01018
3207.06	-0.00035	3207.06	0.00276	3207.06	0.00301	3207.06	0.0031	3207.06	0.00352	3207.06	0.00443	3207.06	0.00494	3207.06	0.00573	3207.06	0.00753	3207.06	0.00875	3207.06	0.00937	3207.06	0.01011
3205.13	-0.00035	3205.13	0.00275	3205.13	0.003	3205.13	0.00307	3205.13	0.00349	3205.13	0.00441	3205.13	0.00492	3205.13	0.00569	3205.13	0.00748	3205.13	0.00873	3205.13	0.00931	3205.13	0.01007
3203.2	-0.00035	3203.2	0.00272	3203.2	0.00298	3203.2	0.00301	3203.2	0.00347	3203.2	0.0044	3203.2	0.00489	3203.2	0.00567	3203.2	0.00745	3203.2	0.0087	3203.2	0.00924	3203.2	0.01
3201.27	-0.00035	3201.27	0.00267	3201.27	0.00293	3201.27	0.00296	3201.27	0.00345	3201.27	0.00436	3201.27	0.00484	3201.27	0.00561	3201.27	0.0074	3201.27	0.00865	3201.27	0.00917	3201.27	0.0099
3199.35	-0.00037	3199.35	0.00262	3199.35	0.00289	3199.35	0.00293	3199.35	0.00342	3199.35	0.0043	3199.35	0.0048	3199.35	0.00554	3199.35	0.00734	3199.35	0.00857	3199.35	0.00909	3199.35	0.00979
3197.42	-0.00037	3197.42	0.00259	3197.42	0.00287	3197.42	0.00292	3197.42	0.00337	3197.42	0.00426	3197.42	0.00477	3197.42	0.00549	3197.42	0.00727	3197.42	0.00851	3197.42	0.00903	3197.42	0.00971
3195.49	-0.00036	3195.49	0.00259	3195.49	0.00286	3195.49	0.00292	3195.49	0.00335	3195.49	0.00424	3195.49	0.00475	3195.49	0.00544	3195.49	0.00723	3195.49	0.00845	3195.49	0.00897	3195.49	0.00964
3193.56	-0.00034	3193.56	0.00258	3193.56	0.00284	3193.56	0.0029	3193.56	0.00335	3193.56	0.00422	3193.56	0.00472	3193.56	0.0054	3193.56	0.00718	3193.56	0.0084	3193.56	0.00892	3193.56	0.00958
3191.63	-0.00033	3191.63	0.00258	3191.63	0.00282	3191.63	0.0029	3191.63	0.00334	3191.63	0.00421	3191.63	0.00471	3191.63	0.00537	3191.63	0.00716	3191.63	0.00834	3191.63	0.00888	3191.63	0.00953
3189.7	-0.00033	3189.7	0.00257	3189.7	0.00279	3189.7	0.00287	3189.7	0.0033	3189.7	0.00419	3189.7	0.00472	3189.7	0.00534	3189.7	0.00711	3189.7	0.00829	3189.7	0.00881	3189.7	0.00947
3187.78	-0.00034	3187.78	0.00254	3187.78	0.00276	3187.78	0.00283	3187.78	0.00326	3187.78	0.00416	3187.78	0.00467	3187.78	0.00528	3187.78	0.00704	3187.78	0.00822	3187.78	0.00873	3187.78	0.00937
3185.85	-0.00036	3185.85	0.00251	3185.85	0.00271	3185.85	0.00279	3185.85	0.00323	3185.85	0.0041	3185.85	0.00461	3185.85	0.00523	3185.85	0.00696	3185.85	0.00816	3185.85	0.00864	3185.85	0.00927
3183.92	-0.00038	3183.92	0.00247	3183.92	0.00268	3183.92	0.00275	3183.92	0.00319	3183.92	0.00406	3183.92	0.00456	3183.92	0.00517	3183.92	0.00691	3183.92	0.00808	3183.92	0.00856	3183.92	0.00918
3181.99	-0.00038	3181.99	0.00244	3181.99	0.00265	3181.99	0.00271	3181.99	0.00315	3181.99	0.00401	3181.99	0.00451	3181.99	0.00514	3181.99	0.00684	3181.99	0.00802	3181.99	0.00849	3181.99	0.00911
3180.06	-0.00037	3180.06	0.00242	3180.06	0.00264	3180.06	0.00268	3180.06	0.00313	3180.06	0.00398	3180.06	0.00447	3180.06	0.00512	3180.06	0.00677	3180.06	0.00796	3180.06	0.00843	3180.06	0.00905
3178.13	-0.00036	3178.13	0.00241	3178.13	0.00263	3178.13	0.00266	3178.13	0.0031	3178.13	0.00396	3178.13	0.00446	3178.13	0.00509	3178.13	0.00671	3178.13	0.00788	3178.13	0.00837	3178.13	0.00898
3176.2	-0.00035	3176.2	0.0024	3176.2	0.0026	3176.2	0.00265	3176.2	0.00308	3176.2	0.00395	3176.2	0.00444	3176.2	0.00504	3176.2	0.00668	3176.2	0.00782	3176.2	0.0083	3176.2	0.00889
3174.28	-0.00035	3174.28	0.00239	3174.28	0.00258	3174.28	0.00263	3174.28	0.00306	3174.28	0.00393	3174.28	0.00441	3174.28	0.005	3174.28	0.00663	3174.28	0.00776	3174.28	0.00825	3174.28	0.00879
3172.35	-0.00035	3172.35	0.00235	3172.35	0.00255	3172.35	0.00261	3172.35	0.00303	3172.35	0.0039	3172.35	0.00435	3172.35	0.00495	3172.35	0.00657	3172.35	0.0077	3172.35	0.00818	3172.35	0.00871
3170.42	-0.00036	3170.42	0.0023	3170.42	0.00252	3170.42	0.00256	3170.42	0.00299	3170.42	0.00386	3170.42	0.00429	3170.42	0.00489	3170.42	0.00649	3170.42	0.00761	3170.42	0.00808	3170.42	0.00862
3168.49	-0.00037	3168.49	0.00225	3168.49	0.00247	3168.49	0.00249	3168.49	0.00295	3168.49	0.00382	3168.49	0.00424	3168.49	0.00481	3168.49	0.00641	3168.49	0.00753	3168.49	0.00798	3168.49	0.00853
3166.56	-0.00037	3166.56	0.00221	3166.56	0.00245	3166.56	0.00246	3166.56	0.00291	3166.56	0.00376	3166.56	0.00421	3166.56	0.00476	3166.56	0.00633	3166.56	0.00745	3166.56	0.00789	3166.56	0.00844
3164.63	-0.00036	3164.63	0.00219	3164.63	0.00242	3164.63	0.00244	3164.63	0.00287	3164.63	0.00371	3164.63	0.00417	3164.63	0.00471	3164.63	0.00627	3164.63	0.00738	3164.63	0.00781	3164.63	0.00835
3162.71	-0.00036	3162.71	0.00215	3162.71	0.00239	3162.71	0.00241	3162.71	0.00283	3162.71	0.00367	3162.71	0.00413	3162.71	0.00465	3162.71	0.0062	3162.71	0.00729	3162.71	0.00774	3162.71	0.00825
3160.78	-0.00035	3160.78	0.00213	3160.78	0.00236	3160.78	0.00238	3160.78	0.0028	3160.78	0.00364	3160.78	0.00409	3160.78	0.00459	3160.78	0.00616	3160.78	0.00722	3160.78	0.00766	3160.78	0.00815
3158.85	-0.00035	3158.85	0.00211	3158.85	0.00234	3158.85	0.00238	3158.85	0.00278	3158.85	0.0036	3158.85	0.00406	3158.85	0.00454	3158.85	0.0061	3158.85	0.00716	3158.85	0.0076	3158.85	0.00807
3156.92	-0.00036	3156.92	0.00209	3156.92	0.00232	3156.92	0.00235	3156.92	0.00274	3156.92	0.00357	3156.92	0.00402	3156.92	0.0045	3156.92	0.00605	3156.92	0.00709	3156.92	0.00754	3156.92	0.008
3154.99	-0.00036	3154.99	0.00207	3154.99	0.00231	3154.99	0.00232	3154.99	0.00272	3154.99	0.00354	3154.99	0.00396	3154.99	0.00445	3154.99	0.00598	3154.99	0.00701	3154.99	0.00746	3154.99	0.00793
3153.06	-0.00035	3153.06	0.00205	3153.06	0.00229	3153.06	0.0023	3153.06	0.0027	3153.06	0.00353	3153.06	0.00392	3153.06	0.0044	3153.06	0.00591	3153.06	0.00694	3153.06	0.00739	3153.06	0.00787
3151.13	-0.00036	3151.13	0.00204	3151.13	0.00227	3151.13	0.00227	3151.13	0.00267	3151.13	0.0035	3151.13	0.00388	3151.13	0.00435	3151.13	0.00584	3151.13	0.00686	3151.13	0.0073	3151.13	0.00778
3149.21	-0.00036	3149.21	0.00202	3149.21	0.00222	3149.21	0.00223	3149.21	0.00263	3149.21	0.00345	3149.21	0.00387	3149.21	0.00431	3149.21	0.00578	3149.21	0.00679	3149.21	0.00721	3149.21	0.00766
3147.28	-0.00035	3147.28	0.00197	3147.28	0.00218	3147.28	0.0022	3147.28	0.00259	3147.28	0.00339	3147.28	0.00383	3147.28	0.00425	3147.28	0.00571	3147.28	0.00671	3147.28	0.00711	3147.28	0.00753
3145.35	-0.00035	3145.35	0.00191	3145.35	0.00212	3145.35	0.00217	3145.35	0.00255	3145.35	0.00334	3145.35	0.00376	3145.35	0.00418	3145.35	0.00566	3145.35	0.00664	3145.35	0.00701	3145.35	0.00742
3143.42	-0.00035	3143.42	0.00188	3143.42	0.00207	3143.42	0.00213	3143.42	0.0025	3143.42	0.00328	3143.42	0.0037	3143.42	0.0041	3143.42	0.00558	3143.42	0.00655	3143.42	0.00692	3143.42	0.00733
3141.49	-0.00035	3141.49	0.00187	3141.49	0.00204	3141.49	0.0021	3141.49	0.00247	3141.49	0.00325	3141.49	0.00363	3141.49	0.00405	3141.49	0.00551	3141.49	0.00647	3141.49	0.00686	3141.49	0.00727
3139.56	-0.00036	3139.56	0.00185	3139.56	0.00202	3139.56	0.00206	3139.56	0.00243	3139.56	0.00321	3139.56	0.00358	3139.56	0.00398	3139.56	0.00542	3139.56	0.00638	3139.56	0.00678	3139.56	0.00718
3137.63	-0.00036	3137.63	0.0018	3137.63	0.00199	3137.63	0.00202	3137.63	0.00237	3137.63	0.00316	3137.63	0.00354	3137.63	0.00393	3137.63	0.00533	3137.63	0.0063	3137.63	0.00668	3137.63	0.00706
3135.71	-0.00037	3135.71	0.00177	3135.71	0.00195	3135.71	0.00199	3135.71	0.00232	3135.71	0.00309	3135.71	0.00349	3135.71	0.00387	3135.71	0.00525	3135.71	0.00623	3135.71	0.0066	3135.71	0.00694
3133.78	-0.00037	3133.78	0.00174	3133.78	0.00194	3133.78	0.00194	3133.78	0.00229	3133.78	0.00305	3133.78	0.00345	3133.78	0.00384	3133.78	0.00521	3133.78	0.00617	3133.78	0.00654	3133.78	0.00685
3131.85	-0.00037	3131.85	0.00173	3131.85	0.00192	3131.85	0.00192	3131.85	0.00227	3131.85	0.00302	3131.85	0.00341	3131.85	0.0038	3131.85	0.00517	3131.85	0.0061	3131.85	0.00648	3131.85	0.00678
3129.92	-0.00037	3129.92	0.00171	3129.92	0.0019	3129.92	0.0019	3129.92	0.00225	3129.92	0.003	3129.92	0.00337	3129.92	0.00376	3129.92	0.00513	3129.92	0.00603	3129.92	0.00642	3129.92	0.00671
3127.99	-0.00036	3127.99	0.00166	3127.99	0.00184	3127.99	0.00185	3127.99	0.00223	3127.99	0.00296	3127.99	0.00333	3127.99	0.00371	3127.99	0.00505	3127.99	0.00595	3127.99	0.00633	3127.99	0.00662
3126.06	-0.00036	3126.06	0.00163	3126.06	0.00179	3126.06	0.00181	3126.06	0.00219	3126.06	0.00291	3126.06	0.00328	3126.06	0.00365	3126.06	0.00497	3126.06	0.00587	3126.06	0.00623	3126.06	0.00652
3124.14	-0.00036	3124.14	0.00159	3124.14	0.00176	3124.14	0.00177	3124.14	0.00214	3124.14	0.00287	3124.14	0.00322	3124.14	0.00358	3124.14	0.00489	3124.14	0.00577	3124.14	0.00612	3124.14	0.00642
3122.21	-0.00036	3122.21	0.00156	3122.21	0.00174	3122.21	0.00176	3122.21	0.00211	3122.21	0.00283	3122.21	0.00318	3122.21	0.00352	3122.21	0.00482	3122.21	0.00569	3122.21	0.00604	3122.21	0.00634
3120.28	-0.00036	3120.28	0.00153	3120.28	0.00173	3120.28	0.00175	3120.28	0.00209	3120.28	0.00278	3120.28	0.00314	3120.28	0.00347	3120.28	0.00475	3120.28	0.0056	3120.28	0.00597	3120.28	0.00628
3118.35	-0.00035	3118.35	0.00152	3118.35	0.00171	3118.35	0.00173	3118.35	0.00207	3118.35	0.00275	3118.35	0.0031	3118.35	0.00341	3118.35	0.00469	3118.35	0.00553	3118.35	0.0059	3118.35	0.00623
3116.42	-0.00035	3116.42	0.0015	3116.42	0.00168	3116.42	0.0017	3116.42	0.00203	3116.42	0.00272	3116.42	0.00306	3116.42	0.00337	3116.42	0.00463	3116.42	0.00546	3116.42	0.00582	3116.42	0.00615
3114.49	-0.00035	3114.49	0.00149	3114.49	0.00166	3114.49	0.00166	3114.49	0.00199	3114.49	0.0027	3114.49	0.00303	3114.49	0.00331	3114.49	0.00457	3114.49	0.00542	3114.49	0.00574	3114.49	0.00604
3112.56	-0.00036	3112.56	0.00146	3112.56	0.00164	3112.56	0.00164	3112.56	0.00196	3112.56	0.00266	3112.56	0.00301	3112.56	0.00328	3112.56	0.00452	3112.56	0.00535	3112.56	0.00566	3112.56	0.00593
3110.64	-0.00036	3110.64	0.00141	3110.64	0.00161	3110.64	0.00162	3110.64	0.00194	3110.64	0.00263	3110.64	0.00297	3110.64	0.00322	3110.64	0.00445	3110.64	0.00527	3110.64	0.00558	3110.64	0.00585
3108.71	-0.00035	3108.71	0.00139	3108.71	0.00159	3108.71	0.0016	3108.71	0.00192	3108.71	0.00259	3108.71	0.00294	3108.71	0.00317	3108.71	0.0044	3108.71	0.00519	3108.71	0.00551	3108.71	0.00578
3106.78	-0.00035	3106.78	0.00139	3106.78	0.00156	3106.78	0.00155	3106.78	0.0019	3106.78	0.00256	3106.78	0.0029	3106.78	0.00311	3106.78	0.00435	3106.78	0.00513	3106.78	0.00543	3106.78	0.00569
3104.85	-0.00036	3104.85	0.00137	3104.85	0.00152	3104.85	0.00151	3104.85	0.00185	3104.85	0.00252	3104.85	0.00285	3104.85	0.00307	3104.85	0.0043	3104.85	0.00507	3104.85	0.00536	3104.85	0.00558
3102.92	-0.00039	3102.92	0.00135	3102.92	0.00147	3102.92	0.00147	3102.92	0.0018	3102.92	0.00247	3102.92	0.0028	3102.92	0.00302	3102.92	0.00421	3102.92	0.005	3102.92	0.00529	3102.92	0.00549
3100.99	-0.00042	3100.99	0.00131	3100.99	0.00143	3100.99	0.00144	3100.99	0.00176	3100.99	0.00243	3100.99	0.00275	3100.99	0.00298	3100.99	0.00413	3100.99	0.00491	3100.99	0.00522	3100.99	0.00541
3099.07	-0.00042	3099.07	0.00127	3099.07	0.0014	3099.07	0.00142	3099.07	0.00172	3099.07	0.0024	3099.07	0.00272	3099.07	0.00292	3099.07	0.00408	3099.07	0.00485	3099.07	0.00515	3099.07	0.00534
3097.14	-0.0004	3097.14	0.00124	3097.14	0.00137	3097.14	0.0014	3097.14	0.00169	3097.14	0.00235	3097.14	0.00269	3097.14	0.00288	3097.14	0.00404	3097.14	0.00479	3097.14	0.00508	3097.14	0.00526
3095.21	-0.00039	3095.21	0.00122	3095.21	0.00135	3095.21	0.00138	3095.21	0.00167	3095.21	0.0023	3095.21	0.00265	3095.21	0.00283	3095.21	0.00399	3095.21	0.00472	3095.21	0.00501	3095.21	0.00518
3093.28	-0.00039	3093.28	0.0012	3093.28	0.00133	3093.28	0.00135	3093.28	0.00163	3093.28	0.00224	3093.28	0.00261	3093.28	0.00278	3093.28	0.00393	3093.28	0.00462	3093.28	0.00493	3093.28	0.00511
3091.35	-0.00039	3091.35	0.00118	3091.35	0.00132	3091.35	0.00134	3091.35	0.0016	3091.35	0.00222	3091.35	0.00257	3091.35	0.00274	3091.35	0.00386	3091.35	0.00455	3091.35	0.00485	3091.35	0.00505
3089.42	-0.00037	3089.42	0.00116	3089.42	0.00131	3089.42	0.00132	3089.42	0.00157	3089.42	0.0022	3089.42	0.00254	3089.42	0.0027	3089.42	0.0038	3089.42	0.00448	3089.42	0.00478	3089.42	0.00498
3087.49	-0.00037	3087.49	0.00115	3087.49	0.00128	3087.49	0.00128	3087.49	0.00156	3087.49	0.00217	3087.49	0.00251	3087.49	0.00267	3087.49	0.00374	3087.49	0.00442	3087.49	0.00472	3087.49	0.0049
3085.57	-0.00036	3085.57	0.00113	3085.57	0.00126	3085.57	0.00125	3085.57	0.00155	3085.57	0.00213	3085.57	0.00247	3085.57	0.00264	3085.57	0.00368	3085.57	0.00437	3085.57	0.00466	3085.57	0.00483
3083.64	-0.00035	3083.64	0.00111	3083.64	0.00124	3083.64	0.00123	3083.64	0.00153	3083.64	0.00211	3083.64	0.00244	3083.64	0.0026	3083.64	0.00363	3083.64	0.00432	3083.64	0.0046	3083.64	0.00477
3081.71	-0.00034	3081.71	0.0011	3081.71	0.00123	3081.71	0.00123	3081.71	0.0015	3081.71	0.0021	3081.71	0.0024	3081.71	0.00255	3081.71	0.00359	3081.71	0.00425	3081.71	0.00453	3081.71	0.00473
3079.78	-0.00034	3079.78	0.00108	3079.78	0.00121	3079.78	0.00122	3079.78	0.00148	3079.78	0.00209	3079.78	0.00236	3079.78	0.0025	3079.78	0.00353	3079.78	0.00419	3079.78	0.00446	3079.78	0.00466
3077.85	-0.00034	3077.85	0.00105	3077.85	0.00119	3077.85	0.00118	3077.85	0.00145	3077.85	0.00206	3077.85	0.0023	3077.85	0.00245	3077.85	0.00348	3077.85	0.00413	3077.85	0.00439	3077.85	0.00458
3075.92	-0.00035	3075.92	0.00102	3075.92	0.00115	3075.92	0.00114	3075.92	0.00142	3075.92	0.00202	3075.92	0.00225	3075.92	0.00241	3075.92	0.00342	3075.92	0.00407	3075.92	0.00432	3075.92	0.00448
3074	-0.00035	3074	0.000994745	3074	0.00111	3074	0.0011	3074	0.00138	3074	0.00196	3074	0.00221	3074	0.00236	3074	0.00337	3074	0.004	3074	0.00424	3074	0.00439
3072.07	-0.00036	3072.07	0.000962714	3072.07	0.00107	3072.07	0.00106	3072.07	0.00135	3072.07	0.00193	3072.07	0.00216	3072.07	0.00232	3072.07	0.00332	3072.07	0.00394	3072.07	0.00417	3072.07	0.00431
3070.14	-0.00036	3070.14	0.000930686	3070.14	0.00104	3070.14	0.00104	3070.14	0.00133	3070.14	0.0019	3070.14	0.00214	3070.14	0.00228	3070.14	0.00325	3070.14	0.00388	3070.14	0.00412	3070.14	0.00426
3068.21	-0.00038	3068.21	0.000918664	3068.21	0.00103	3068.21	0.00102	3068.21	0.00131	3068.21	0.00188	3068.21	0.00211	3068.21	0.00225	3068.21	0.00322	3068.21	0.00382	3068.21	0.00408	3068.21	0.0042
3066.28	-0.0004	3066.28	0.000916647	3066.28	0.00102	3066.28	0.00102	3066.28	0.00128	3066.28	0.00185	3066.28	0.00209	3066.28	0.00224	3066.28	0.00319	3066.28	0.00377	3066.28	0.00403	3066.28	0.00415
3064.35	-0.00039	3064.35	0.000904634	3064.35	0.00101	3064.35	0.00101	3064.35	0.00126	3064.35	0.00182	3064.35	0.00208	3064.35	0.00221	3064.35	0.00318	3064.35	0.00374	3064.35	0.00398	3064.35	0.00409
3062.42	-0.00037	3062.42	0.000882626	3062.42	0.000999616	3062.42	0.0009885	3062.42	0.00123	3062.42	0.00182	3062.42	0.00207	3062.42	0.00218	3062.42	0.00314	3062.42	0.00368	3062.42	0.00392	3062.42	0.00402
3060.5	-0.00038	3060.5	0.000860623	3060.5	0.000977521	3060.5	0.000946558	3060.5	0.00119	3060.5	0.00178	3060.5	0.00205	3060.5	0.00213	3060.5	0.00306	3060.5	0.00362	3060.5	0.00385	3060.5	0.00395
3058.57	-0.0004	3058.57	0.000838624	3058.57	0.000945431	3058.57	0.000894623	3058.57	0.00116	3058.57	0.00173	3058.57	0.00201	3058.57	0.00209	3058.57	0.00297	3058.57	0.00356	3058.57	0.00378	3058.57	0.00387
3056.64	-0.0004	3056.64	0.00082663	3056.64	0.000923348	3056.64	0.000862693	3056.64	0.00116	3056.64	0.00169	3056.64	0.00197	3056.64	0.00205	3056.64	0.00292	3056.64	0.00351	3056.64	0.00373	3056.64	0.00382
3054.71	-0.00038	3054.71	0.000824642	3054.71	0.00091127	3054.71	0.000870768	3054.71	0.00116	3054.71	0.00168	3054.71	0.00194	3054.71	0.00203	3054.71	0.0029	3054.71	0.00346	3054.71	0.00369	3054.71	0.00378
3052.78	-0.00035	3052.78	0.000832658	3052.78	0.000909197	3052.78	0.000868849	3052.78	0.00114	3052.78	0.00166	3052.78	0.00192	3052.78	0.002	3052.78	0.00289	3052.78	0.00342	3052.78	0.00364	3052.78	0.00375
3050.85	-0.00034	3050.85	0.000810679	3050.85	0.000897131	3050.85	0.000846936	3050.85	0.00112	3050.85	0.00165	3050.85	0.00191	3050.85	0.00197	3050.85	0.00285	3050.85	0.00338	3050.85	0.0036	3050.85	0.0037
3048.92	-0.00034	3048.92	0.000778704	3048.92	0.00087507	3048.92	0.000825029	3048.92	0.00111	3048.92	0.00161	3048.92	0.00187	3048.92	0.00192	3048.92	0.0028	3048.92	0.00334	3048.92	0.00355	3048.92	0.00364
3047	-0.00033	3047	0.000756735	3047	0.000863015	3047	0.000823127	3047	0.0011	3047	0.00158	3047	0.00185	3047	0.0019	3047	0.00275	3047	0.00331	3047	0.0035	3047	0.00359
3045.07	-0.00033	3045.07	0.00074477	3045.07	0.000850965	3045.07	0.000831232	3045.07	0.00109	3045.07	0.00155	3045.07	0.00181	3045.07	0.00187	3045.07	0.00269	3045.07	0.00325	3045.07	0.00344	3045.07	0.00353
3043.14	-0.00034	3043.14	0.000742811	3043.14	0.000828922	3043.14	0.000819342	3043.14	0.00106	3043.14	0.00153	3043.14	0.00176	3043.14	0.00182	3043.14	0.00264	3043.14	0.0032	3043.14	0.00338	3043.14	0.00347
3041.21	-0.00034	3041.21	0.000730856	3041.21	0.000806884	3041.21	0.000797457	3041.21	0.00103	3041.21	0.00151	3041.21	0.00174	3041.21	0.00179	3041.21	0.0026	3041.21	0.00314	3041.21	0.00333	3041.21	0.00341
3039.28	-0.00034	3039.28	0.000718906	3039.28	0.000804852	3039.28	0.000775579	3039.28	0.00101	3039.28	0.00151	3039.28	0.00171	3039.28	0.00178	3039.28	0.00259	3039.28	0.00312	3039.28	0.0033	3039.28	0.00336
3037.35	-0.00034	3037.35	0.000696961	3037.35	0.000792825	3037.35	0.000743706	3037.35	0.001	3037.35	0.00148	3037.35	0.0017	3037.35	0.00176	3037.35	0.00255	3037.35	0.00308	3037.35	0.00326	3037.35	0.00331
3035.43	-0.00034	3035.43	0.000675022	3035.43	0.000780805	3035.43	0.000721839	3035.43	0.00098907	3035.43	0.00144	3035.43	0.00167	3035.43	0.00172	3035.43	0.00252	3035.43	0.00303	3035.43	0.00322	3035.43	0.00327
3033.5	-0.00035	3033.5	0.000653087	3033.5	0.00074879	3033.5	0.000709978	3033.5	0.000966463	3033.5	0.00142	3033.5	0.00165	3033.5	0.00169	3033.5	0.00248	3033.5	0.00298	3033.5	0.00318	3033.5	0.00323
3031.57	-0.00037	3031.57	0.000641157	3031.57	0.000716781	3031.57	0.000678123	3031.57	0.000943861	3031.57	0.00139	3031.57	0.00161	3031.57	0.00166	3031.57	0.00244	3031.57	0.00293	3031.57	0.00313	3031.57	0.00316
3029.64	-0.00038	3029.64	0.000619232	3029.64	0.000684778	3029.64	0.000646274	3029.64	0.000911264	3029.64	0.00136	3029.64	0.00158	3029.64	0.00161	3029.64	0.00237	3029.64	0.00287	3029.64	0.00306	3029.64	0.00307
3027.71	-0.00038	3027.71	0.000597312	3027.71	0.000662781	3027.71	0.00063443	3027.71	0.000868671	3027.71	0.00131	3027.71	0.00156	3027.71	0.00157	3027.71	0.00233	3027.71	0.00281	3027.71	0.00299	3027.71	0.003
3025.78	-0.00039	3025.78	0.000565397	3025.78	0.00064079	3025.78	0.000622593	3025.78	0.000856084	3025.78	0.00128	3025.78	0.00154	3025.78	0.00153	3025.78	0.00228	3025.78	0.00275	3025.78	0.00294	3025.78	0.00296
3023.85	-0.00038	3023.85	0.000563487	3023.85	0.000628805	3023.85	0.000610761	3023.85	0.000853501	3023.85	0.00127	3023.85	0.00152	3023.85	0.00152	3023.85	0.00226	3023.85	0.00272	3023.85	0.0029	3023.85	0.00293
3021.93	-0.00036	3021.93	0.000561582	3021.93	0.000626826	3021.93	0.000598935	3021.93	0.000840923	3021.93	0.00126	3021.93	0.00149	3021.93	0.00151	3021.93	0.00224	3021.93	0.0027	3021.93	0.00287	3021.93	0.00288
3020	-0.00035	3020	0.000549682	3020	0.000614852	3020	0.000577115	3020	0.00080835	3020	0.00123	3020	0.00147	3020	0.00148	3020	0.0022	3020	0.00265	3020	0.00282	3020	0.00282
3018.07	-0.00036	3018.07	0.000527787	3018.07	0.000612885	3018.07	0.000565302	3018.07	0.000785782	3018.07	0.00121	3018.07	0.00145	3018.07	0.00143	3018.07	0.00216	3018.07	0.00259	3018.07	0.00277	3018.07	0.00279
3016.14	-0.00035	3016.14	0.000525897	3016.14	0.000620923	3016.14	0.000563494	3016.14	0.000773218	3016.14	0.00119	3016.14	0.00142	3016.14	0.00141	3016.14	0.00211	3016.14	0.00253	3016.14	0.00273	3016.14	0.00276
3014.21	-0.00034	3014.21	0.000524013	3014.21	0.000628968	3014.21	0.000571692	3014.21	0.00077066	3014.21	0.00119	3014.21	0.0014	3014.21	0.00139	3014.21	0.00209	3014.21	0.00251	3014.21	0.00271	3014.21	0.00274
3012.28	-0.00035	3012.28	0.000502133	3012.28	0.000607018	3012.28	0.000549896	3012.28	0.000748106	3012.28	0.00117	3012.28	0.00136	3012.28	0.00137	3012.28	0.00205	3012.28	0.00247	3012.28	0.00268	3012.28	0.00268
3010.36	-0.00037	3010.36	0.000470259	3010.36	0.000565075	3010.36	0.000528106	3010.36	0.000715558	3010.36	0.00115	3010.36	0.00133	3010.36	0.00134	3010.36	0.00201	3010.36	0.00244	3010.36	0.00263	3010.36	0.00261
3008.43	-0.00038	3008.43	0.000438389	3008.43	0.000533137	3008.43	0.000496322	3008.43	0.000693014	3008.43	0.00112	3008.43	0.00129	3008.43	0.00132	3008.43	0.00197	3008.43	0.00239	3008.43	0.00257	3008.43	0.00254
3006.5	-0.00038	3006.5	0.000416525	3006.5	0.000521206	3006.5	0.000484544	3006.5	0.000680475	3006.5	0.00108	3006.5	0.00126	3006.5	0.00129	3006.5	0.00196	3006.5	0.00236	3006.5	0.00253	3006.5	0.0025
3004.57	-0.00036	3004.57	0.000414666	3004.57	0.000519281	3004.57	0.000472772	3004.57	0.000677941	3004.57	0.00107	3004.57	0.00124	3004.57	0.00127	3004.57	0.00194	3004.57	0.00233	3004.57	0.00249	3004.57	0.00248
3002.64	-0.00035	3002.64	0.000412812	3002.64	0.000527361	3002.64	0.000461007	3002.64	0.000675412	3002.64	0.00106	3002.64	0.00122	3002.64	0.00125	3002.64	0.0019	3002.64	0.00231	3002.64	0.00247	3002.64	0.00245
3000.71	-0.00035	3000.71	0.000400963	3000.71	0.000515448	3000.71	0.000449247	3000.71	0.000642888	3000.71	0.00105	3000.71	0.00122	3000.71	0.00122	3000.71	0.00187	3000.71	0.00228	3000.71	0.00243	3000.71	0.0024
2998.78	-0.00034	2998.78	0.00039912	2998.78	0.000493541	2998.78	0.000427493	2998.78	0.000630369	2998.78	0.00103	2998.78	0.00122	2998.78	0.0012	2998.78	0.00183	2998.78	0.00222	2998.78	0.00239	2998.78	0.00237
2996.86	-0.00034	2996.86	0.000417281	2996.86	0.00049164	2996.86	0.000435746	2996.86	0.000637855	2996.86	0.00103	2996.86	0.00122	2996.86	0.00118	2996.86	0.00181	2996.86	0.00219	2996.86	0.00236	2996.86	0.00234
2994.93	-0.00034	2994.93	0.000425448	2994.93	0.000479745	2994.93	0.000444004	2994.93	0.000645346	2994.93	0.00101	2994.93	0.0012	2994.93	0.00117	2994.93	0.00178	2994.93	0.00216	2994.93	0.00232	2994.93	0.00231
2993	-0.00035	2993	0.00040362	2993	0.000457856	2993	0.000432269	2993	0.000632842	2993	0.000999313	2993	0.00119	2993	0.00113	2993	0.00175	2993	0.00212	2993	0.00228	2993	0.00227
2991.07	-0.00035	2991.07	0.000361798	2991.07	0.000435974	2991.07	0.00040054	2991.07	0.000600343	2991.07	0.000974827	2991.07	0.00115	2991.07	0.0011	2991.07	0.0017	2991.07	0.00207	2991.07	0.00224	2991.07	0.00221
2989.14	-0.00035	2989.14	0.00033998	2989.14	0.000414097	2989.14	0.000378817	2989.14	0.000567849	2989.14	0.000950347	2989.14	0.00113	2989.14	0.00108	2989.14	0.00167	2989.14	0.00204	2989.14	0.00219	2989.14	0.00216
2987.21	-0.00035	2987.21	0.000338168	2987.21	0.000392227	2987.21	0.0003671	2987.21	0.00054536	2987.21	0.000925876	2987.21	0.0011	2987.21	0.00106	2987.21	0.00164	2987.21	0.00202	2987.21	0.00214	2987.21	0.00212
2985.29	-0.00037	2985.29	0.000336361	2985.29	0.000380363	2985.29	0.00034539	2985.29	0.000532877	2985.29	0.000901411	2985.29	0.00107	2985.29	0.00103	2985.29	0.0016	2985.29	0.00198	2985.29	0.0021	2985.29	0.00207
2983.36	-0.00038	2983.36	0.000334559	2983.36	0.000378505	2983.36	0.000343686	2983.36	0.000520398	2983.36	0.000876954	2983.36	0.00107	2983.36	0.000992611	2983.36	0.00157	2983.36	0.00193	2983.36	0.00206	2983.36	0.00203
2981.43	-0.00036	2981.43	0.000332763	2981.43	0.000396654	2981.43	0.000361988	2981.43	0.000537924	2981.43	0.000872504	2981.43	0.00107	2981.43	0.00098821	2981.43	0.00155	2981.43	0.0019	2981.43	0.00204	2981.43	0.00201
2979.5	-0.00034	2979.5	0.000360972	2979.5	0.000424808	2979.5	0.000380296	2979.5	0.000545456	2979.5	0.000878062	2979.5	0.00107	2979.5	0.000993812	2979.5	0.00156	2979.5	0.00189	2979.5	0.00203	2979.5	0.002
2977.57	-0.00035	2977.57	0.000369186	2977.57	0.000422969	2977.57	0.00037861	2977.57	0.000542992	2977.57	0.000863627	2977.57	0.00106	2977.57	0.000989419	2977.57	0.00155	2977.57	0.00186	2977.57	0.00201	2977.57	0.00198
2975.64	-0.00036	2975.64	0.000357406	2975.64	0.000401136	2975.64	0.000356931	2975.64	0.000540534	2975.64	0.0008592	2975.64	0.00105	2975.64	0.00097503	2975.64	0.00153	2975.64	0.00183	2975.64	0.00199	2975.64	0.00196
2973.71	-0.00035	2973.71	0.00034563	2973.71	0.00039931	2973.71	0.000345258	2973.71	0.000538081	2973.71	0.00086478	2973.71	0.00104	2973.71	0.000970646	2973.71	0.00152	2973.71	0.00182	2973.71	0.00197	2973.71	0.00194
2971.79	-0.00034	2971.79	0.000333861	2971.79	0.00040749	2971.79	0.000353591	2971.79	0.000525633	2971.79	0.000870368	2971.79	0.00105	2971.79	0.000976266	2971.79	0.0015	2971.79	0.00182	2971.79	0.00197	2971.79	0.00191
2969.86	-0.00033	2969.86	0.000322096	2969.86	0.000395676	2969.86	0.00035193	2969.86	0.00052319	2969.86	0.000865963	2969.86	0.00104	2969.86	0.00098189	2969.86	0.00149	2969.86	0.00181	2969.86	0.00194	2969.86	0.00188
2967.93	-0.00033	2967.93	0.000320337	2967.93	0.000383868	2967.93	0.000350276	2967.93	0.000520752	2967.93	0.000861565	2967.93	0.00102	2967.93	0.000977518	2967.93	0.00147	2967.93	0.00179	2967.93	0.00193	2967.93	0.00185
2966	-0.00033	2966	0.000328584	2966	0.000382067	2966	0.000348628	2966	0.00051832	2966	0.000867175	2966	0.00102	2966	0.000973151	2966	0.00145	2966	0.00177	2966	0.00191	2966	0.00182
2964.07	-0.00034	2964.07	0.000336835	2964.07	0.000370272	2964.07	0.000326987	2964.07	0.000505892	2964.07	0.000862793	2964.07	0.001	2964.07	0.000958788	2964.07	0.00142	2964.07	0.00173	2964.07	0.00189	2964.07	0.0018
2962.14	-0.00035	2962.14	0.000325093	2962.14	0.000368484	2962.14	0.000315352	2962.14	0.00049347	2962.14	0.000838418	2962.14	0.000988232	2962.14	0.00092443	2962.14	0.00141	2962.14	0.0017	2962.14	0.00185	2962.14	0.00176
2960.21	-0.00035	2960.21	0.000313355	2960.21	0.000366701	2960.21	0.000303723	2960.21	0.000491053	2960.21	0.000814051	2960.21	0.000972779	2960.21	0.000890076	2960.21	0.00139	2960.21	0.00166	2960.21	0.00182	2960.21	0.00175
2958.29	-0.00033	2958.29	0.000301623	2958.29	0.000374926	2958.29	0.000312101	2958.29	0.000488642	2958.29	0.000809691	2958.29	0.000967335	2958.29	0.000875726	2958.29	0.00137	2958.29	0.00164	2958.29	0.00179	2958.29	0.00172
2956.36	-0.00034	2956.36	0.000279897	2956.36	0.000373156	2956.36	0.000290485	2956.36	0.000486235	2956.36	0.000785339	2956.36	0.000941899	2956.36	0.000861381	2956.36	0.00135	2956.36	0.00162	2956.36	0.00175	2956.36	0.00169
2954.43	-0.00035	2954.43	0.000268176	2954.43	0.000351394	2954.43	0.000288875	2954.43	0.000463834	2954.43	0.000760995	2954.43	0.000916472	2954.43	0.00084704	2954.43	0.00131	2954.43	0.00157	2954.43	0.0017	2954.43	0.00165
2952.5	-0.00036	2952.5	0.00027646	2952.5	0.000339637	2952.5	0.000287272	2952.5	0.000451438	2952.5	0.000756658	2952.5	0.000901053	2952.5	0.000822704	2952.5	0.00128	2952.5	0.00156	2952.5	0.00168	2952.5	0.00162
2950.57	-0.00035	2950.57	0.00028475	2950.57	0.000337887	2950.57	0.000285676	2950.57	0.000449047	2950.57	0.000752329	2950.57	0.000885643	2950.57	0.000798372	2950.57	0.00124	2950.57	0.00153	2950.57	0.00166	2950.57	0.00159
2948.64	-0.00034	2948.64	0.000293046	2948.64	0.000336144	2948.64	0.000284086	2948.64	0.000456662	2948.64	0.000748008	2948.64	0.000880242	2948.64	0.000774045	2948.64	0.00123	2948.64	0.00151	2948.64	0.00165	2948.64	0.00156
2946.72	-0.00032	2946.72	0.000291347	2946.72	0.000334407	2946.72	0.000282502	2946.72	0.000454282	2946.72	0.000733694	2946.72	0.000874849	2946.72	0.000769722	2946.72	0.00122	2946.72	0.00148	2946.72	0.00162	2946.72	0.00156
2944.79	-0.00032	2944.79	0.000279653	2944.79	0.000322676	2944.79	0.000260925	2944.79	0.000431907	2944.79	0.000719388	2944.79	0.000839465	2944.79	0.000735403	2944.79	0.00118	2944.79	0.00143	2944.79	0.00158	2944.79	0.00153
2942.86	-0.00033	2942.86	0.000247965	2942.86	0.000290952	2942.86	0.000239354	2942.86	0.000399538	2942.86	0.00069509	2942.86	0.00080409	2942.86	0.000701089	2942.86	0.00116	2942.86	0.0014	2942.86	0.00154	2942.86	0.00149
2940.93	-0.00034	2940.93	0.000226283	2940.93	0.000269235	2940.93	0.00021779	2940.93	0.000387173	2940.93	0.0006708	2940.93	0.000788723	2940.93	0.000686779	2940.93	0.00113	2940.93	0.00137	2940.93	0.00152	2940.93	0.00145
2939	-0.00033	2939	0.000214606	2939	0.000267524	2939	0.000216233	2939	0.000384815	2939	0.000666517	2939	0.000783365	2939	0.000672474	2939	0.00112	2939	0.00137	2939	0.00149	2939	0.00142
2937.07	-0.00033	2937.07	0.000202935	2937.07	0.00025582	2937.07	0.000204682	2937.07	0.000362461	2937.07	0.000652242	2937.07	0.000768016	2937.07	0.000658174	2937.07	0.00109	2937.07	0.00135	2937.07	0.00145	2937.07	0.00139
2935.14	-0.00034	2935.14	0.000191269	2935.14	0.000234122	2935.14	0.000193137	2935.14	0.000350113	2935.14	0.000627975	2935.14	0.000762675	2935.14	0.000643878	2935.14	0.00107	2935.14	0.00133	2935.14	0.00142	2935.14	0.00136
2933.22	-0.00035	2933.22	0.000189609	2933.22	0.000232431	2933.22	0.000181599	2933.22	0.000337771	2933.22	0.000623716	2933.22	0.000747343	2933.22	0.000619586	2933.22	0.00106	2933.22	0.0013	2933.22	0.00141	2933.22	0.00133
2931.29	-0.00035	2931.29	0.000207954	2931.29	0.000250747	2931.29	0.000190068	2931.29	0.000345433	2931.29	0.000629464	2931.29	0.00074202	2931.29	0.000605299	2931.29	0.00104	2931.29	0.00128	2931.29	0.00139	2931.29	0.00132
2929.36	-0.00037	2929.36	0.000216305	2929.36	0.000249069	2929.36	0.000188543	2929.36	0.000323101	2929.36	0.000615221	2929.36	0.000716706	2929.36	0.000591017	2929.36	0.00101	2929.36	0.00125	2929.36	0.00137	2929.36	0.0013
2927.43	-0.00038	2927.43	0.000194662	2927.43	0.000217398	2927.43	0.000177025	2927.43	0.000300775	2927.43	0.000580985	2927.43	0.000681401	2927.43	0.000576739	2927.43	0.000963513	2927.43	0.00121	2927.43	0.00133	2927.43	0.00126
2925.5	-0.00038	2925.5	0.000173025	2925.5	0.000195733	2925.5	0.000165514	2925.5	0.000288454	2925.5	0.000556757	2925.5	0.000676105	2925.5	0.000572465	2925.5	0.000939376	2925.5	0.00119	2925.5	0.0013	2925.5	0.00122
2923.57	-0.00037	2923.57	0.000161393	2923.57	0.000204075	2923.57	0.000154009	2923.57	0.000306138	2923.57	0.000552538	2923.57	0.000680817	2923.57	0.000578197	2923.57	0.000945246	2923.57	0.00118	2923.57	0.00129	2923.57	0.0012
2921.65	-0.00035	2921.65	0.000159767	2921.65	0.000212424	2921.65	0.000152511	2921.65	0.000313828	2921.65	0.000558326	2921.65	0.000685539	2921.65	0.000583932	2921.65	0.000951125	2921.65	0.00117	2921.65	0.00128	2921.65	0.00121
2919.72	-0.00034	2919.72	0.000178146	2919.72	0.000220779	2919.72	0.00016102	2919.72	0.000321524	2919.72	0.000564122	2919.72	0.000670269	2919.72	0.000569673	2919.72	0.000957011	2919.72	0.00117	2919.72	0.00128	2919.72	0.00121
2917.79	-0.00034	2917.79	0.000166531	2917.79	0.000219142	2917.79	0.000169535	2917.79	0.000319224	2917.79	0.000549926	2917.79	0.000655008	2917.79	0.000545418	2917.79	0.000942906	2917.79	0.00114	2917.79	0.00125	2917.79	0.00118
2915.86	-0.00034	2915.86	0.000154922	2915.86	0.000207511	2915.86	0.000188057	2915.86	0.000316931	2915.86	0.000535738	2915.86	0.000649756	2915.86	0.000521167	2915.86	0.000908808	2915.86	0.00111	2915.86	0.00121	2915.86	0.00114
2913.93	-0.00034	2913.93	0.000153319	2913.93	0.000205886	2913.93	0.000186586	2913.93	0.000314643	2913.93	0.000531558	2913.93	0.000644513	2913.93	0.000506922	2913.93	0.000894719	2913.93	0.00109	2913.93	0.00119	2913.93	0.00111
2912	-0.00034	2912	0.000171721	2912	0.000204269	2912	0.000175121	2912	0.00031236	2912	0.000537386	2912	0.000639279	2912	0.00051268	2912	0.000890638	2912	0.00106	2912	0.00118	2912	0.00109
2910.07	-0.00035	2910.07	0.000160129	2910.07	0.000192658	2910.07	0.000163664	2910.07	0.000290083	2910.07	0.000533222	2910.07	0.000614054	2910.07	0.000508444	2910.07	0.000876565	2910.07	0.00105	2910.07	0.00116	2910.07	0.00107
2908.15	-0.00036	2908.15	0.000138543	2908.15	0.000171054	2908.15	0.000142213	2908.15	0.000267811	2908.15	0.000509066	2908.15	0.000568839	2908.15	0.000474212	2908.15	0.0008325	2908.15	0.00101	2908.15	0.00113	2908.15	0.00104
2906.22	-0.00037	2906.22	0.000116962	2906.22	0.000159457	2906.22	0.000130769	2906.22	0.000255545	2906.22	0.000474918	2906.22	0.000553632	2906.22	0.000449985	2906.22	0.000808443	2906.22	0.000999588	2906.22	0.00111	2906.22	0.00101
2904.29	-0.00036	2904.29	0.000125388	2904.29	0.000167866	2904.29	0.000129331	2904.29	0.000253284	2904.29	0.000460778	2904.29	0.000548434	2904.29	0.000435762	2904.29	0.000794395	2904.29	0.000995636	2904.29	0.00108	2904.29	0.001
2902.36	-0.00035	2902.36	0.000143819	2902.36	0.000166283	2902.36	0.000117901	2902.36	0.000261029	2902.36	0.000456646	2902.36	0.000553245	2902.36	0.000441545	2902.36	0.000790354	2902.36	0.000991695	2902.36	0.00105	2902.36	0.000992882
2900.43	-0.00034	2900.43	0.000132256	2900.43	0.000154706	2900.43	0.000106477	2900.43	0.00024878	2900.43	0.000452523	2900.43	0.000548066	2900.43	0.000437331	2900.43	0.000786322	2900.43	0.000967764	2900.43	0.00102	2900.43	0.000964036
2898.5	-0.00033	2898.5	0.000110699	2898.5	0.000143136	2898.5	8.50599e-05	2898.5	0.000216536	2898.5	0.000428407	2898.5	0.000522895	2898.5	0.000413123	2898.5	0.000762298	2898.5	0.000923845	2898.5	0.000998893	2898.5	0.000945184
2896.58	-0.00032	2896.58	0.000109147	2896.58	0.000141573	2896.58	8.36499e-05	2896.58	0.000214298	2896.58	0.0004243	2896.58	0.000507734	2896.58	0.000408919	2896.58	0.000738283	2896.58	0.000899936	2896.58	0.000998016	2896.58	0.000926327
2894.65	-0.00032	2894.65	0.000127602	2894.65	0.000150017	2894.65	9.22467e-05	2894.65	0.000232065	2894.65	0.000420201	2894.65	0.000502582	2894.65	0.00040472	2894.65	0.000734275	2894.65	0.000906038	2894.65	0.000997144	2894.65	0.000917466
2892.72	-0.00034	2892.72	0.000116062	2892.72	0.000148468	2892.72	9.08505e-05	2892.72	0.000229839	2892.72	0.00041611	2892.72	0.000497439	2892.72	0.000390526	2892.72	0.000720276	2892.72	0.000902151	2892.72	0.000986276	2892.72	0.0008986
2890.79	-0.00035	2890.79	9.45282e-05	2890.79	0.000136925	2890.79	7.94611e-05	2890.79	0.000217617	2890.79	0.000402028	2890.79	0.000492305	2890.79	0.000366336	2890.79	0.000696286	2890.79	0.000878276	2890.79	0.000965414	2890.79	0.000869729
2888.86	-0.00035	2888.86	8.30002e-05	2888.86	0.00011539	2888.86	7.80786e-05	2888.86	0.000195402	2888.86	0.000397953	2888.86	0.000487181	2888.86	0.000362152	2888.86	0.000672303	2888.86	0.000844411	2888.86	0.000934558	2888.86	0.000830853
2886.93	-0.00035	2886.93	9.14782e-05	2886.93	0.000103861	2886.93	7.67031e-05	2886.93	0.000183192	2886.93	0.000383887	2886.93	0.000472066	2886.93	0.000357972	2886.93	0.000638329	2886.93	0.000820557	2886.93	0.000913706	2886.93	0.000801972
2885	-0.00034	2885	8.99621e-05	2885	0.00011234	2885	5.53345e-05	2885	0.000170987	2885	0.000379829	2885	0.00045696	2885	0.000343796	2885	0.000624363	2885	0.000806714	2885	0.00090286	2885	0.000783087
2883.08	-0.00035	2883.08	7.84519e-05	2883.08	0.000110826	2883.08	3.39728e-05	2883.08	0.000158789	2883.08	0.000365779	2883.08	0.000441863	2883.08	0.000319626	2883.08	0.000600406	2883.08	0.000792883	2883.08	0.000882018	2883.08	0.000764196
2881.15	-0.00037	2881.15	5.69476e-05	2881.15	9.9318e-05	2881.15	1.26182e-05	2881.15	0.000146596	2881.15	0.000331738	2881.15	0.000426775	2881.15	0.00030546	2881.15	0.000586457	2881.15	0.000769062	2881.15	0.000841182	2881.15	0.000745301
2879.22	-0.00037	2879.22	5.54493e-05	2879.22	9.78175e-05	2879.22	2.12705e-05	2879.22	0.000154408	2879.22	0.000327705	2879.22	0.000421697	2879.22	0.000311299	2879.22	0.000582516	2879.22	0.000745253	2879.22	0.000820352	2879.22	0.000726401
2877.29	-0.00035	2877.29	7.39569e-05	2877.29	0.000106324	2877.29	4.99298e-05	2877.29	0.000172227	2877.29	0.00033368	2877.29	0.000426629	2877.29	0.000317143	2877.29	0.000588584	2877.29	0.000731455	2877.29	0.000809526	2877.29	0.000727495
2875.36	-0.00034	2875.36	8.24706e-05	2875.36	0.000124838	2875.36	5.85962e-05	2875.36	0.000180051	2875.36	0.000359664	2875.36	0.000431569	2875.36	0.000312992	2875.36	0.000584661	2875.36	0.000727667	2875.36	0.000828706	2875.36	0.000738585
2873.43	-0.00032	2873.43	9.09901e-05	2873.43	0.000123358	2873.43	4.72695e-05	2873.43	0.000177881	2873.43	0.000365656	2873.43	0.000436519	2873.43	0.000308845	2873.43	0.000570745	2873.43	0.000723892	2873.43	0.000827891	2873.43	0.00073967
2871.5	-0.00031	2871.5	9.95157e-05	2871.5	0.000121886	2871.5	3.595e-05	2871.5	0.000175717	2871.5	0.000361656	2871.5	0.000431479	2871.5	0.000304704	2871.5	0.000566839	2871.5	0.000730127	2871.5	0.000817081	2871.5	0.00074075
2869.58	-0.00032	2869.58	8.80473e-05	2869.58	0.000110421	2869.58	3.46374e-05	2869.58	0.000183558	2869.58	0.000347665	2869.58	0.000416447	2869.58	0.000310567	2869.58	0.00056294	2869.58	0.000736373	2869.58	0.000806277	2869.58	0.000721825
2867.65	-0.00034	2867.65	6.65849e-05	2867.65	9.89625e-05	2867.65	3.3332e-05	2867.65	0.000171406	2867.65	0.000323682	2867.65	0.000381426	2867.65	0.000296435	2867.65	0.000559051	2867.65	0.000712631	2867.65	0.000795478	2867.65	0.000682895
2865.72	-0.00035	2865.72	5.51285e-05	2865.72	9.75115e-05	2865.72	3.20336e-05	2865.72	0.000159259	2865.72	0.000299708	2865.72	0.000366413	2865.72	0.000282308	2865.72	0.00053517	2865.72	0.0006789	2865.72	0.000774684	2865.72	0.00064396
2863.79	-0.00036	2863.79	5.36782e-05	2863.79	8.60676e-05	2863.79	2.07424e-05	2863.79	0.000147118	2863.79	0.000295742	2863.79	0.00036141	2863.79	0.000258186	2863.79	0.000521297	2863.79	0.000655181	2863.79	0.000753895	2863.79	0.00062502
2861.86	-0.00036	2861.86	6.22339e-05	2861.86	8.46308e-05	2861.86	1.94582e-05	2861.86	0.000144982	2861.86	0.000301784	2861.86	0.000366417	2861.86	0.000244069	2861.86	0.000517433	2861.86	0.000641473	2861.86	0.000733112	2861.86	0.000626075
2859.93	-0.00036	2859.93	7.07957e-05	2859.93	7.32012e-05	2859.93	8.1812e-06	2859.93	0.000132853	2859.93	0.000287835	2859.93	0.000361433	2859.93	0.000239956	2859.93	0.000513577	2859.93	0.000637776	2859.93	0.000702335	2859.93	0.000617125
2858.01	-0.00036	2858.01	5.93636e-05	2858.01	6.17787e-05	2858.01	6.91134e-06	2858.01	0.000120729	2858.01	0.000283895	2858.01	0.000356459	2858.01	0.000245849	2858.01	0.000499731	2858.01	0.00062409	2858.01	0.000681562	2858.01	0.00060817
2856.08	-0.00037	2856.08	3.79376e-05	2856.08	6.03634e-05	2856.08	1.56486e-05	2856.08	0.000128612	2856.08	0.000289963	2856.08	0.000361494	2856.08	0.000251746	2856.08	0.000495892	2856.08	0.000610416	2856.08	0.000690795	2856.08	0.000589209
2854.15	-0.00036	2854.15	3.65176e-05	2854.15	4.89553e-05	2854.15	2.43931e-05	2854.15	0.0001365	2854.15	0.00029604	2854.15	0.000366539	2854.15	0.000247649	2854.15	0.000492063	2854.15	0.000606753	2854.15	0.000690033	2854.15	0.000590244
2852.22	-0.00034	2852.22	4.51038e-05	2852.22	5.75544e-05	2852.22	4.31448e-05	2852.22	0.000144394	2852.22	0.000292125	2852.22	0.000351593	2852.22	0.000253556	2852.22	0.000488242	2852.22	0.000603102	2852.22	0.000689277	2852.22	0.000601274
2850.29	-0.00034	2850.29	4.36961e-05	2850.29	5.61608e-05	2850.29	3.19036e-05	2850.29	0.000142294	2850.29	0.000278218	2850.29	0.000336657	2850.29	0.000239468	2850.29	0.000464429	2850.29	0.000599462	2850.29	0.000688526	2850.29	0.000582299
2848.36	-0.00034	2848.36	2.22946e-05	2848.36	5.47744e-05	2848.36	2.06697e-05	2848.36	0.000120199	2848.36	0.000254321	2848.36	0.000321731	2848.36	0.000215386	2848.36	0.000440626	2848.36	0.000575834	2848.36	0.000657781	2848.36	0.000553318
2846.43	-0.00035	2846.43	1.08992e-05	2846.43	5.33952e-05	2846.43	-5.56979e-07	2846.43	9.8111e-05	2846.43	0.000240432	2846.43	0.000316814	2846.43	0.000201308	2846.43	0.000416831	2846.43	0.000552218	2846.43	0.00063704	2846.43	0.000534333
2844.51	-0.00036	2844.51	9.51e-06	2844.51	5.20233e-05	2844.51	-1.17764e-05	2844.51	8.60286e-05	2844.51	0.000236551	2844.51	0.000311907	2844.51	0.000177235	2844.51	0.000403045	2844.51	0.000518612	2844.51	0.000606306	2844.51	0.000505342
2842.58	-0.00035	2842.58	1.8127e-05	2842.58	4.06587e-05	2842.58	-2.29886e-05	2842.58	7.39521e-05	2842.58	0.000222679	2842.58	0.00027701	2842.58	0.000163167	2842.58	0.000389268	2842.58	0.000495019	2842.58	0.000575577	2842.58	0.000476347
2840.65	-0.00035	2840.65	6.7501e-06	2840.65	2.93014e-05	2840.65	-3.41935e-05	2840.65	6.18816e-05	2840.65	0.000208816	2840.65	0.000252122	2840.65	0.000149104	2840.65	0.000375499	2840.65	0.000471437	2840.65	0.000554853	2840.65	0.000457346
2838.72	-0.00034	2838.72	5.37944e-06	2838.72	3.79514e-05	2838.72	-3.53911e-05	2838.72	6.98171e-05	2838.72	0.000204962	2838.72	0.000247244	2838.72	0.000135047	2838.72	0.000371739	2838.72	0.000467866	2838.72	0.000544135	2838.72	0.00046834
2836.79	-0.00033	2836.79	4.01501e-06	2836.79	4.66087e-05	2836.79	-2.65814e-05	2836.79	6.77585e-05	2836.79	0.000211116	2836.79	0.000272376	2836.79	0.000150994	2836.79	0.000367988	2836.79	0.000464308	2836.79	0.000543422	2836.79	0.000469329
2834.86	-0.00033	2834.86	1.26568e-05	2834.86	5.52734e-05	2834.86	-1.77644e-05	2834.86	7.57059e-05	2834.86	0.000207279	2834.86	0.000287518	2834.86	0.000166946	2834.86	0.000364246	2834.86	0.00046076	2834.86	0.000542714	2834.86	0.000460313
2832.94	-0.00032	2832.94	1.13048e-05	2832.94	6.39454e-05	2832.94	-8.94007e-06	2832.94	7.36592e-05	2832.94	0.00020345	2832.94	0.000292669	2832.94	0.000172903	2832.94	0.000350513	2832.94	0.000457225	2832.94	0.000542013	2832.94	0.000441291
2831.01	-0.00031	2831.01	9.95911e-06	2831.01	6.26248e-05	2831.01	-1.01084e-05	2831.01	7.16186e-05	2831.01	0.000199631	2831.01	0.00027783	2831.01	0.000168865	2831.01	0.000346788	2831.01	0.000463701	2831.01	0.000541316	2831.01	0.000422265
2829.08	-0.00032	2829.08	-1.38034e-06	2829.08	4.13116e-05	2829.08	-2.12693e-05	2829.08	5.95841e-05	2829.08	0.00018582	2829.08	0.000263001	2829.08	0.000154833	2829.08	0.000343072	2829.08	0.000440189	2829.08	0.000520625	2829.08	0.000403233
2827.15	-0.00033	2827.15	7.28648e-06	2827.15	1.00057e-05	2827.15	-3.24229e-05	2827.15	4.75555e-05	2827.15	0.000172018	2827.15	0.000238182	2827.15	0.000120805	2827.15	0.000329366	2827.15	0.000416689	2827.15	0.00049994	2827.15	0.000394196
2825.22	-0.00034	2825.22	5.95959e-06	2825.22	-1.29266e-06	2825.22	-3.35691e-05	2825.22	4.5533e-05	2825.22	0.000168225	2825.22	0.000233373	2825.22	0.000116783	2825.22	0.000325668	2825.22	0.000413201	2825.22	0.00048926	2825.22	0.000395154
2823.29	-0.00033	2823.29	4.63901e-06	2823.29	-2.58364e-06	2823.29	-2.47078e-05	2823.29	5.35165e-05	2823.29	0.00017444	2823.29	0.000228573	2823.29	0.000122765	2823.29	0.000311979	2823.29	0.000409724	2823.29	0.000488586	2823.29	0.000396106
2821.36	-0.00033	2821.36	-6.67527e-06	2821.36	-3.86717e-06	2821.36	-4.58392e-05	2821.36	4.15061e-05	2821.36	0.000160665	2821.36	0.000223784	2821.36	0.000118753	2821.36	0.000298299	2821.36	0.000396259	2821.36	0.000477917	2821.36	0.000387054
2819.44	-0.00034	2819.44	-1.79832e-05	2819.44	4.85676e-06	2819.44	-5.69631e-05	2819.44	2.95018e-05	2819.44	0.000146898	2819.44	0.000219004	2819.44	0.000104746	2819.44	0.000284628	2819.44	0.000382806	2819.44	0.000467254	2819.44	0.000367996
2817.51	-0.00034	2817.51	-3.92848e-05	2817.51	3.58816e-06	2817.51	-5.80796e-05	2817.51	2.75035e-05	2817.51	0.00013314	2817.51	0.000204234	2817.51	8.07434e-05	2817.51	0.000270966	2817.51	0.000359365	2817.51	0.000446597	2817.51	0.000338933
2815.58	-0.00034	2815.58	-4.05801e-05	2815.58	2.32705e-06	2815.58	-5.91886e-05	2815.58	1.55114e-05	2815.58	0.000109391	2815.58	0.000189475	2815.58	7.67464e-05	2815.58	0.000267313	2815.58	0.000345936	2815.58	0.000435945	2815.58	0.000319864
2813.65	-0.00034	2813.65	-3.1869e-05	2813.65	1.07344e-06	2813.65	-6.02901e-05	2813.65	2.35254e-05	2813.65	0.000115651	2813.65	0.000174725	2813.65	8.27545e-05	2813.65	0.000253669	2813.65	0.000352519	2813.65	0.000435299	2813.65	0.000320791
2811.72	-0.00033	2811.72	-3.1515e-06	2811.72	1.98274e-05	2811.72	-4.13841e-05	2811.72	3.15455e-05	2811.72	0.00012192	2811.72	0.000179985	2811.72	8.87678e-05	2811.72	0.000250034	2811.72	0.000359113	2811.72	0.000454658	2811.72	0.000331712
2809.79	-0.00032	2809.79	5.57237e-06	2809.79	2.85888e-05	2809.79	-4.24707e-05	2809.79	3.95717e-05	2809.79	0.000138197	2809.79	0.000195256	2809.79	9.47862e-05	2809.79	0.000246408	2809.79	0.00035572	2809.79	0.000444023	2809.79	0.000332628
2807.87	-0.00032	2807.87	-5.69737e-06	2807.87	2.73578e-05	2807.87	-5.35497e-05	2807.87	3.76041e-05	2807.87	0.000144484	2807.87	0.000210536	2807.87	9.08098e-05	2807.87	0.000242791	2807.87	0.000342338	2807.87	0.000433393	2807.87	0.000323538
2805.94	-0.00033	2805.94	-1.69607e-05	2805.94	1.61343e-05	2805.94	-5.46212e-05	2805.94	3.56426e-05	2805.94	0.00013078	2805.94	0.000205826	2805.94	7.68385e-05	2805.94	0.000239183	2805.94	0.000328969	2805.94	0.00041277	2805.94	0.000294443
2804.01	-0.00034	2804.01	-2.82176e-05	2804.01	4.91845e-06	2804.01	-5.56851e-05	2804.01	2.36873e-05	2804.01	0.000127084	2804.01	0.000201127	2804.01	6.28725e-05	2804.01	0.000225584	2804.01	0.000315612	2804.01	0.000402152	2804.01	0.000265343
2802.08	-0.00034	2802.08	-2.9468e-05	2802.08	-6.28983e-06	2802.08	-5.67414e-05	2802.08	1.17382e-05	2802.08	0.000123398	2802.08	0.000186437	2802.08	4.89116e-05	2802.08	0.000201995	2802.08	0.000302266	2802.08	0.000391539	2802.08	0.000256238
2800.15	-0.00033	2800.15	-2.07121e-05	2800.15	2.50949e-06	2800.15	-5.77902e-05	2800.15	2.97953e-05	2800.15	0.000119721	2800.15	0.000181758	2800.15	4.49559e-05	2800.15	0.000208414	2800.15	0.000298933	2800.15	0.000390932	2800.15	0.000257127
2798.22	-0.00031	2798.22	-1.94961e-06	2798.22	1.31643e-06	2798.22	-4.88314e-05	2798.22	3.78586e-05	2798.22	0.000126053	2798.22	0.000177089	2798.22	5.10055e-05	2798.22	0.000224843	2798.22	0.000305612	2798.22	0.000390331	2798.22	0.000268011
2796.29	-0.00031	2796.29	6.81932e-06	2796.29	1.31006e-07	2796.29	-4.9865e-05	2796.29	3.59281e-05	2796.29	0.000122393	2796.29	0.00017243	2796.29	6.70602e-05	2796.29	0.000221281	2796.29	0.000292303	2796.29	0.000379736	2796.29	0.000258889
2794.37	-0.00032	2794.37	-4.40527e-06	2794.37	-1.04677e-06	2794.37	-6.08909e-05	2794.37	2.40039e-05	2794.37	0.000108743	2794.37	0.000167781	2794.37	6.31202e-05	2794.37	0.000207728	2794.37	0.000279006	2794.37	0.000359146	2794.37	0.000239762
2792.44	-0.00033	2792.44	-5.62337e-06	2792.44	-2.21688e-06	2792.44	-7.19093e-05	2792.44	1.20858e-05	2792.44	0.000105102	2792.44	0.000163142	2792.44	4.91854e-05	2792.44	0.000194184	2792.44	0.000275722	2792.44	0.000338562	2792.44	0.00022063
2790.51	-0.00033	2790.51	-6.83495e-06	2790.51	-3.37932e-06	2790.51	-7.29199e-05	2790.51	1.01741e-05	2790.51	9.14703e-05	2790.51	0.000158513	2790.51	3.52559e-05	2790.51	0.00019065	2790.51	0.000262449	2790.51	0.000327984	2790.51	0.000221492
2788.58	-0.00033	2788.58	-1.804e-05	2788.58	5.46594e-06	2788.58	-6.39229e-05	2788.58	8.26859e-06	2788.58	8.78475e-05	2788.58	0.000163895	2788.58	2.13317e-05	2788.58	0.000187125	2788.58	0.000249189	2788.58	0.000317412	2788.58	0.000212349
2786.65	-0.00033	2786.65	-2.92385e-05	2786.65	4.31889e-06	2786.65	-6.49183e-05	2786.65	6.36937e-06	2786.65	7.42339e-05	2786.65	0.000149287	2786.65	1.74127e-05	2786.65	0.000193609	2786.65	0.000245941	2786.65	0.000326845	2786.65	0.000193201
2784.72	-0.00033	2784.72	-4.04305e-05	2784.72	-6.82046e-06	2784.72	-6.59059e-05	2784.72	-5.52356e-06	2784.72	8.06294e-05	2784.72	0.000144689	2784.72	2.3499e-05	2784.72	0.000190102	2784.72	0.000242705	2784.72	0.000316284	2784.72	0.000184047
2782.79	-0.00034	2782.79	-4.16159e-05	2782.79	-1.79521e-05	2782.79	-6.68858e-05	2782.79	-7.41019e-06	2782.79	6.70341e-05	2782.79	0.000140102	2782.79	1.95906e-05	2782.79	0.000176604	2782.79	0.000219482	2782.79	0.000305729	2782.79	0.000174887
2780.87	-0.00035	2780.87	-3.27948e-05	2780.87	-2.90761e-05	2780.87	-6.78581e-05	2780.87	-1.92905e-05	2780.87	6.3448e-05	2780.87	0.000135525	2780.87	1.56875e-05	2780.87	0.000163116	2780.87	0.000206271	2780.87	0.000285179	2780.87	0.000175722
2778.94	-0.00034	2778.94	-1.3967e-05	2778.94	-2.01925e-05	2778.94	-6.88227e-05	2778.94	-2.11645e-05	2778.94	6.98711e-05	2778.94	0.000130958	2778.94	2.17897e-05	2778.94	0.000169638	2778.94	0.000213072	2778.94	0.000284636	2778.94	0.000166552
2777.01	-0.00033	2777.01	-1.51327e-05	2777.01	-2.13012e-05	2777.01	-5.97797e-05	2777.01	-1.30322e-05	2777.01	6.63034e-05	2777.01	0.000116401	2777.01	2.78972e-05	2777.01	0.000176168	2777.01	0.000209886	2777.01	0.000284098	2777.01	0.000167376
2775.08	-0.00033	2775.08	-1.62918e-05	2775.08	-3.24022e-05	2775.08	-6.07291e-05	2775.08	-4.89347e-06	2775.08	6.2745e-05	2775.08	0.000111855	2775.08	1.401e-05	2775.08	0.000162708	2775.08	0.000196712	2775.08	0.000273566	2775.08	0.000158195
2773.15	-0.00035	2773.15	-2.74442e-05	2773.15	-3.34956e-05	2773.15	-8.16709e-05	2773.15	-1.67484e-05	2773.15	5.91959e-05	2773.15	9.73196e-05	2773.15	-9.87181e-06	2773.15	0.000139257	2773.15	0.00018355	2773.15	0.00025304	2773.15	0.000139008
2771.22	-0.00036	2771.22	-3.859e-05	2771.22	-4.45814e-05	2771.22	-0.000102605	2771.22	-1.8597e-05	2771.22	5.5656e-05	2771.22	9.27942e-05	2771.22	-2.37483e-05	2771.22	0.000105816	2771.22	0.000180401	2771.22	0.000232519	2771.22	0.000119816
2769.3	-0.00036	2769.3	-3.97291e-05	2769.3	-3.56596e-05	2769.3	-0.000103532	2769.3	-2.04392e-05	2769.3	6.21255e-05	2769.3	9.82793e-05	2769.3	-1.76194e-05	2769.3	0.000102384	2769.3	0.000167264	2769.3	0.000212005	2769.3	0.000100618
2767.37	-0.00035	2767.37	-3.08616e-05	2767.37	-3.67301e-05	2767.37	-0.000104451	2767.37	-1.2275e-05	2767.37	6.86043e-05	2767.37	9.37749e-05	2767.37	-1.14851e-05	2767.37	0.000108962	2767.37	0.00016414	2767.37	0.000211496	2767.37	0.000111415
2765.44	-0.00033	2765.44	-2.19875e-05	2765.44	-2.77931e-05	2765.44	-8.53621e-05	2765.44	-4.10438e-06	2765.44	7.50924e-05	2765.44	8.92808e-05	2765.44	-1.53455e-05	2765.44	0.000115549	2765.44	0.000161028	2765.44	0.000210994	2765.44	0.000122206
2763.51	-0.00033	2763.51	-1.31066e-05	2763.51	-2.88484e-05	2763.51	-7.62661e-05	2763.51	-5.92736e-06	2763.51	6.15899e-05	2763.51	8.47973e-05	2763.51	-2.92004e-05	2763.51	0.000122145	2763.51	0.000157929	2763.51	0.000210497	2763.51	0.000122992
2761.58	-0.00034	2761.58	-2.42192e-05	2761.58	-2.98962e-05	2761.58	-8.71625e-05	2761.58	-7.7439e-06	2761.58	4.80967e-05	2761.58	8.03243e-05	2761.58	-3.305e-05	2761.58	9.87515e-05	2761.58	0.000134842	2761.58	0.000200006	2761.58	0.000113772
2759.65	-0.00034	2759.65	-2.5325e-05	2759.65	-3.09365e-05	2759.65	-9.80514e-05	2759.65	-9.554e-06	2759.65	3.46129e-05	2759.65	6.58617e-05	2759.65	-3.68942e-05	2759.65	9.5367e-05	2759.65	0.000131768	2759.65	0.000189521	2759.65	9.45468e-05
2757.72	-0.00033	2757.72	-6.42427e-06	2757.72	-2.19691e-05	2757.72	-8.89329e-05	2757.72	-1.35765e-06	2757.72	4.11385e-05	2757.72	7.14097e-05	2757.72	-2.07329e-05	2757.72	9.19921e-05	2757.72	0.000138707	2757.72	0.000209042	2757.72	9.53158e-05
2755.8	-0.00032	2755.8	-7.51688e-06	2755.8	-1.29942e-05	2755.8	-8.98068e-05	2755.8	6.84516e-06	2755.8	4.76736e-05	2755.8	8.69683e-05	2755.8	-1.45663e-05	2755.8	9.86266e-05	2755.8	0.000145658	2755.8	0.000228569	2755.8	9.60792e-05
2753.87	-0.00031	2753.87	-1.86029e-05	2753.87	-2.40118e-05	2753.87	-8.06733e-05	2753.87	5.05447e-06	2753.87	5.42181e-05	2753.87	0.000102537	2753.87	-1.83941e-05	2753.87	9.52708e-05	2753.87	0.000142622	2753.87	0.000218101	2753.87	8.6837e-05
2751.94	-0.00031	2751.94	-2.96822e-05	2751.94	-3.50218e-05	2751.94	-8.15324e-05	2751.94	-1.67297e-05	2751.94	4.0772e-05	2751.94	9.81172e-05	2751.94	-3.22166e-05	2751.94	8.19245e-05	2751.94	0.000129598	2751.94	0.00019764	2751.94	6.75892e-05
2750.01	-0.00031	2750.01	-4.0755e-05	2750.01	-4.60243e-05	2750.01	-8.2384e-05	2750.01	-2.85075e-05	2750.01	3.73355e-05	2750.01	8.37076e-05	2750.01	-3.60335e-05	2750.01	5.85879e-05	2750.01	0.000116587	2750.01	0.000177185	2750.01	5.83358e-05
2748.08	-0.00032	2748.08	-3.18211e-05	2748.08	-3.70193e-05	2748.08	-8.32282e-05	2748.08	-3.02787e-05	2748.08	3.39084e-05	2748.08	6.93086e-05	2748.08	-2.98451e-05	2748.08	5.52608e-05	2748.08	0.000103589	2748.08	0.000176735	2748.08	4.90768e-05
2746.15	-0.00032	2746.15	-3.28807e-05	2746.15	-2.80068e-05	2746.15	-7.40651e-05	2746.15	-2.20433e-05	2746.15	4.04908e-05	2746.15	5.49202e-05	2746.15	-2.36511e-05	2746.15	5.19434e-05	2746.15	0.000110604	2746.15	0.000176292	2746.15	4.98121e-05
2744.23	-0.00031	2744.23	-3.39336e-05	2744.23	-1.89867e-05	2744.23	-6.48945e-05	2744.23	-3.80148e-06	2744.23	3.70828e-05	2744.23	7.05426e-05	2744.23	-2.74516e-05	2744.23	5.86356e-05	2744.23	0.000117631	2744.23	0.000175855	2744.23	5.05418e-05
2742.3	-0.0003	2742.3	-2.498e-05	2742.3	-1.99592e-05	2742.3	-5.57166e-05	2742.3	4.44693e-06	2742.3	4.36843e-05	2742.3	7.61756e-05	2742.3	-3.12467e-05	2742.3	6.53375e-05	2742.3	0.000114671	2742.3	0.000175423	2742.3	6.12659e-05
2740.37	-0.0003	2740.37	-1.60198e-05	2740.37	-2.09242e-05	2740.37	-4.65313e-05	2740.37	-7.2981e-06	2740.37	4.02954e-05	2740.37	8.18193e-05	2740.37	-2.50362e-05	2740.37	5.20491e-05	2740.37	0.000111724	2740.37	0.000164998	2740.37	5.19842e-05
2738.44	-0.00031	2738.44	-7.05303e-06	2738.44	-2.18818e-05	2738.44	-5.73386e-05	2738.44	-1.90366e-05	2738.44	4.6916e-05	2738.44	7.74738e-05	2738.44	-1.88202e-05	2738.44	4.87703e-05	2738.44	9.879e-05	2738.44	0.000154579	2738.44	5.26969e-05
2736.51	-0.00031	2736.51	-8.0797e-06	2736.51	-3.28319e-05	2736.51	-6.81387e-05	2736.51	-1.07684e-05	2736.51	4.35463e-05	2736.51	6.3139e-05	2736.51	-2.25987e-05	2736.51	5.55013e-05	2736.51	8.58686e-05	2736.51	0.000144165	2736.51	4.34039e-05
2734.58	-0.0003	2734.58	-9.09981e-06	2734.58	-3.37745e-05	2734.58	-6.89314e-05	2734.58	-1.24937e-05	2734.58	3.01861e-05	2734.58	5.8815e-05	2734.58	-3.63717e-05	2734.58	7.22421e-05	2734.58	9.29601e-05	2734.58	0.000153758	2734.58	4.41052e-05
2732.65	-0.00029	2732.65	-1.01134e-05	2732.65	-1.47097e-05	2732.65	-6.97169e-05	2732.65	-1.42124e-05	2732.65	2.68356e-05	2732.65	5.45018e-05	2732.65	-4.01391e-05	2732.65	6.89926e-05	2732.65	0.000100064	2732.65	0.000153357	2732.65	3.48008e-05
2730.73	-0.00028	2730.73	-1.11204e-05	2730.73	-5.63743e-06	2730.73	-7.0495e-05	2730.73	-1.59244e-05	2730.73	1.34948e-05	2730.73	5.01994e-05	2730.73	-3.3901e-05	2730.73	5.57528e-05	2730.73	9.71818e-05	2730.73	0.000152962	2730.73	2.54906e-05
2728.8	-0.00029	2728.8	-1.21209e-05	2728.8	-6.55776e-06	2728.8	-6.12659e-05	2728.8	-1.76299e-05	2728.8	1.01636e-05	2728.8	5.59078e-05	2728.8	-2.76573e-05	2728.8	5.25229e-05	2728.8	8.43121e-05	2728.8	0.000152573	2728.8	1.61748e-05
2726.87	-0.0003	2726.87	6.88519e-06	2726.87	2.52933e-06	2726.87	-5.20296e-05	2726.87	-1.93286e-05	2726.87	1.68421e-05	2726.87	5.1627e-05	2726.87	-2.1408e-05	2726.87	3.93027e-05	2726.87	7.14553e-05	2726.87	0.00014219	2726.87	6.8532e-06
2724.94	-0.00032	2724.94	1.58978e-05	2724.94	1.62383e-06	2724.94	-6.2786e-05	2724.94	-2.10208e-05	2724.94	1.35303e-05	2724.94	5.73572e-05	2724.94	-2.51532e-05	2724.94	2.60924e-05	2724.94	5.86116e-05	2724.94	0.000131813	2724.94	7.5258e-06
2723.01	-0.00032	2723.01	4.91686e-06	2723.01	-9.27427e-06	2723.01	-6.35352e-05	2723.01	-1.27062e-05	2723.01	2.02282e-05	2723.01	6.30982e-05	2723.01	-3.88927e-05	2723.01	4.2892e-05	2723.01	5.57808e-05	2723.01	0.000121442	2723.01	-1.80731e-06
2721.08	-0.00032	2721.08	-6.05754e-06	2721.08	-2.0165e-05	2721.08	-7.42772e-05	2721.08	-4.385e-06	2721.08	1.69358e-05	2721.08	5.88501e-05	2721.08	-4.26267e-05	2721.08	4.97014e-05	2721.08	6.29631e-05	2721.08	0.000131077	2721.08	-1.14618e-06
2719.16	-0.00032	2719.16	-1.70254e-05	2719.16	-3.10483e-05	2719.16	-6.5012e-05	2719.16	-6.0571e-06	2719.16	2.36532e-05	2719.16	6.46129e-05	2719.16	-5.6355e-05	2719.16	4.65207e-05	2719.16	5.01585e-05	2719.16	0.000140719	2719.16	-1.04908e-05
2717.23	-0.00031	2717.23	-1.79868e-05	2717.23	-3.19243e-05	2717.23	-6.57396e-05	2717.23	-7.72253e-06	2717.23	2.03804e-05	2717.23	6.03867e-05	2717.23	-5.00777e-05	2717.23	4.33498e-05	2717.23	3.73669e-05	2717.23	0.000140367	2717.23	-1.98413e-05
2715.3	-0.00031	2715.3	-1.89417e-05	2715.3	-3.27929e-05	2715.3	-6.64601e-05	2715.3	-9.38132e-06	2715.3	2.71174e-05	2715.3	5.61715e-05	2715.3	-5.37948e-05	2715.3	4.01889e-05	2715.3	2.45885e-05	2715.3	0.00013002	2715.3	-1.91975e-05
2713.37	-0.00031	2713.37	-1.98902e-05	2713.37	-3.36542e-05	2713.37	-7.71734e-05	2713.37	-1.10335e-05	2713.37	2.38641e-05	2713.37	4.19672e-05	2713.37	-6.75062e-05	2713.37	2.70379e-05	2713.37	2.18232e-05	2713.37	8.96804e-05	2713.37	-2.85596e-05
2711.44	-0.00032	2711.44	-2.08321e-05	2711.44	-2.45081e-05	2711.44	-7.78796e-05	2711.44	-3.2679e-05	2711.44	2.06207e-05	2711.44	2.7774e-05	2711.44	-8.1212e-05	2711.44	1.38969e-05	2711.44	1.90711e-05	2711.44	6.93465e-05	2711.44	-3.79275e-05
2709.51	-0.00032	2709.51	-3.17676e-05	2709.51	-5.35464e-06	2709.51	-6.85787e-05	2709.51	-3.43179e-05	2709.51	7.38718e-06	2709.51	2.35917e-05	2709.51	-9.4912e-05	2709.51	7.65876e-07	2709.51	2.63321e-05	2709.51	6.90188e-05	2709.51	-5.73013e-05
2707.58	-0.00032	2707.58	-3.26966e-05	2707.58	-6.1939e-06	2707.58	-6.92706e-05	2707.58	-2.59503e-05	2707.58	1.41635e-05	2707.58	2.94205e-05	2707.58	-8.86065e-05	2707.58	7.6448e-06	2707.58	3.36063e-05	2707.58	6.86974e-05	2707.58	-5.66809e-05
2705.66	-0.00031	2705.66	-2.36192e-05	2705.66	-7.02583e-06	2705.66	-5.99555e-05	2705.66	-1.75761e-05	2705.66	1.09496e-05	2705.66	2.52604e-05	2705.66	-8.22952e-05	2705.66	1.45337e-05	2705.66	4.08938e-05	2705.66	7.83821e-05	2705.66	-4.60663e-05
2703.73	-0.00031	2703.73	-4.53532e-06	2703.73	2.14953e-06	2703.73	-4.06334e-05	2703.73	-9.19529e-06	2703.73	1.77457e-05	2703.73	3.11113e-05	2703.73	-5.59783e-05	2703.73	2.14327e-05	2703.73	5.81945e-05	2703.73	8.80731e-05	2703.73	-2.54576e-05
2701.8	-0.00031	2701.8	4.555e-06	2701.8	-8.6678e-06	2701.8	-4.13041e-05	2701.8	-1.0808e-05	2701.8	1.45517e-05	2701.8	3.69734e-05	2701.8	-5.96557e-05	2701.8	2.83417e-05	2701.8	4.55085e-05	2701.8	8.77703e-05	2701.8	-1.48547e-05
2699.87	-0.00033	2699.87	-6.34824e-06	2699.87	-1.94778e-05	2699.87	-5.19678e-05	2699.87	-1.24142e-05	2699.87	1.36756e-06	2699.87	2.28465e-05	2699.87	-8.33273e-05	2699.87	1.52607e-05	2699.87	2.28358e-05	2699.87	7.74737e-05	2699.87	-3.42578e-05
2697.94	-0.00033	2697.94	-1.72451e-05	2697.94	-3.02806e-05	2697.94	-6.26245e-05	2697.94	-1.40138e-05	2697.94	-1.80659e-06	2697.94	1.87307e-05	2697.94	-7.69932e-05	2697.94	1.21898e-05	2697.94	1.01764e-05	2697.94	6.71834e-05	2697.94	-4.36667e-05
2696.01	-0.00031	2696.01	1.86455e-06	2696.01	-2.10761e-05	2696.01	-6.32742e-05	2696.01	-1.5607e-05	2696.01	1.50292e-05	2696.01	2.46257e-05	2696.01	-6.06534e-05	2696.01	1.91291e-05	2696.01	7.53039e-06	2696.01	6.68993e-05	2696.01	-4.30816e-05
2694.08	-0.0003	2694.08	1.09806e-05	2694.08	-1.86435e-06	2694.08	-5.39169e-05	2694.08	-1.71937e-05	2694.08	1.1875e-05	2694.08	3.05317e-05	2694.08	-5.43078e-05	2694.08	2.60784e-05	2694.08	1.48977e-05	2694.08	6.66215e-05	2694.08	-4.25024e-05
2692.16	-0.00031	2692.16	1.0103e-05	2692.16	-2.64534e-06	2692.16	-6.45526e-05	2692.16	-2.8774e-05	2692.16	-1.26924e-06	2692.16	1.64484e-05	2692.16	-6.79566e-05	2692.16	3.03785e-06	2692.16	2.27845e-06	2692.16	6.635e-05	2692.16	-5.19291e-05
2690.23	-0.00033	2690.23	-1.07682e-05	2690.23	-2.34191e-05	2690.23	-6.51814e-05	2690.23	-3.03478e-05	2690.23	-4.40358e-06	2690.23	1.23758e-05	2690.23	-8.15997e-05	2690.23	7.4469e-09	2690.23	-3.27413e-07	2690.23	6.60848e-05	2690.23	-6.13618e-05
2688.3	-0.00033	2688.3	-1.16329e-05	2688.3	-2.41856e-05	2688.3	-5.58032e-05	2688.3	-3.19152e-05	2688.3	-7.52808e-06	2688.3	1.83138e-05	2688.3	-8.52372e-05	2688.3	6.98721e-06	2688.3	-1.29198e-05	2688.3	5.58259e-05	2688.3	-6.08004e-05
2686.37	-0.00032	2686.37	-2.49132e-06	2686.37	-1.49449e-05	2686.37	-4.6418e-05	2686.37	-2.34762e-05	2686.37	-6.42813e-07	2686.37	2.42623e-05	2686.37	-6.88693e-05	2686.37	1.39771e-05	2686.37	-5.49881e-06	2686.37	5.55733e-05	2686.37	-5.02449e-05
2684.44	-0.0003	2684.44	6.65667e-06	2684.44	4.30305e-06	2684.44	-4.7026e-05	2684.44	-5.03085e-06	2684.44	6.25215e-06	2684.44	2.02213e-05	2684.44	-6.24961e-05	2684.44	1.09773e-05	2684.44	1.93572e-06	2684.44	5.53271e-05	2684.44	-4.96955e-05
2682.51	-0.0003	2682.51	1.5811e-05	2682.51	1.35582e-05	2682.51	-4.7627e-05	2682.51	3.42091e-06	2682.51	3.15674e-06	2682.51	1.61907e-05	2682.51	-5.61176e-05	2682.51	7.98763e-06	2682.51	9.38374e-06	2682.51	6.50872e-05	2682.51	-5.9152e-05
2680.59	-0.00031	2680.59	1.49718e-05	2680.59	1.28205e-05	2680.59	-4.82211e-05	2680.59	-8.12099e-06	2680.59	1.00709e-05	2680.59	2.17041e-06	2680.59	-7.9734e-05	2680.59	-4.99178e-06	2680.59	-1.31548e-05	2680.59	6.48536e-05	2680.59	-6.86145e-05
2678.66	-0.00032	2678.66	1.41389e-05	2678.66	1.209e-05	2678.66	-5.88084e-05	2678.66	-1.96565e-05	2678.66	-3.00546e-06	2678.66	8.16034e-06	2678.66	-9.33452e-05	2678.66	-7.96093e-06	2678.66	-2.568e-05	2678.66	5.46264e-05	2678.66	-7.8083e-05
2676.73	-0.00032	2676.73	1.33123e-05	2676.73	1.36673e-06	2676.73	-5.93888e-05	2676.73	-2.11858e-05	2676.73	3.92759e-06	2676.73	1.41604e-05	2676.73	-9.69516e-05	2676.73	-1.09198e-05	2676.73	-1.8192e-05	2676.73	4.44056e-05	2676.73	-7.75575e-05
2674.8	-0.00031	2674.8	2.24921e-05	2674.8	6.50597e-07	2674.8	-3.99623e-05	2674.8	-1.27087e-05	2674.8	2.087e-05	2674.8	3.01705e-05	2674.8	-8.0553e-05	2674.8	-3.86843e-06	2674.8	-1.06911e-05	2674.8	4.41911e-05	2674.8	-7.70381e-05
2672.87	-0.00031	2672.87	3.16783e-05	2672.87	1.99416e-05	2672.87	-2.05291e-05	2672.87	-4.22532e-06	2672.87	3.78217e-05	2672.87	4.61906e-05	2672.87	-6.41497e-05	2672.87	3.19327e-06	2672.87	-3.17742e-06	2672.87	5.3983e-05	2672.87	-8.65246e-05
2670.94	-0.00031	2670.94	3.08707e-05	2670.94	2.92398e-05	2670.94	-1.1089e-05	2670.94	4.26432e-06	2670.94	4.47826e-05	2670.94	4.22206e-05	2670.94	-6.77417e-05	2670.94	1.02653e-05	2670.94	-5.65109e-06	2670.94	5.37814e-05	2670.94	-8.60172e-05
2669.01	-0.0003	2669.01	2.00695e-05	2669.01	1.85451e-05	2669.01	-1.16421e-05	2669.01	2.76022e-06	2669.01	3.17526e-05	2669.01	3.82604e-05	2669.01	-6.13291e-05	2669.01	7.34765e-06	2669.01	-8.1123e-06	2669.01	4.35862e-05	2669.01	-7.55159e-05
2667.09	-0.0003	2667.09	1.92746e-05	2667.09	7.85757e-06	2667.09	-1.21884e-05	2667.09	1.26235e-06	2667.09	1.87317e-05	2667.09	4.431e-05	2667.09	-5.4912e-05	2667.09	-5.55964e-06	2667.09	-1.05612e-05	2667.09	4.33973e-05	2667.09	-7.50206e-05
2665.16	-0.00029	2665.16	8.48607e-06	2665.16	7.17715e-06	2665.16	-1.27279e-05	2665.16	-1.02293e-05	2665.16	1.57197e-05	2665.16	4.03693e-05	2665.16	-6.84905e-05	2665.16	-1.84566e-05	2665.16	-1.2998e-05	2665.16	4.3215e-05	2665.16	-7.45314e-05
2663.23	-0.0003	2663.23	-2.29619e-06	2663.23	6.50384e-06	2663.23	-1.32607e-05	2663.23	-1.17147e-05	2663.23	2.27168e-05	2663.23	3.64381e-05	2663.23	-7.20647e-05	2663.23	-2.13432e-05	2663.23	-1.54228e-05	2663.23	4.3039e-05	2663.23	-8.40484e-05
2661.3	-0.00031	2661.3	-3.07215e-06	2661.3	5.83763e-06	2661.3	-1.37868e-05	2661.3	-1.3194e-05	2661.3	1.97226e-05	2661.3	3.25165e-05	2661.3	-7.56347e-05	2661.3	-1.42198e-05	2661.3	-1.78359e-05	2661.3	4.28695e-05	2661.3	-0.000103571
2659.37	-0.00031	2659.37	6.15818e-06	2659.37	1.51785e-05	2659.37	-2.43061e-05	2659.37	-1.4667e-05	2659.37	6.73728e-06	2659.37	2.86042e-05	2659.37	-7.92006e-05	2659.37	-7.08634e-06	2659.37	-2.02373e-05	2659.37	3.27065e-05	2659.37	-0.0001031
2657.44	-0.00031	2657.44	1.53948e-05	2657.44	2.45265e-05	2657.44	-2.48187e-05	2657.44	-6.13394e-06	2657.44	-6.23936e-06	2657.44	2.47013e-05	2657.44	-8.27625e-05	2657.44	5.68997e-08	2657.44	-2.26273e-05	2657.44	3.25497e-05	2657.44	-0.000102636
2655.52	-0.00032	2655.52	1.46377e-05	2655.52	2.38816e-05	2655.52	-2.53246e-05	2655.52	-1.75947e-05	2655.52	7.92652e-07	2655.52	2.08077e-05	2655.52	-8.63205e-05	2655.52	-2.79019e-06	2655.52	-2.5006e-05	2655.52	3.23989e-05	2655.52	-0.000102177
2653.59	-0.00034	2653.59	3.88686e-06	2653.59	3.32437e-05	2653.59	-3.58238e-05	2653.59	-9.04935e-06	2653.59	-2.16676e-06	2653.59	1.69233e-05	2653.59	-8.98746e-05	2653.59	-5.62774e-06	2653.59	-2.73736e-05	2653.59	2.22541e-05	2653.59	-0.000111724
2651.66	-0.00034	2651.66	3.14229e-06	2651.66	3.26129e-05	2651.66	-2.63164e-05	2651.66	-1.04979e-05	2651.66	-5.11767e-06	2651.66	2.3048e-05	2651.66	-8.3425e-05	2651.66	-8.45592e-06	2651.66	-2.97302e-05	2651.66	2.21151e-05	2651.66	-0.000121278
2649.73	-0.00034	2649.73	2.40398e-06	2649.73	2.19891e-05	2649.73	-1.68023e-05	2649.73	-1.19403e-05	2649.73	-8.06014e-06	2649.73	1.91818e-05	2649.73	-9.69718e-05	2649.73	-1.12749e-05	2649.73	-3.20761e-05	2649.73	1.19816e-05	2649.73	-0.000120838
2647.8	-0.00034	2647.8	-8.32807e-06	2647.8	1.13724e-05	2647.8	-2.72815e-05	2647.8	-2.33767e-05	2647.8	-1.09942e-05	2647.8	2.53245e-05	2647.8	-0.000110515	2647.8	-2.40847e-05	2647.8	-3.44113e-05	2647.8	-8.14655e-06	2647.8	-0.000130404
2645.87	-0.00034	2645.87	-9.05388e-06	2645.87	2.07627e-05	2645.87	-2.77542e-05	2645.87	-1.4807e-05	2645.87	-3.92005e-06	2645.87	2.14761e-05	2645.87	-0.000104055	2645.87	-3.68856e-05	2645.87	-4.67361e-05	2645.87	-8.26944e-06	2645.87	-0.000129976
2643.94	-0.00032	2643.94	1.02265e-05	2643.94	3.016e-05	2643.94	-1.82202e-05	2643.94	3.76874e-06	2643.94	1.31624e-05	2643.94	2.76364e-05	2643.94	-7.75913e-05	2643.94	-2.96777e-05	2643.94	-3.90507e-05	2643.94	1.16127e-05	2643.94	-0.000109554
2642.02	-0.0003	2642.02	3.95132e-05	2642.02	3.95644e-05	2642.02	1.32033e-06	2642.02	1.23505e-05	2642.02	3.02529e-05	2642.02	3.38055e-05	2642.02	-6.11245e-05	2642.02	-2.24612e-05	2642.02	-3.13551e-05	2642.02	3.14998e-05	2642.02	-9.91388e-05
2640.09	-0.00031	2640.09	4.88061e-05	2640.09	2.89757e-05	2640.09	1.08675e-05	2640.09	1.09383e-05	2640.09	1.73516e-05	2640.09	1.99833e-05	2640.09	-5.46545e-05	2640.09	-1.52362e-05	2640.09	-4.36496e-05	2640.09	3.13915e-05	2640.09	-9.87295e-05
2638.16	-0.00032	2638.16	3.81052e-05	2638.16	2.83941e-05	2638.16	1.04212e-05	2638.16	9.53205e-06	2638.16	1.44583e-05	2638.16	6.16954e-06	2638.16	-6.81815e-05	2638.16	-8.00277e-06	2638.16	-3.59344e-05	2638.16	3.12878e-05	2638.16	-0.000108326
2636.23	-0.00032	2636.23	3.74105e-05	2636.23	4.78194e-05	2636.23	9.9814e-06	2636.23	8.1318e-06	2636.23	1.15729e-05	2636.23	1.23643e-05	2636.23	-7.17055e-05	2636.23	-7.61169e-07	2636.23	-2.82096e-05	2636.23	3.11884e-05	2636.23	-0.00010793
2634.3	-0.00031	2634.3	4.6722e-05	2634.3	5.72517e-05	2634.3	9.54818e-06	2634.3	1.67375e-05	2634.3	1.86953e-05	2634.3	1.85675e-05	2634.3	-6.52266e-05	2634.3	1.64885e-05	2634.3	-2.04753e-05	2634.3	3.10932e-05	2634.3	-9.7539e-05
2632.37	-0.0003	2632.37	5.60397e-05	2632.37	5.6691e-05	2632.37	1.91215e-05	2632.37	2.53492e-05	2632.37	2.58257e-05	2632.37	2.4779e-05	2632.37	-4.87449e-05	2632.37	2.37461e-05	2632.37	-2.27317e-05	2632.37	3.10021e-05	2632.37	-8.71548e-05
2630.45	-0.0003	2630.45	6.53637e-05	2630.45	4.61372e-05	2630.45	1.87013e-05	2630.45	3.39667e-05	2630.45	3.29637e-05	2630.45	4.09987e-05	2630.45	-4.22606e-05	2630.45	1.10114e-05	2630.45	-1.49791e-05	2630.45	2.09148e-05	2630.45	-8.67767e-05
2628.52	-0.00032	2628.52	6.46937e-05	2628.52	4.55904e-05	2628.52	1.82876e-05	2628.52	4.25902e-05	2628.52	3.01094e-05	2628.52	4.72267e-05	2628.52	-3.57737e-05	2628.52	8.28441e-06	2628.52	-1.72176e-05	2628.52	2.08311e-05	2628.52	-9.64049e-05
2626.59	-0.00032	2626.59	6.403e-05	2626.59	5.50506e-05	2626.59	1.78803e-05	2626.59	5.12196e-05	2626.59	2.72626e-05	2626.59	4.34626e-05	2626.59	-3.92843e-05	2626.59	1.55649e-05	2626.59	-1.94473e-05	2626.59	3.0751e-05	2626.59	-9.60394e-05
2624.66	-0.00032	2624.66	8.33725e-05	2624.66	5.45176e-05	2624.66	2.74795e-05	2624.66	6.98549e-05	2624.66	3.44235e-05	2624.66	4.97066e-05	2624.66	-4.27925e-05	2624.66	1.28526e-05	2624.66	-1.16684e-05	2624.66	4.06742e-05	2624.66	-9.56802e-05
2622.73	-0.00032	2622.73	8.27211e-05	2622.73	5.39916e-05	2622.73	2.70852e-05	2622.73	6.8496e-05	2622.73	4.15917e-05	2622.73	5.59586e-05	2622.73	-5.62984e-05	2622.73	1.01476e-05	2622.73	-2.38812e-05	2622.73	4.06005e-05	2622.73	-0.000105327
2620.8	-0.00032	2620.8	8.20758e-05	2620.8	5.34725e-05	2620.8	2.66973e-05	2620.8	5.7143e-05	2620.8	4.87674e-05	2620.8	5.22184e-05	2620.8	-4.98021e-05	2620.8	1.74496e-05	2620.8	-3.60856e-05	2620.8	4.05298e-05	2620.8	-9.49807e-05
2618.87	-0.00032	2618.87	9.14367e-05	2618.87	6.29603e-05	2618.87	3.63158e-05	2618.87	5.57958e-05	2618.87	5.59503e-05	2618.87	5.84859e-05	2618.87	-3.33036e-05	2618.87	3.47585e-05	2618.87	-1.8282e-05	2618.87	6.0462e-05	2618.87	-8.46404e-05
2616.95	-0.0003	2616.95	9.08038e-05	2616.95	8.2455e-05	2616.95	4.59407e-05	2616.95	6.44545e-05	2616.95	7.31405e-05	2616.95	6.47612e-05	2616.95	-1.68032e-05	2616.95	4.20741e-05	2616.95	-4.7049e-07	2616.95	7.03968e-05	2616.95	-6.43065e-05
2615.02	-0.0003	2615.02	0.000100177	2615.02	0.000101957	2615.02	5.5572e-05	2615.02	6.31189e-05	2615.02	9.03379e-05	2615.02	7.1044e-05	2615.02	-1.03008e-05	2615.02	3.93964e-05	2615.02	1.73488e-05	2615.02	6.0334e-05	2615.02	-6.39789e-05
2613.09	-0.0003	2613.09	9.95563e-05	2613.09	0.000101465	2613.09	6.52097e-05	2613.09	6.17891e-05	2613.09	7.75424e-05	2613.09	5.73344e-05	2613.09	-2.37966e-05	2613.09	2.6725e-05	2613.09	1.51756e-05	2613.09	4.02735e-05	2613.09	-6.36577e-05
2611.16	-0.0003	2611.16	8.89418e-05	2611.16	8.09804e-05	2611.16	6.48537e-05	2611.16	5.04651e-05	2611.16	5.47539e-05	2611.16	4.36322e-05	2611.16	-2.72907e-05	2611.16	1.406e-05	2611.16	3.00982e-06	2611.16	2.02152e-05	2611.16	-7.33428e-05
2609.23	-0.0003	2609.23	8.83333e-05	2609.23	7.05026e-05	2609.23	5.4504e-05	2609.23	4.91468e-05	2609.23	4.19723e-05	2609.23	3.99374e-05	2609.23	-3.07832e-05	2609.23	2.14012e-05	2609.23	8.51289e-07	2609.23	2.01588e-05	2609.23	-8.30344e-05
2607.3	-0.0003	2607.3	8.7731e-05	2607.3	8.00316e-05	2607.3	6.41607e-05	2607.3	5.78342e-05	2607.3	4.91977e-05	2607.3	4.625e-05	2607.3	-1.42741e-05	2607.3	2.87483e-05	2607.3	8.69982e-06	2607.3	3.01041e-05	2607.3	-7.27323e-05
2605.37	-0.0003	2605.37	9.71348e-05	2605.37	9.95675e-05	2605.37	7.38237e-05	2605.37	6.65274e-05	2605.37	6.64299e-05	2605.37	6.25697e-05	2605.37	-7.76353e-06	2605.37	3.61014e-05	2605.37	1.65552e-05	2605.37	4.00511e-05	2605.37	-6.24366e-05
2603.45	-0.0003	2603.45	9.65447e-05	2603.45	0.00011911	2603.45	7.3493e-05	2603.45	7.52262e-05	2603.45	6.36688e-05	2603.45	7.88965e-05	2603.45	-1.12517e-05	2603.45	4.34601e-05	2603.45	2.44174e-05	2603.45	4.99995e-05	2603.45	-5.21473e-05
2601.52	-0.00029	2601.52	9.59606e-05	2601.52	0.00011866	2601.52	9.31685e-05	2601.52	8.39308e-05	2601.52	7.09145e-05	2601.52	8.52305e-05	2601.52	-4.73849e-06	2601.52	6.08244e-05	2601.52	3.22861e-05	2601.52	5.99492e-05	2601.52	-4.18645e-05
2599.59	-0.00029	2599.59	0.000105383	2599.59	0.000108216	2599.59	0.00010285	2599.59	9.2641e-05	2599.59	7.81667e-05	2599.59	9.15714e-05	2599.59	1.17758e-05	2599.59	7.81942e-05	2599.59	5.01612e-05	2599.59	6.98999e-05	2599.59	-3.1588e-05
2597.66	-0.00029	2597.66	0.000124811	2597.66	9.77793e-05	2597.66	9.25384e-05	2597.66	9.13569e-05	2597.66	7.54255e-05	2597.66	8.79192e-05	2597.66	1.82912e-05	2597.66	7.55692e-05	2597.66	4.80426e-05	2597.66	7.98516e-05	2597.66	-3.1318e-05
2595.73	-0.0003	2595.73	0.000114245	2595.73	9.73492e-05	2595.73	7.22327e-05	2595.73	9.00784e-05	2595.73	8.26907e-05	2595.73	9.42738e-05	2595.73	1.48075e-05	2595.73	7.29493e-05	2595.73	3.59299e-05	2595.73	6.9804e-05	2595.73	-4.10545e-05
2593.8	-0.00031	2593.8	0.000113685	2593.8	9.69259e-05	2593.8	6.19332e-05	2593.8	7.88055e-05	2593.8	7.99624e-05	2593.8	9.06352e-05	2593.8	1.13247e-05	2593.8	7.03344e-05	2593.8	3.38232e-05	2593.8	6.9757e-05	2593.8	-4.07974e-05
2591.88	-0.0003	2591.88	0.000113132	2591.88	0.000116509	2591.88	8.164e-05	2591.88	8.75382e-05	2591.88	8.72404e-05	2591.88	0.000107003	2591.88	2.78427e-05	2591.88	8.77244e-05	2591.88	4.17222e-05	2591.88	8.97104e-05	2591.88	-2.05468e-05
2589.95	-0.0003	2589.95	0.000132584	2589.95	0.0001261	2589.95	9.13529e-05	2589.95	0.000116276	2589.95	0.000104525	2589.95	0.000113378	2589.95	4.43613e-05	2589.95	0.000105119	2589.95	4.96267e-05	2589.95	0.000109664	2589.95	-3.02674e-07
2588.02	-0.0003	2588.02	0.000142042	2588.02	0.000135697	2588.02	0.000111072	2588.02	0.00014502	2588.02	0.000121815	2588.02	0.000119759	2588.02	6.08806e-05	2588.02	0.000112518	2588.02	6.75366e-05	2588.02	0.000119618	2588.02	9.93481e-06
2586.09	-0.0003	2586.09	0.000151507	2586.09	0.000145301	2586.09	0.000120797	2586.09	0.00014377	2586.09	0.000129112	2586.09	0.000116146	2586.09	5.74003e-05	2586.09	0.000119922	2586.09	8.54517e-05	2586.09	0.000129571	2586.09	1.01654e-05
2584.16	-0.0003	2584.16	0.000150977	2584.16	0.000144911	2584.16	0.000130529	2584.16	0.000132525	2584.16	0.000126414	2584.16	0.00011254	2584.16	6.39205e-05	2584.16	0.00012733	2584.16	9.33719e-05	2584.16	0.000139524	2584.16	1.03889e-05
2582.23	-0.00031	2582.23	0.000140454	2582.23	0.000144528	2582.23	0.000120266	2582.23	0.000131285	2582.23	0.000113723	2582.23	0.000108941	2582.23	6.04409e-05	2582.23	0.000114742	2582.23	9.12969e-05	2582.23	0.000139477	2582.23	1.06051e-05
2580.3	-0.00031	2580.3	0.000139936	2580.3	0.000144152	2580.3	0.00012001	2580.3	0.000140051	2580.3	0.000121037	2580.3	0.000125347	2580.3	6.69616e-05	2580.3	0.000122158	2580.3	0.000109227	2580.3	0.000129429	2580.3	1.08138e-05
2578.38	-0.0003	2578.38	0.000149425	2578.38	0.000143783	2578.38	0.00013976	2578.38	0.000148823	2578.38	0.000128358	2578.38	0.000141759	2578.38	7.34823e-05	2578.38	0.000139577	2578.38	0.000127161	2578.38	0.000149381	2578.38	2.10146e-05
2576.45	-0.0003	2576.45	0.000148919	2576.45	0.00015342	2576.45	0.000149515	2576.45	0.0001576	2576.45	0.000125684	2576.45	0.000148178	2576.45	9.00031e-05	2576.45	0.000157001	2576.45	0.0001351	2576.45	0.000159331	2576.45	3.12074e-05
2574.52	-0.00031	2574.52	0.00014842	2574.52	0.000163064	2574.52	0.000149277	2574.52	0.000156382	2574.52	0.000133016	2574.52	0.000154602	2574.52	9.65238e-05	2574.52	0.000164428	2574.52	0.000143042	2574.52	0.00016928	2574.52	5.1392e-05
2572.59	-0.0003	2572.59	0.000167926	2572.59	0.000182715	2572.59	0.000149045	2572.59	0.00016517	2572.59	0.000150353	2572.59	0.000161033	2572.59	0.000113044	2572.59	0.000171858	2572.59	0.000150989	2572.59	0.000179228	2572.59	7.15681e-05
2570.66	-0.00029	2570.66	0.000177439	2570.66	0.000192373	2570.66	0.000158819	2570.66	0.000173963	2570.66	0.000157696	2570.66	0.000167469	2570.66	0.000129565	2570.66	0.000179292	2570.66	0.00014894	2570.66	0.000199175	2570.66	8.17355e-05
2568.73	-0.00029	2568.73	0.000176957	2568.73	0.000202037	2568.73	0.000168599	2568.73	0.000192762	2568.73	0.000165044	2568.73	0.00018391	2568.73	0.000136084	2568.73	0.000166728	2568.73	0.000156894	2568.73	0.000209119	2568.73	8.18939e-05
2566.81	-0.0003	2566.81	0.000166482	2566.81	0.000201708	2566.81	0.000168385	2566.81	0.000191566	2566.81	0.000162398	2566.81	0.000190358	2566.81	0.000132604	2566.81	0.000164168	2566.81	0.000154852	2566.81	0.000209062	2566.81	8.20431e-05
2564.88	-0.0003	2564.88	0.000176012	2564.88	0.000191385	2564.88	0.000168177	2564.88	0.000190375	2564.88	0.000169758	2564.88	0.000196811	2564.88	0.000119123	2564.88	0.00016161	2564.88	0.000162814	2564.88	0.000209003	2564.88	9.2183e-05
2562.95	-0.00029	2562.95	0.000195548	2562.95	0.000191069	2562.95	0.000177975	2562.95	0.00017919	2562.95	0.000167122	2562.95	0.000213269	2562.95	0.000135641	2562.95	0.000189055	2562.95	0.000170778	2562.95	0.000218942	2562.95	0.000102313
2561.02	-0.00029	2561.02	0.000205091	2561.02	0.00020076	2561.02	0.000177779	2561.02	0.00018801	2561.02	0.000184492	2561.02	0.000209733	2561.02	0.000142159	2561.02	0.000206503	2561.02	0.000178746	2561.02	0.000218878	2561.02	0.000112434
2559.09	-0.0003	2559.09	0.000204639	2559.09	0.000200457	2559.09	0.000177589	2559.09	0.000196835	2559.09	0.000201867	2559.09	0.000206203	2559.09	0.000148675	2559.09	0.000213952	2559.09	0.000186716	2559.09	0.000218812	2559.09	0.000112544
2557.16	-0.0003	2557.16	0.000204193	2557.16	0.000200161	2557.16	0.000177405	2557.16	0.000215666	2557.16	0.000219247	2557.16	0.000212677	2557.16	0.000165191	2557.16	0.000221404	2557.16	0.000194689	2557.16	0.000218743	2557.16	0.000112644
2555.23	-0.00029	2555.23	0.000193753	2555.23	0.000199872	2555.23	0.000187227	2555.23	0.000214502	2555.23	0.000236632	2555.23	0.000209157	2555.23	0.000171706	2555.23	0.000218858	2555.23	0.000192665	2555.23	0.000228671	2555.23	0.000112733
2553.31	-0.00029	2553.31	0.000193319	2553.31	0.000199589	2553.31	0.000187055	2553.31	0.000203343	2553.31	0.000234022	2553.31	0.000205641	2553.31	0.000178219	2553.31	0.000216314	2553.31	0.000190643	2553.31	0.000238596	2553.31	9.28115e-05
2551.38	-0.0003	2551.38	0.000182891	2551.38	0.000199312	2551.38	0.000186888	2551.38	0.00018219	2551.38	0.000211416	2551.38	0.000202131	2551.38	0.000164731	2551.38	0.000223772	2551.38	0.000178623	2551.38	0.000218518	2551.38	8.2879e-05
2549.45	-0.00031	2549.45	0.000172469	2549.45	0.000179043	2549.45	0.000176728	2549.45	0.000171042	2549.45	0.000198816	2549.45	0.000198626	2549.45	0.000151242	2549.45	0.000221232	2549.45	0.000166605	2549.45	0.000188437	2549.45	7.29352e-05
2547.52	-0.00031	2547.52	0.000162053	2547.52	0.00016878	2547.52	0.000166573	2547.52	0.000169899	2547.52	0.00018622	2547.52	0.000195125	2547.52	0.000137752	2547.52	0.000208692	2547.52	0.000154589	2547.52	0.000158352	2547.52	5.298e-05
2545.59	-0.00031	2545.59	0.000161642	2545.59	0.000158523	2545.59	0.000166424	2545.59	0.000168761	2545.59	0.000163629	2545.59	0.000181629	2545.59	0.00012426	2545.59	0.000196155	2545.59	0.000132574	2545.59	0.000138263	2545.59	3.3013e-05
2543.66	-0.0003	2543.66	0.000151238	2543.66	0.000158273	2543.66	0.000166281	2543.66	0.000167628	2543.66	0.000141043	2543.66	0.000168138	2543.66	0.000110767	2543.66	0.000173618	2543.66	0.000110561	2543.66	0.00012817	2543.66	1.3034e-05
2541.73	-0.0003	2541.73	0.000140839	2541.73	0.000158029	2541.73	0.000146144	2541.73	0.000146501	2541.73	0.000118461	2541.73	0.000144652	2541.73	9.72714e-05	2541.73	0.000151082	2541.73	9.85496e-05	2541.73	0.000108073	2541.73	-1.69571e-05
2539.81	-0.0003	2539.81	0.000120446	2539.81	0.000147792	2539.81	0.000126013	2539.81	0.000115379	2539.81	0.000105883	2539.81	0.00012117	2539.81	7.37744e-05	2539.81	0.000118547	2539.81	7.65392e-05	2539.81	7.79723e-05	2539.81	-5.69607e-05
2537.88	-0.0003	2537.88	0.000110059	2537.88	0.000137562	2537.88	0.000105887	2537.88	9.42616e-05	2537.88	0.00010331	2537.88	9.76922e-05	2537.88	5.02755e-05	2537.88	0.000106013	2537.88	5.45298e-05	2537.88	5.78669e-05	2537.88	-9.69769e-05
2535.95	-0.0003	2535.95	8.96784e-05	2535.95	0.000107338	2535.95	8.57671e-05	2535.95	7.31497e-05	2535.95	9.07409e-05	2535.95	7.42191e-05	2535.95	1.67746e-05	2535.95	8.348e-05	2535.95	1.25212e-05	2535.95	2.77568e-05	2535.95	-0.000127006
2534.02	-0.0003	2534.02	5.93033e-05	2534.02	7.71206e-05	2534.02	5.5653e-05	2534.02	5.20428e-05	2534.02	4.81763e-05	2534.02	4.07502e-05	2534.02	-6.72834e-06	2534.02	4.0947e-05	2534.02	-1.94868e-05	2534.02	-2.2358e-05	2534.02	-0.000177048
2532.09	-0.0003	2532.09	3.8934e-05	2532.09	5.69097e-05	2532.09	2.55447e-05	2532.09	3.0941e-05	2532.09	5.61574e-06	2532.09	7.28558e-06	2532.09	-4.02335e-05	2532.09	-1.58565e-06	2532.09	-5.14942e-05	2532.09	-6.24777e-05	2532.09	-0.000217104
2530.16	-0.00031	2530.16	2.85705e-05	2530.16	2.67052e-05	2530.16	1.54421e-05	2530.16	9.84428e-06	2530.16	-1.69407e-05	2530.16	-1.61749e-05	2530.16	-7.37409e-05	2530.16	-3.41182e-05	2530.16	-7.35014e-05	2530.16	-9.26026e-05	2530.16	-0.000267173
2528.24	-0.00032	2528.24	8.21284e-06	2528.24	6.50723e-06	2528.24	-4.65477e-06	2528.24	-2.12474e-05	2528.24	-3.94931e-05	2528.24	-3.96314e-05	2528.24	-9.72506e-05	2528.24	-5.66507e-05	2528.24	-0.000105508	2528.24	-0.000132733	2528.24	-0.000317256
2526.31	-0.00032	2526.31	-1.2139e-05	2526.31	-1.36843e-05	2526.31	-4.4746e-05	2526.31	-6.2334e-05	2526.31	-7.20415e-05	2526.31	-7.30838e-05	2526.31	-0.000120763	2526.31	-8.91834e-05	2526.31	-0.000157515	2526.31	-0.000182868	2526.31	-0.000367353
2524.38	-0.00031	2524.38	-3.2485e-05	2524.38	-2.38693e-05	2524.38	-6.48315e-05	2524.38	-8.34155e-05	2524.38	-9.45861e-05	2524.38	-9.65324e-05	2524.38	-0.000144278	2524.38	-0.000111716	2524.38	-0.000189523	2524.38	-0.00021301	2524.38	-0.000397464
2522.45	-0.00029	2522.45	-4.28252e-05	2522.45	-3.40479e-05	2522.45	-8.49113e-05	2522.45	-0.000104492	2522.45	-0.000117127	2522.45	-0.000119977	2522.45	-0.000167795	2522.45	-0.00012425	2522.45	-0.00021153	2522.45	-0.000253157	2522.45	-0.00042759
2520.52	-0.00028	2520.52	-6.31596e-05	2520.52	-6.42201e-05	2520.52	-0.000104985	2520.52	-0.000135564	2520.52	-0.000139664	2520.52	-0.000153418	2520.52	-0.000191315	2520.52	-0.000156784	2520.52	-0.000243538	2520.52	-0.00029331	2520.52	-0.00046773
2518.59	-0.00029	2518.59	-7.34881e-05	2518.59	-9.43859e-05	2518.59	-0.000125054	2518.59	-0.00015663	2518.59	-0.000152197	2518.59	-0.000186856	2518.59	-0.000214838	2518.59	-0.000189318	2518.59	-0.000285547	2518.59	-0.000323469	2518.59	-0.000517885
2516.66	-0.0003	2516.66	-7.38109e-05	2516.66	-0.000114545	2516.66	-0.000135117	2516.66	-0.000177692	2516.66	-0.000164727	2516.66	-0.000210289	2516.66	-0.000248364	2516.66	-0.000221854	2516.66	-0.000327557	2516.66	-0.000353635	2516.66	-0.000548056
2514.74	-0.00031	2514.74	-9.41279e-05	2514.74	-0.000124698	2514.74	-0.000165174	2514.74	-0.000198749	2514.74	-0.000197253	2514.74	-0.00022372	2514.74	-0.000281893	2514.74	-0.000254391	2514.74	-0.000359567	2514.74	-0.000383807	2514.74	-0.000578242
2512.81	-0.00032	2512.81	-0.000104439	2512.81	-0.000144845	2512.81	-0.000185226	2512.81	-0.0002198	2512.81	-0.000229776	2512.81	-0.000237147	2512.81	-0.000315425	2512.81	-0.000276928	2512.81	-0.000381579	2512.81	-0.000403985	2512.81	-0.000598444
2510.88	-0.00031	2510.88	-0.000114745	2510.88	-0.000144985	2510.88	-0.000195272	2510.88	-0.000240847	2510.88	-0.000242296	2510.88	-0.00026057	2510.88	-0.000338961	2510.88	-0.000289468	2510.88	-0.000393592	2510.88	-0.000414171	2510.88	-0.000628661
2508.95	-0.00031	2508.95	-0.000115044	2508.95	-0.000155118	2508.95	-0.000215313	2508.95	-0.000251889	2508.95	-0.000254812	2508.95	-0.00027399	2508.95	-0.000352499	2508.95	-0.000302008	2508.95	-0.000395607	2508.95	-0.000424363	2508.95	-0.000638895
2507.02	-0.00031	2507.02	-0.000125338	2507.02	-0.000165246	2507.02	-0.000225348	2507.02	-0.000262926	2507.02	-0.000267324	2507.02	-0.000277407	2507.02	-0.000366041	2507.02	-0.00032455	2507.02	-0.000407624	2507.02	-0.000434563	2507.02	-0.000649145
2505.09	-0.00031	2505.09	-0.000135626	2505.09	-0.000175367	2505.09	-0.000235377	2505.09	-0.000283958	2505.09	-0.000289834	2505.09	-0.000300821	2505.09	-0.000369587	2505.09	-0.000337094	2505.09	-0.000429642	2505.09	-0.00045477	2505.09	-0.000669412
2503.17	-0.00032	2503.17	-0.000145909	2503.17	-0.000185481	2503.17	-0.000235401	2503.17	-0.000284986	2503.17	-0.000292341	2503.17	-0.000314232	2503.17	-0.000373136	2503.17	-0.00035964	2503.17	-0.000451662	2503.17	-0.000464985	2503.17	-0.000699695
2501.24	-0.00032	2501.24	-0.000156186	2501.24	-0.00018559	2501.24	-0.00023542	2501.24	-0.000286008	2501.24	-0.000294844	2501.24	-0.00032764	2501.24	-0.000386689	2501.24	-0.000362188	2501.24	-0.000453685	2501.24	-0.000475207	2501.24	-0.000699996
2499.31	-0.00032	2499.31	-0.000146457	2499.31	-0.000185692	2499.31	-0.000245433	2499.31	-0.000297026	2499.31	-0.000307345	2499.31	-0.000331045	2499.31	-0.000400245	2499.31	-0.000364738	2499.31	-0.00046571	2499.31	-0.000485437	2499.31	-0.000690314
2497.38	-0.00033	2497.38	-0.000146722	2497.38	-0.000195787	2497.38	-0.00025544	2497.38	-0.000308039	2497.38	-0.000329842	2497.38	-0.000334448	2497.38	-0.000423806	2497.38	-0.00037729	2497.38	-0.000467737	2497.38	-0.000495675	2497.38	-0.000690649
2495.45	-0.00034	2495.45	-0.000146981	2495.45	-0.000205877	2495.45	-0.000265442	2495.45	-0.000309047	2495.45	-0.000332337	2495.45	-0.000337847	2495.45	-0.00042737	2495.45	-0.000389845	2495.45	-0.000459768	2495.45	-0.000495922	2495.45	-0.000691002
2493.52	-0.00033	2493.52	-0.000147235	2493.52	-0.00019596	2493.52	-0.000255439	2493.52	-0.00030005	2493.52	-0.000324829	2493.52	-0.000341244	2493.52	-0.000410939	2493.52	-0.000382403	2493.52	-0.000441801	2493.52	-0.000476177	2493.52	-0.000681373
2491.59	-0.00031	2491.59	-0.000127483	2491.59	-0.000186036	2491.59	-0.00024543	2491.59	-0.000281049	2491.59	-0.000297319	2491.59	-0.000334639	2491.59	-0.000384512	2491.59	-0.000364963	2491.59	-0.000423837	2491.59	-0.00046644	2491.59	-0.000651762
2489.67	-0.00031	2489.67	-0.000107726	2489.67	-0.000176107	2489.67	-0.000245416	2489.67	-0.000272043	2489.67	-0.000289806	2489.67	-0.000328031	2489.67	-0.000378089	2489.67	-0.000347526	2489.67	-0.000425876	2489.67	-0.000456712	2489.67	-0.00063217
2487.74	-0.00033	2487.74	-9.79624e-05	2487.74	-0.000166171	2487.74	-0.000235396	2487.74	-0.000263032	2487.74	-0.00029229	2487.74	-0.00032142	2487.74	-0.00037167	2487.74	-0.000340093	2487.74	-0.000427919	2487.74	-0.000446993	2487.74	-0.000612596
2485.81	-0.00033	2485.81	-8.81935e-05	2485.81	-0.000166229	2485.81	-0.000225371	2485.81	-0.000264017	2485.81	-0.000294772	2485.81	-0.000314808	2485.81	-0.000375256	2485.81	-0.000332662	2485.81	-0.000419965	2485.81	-0.000427283	2485.81	-0.000583042
2483.88	-0.00033	2483.88	-8.84189e-05	2483.88	-0.00015628	2483.88	-0.000205341	2483.88	-0.000254996	2483.88	-0.000287251	2483.88	-0.000298193	2483.88	-0.000368847	2483.88	-0.000325235	2483.88	-0.000402015	2483.88	-0.000397583	2483.88	-0.000553506
2481.95	-0.00032	2481.95	-7.86386e-05	2481.95	-0.000146325	2481.95	-0.000195305	2481.95	-0.000245972	2481.95	-0.000269728	2481.95	-0.000291576	2481.95	-0.000352442	2481.95	-0.000317811	2481.95	-0.000384069	2481.95	-0.000377891	2481.95	-0.00051399
2480.02	-0.00032	2480.02	-6.88526e-05	2480.02	-0.000136364	2480.02	-0.000185264	2480.02	-0.000246942	2480.02	-0.000262203	2480.02	-0.000284956	2480.02	-0.000346041	2480.02	-0.000300392	2480.02	-0.000376127	2480.02	-0.00035821	2480.02	-0.000484493
2478.1	-0.00032	2478.1	-6.9061e-05	2478.1	-0.000116397	2478.1	-0.000185218	2478.1	-0.000237908	2478.1	-0.000254675	2478.1	-0.000268335	2478.1	-0.000339646	2478.1	-0.000282975	2478.1	-0.00036819	2478.1	-0.000348538	2478.1	-0.000475016
2476.17	-0.00032	2476.17	-7.92637e-05	2476.17	-0.000116424	2476.17	-0.000195166	2476.17	-0.000238869	2476.17	-0.000267146	2476.17	-0.000261712	2476.17	-0.000333256	2476.17	-0.000285563	2476.17	-0.000360256	2476.17	-0.000338876	2476.17	-0.000465559
2474.24	-0.00032	2474.24	-7.94608e-05	2474.24	-0.000116444	2474.24	-0.000195109	2474.24	-0.000229826	2474.24	-0.000259614	2474.24	-0.000255087	2474.24	-0.00032687	2474.24	-0.000288155	2474.24	-0.000342328	2474.24	-0.000319224	2474.24	-0.000456123
2472.31	-0.00031	2472.31	-7.96522e-05	2472.31	-0.000106458	2472.31	-0.000185047	2472.31	-0.000230778	2472.31	-0.00024208	2472.31	-0.00025846	2472.31	-0.00031049	2472.31	-0.000270751	2472.31	-0.000314404	2472.31	-0.000299583	2472.31	-0.000426707
2470.38	-0.00031	2470.38	-4.98381e-05	2470.38	-8.64664e-05	2470.38	-0.000154979	2470.38	-0.000221725	2470.38	-0.000214545	2470.38	-0.000251832	2470.38	-0.000304115	2470.38	-0.000263352	2470.38	-0.000296484	2470.38	-0.000269952	2470.38	-0.000407312
2468.45	-0.0003	2468.45	-3.00183e-05	2468.45	-6.64682e-05	2468.45	-0.000134906	2468.45	-0.000202668	2468.45	-0.000187008	2468.45	-0.000235202	2468.45	-0.000287745	2468.45	-0.000235957	2468.45	-0.00026857	2468.45	-0.000250331	2468.45	-0.000367937
2466.52	-0.0003	2466.52	-1.01929e-05	2466.52	-5.64637e-05	2466.52	-0.000114828	2466.52	-0.000173607	2466.52	-0.000159468	2466.52	-0.00020857	2466.52	-0.000271381	2466.52	-0.000218567	2466.52	-0.000260662	2466.52	-0.000230722	2466.52	-0.000328584
2464.6	-0.00031	2464.6	9.63817e-06	2464.6	-4.64532e-05	2464.6	-0.000104745	2464.6	-0.00015454	2464.6	-0.000141928	2464.6	-0.000191938	2464.6	-0.000255022	2464.6	-0.000211181	2464.6	-0.000242758	2464.6	-0.000221123	2464.6	-0.000299253
2462.67	-0.00032	2462.67	9.4748e-06	2462.67	-4.64364e-05	2462.67	-9.46568e-05	2462.67	-0.00015547	2462.67	-0.000144385	2462.67	-0.000195303	2462.67	-0.000248669	2462.67	-0.000203801	2462.67	-0.00023486	2462.67	-0.000201536	2462.67	-0.000279943
2460.74	-0.00032	2460.74	9.31702e-06	2460.74	-4.64135e-05	2460.74	-9.45631e-05	2460.74	-0.000146395	2460.74	-0.000146841	2460.74	-0.000188668	2460.74	-0.000232321	2460.74	-0.000186426	2460.74	-0.000226968	2460.74	-0.000181959	2460.74	-0.000270655
2458.81	-0.00033	2458.81	-1.08352e-05	2458.81	-4.63844e-05	2458.81	-0.000104464	2458.81	-0.000137315	2458.81	-0.000149296	2458.81	-0.000182031	2458.81	-0.00021598	2458.81	-0.000179056	2458.81	-0.000219082	2458.81	-0.000162395	2458.81	-0.000261389
2456.88	-0.00033	2456.88	-2.09818e-05	2456.88	-4.63492e-05	2456.88	-0.00010436	2456.88	-0.000138231	2456.88	-0.000151749	2456.88	-0.000175393	2456.88	-0.000209644	2456.88	-0.000171691	2456.88	-0.000211202	2456.88	-0.000152842	2456.88	-0.000252145
2454.95	-0.00033	2454.95	-1.12282e-06	2454.95	-4.63079e-05	2454.95	-9.42512e-05	2454.95	-0.000139142	2454.95	-0.0001442	2454.95	-0.000168754	2454.95	-0.000213314	2454.95	-0.000164332	2454.95	-0.000193328	2454.95	-0.000143301	2454.95	-0.000232925
2453.02	-0.00033	2453.02	8.74172e-06	2453.02	-3.62605e-05	2453.02	-8.4137e-05	2453.02	-0.00014005	2453.02	-0.000126651	2453.02	-0.000162114	2453.02	-0.00020699	2453.02	-0.000146979	2453.02	-0.000175461	2453.02	-0.000133771	2453.02	-0.000213726
2451.1	-0.00032	2451.1	2.86118e-05	2451.1	-3.62069e-05	2451.1	-7.40176e-05	2451.1	-0.000130952	2451.1	-0.0001191	2451.1	-0.000145473	2451.1	-0.000200673	2451.1	-0.000139631	2451.1	-0.0001676	2451.1	-0.000124254	2451.1	-0.000194551
2449.17	-0.00032	2449.17	2.84875e-05	2449.17	-2.61473e-05	2449.17	-6.38932e-05	2449.17	-0.000111851	2449.17	-0.000111548	2449.17	-0.000138831	2449.17	-0.000194361	2449.17	-0.00014229	2449.17	-0.000159746	2449.17	-0.00011475	2449.17	-0.0001954
2447.24	-0.00032	2447.24	2.83687e-05	2447.24	-1.60815e-05	2447.24	-5.37636e-05	2447.24	-9.27445e-05	2447.24	-9.39949e-05	2447.24	-0.000122189	2447.24	-0.000178056	2447.24	-0.000124954	2447.24	-0.000141899	2447.24	-9.52576e-05	2447.24	-0.000176272
2445.31	-0.00032	2445.31	3.82554e-05	2445.31	-1.60097e-05	2445.31	-4.3629e-05	2445.31	-9.3634e-05	2445.31	-8.64409e-05	2445.31	-0.000105546	2445.31	-0.000171758	2445.31	-0.000117625	2445.31	-0.000124059	2445.31	-9.57782e-05	2445.31	-0.000157167
2443.38	-0.00033	2443.38	4.81477e-05	2443.38	-1.59318e-05	2443.38	-4.34893e-05	2443.38	-0.000104519	2443.38	-8.8886e-05	2443.38	-0.000108902	2443.38	-0.000165466	2443.38	-0.000120303	2443.38	-0.000116227	2443.38	-0.000106312	2443.38	-0.000158087
2441.45	-0.00033	2441.45	4.80455e-05	2441.45	-1.58478e-05	2441.45	-5.33446e-05	2441.45	-0.0001054	2441.45	-9.13302e-05	2441.45	-0.000112258	2441.45	-0.00016918	2441.45	-0.000112987	2441.45	-0.000128401	2441.45	-0.000116858	2441.45	-0.000159031
2439.53	-0.00032	2439.53	4.79488e-05	2439.53	-5.75783e-06	2439.53	-5.31949e-05	2439.53	-9.62768e-05	2439.53	-9.37736e-05	2439.53	-0.000105613	2439.53	-0.000162902	2439.53	-0.000115678	2439.53	-0.000140584	2439.53	-0.000117418	2439.53	-0.000159999
2437.6	-0.00031	2437.6	4.78576e-05	2437.6	-5.66176e-06	2437.6	-4.30402e-05	2437.6	-7.71491e-05	2437.6	-8.62162e-05	2437.6	-9.89686e-05	2437.6	-0.00014663	2437.6	-0.000108375	2437.6	-0.000142774	2437.6	-0.000107991	2437.6	-0.000150992
2435.67	-0.00031	2435.67	4.7772e-05	2435.67	-5.55965e-06	2435.67	-4.28804e-05	2435.67	-7.80171e-05	2435.67	-7.86582e-05	2435.67	-0.000102323	2435.67	-0.000140365	2435.67	-0.00011108	2435.67	-0.000134972	2435.67	-9.85777e-05	2435.67	-0.00014201
2433.74	-0.0003	2433.74	4.76918e-05	2433.74	4.54848e-06	2433.74	-4.27157e-05	2433.74	-6.88809e-05	2433.74	-5.10997e-05	2433.74	-0.000105678	2433.74	-0.000134108	2433.74	-9.37918e-05	2433.74	-0.000117178	2433.74	-7.91781e-05	2433.74	-0.000113053
2431.81	-0.0003	2431.81	5.76172e-05	2431.81	1.46626e-05	2431.81	-3.2546e-05	2431.81	-4.97405e-05	2431.81	-3.35406e-05	2431.81	-8.90327e-05	2431.81	-0.000127857	2431.81	-6.6511e-05	2431.81	-9.93925e-05	2431.81	-5.97924e-05	2431.81	-9.41211e-05
2429.88	-0.00031	2429.88	5.7548e-05	2429.88	2.47828e-05	2429.88	-2.23714e-05	2429.88	-5.05958e-05	2429.88	-3.59811e-05	2429.88	-8.23872e-05	2429.88	-0.000131613	2429.88	-6.92377e-05	2429.88	-9.16154e-05	2429.88	-5.04208e-05	2429.88	-8.52151e-05
2427.95	-0.00033	2427.95	5.74843e-05	2427.95	1.4909e-05	2427.95	-3.21918e-05	2427.95	-5.14469e-05	2427.95	-4.84212e-05	2427.95	-8.57419e-05	2427.95	-0.000135377	2427.95	-7.19719e-05	2427.95	-0.000103847	2427.95	-5.10634e-05	2427.95	-9.63349e-05
2426.03	-0.00033	2426.03	5.74261e-05	2426.03	1.50411e-05	2426.03	-3.20073e-05	2426.03	-6.22938e-05	2426.03	-7.0861e-05	2426.03	-8.90966e-05	2426.03	-0.000129149	2426.03	-6.47139e-05	2426.03	-9.60873e-05	2426.03	-5.17204e-05	2426.03	-0.000107481
2424.1	-0.00032	2424.1	5.73733e-05	2424.1	2.51792e-05	2424.1	-2.18179e-05	2424.1	-5.31366e-05	2424.1	-6.33006e-05	2424.1	-8.24516e-05	2424.1	-0.000122927	2424.1	-5.74639e-05	2424.1	-8.83365e-05	2424.1	-5.23921e-05	2424.1	-0.000108653
2422.17	-0.00031	2422.17	6.7326e-05	2422.17	2.53234e-05	2422.17	-1.16236e-05	2422.17	-5.39752e-05	2422.17	-4.574e-05	2422.17	-6.58068e-05	2422.17	-0.000116714	2422.17	-6.02219e-05	2422.17	-8.05949e-05	2422.17	-5.30785e-05	2422.17	-9.98518e-05
2420.24	-0.0003	2420.24	7.72842e-05	2420.24	2.54734e-05	2420.24	-1.42442e-06	2420.24	-5.48096e-05	2420.24	-3.81793e-05	2420.24	-5.91625e-05	2420.24	-0.000120508	2420.24	-6.2988e-05	2420.24	-9.28626e-05	2420.24	-5.37798e-05	2420.24	-0.000111077
2418.31	-0.0003	2418.31	8.72478e-05	2418.31	3.56295e-05	2418.31	-1.22038e-06	2418.31	-5.56399e-05	2418.31	-4.06186e-05	2418.31	-6.25186e-05	2418.31	-0.00012431	2418.31	-6.57626e-05	2418.31	-9.51398e-05	2418.31	-5.44963e-05	2418.31	-0.00011233
2416.38	-0.0003	2416.38	7.72168e-05	2416.38	3.57914e-05	2416.38	-1.01151e-06	2416.38	-4.64661e-05	2416.38	-4.3058e-05	2416.38	-7.58752e-05	2416.38	-0.00012812	2416.38	-5.85456e-05	2416.38	-8.74266e-05	2416.38	-5.5228e-05	2416.38	-0.00011361
2414.46	-0.00029	2414.46	5.71913e-05	2414.46	2.59593e-05	2414.46	-7.97796e-07	2414.46	-4.72882e-05	2414.46	-4.54975e-05	2414.46	-7.92324e-05	2414.46	-0.000121937	2414.46	-6.13373e-05	2414.46	-8.97231e-05	2414.46	-5.59752e-05	2414.46	-0.000114917
2412.53	-0.00029	2412.53	5.71712e-05	2412.53	2.61332e-05	2412.53	-1.05793e-05	2412.53	-4.81063e-05	2412.53	-3.79371e-05	2412.53	-7.25903e-05	2412.53	-0.000115763	2412.53	-6.41377e-05	2412.53	-9.20297e-05	2412.53	-5.67381e-05	2412.53	-0.000106252
2410.6	-0.0003	2410.6	6.71565e-05	2410.6	2.63129e-05	2410.6	-1.03559e-05	2410.6	-3.89203e-05	2410.6	-4.03771e-05	2410.6	-7.5949e-05	2410.6	-0.000109597	2410.6	-6.69471e-05	2410.6	-9.43464e-05	2410.6	-5.75167e-05	2410.6	-9.76147e-05
2408.67	-0.0003	2408.67	7.71473e-05	2408.67	2.64986e-05	2408.67	-1.27825e-07	2408.67	-2.97302e-05	2408.67	-3.28173e-05	2408.67	-6.93086e-05	2408.67	-0.00010344	2408.67	-5.97656e-05	2408.67	-8.66734e-05	2408.67	-5.83113e-05	2408.67	-9.90057e-05
2406.74	-0.0003	2406.74	8.71434e-05	2406.74	3.66902e-05	2406.74	1.01051e-05	2406.74	-3.05361e-05	2406.74	-3.5258e-05	2406.74	-7.2669e-05	2406.74	-0.00010729	2406.74	-4.25933e-05	2406.74	-7.90108e-05	2406.74	-5.9122e-05	2406.74	-0.000100425
2404.81	-0.00031	2404.81	7.7145e-05	2404.81	3.68876e-05	2404.81	3.42705e-07	2404.81	-4.1338e-05	2404.81	-3.76991e-05	2404.81	-7.60305e-05	2404.81	-0.000121149	2404.81	-4.54304e-05	2404.81	-8.1359e-05	2404.81	-5.99491e-05	2404.81	-0.000121873
2402.88	-0.00032	2402.88	7.71519e-05	2402.88	3.7091e-05	2402.88	-9.41491e-06	2402.88	-4.21359e-05	2402.88	-4.01407e-05	2402.88	-7.93931e-05	2402.88	-0.000125017	2402.88	-4.82769e-05	2402.88	-8.37179e-05	2402.88	-6.07926e-05	2402.88	-0.00012335
2400.96	-0.00032	2400.96	7.71642e-05	2400.96	3.73002e-05	2400.96	-1.91678e-05	2400.96	-3.29298e-05	2400.96	-4.2583e-05	2400.96	-8.27568e-05	2400.96	-0.000128893	2400.96	-4.11332e-05	2400.96	-8.60878e-05	2400.96	-7.16528e-05	2400.96	-0.000124856
2399.03	-0.00033	2399.03	7.71819e-05	2399.03	2.75153e-05	2399.03	-1.8916e-05	2399.03	-3.37198e-05	2399.03	-4.5026e-05	2399.03	-8.61218e-05	2399.03	-0.000122778	2399.03	-4.39993e-05	2399.03	-7.84688e-05	2399.03	-6.25299e-05	2399.03	-0.000126391
2397.1	-0.00033	2397.1	6.7205e-05	2397.1	2.77362e-05	2397.1	-8.65945e-06	2397.1	-3.45058e-05	2397.1	-5.74697e-05	2397.1	-8.9488e-05	2397.1	-0.000116672	2397.1	-4.68753e-05	2397.1	-8.08612e-05	2397.1	-6.34239e-05	2397.1	-0.000137956
2395.17	-0.00032	2395.17	6.72334e-05	2395.17	2.7963e-05	2395.17	1.60175e-06	2395.17	-3.52879e-05	2395.17	-4.99142e-05	2395.17	-8.28557e-05	2395.17	-0.000120575	2395.17	-5.97614e-05	2395.17	-9.3265e-05	2395.17	-6.43351e-05	2395.17	-0.000139551
2393.24	-0.00032	2393.24	6.72672e-05	2393.24	1.81956e-05	2393.24	1.18676e-05	2393.24	-3.60661e-05	2393.24	-5.23596e-05	2393.24	-7.62249e-05	2393.24	-0.000114487	2393.24	-7.26578e-05	2393.24	-9.56805e-05	2393.24	-5.52637e-05	2393.24	-0.000141175
2391.31	-0.00032	2391.31	5.73063e-05	2391.31	8.43402e-06	2391.31	2.13815e-06	2391.31	-4.68403e-05	2391.31	-5.4806e-05	2391.31	-7.95957e-05	2391.31	-0.000118408	2391.31	-7.55646e-05	2391.31	-9.81079e-05	2391.31	-4.62098e-05	2391.31	-0.00012283
2389.39	-0.00031	2389.39	5.73508e-05	2389.39	-1.32172e-06	2389.39	-7.58669e-06	2389.39	-4.76107e-05	2389.39	-4.72534e-05	2389.39	-8.2968e-05	2389.39	-0.000132338	2389.39	-6.8482e-05	2389.39	-0.000100547	2389.39	2.82639e-06	2389.39	-7.45153e-05
2387.46	-0.00031	2387.46	7.74007e-05	2387.46	8.92835e-06	2387.46	-7.30691e-06	2387.46	-3.83773e-05	2387.46	-3.97019e-05	2387.46	-8.63421e-05	2387.46	-0.000126278	2387.46	-5.141e-05	2387.46	-9.29986e-05	2387.46	8.18447e-05	2387.46	3.76861e-06
2385.53	-0.0003	2385.53	9.74558e-05	2385.53	2.91842e-05	2385.53	2.29775e-05	2385.53	-9.13995e-06	2385.53	-3.21516e-05	2385.53	-6.9718e-05	2385.53	-0.000110226	2385.53	-2.43489e-05	2385.53	-7.54624e-05	2385.53	0.000180845	2385.53	9.20217e-05
2383.6	-0.00029	2383.6	0.000107516	2383.6	4.94459e-05	2383.6	5.32665e-05	2383.6	2.01012e-05	2383.6	-1.46025e-05	2383.6	-4.30958e-05	2383.6	-8.41849e-05	2383.6	1.27013e-05	2383.6	-4.79387e-05	2383.6	0.000219827	2383.6	0.000140244
2381.67	-0.0003	2381.67	9.75821e-05	2381.67	5.97133e-05	2381.67	6.356e-05	2381.67	4.93462e-05	2381.67	2.94525e-06	2381.67	-2.64755e-05	2381.67	-3.81529e-05	2381.67	4.97403e-05	2381.67	-2.04277e-05	2381.67	0.000208791	2381.67	0.000118434
2379.74	-0.00032	2379.74	7.76532e-05	2379.74	5.99865e-05	2379.74	7.38582e-05	2379.74	5.85949e-05	2379.74	2.04916e-05	2379.74	-1.98573e-05	2379.74	-2.13061e-06	2379.74	7.6768e-05	2379.74	-1.29295e-05	2379.74	0.000167736	2379.74	8.65929e-05
2377.81	-0.00034	2377.81	5.77296e-05	2377.81	3.02655e-05	2377.81	8.41608e-05	2377.81	5.78475e-05	2377.81	1.80366e-05	2377.81	-2.32411e-05	2377.81	2.38819e-05	2377.81	8.37843e-05	2377.81	-5.44432e-06	2377.81	0.000116662	2377.81	3.47199e-05
2375.89	-0.00036	2375.89	3.78113e-05	2375.89	5.50237e-07	2375.89	7.4468e-05	2375.89	5.71038e-05	2375.89	-1.442e-05	2375.89	-4.66272e-05	2375.89	1.98845e-05	2375.89	9.0789e-05	2375.89	-7.9723e-06	2375.89	1.55699e-05	2375.89	-5.71852e-05
2373.96	-0.00037	2373.96	7.89833e-06	2373.96	-3.91593e-05	2373.96	6.47798e-05	2373.96	4.63638e-05	2373.96	-7.68782e-05	2373.96	-9.00155e-05	2373.96	2.58771e-05	2373.96	9.77821e-05	2373.96	-2.05136e-05	2373.96	-0.000105542	2373.96	-0.000179123
2372.03	-0.00038	2372.03	-3.20094e-05	2372.03	-6.88631e-05	2372.03	6.5096e-05	2372.03	3.56276e-05	2372.03	-0.000149338	2372.03	-0.000123406	2372.03	3.18597e-05	2372.03	0.000114763	2372.03	-5.30684e-05	2372.03	-0.000156672	2372.03	-0.000241093
2370.1	-0.00038	2370.1	-7.19118e-05	2370.1	-0.000108561	2370.1	9.54167e-05	2370.1	1.48951e-05	2370.1	-0.0001818	2370.1	-0.000136799	2370.1	3.78321e-05	2370.1	0.000141732	2370.1	-7.56369e-05	2370.1	-0.000177823	2370.1	-0.000253095
2368.17	-0.00036	2368.17	-0.000111809	2368.17	-0.000138253	2368.17	0.000125742	2368.17	-3.58337e-05	2368.17	-0.000164263	2368.17	-0.000160195	2368.17	-6.20583e-06	2368.17	0.000138689	2368.17	-9.82193e-05	2368.17	-0.000198993	2368.17	-0.000285131
2366.24	-0.00035	2366.24	-0.000141701	2366.24	-0.00015794	2366.24	0.000106072	2366.24	-8.65588e-05	2366.24	-0.000116728	2366.24	-0.000173593	2366.24	-5.02541e-05	2366.24	0.000115634	2366.24	-0.000100816	2366.24	-0.000190182	2366.24	-0.0002772
2364.31	-0.00038	2364.31	-0.000131588	2364.31	-0.000137621	2364.31	6.64056e-05	2364.31	-9.72803e-05	2364.31	-9.91954e-05	2364.31	-0.000196994	2364.31	-4.43128e-05	2364.31	0.000112566	2364.31	-9.34262e-05	2364.31	-0.000221392	2364.31	-0.000259303
2362.39	-0.00041	2362.39	-9.14689e-05	2362.39	-0.000117296	2362.39	5.67441e-05	2362.39	-7.79981e-05	2362.39	-0.000121665	2362.39	-0.000240398	2362.39	1.16179e-05	2362.39	0.000139486	2362.39	-0.000106051	2362.39	-0.000292621	2362.39	-0.000211439
2360.46	-0.0004	2360.46	-5.13451e-05	2360.46	-0.000126966	2360.46	6.70871e-05	2360.46	-3.87122e-05	2360.46	-0.000124136	2360.46	-0.000253804	2360.46	7.7538e-05	2360.46	0.000176393	2360.46	-0.000128691	2360.46	-0.000333871	2360.46	-0.000143609
2358.53	-0.00037	2358.53	-1.216e-06	2358.53	-9.66298e-05	2358.53	0.000107434	2358.53	1.05772e-05	2358.53	-8.66093e-05	2358.53	-0.000207213	2358.53	0.000133447	2358.53	0.000213287	2358.53	-0.000101345	2358.53	-0.000465142	2358.53	-0.000275814
2356.6	-0.00037	2356.6	5.89183e-05	2356.6	-1.6288e-05	2356.6	0.000167786	2356.6	8.98703e-05	2356.6	9.14997e-07	2356.6	-0.000120626	2356.6	0.000199346	2356.6	0.000290168	2356.6	-1.40136e-05	2356.6	-0.000676432	2356.6	-0.000578052
2354.67	-0.00039	2354.67	0.000129058	2354.67	7.40594e-05	2354.67	0.000238142	2354.67	0.000209167	2354.67	9.8437e-05	2354.67	-2.40412e-05	2354.67	0.000275233	2354.67	0.000377035	2354.67	8.33024e-05	2354.67	-0.000607744	2354.67	-0.000630326
2352.74	-0.00039	2352.74	0.000189203	2352.74	0.000134413	2352.74	0.000298503	2352.74	0.000318467	2352.74	0.000175957	2352.74	6.25402e-05	2352.74	0.00033111	2352.74	0.00043389	2352.74	0.000190603	2352.74	0.000180923	2352.74	0.000127366
2350.82	-0.00038	2350.82	0.000199353	2350.82	0.000154771	2350.82	0.000288867	2350.82	0.000317771	2350.82	0.000183474	2350.82	8.91184e-05	2350.82	0.000326975	2350.82	0.000430731	2350.82	0.000227889	2350.82	0.00145	2350.82	0.00141
2348.89	-0.00038	2348.89	0.000129508	2348.89	8.51355e-05	2348.89	0.000219236	2348.89	0.000217078	2348.89	0.000100989	2348.89	3.56934e-05	2348.89	0.00024283	2348.89	0.000357558	2348.89	0.000175159	2348.89	0.00187	2348.89	0.00184
2346.96	-0.00038	2346.96	3.96681e-05	2346.96	-2.44945e-05	2346.96	0.00013961	2346.96	9.6389e-05	2346.96	-5.14991e-05	2346.96	-5.77351e-05	2346.96	0.000118673	2346.96	0.000254372	2346.96	5.24128e-05	2346.96	0.000846797	2346.96	0.00083023
2345.03	-0.00037	2345.03	-1.01664e-05	2345.03	-0.000104119	2345.03	9.99876e-05	2345.03	4.57033e-05	2345.03	-0.00015399	2345.03	-0.000111167	2345.03	3.45041e-05	2345.03	0.000171171	2345.03	-5.03489e-05	2345.03	-0.000434621	2345.03	-0.00045222
2343.1	-0.00035	2343.1	4.37181e-09	2343.1	-0.000113738	2343.1	8.03696e-05	2343.1	4.50211e-05	2343.1	-0.000176483	2343.1	-0.000104602	2343.1	1.03241e-05	2343.1	0.000147957	2343.1	-0.000103127	2343.1	-0.000706061	2343.1	-0.000724706
2341.17	-0.00033	2341.17	1.01803e-05	2341.17	-7.33511e-05	2341.17	5.07558e-05	2341.17	4.43424e-05	2341.17	-0.000128979	2341.17	-8.80415e-05	2341.17	6.13243e-06	2341.17	0.000134728	2341.17	-0.00012592	2341.17	-0.000287523	2341.17	-0.000297229
2339.24	-0.00033	2339.24	3.61355e-07	2339.24	-6.29587e-05	2339.24	1.11463e-05	2339.24	1.36672e-05	2339.24	-0.000111478	2339.24	-0.000121484	2339.24	-1.80709e-05	2339.24	0.000131485	2339.24	-0.000128731	2339.24	0.000100992	2339.24	0.000100212
2337.32	-0.00038	2337.32	-2.94524e-05	2337.32	-7.25608e-05	2337.32	-8.45894e-06	2337.32	-2.70047e-05	2337.32	-0.000143979	2337.32	-0.000174931	2337.32	-5.2286e-05	2337.32	0.000108228	2337.32	-0.000131558	2337.32	0.000249485	2337.32	0.000247617
2335.39	-0.00044	2335.39	-3.9261e-05	2335.39	-6.21574e-05	2335.39	-8.05999e-06	2335.39	-3.76731e-05	2335.39	-0.000186484	2335.39	-0.000188381	2335.39	-5.6513e-05	2335.39	7.49559e-05	2335.39	-0.000104401	2335.39	0.000207956	2335.39	0.000204984
2333.46	-0.00044	2333.46	-9.06447e-06	2333.46	-1.17484e-05	2333.46	4.23432e-05	2333.46	3.16619e-05	2333.46	-0.000138992	2333.46	-0.000141835	2333.46	9.24804e-06	2333.46	0.000101669	2333.46	-2.72616e-05	2333.46	0.000156404	2333.46	0.000152315
2331.53	-0.0004	2331.53	8.11372e-05	2331.53	3.86662e-05	2331.53	0.000142751	2331.53	0.000141	2331.53	-3.15028e-05	2331.53	-6.52938e-05	2331.53	0.000114997	2331.53	0.000188367	2331.53	6.98609e-05	2331.53	0.00015483	2331.53	0.000169608
2329.6	-0.00035	2329.6	0.000161344	2329.6	7.90863e-05	2329.6	0.000233162	2329.6	0.000230342	2329.6	6.59831e-05	2329.6	1.12438e-05	2329.6	0.000220734	2329.6	0.00028505	2329.6	0.000166966	2329.6	0.000213232	2329.6	0.000226863
2327.67	-0.00033	2327.67	0.000201556	2327.67	9.95119e-05	2327.67	0.000283578	2327.67	0.000259687	2327.67	0.000123466	2327.67	5.77773e-05	2327.67	0.000276458	2327.67	0.000341718	2327.67	0.000224054	2327.67	0.000341611	2327.67	0.00032408
2325.75	-0.00033	2325.75	0.000211773	2325.75	0.000119943	2325.75	0.000323998	2325.75	0.000259036	2325.75	0.000150945	2325.75	0.000104306	2325.75	0.00030217	2325.75	0.00038837	2325.75	0.000261125	2325.75	0.000469966	2325.75	0.000431259
2323.82	-0.00033	2323.82	0.000231995	2323.82	0.00015038	2323.82	0.000364421	2323.82	0.000268387	2323.82	0.000198421	2323.82	0.000160831	2323.82	0.00033787	2323.82	0.000435007	2323.82	0.000298177	2323.82	0.000488298	2323.82	0.0004284
2321.89	-0.00033	2321.89	0.000272223	2321.89	0.000200822	2321.89	0.00040485	2321.89	0.000307742	2321.89	0.000235893	2321.89	0.000217352	2321.89	0.000373557	2321.89	0.000481629	2321.89	0.000335212	2321.89	0.000376607	2321.89	0.000295503
2319.96	-0.00032	2319.96	0.000292455	2319.96	0.000251269	2319.96	0.000405282	2319.96	0.000337101	2319.96	0.000253362	2319.96	0.000233868	2319.96	0.000379232	2319.96	0.000478234	2319.96	0.000352229	2319.96	0.000334891	2319.96	0.000262566
2318.03	-0.00033	2318.03	0.000282692	2318.03	0.000261723	2318.03	0.000345718	2318.03	0.000306462	2318.03	0.000240827	2318.03	0.000200379	2318.03	0.000334894	2318.03	0.000434823	2318.03	0.000339227	2318.03	0.000443151	2318.03	0.000399591
2316.1	-0.00033	2316.1	0.000252935	2316.1	0.000252181	2316.1	0.000286158	2316.1	0.000275827	2316.1	0.000208288	2316.1	0.000176886	2316.1	0.000290542	2316.1	0.000391397	2316.1	0.000306207	2316.1	0.000521387	2316.1	0.000496576
2314.17	-0.00031	2314.17	0.000253183	2314.17	0.000222645	2314.17	0.000256603	2314.17	0.000255196	2314.17	0.000195746	2314.17	0.000173388	2314.17	0.000266178	2314.17	0.000377954	2314.17	0.000293169	2314.17	0.000469599	2314.17	0.000443522
2312.25	-0.00029	2312.25	0.000253435	2312.25	0.000203115	2312.25	0.000257051	2312.25	0.000264567	2312.25	0.0001832	2312.25	0.000189885	2312.25	0.000251801	2312.25	0.000394494	2312.25	0.000300111	2312.25	0.000357786	2312.25	0.000330428
2310.32	-0.00029	2310.32	0.000253693	2310.32	0.00019359	2310.32	0.000267504	2310.32	0.000263941	2310.32	0.00019065	2310.32	0.000196377	2310.32	0.000247411	2310.32	0.000391019	2310.32	0.000297035	2310.32	0.000315949	2310.32	0.000277294
2308.39	-0.0003	2308.39	0.000243956	2308.39	0.00018407	2308.39	0.00025796	2308.39	0.000253319	2308.39	0.000188096	2308.39	0.000192865	2308.39	0.000233008	2308.39	0.000377526	2308.39	0.00028394	2308.39	0.000334086	2308.39	0.000284119
2306.46	-0.00029	2306.46	0.000234224	2306.46	0.000174556	2306.46	0.00023842	2306.46	0.0002327	2306.46	0.000185538	2306.46	0.000179347	2306.46	0.000208591	2306.46	0.000344017	2306.46	0.000270825	2306.46	0.000372198	2306.46	0.000300905
2304.53	-0.00029	2304.53	0.000214497	2304.53	0.000165047	2304.53	0.000218885	2304.53	0.000202084	2304.53	0.000172976	2304.53	0.000155824	2304.53	0.000184161	2304.53	0.00030049	2304.53	0.000247692	2304.53	0.000370285	2304.53	0.00028765
2302.6	-0.00029	2302.6	0.000194775	2302.6	0.000155544	2302.6	0.000199353	2302.6	0.000171471	2302.6	0.000160409	2302.6	0.000132296	2302.6	0.000159717	2302.6	0.000266947	2302.6	0.000224538	2302.6	0.000318347	2302.6	0.000234353
2300.68	-0.0003	2300.68	0.000175058	2300.68	0.000136046	2300.68	0.000169826	2300.68	0.000140862	2300.68	0.000137839	2300.68	0.000108763	2300.68	0.00013526	2300.68	0.000233386	2300.68	0.000201365	2300.68	0.000256383	2300.68	0.000171016
2298.75	-0.00031	2298.75	0.000165346	2298.75	0.000116553	2298.75	0.000150302	2298.75	0.000120255	2298.75	0.000105264	2298.75	8.52244e-05	2298.75	0.000100789	2298.75	0.000199807	2298.75	0.000168172	2298.75	0.000214393	2298.75	0.000147638
2296.82	-0.00033	2296.82	0.000155639	2296.82	0.000107066	2296.82	0.000120782	2296.82	7.96519e-05	2296.82	7.26844e-05	2296.82	6.16804e-05	2296.82	6.63047e-05	2296.82	0.000166212	2296.82	0.000144959	2296.82	0.000172377	2296.82	0.000114217
2294.89	-0.00033	2294.89	0.000135937	2294.89	8.7584e-05	2294.89	0.000101266	2294.89	5.90515e-05	2294.89	5.01005e-05	2294.89	4.81308e-05	2294.89	3.18061e-05	2294.89	0.000142598	2294.89	0.000131725	2294.89	0.000140335	2294.89	7.07554e-05
2292.96	-0.00033	2292.96	0.00013624	2292.96	8.81076e-05	2292.96	8.17542e-05	2292.96	3.84543e-05	2292.96	4.75122e-05	2292.96	3.45756e-05	2292.96	1.72936e-05	2292.96	0.000138966	2292.96	0.000118471	2292.96	0.000128267	2292.96	5.72514e-05
2291.03	-0.00032	2291.03	0.000136548	2291.03	8.86365e-05	2291.03	8.22461e-05	2291.03	4.786e-05	2291.03	5.49192e-05	2291.03	3.10148e-05	2291.03	1.27669e-05	2291.03	0.000145317	2291.03	0.000115197	2291.03	0.000136172	2291.03	7.37051e-05
2289.1	-0.0003	2289.1	0.000136861	2289.1	8.91707e-05	2289.1	9.27418e-05	2289.1	4.72688e-05	2289.1	7.23216e-05	2289.1	3.74482e-05	2289.1	8.22612e-06	2289.1	0.000141649	2289.1	0.000121901	2289.1	0.000144051	2289.1	8.01162e-05
2287.18	-0.00029	2287.18	0.000137179	2287.18	8.97102e-05	2287.18	0.000103241	2287.18	3.66806e-05	2287.18	7.97192e-05	2287.18	5.38758e-05	2287.18	-6.32895e-06	2287.18	0.000147963	2287.18	0.000118585	2287.18	0.000151903	2287.18	8.64847e-05
2285.25	-0.00029	2285.25	0.000137503	2285.25	8.02551e-05	2285.25	9.37448e-05	2285.25	2.60954e-05	2285.25	6.7112e-05	2285.25	6.02975e-05	2285.25	-1.08984e-05	2285.25	0.000144259	2285.25	0.000115248	2285.25	0.000159727	2285.25	0.00010281
2283.32	-0.00029	2283.32	0.000137831	2283.32	7.08053e-05	2283.32	8.4252e-05	2283.32	1.55131e-05	2283.32	5.44999e-05	2283.32	5.67132e-05	2283.32	-5.48227e-06	2283.32	0.000150536	2283.32	0.000111889	2283.32	0.000167525	2283.32	0.000109092
2281.39	-0.0003	2281.39	0.000128164	2281.39	7.13608e-05	2281.39	8.47631e-05	2281.39	1.49339e-05	2281.39	4.18829e-05	2281.39	4.31228e-05	2281.39	-8.06849e-08	2281.39	0.000156794	2281.39	0.000118509	2281.39	0.000155295	2281.39	9.53312e-05
2279.46	-0.00031	2279.46	0.000118501	2279.46	7.19216e-05	2279.46	7.52779e-05	2279.46	4.35753e-06	2279.46	2.92608e-05	2279.46	2.95263e-05	2279.46	-4.69377e-06	2279.46	0.000153033	2279.46	0.000115108	2279.46	0.000123038	2279.46	6.15264e-05
2277.53	-0.00033	2277.53	9.88444e-05	2277.53	7.24877e-05	2277.53	6.57965e-05	2277.53	-6.21587e-06	2277.53	1.66336e-05	2277.53	1.59236e-05	2277.53	-1.93216e-05	2277.53	0.000129254	2277.53	0.000101684	2277.53	9.0753e-05	2277.53	2.76776e-05
2275.6	-0.00034	2275.6	7.91922e-05	2275.6	7.30591e-05	2275.6	5.63188e-05	2275.6	-6.78635e-06	2275.6	4.00127e-06	2275.6	2.31452e-06	2275.6	-2.39643e-05	2275.6	0.000105455	2275.6	8.82392e-05	2275.6	7.84402e-05	2275.6	1.37848e-05
2273.68	-0.00034	2273.68	7.9545e-05	2273.68	6.36357e-05	2273.68	4.68449e-05	2273.68	-1.73539e-05	2273.68	1.36369e-06	2273.68	-1.30091e-06	2273.68	-2.86219e-05	2273.68	0.000101637	2273.68	8.47717e-05	2273.68	6.60994e-05	2273.68	1.98475e-05
2271.75	-0.00035	2271.75	7.99027e-05	2271.75	5.42176e-05	2271.75	3.73747e-05	2271.75	-2.79187e-05	2271.75	-1.2792e-06	2271.75	-1.49228e-05	2271.75	-2.32945e-05	2271.75	0.000117799	2271.75	9.12821e-05	2271.75	7.37303e-05	2271.75	2.58657e-05
2269.82	-0.00035	2269.82	8.02653e-05	2269.82	4.48048e-05	2269.82	3.79083e-05	2269.82	-2.84805e-05	2269.82	-3.92747e-06	2269.82	-1.85512e-05	2269.82	-2.79822e-05	2269.82	0.000123941	2269.82	9.77699e-05	2269.82	7.13329e-05	2269.82	4.18391e-05
2267.89	-0.00035	2267.89	8.06329e-05	2267.89	4.53972e-05	2267.89	3.84455e-05	2267.89	-2.90395e-05	2267.89	3.41881e-06	2267.89	-1.21863e-05	2267.89	-1.26852e-05	2267.89	0.000140064	2267.89	0.000104235	2267.89	7.89069e-05	2267.89	5.77674e-05
2265.96	-0.00034	2265.96	9.10054e-05	2265.96	5.59948e-05	2265.96	4.89864e-05	2265.96	-9.59565e-06	2265.96	1.07596e-05	2265.96	4.17195e-06	2265.96	2.59656e-06	2265.96	0.000156167	2265.96	0.000120678	2265.96	9.64522e-05	2265.96	7.36504e-05
2264.03	-0.00032	2264.03	0.000111383	2264.03	6.65976e-05	2264.03	5.9531e-05	2264.03	-1.49005e-07	2264.03	2.80948e-05	2264.03	1.05234e-05	2264.03	1.78629e-05	2264.03	0.00017225	2264.03	0.000147097	2264.03	0.000123969	2264.03	8.94879e-05
2262.11	-0.00032	2262.11	0.000121765	2262.11	7.72057e-05	2262.11	5.00792e-05	2262.11	-6.99558e-07	2262.11	4.54243e-05	2262.11	1.6868e-05	2262.11	3.31137e-05	2262.11	0.000188313	2262.11	0.000163494	2262.11	0.000141456	2262.11	0.00010528
2260.18	-0.00033	2260.18	0.000122152	2260.18	7.7819e-05	2260.18	5.06311e-05	2260.18	-1.24733e-06	2260.18	5.27481e-05	2260.18	2.32057e-05	2260.18	3.83489e-05	2260.18	0.000184355	2260.18	0.000169867	2260.18	0.000148914	2260.18	0.000111025
2258.25	-0.00035	2258.25	0.000112544	2258.25	7.84375e-05	2258.25	5.11866e-05	2258.25	8.20767e-06	2258.25	5.00661e-05	2258.25	2.95363e-05	2258.25	2.35684e-05	2258.25	0.000180377	2258.25	0.000176216	2258.25	0.000146343	2258.25	0.000126725
2256.32	-0.00036	2256.32	0.000102941	2256.32	6.90611e-05	2256.32	4.17457e-05	2256.32	7.66541e-06	2256.32	4.73782e-05	2256.32	3.58599e-05	2256.32	1.87721e-05	2256.32	0.000166378	2256.32	0.000172542	2256.32	0.000143742	2256.32	0.000132378
2254.39	-0.00036	2254.39	0.000103343	2254.39	5.969e-05	2254.39	4.23083e-05	2254.39	7.12589e-06	2254.39	5.46844e-05	2254.39	5.21763e-05	2254.39	2.396e-05	2254.39	0.000172358	2254.39	0.000178844	2254.39	0.000151111	2254.39	0.000127985
2252.46	-0.00035	2252.46	0.00012375	2252.46	7.0324e-05	2252.46	6.28746e-05	2252.46	1.65891e-05	2252.46	7.19845e-05	2252.46	6.84854e-05	2252.46	3.91319e-05	2252.46	0.000188318	2252.46	0.000185123	2252.46	0.00016845	2252.46	0.000143544
2250.53	-0.00033	2250.53	0.000144161	2250.53	9.09631e-05	2250.53	8.34444e-05	2250.53	2.6055e-05	2250.53	8.92786e-05	2250.53	7.47872e-05	2250.53	5.42877e-05	2250.53	0.000214256	2250.53	0.000221377	2250.53	0.00020576	2250.53	0.000169056
2248.61	-0.00031	2248.61	0.000164578	2248.61	0.000121607	2248.61	0.000124018	2248.61	5.55236e-05	2248.61	0.000126567	2248.61	0.000111082	2248.61	9.94273e-05	2248.61	0.000260173	2248.61	0.000287607	2248.61	0.000253039	2248.61	0.000214522
2246.68	-0.00031	2246.68	0.000154999	2246.68	0.000112257	2246.68	0.000114595	2246.68	5.49948e-05	2246.68	0.000123848	2246.68	0.000107368	2246.68	8.45507e-05	2246.68	0.000256068	2246.68	0.000283812	2246.68	0.000240287	2246.68	0.000209939
2244.75	-0.00033	2244.75	0.000145425	2244.75	0.000102912	2244.75	0.000105175	2244.75	3.44687e-05	2244.75	0.000111124	2244.75	9.36478e-05	2244.75	7.96576e-05	2244.75	0.000241943	2244.75	0.000259993	2244.75	0.000217505	2244.75	0.000195309
2242.82	-0.00034	2242.82	0.000125856	2242.82	0.000103571	2242.82	9.57591e-05	2242.82	1.39452e-05	2242.82	9.83928e-05	2242.82	7.99195e-05	2242.82	7.47482e-05	2242.82	0.000227795	2242.82	0.000246149	2242.82	0.000204693	2242.82	0.00019063
2240.89	-0.00034	2240.89	0.000126291	2240.89	0.000104236	2240.89	9.63465e-05	2240.89	2.34244e-05	2240.89	9.56555e-05	2240.89	8.61834e-05	2240.89	6.98222e-05	2240.89	0.000233626	2240.89	0.00024228	2240.89	0.000211849	2240.89	0.000185903
2238.96	-0.00033	2238.96	0.000136732	2238.96	0.000124906	2238.96	9.69374e-05	2238.96	4.29061e-05	2238.96	0.000102912	2238.96	0.00010244	2238.96	7.48795e-05	2238.96	0.000249434	2238.96	0.000248385	2238.96	0.000228974	2238.96	0.000211128
2237.04	-0.00033	2237.04	0.000137177	2237.04	0.000115581	2237.04	9.75317e-05	2237.04	5.23905e-05	2237.04	0.000100161	2237.04	9.86878e-05	2237.04	8.99201e-05	2237.04	0.000265221	2237.04	0.000264466	2237.04	0.000236068	2237.04	0.000226304
2235.11	-0.00034	2235.11	0.000137627	2235.11	0.000106261	2235.11	9.81295e-05	2235.11	6.18774e-05	2235.11	8.74041e-05	2235.11	9.49281e-05	2235.11	8.49439e-05	2235.11	0.000260985	2235.11	0.000270521	2235.11	0.00023313	2235.11	0.000221431
2233.18	-0.00034	2233.18	0.000128082	2233.18	9.69464e-05	2233.18	8.87308e-05	2233.18	6.13668e-05	2233.18	8.46403e-05	2233.18	9.11604e-05	2233.18	7.99507e-05	2233.18	0.000246727	2233.18	0.00026655	2233.18	0.00023016	2233.18	0.000226509
2231.25	-0.00034	2231.25	0.000128542	2231.25	9.76367e-05	2231.25	8.93354e-05	2231.25	5.08588e-05	2231.25	9.18698e-05	2231.25	7.73845e-05	2231.25	7.49406e-05	2231.25	0.000242446	2231.25	0.000272554	2231.25	0.000237159	2231.25	0.000221537
2229.32	-0.00033	2229.32	0.000119006	2229.32	9.8332e-05	2229.32	7.99434e-05	2229.32	3.03533e-05	2229.32	8.90924e-05	2229.32	6.36004e-05	2229.32	7.99132e-05	2229.32	0.000238142	2229.32	0.000268531	2229.32	0.000234126	2229.32	0.000226516
2227.39	-0.00033	2227.39	0.000129476	2227.39	9.90324e-05	2227.39	8.05548e-05	2227.39	2.98503e-05	2227.39	7.6308e-05	2227.39	5.98081e-05	2227.39	7.48687e-05	2227.39	0.000233816	2227.39	0.000264482	2227.39	0.000241061	2227.39	0.000221444
2225.46	-0.00034	2225.46	0.00012995	2225.46	9.97378e-05	2225.46	8.11696e-05	2225.46	2.93498e-05	2225.46	8.35167e-05	2225.46	6.60073e-05	2225.46	5.98069e-05	2225.46	0.000239467	2225.46	0.000260407	2225.46	0.000237963	2225.46	0.000216323
2223.54	-0.00033	2223.54	0.000140429	2223.54	0.000100448	2223.54	8.17878e-05	2223.54	3.88518e-05	2223.54	0.000100718	2223.54	8.21982e-05	2223.54	6.47276e-05	2223.54	0.000255094	2223.54	0.000266306	2223.54	0.000244833	2223.54	0.000211151
2221.61	-0.00032	2221.61	0.000140912	2221.61	0.000101164	2221.61	8.24092e-05	2221.61	3.83562e-05	2221.61	0.000117913	2221.61	7.83805e-05	2221.61	6.96309e-05	2221.61	0.000280699	2221.61	0.000272178	2221.61	0.00026167	2221.61	0.000225929
2219.68	-0.00031	2219.68	0.0001314	2219.68	0.000101884	2219.68	9.3034e-05	2219.68	2.78631e-05	2219.68	0.0001151	2219.68	7.45542e-05	2219.68	6.45165e-05	2219.68	0.000276279	2219.68	0.000278023	2219.68	0.000258474	2219.68	0.000230655
2217.75	-0.00031	2217.75	0.000121894	2217.75	0.00010261	2217.75	9.36621e-05	2217.75	1.73724e-05	2217.75	0.00010228	2217.75	7.07193e-05	2217.75	6.93845e-05	2217.75	0.000271837	2217.75	0.000273841	2217.75	0.000255245	2217.75	0.000245331
2215.82	-0.00032	2215.82	0.000112391	2215.82	0.00010334	2215.82	8.42936e-05	2215.82	2.68841e-05	2215.82	8.94528e-05	2215.82	7.68756e-05	2215.82	7.42346e-05	2215.82	0.00026737	2215.82	0.000269632	2215.82	0.000251983	2215.82	0.000239955
2213.89	-0.00033	2213.89	0.000122894	2213.89	9.40758e-05	2213.89	7.49282e-05	2213.89	2.63982e-05	2213.89	7.6618e-05	2213.89	8.3023e-05	2213.89	6.90669e-05	2213.89	0.00027288	2213.89	0.000275395	2213.89	0.000258688	2213.89	0.000244528
2211.97	-0.00033	2211.97	0.000123401	2211.97	8.48163e-05	2211.97	7.55662e-05	2211.97	3.59146e-05	2211.97	7.37758e-05	2211.97	8.91616e-05	2211.97	5.38812e-05	2211.97	0.000278365	2211.97	0.000271131	2211.97	0.000265359	2211.97	0.000239049
2210.04	-0.00033	2210.04	0.000133913	2210.04	8.55617e-05	2210.04	7.62074e-05	2210.04	2.54334e-05	2210.04	8.0926e-05	2210.04	8.52911e-05	2210.04	5.86775e-05	2210.04	0.000273827	2210.04	0.00026684	2210.04	0.000271996	2210.04	0.000253518
2208.11	-0.00032	2208.11	0.00012443	2208.11	8.63121e-05	2208.11	7.68518e-05	2208.11	2.49546e-05	2208.11	8.80687e-05	2208.11	7.14116e-05	2208.11	6.34555e-05	2208.11	0.000269264	2208.11	0.00027252	2208.11	0.0002786	2208.11	0.000267935
2206.18	-0.00031	2206.18	0.000124951	2206.18	9.70675e-05	2206.18	7.74995e-05	2206.18	2.4478e-05	2206.18	8.52036e-05	2206.18	6.75229e-05	2206.18	6.82153e-05	2206.18	0.000264676	2206.18	0.000288173	2206.18	0.000285169	2206.18	0.000272299
2204.25	-0.00032	2204.25	0.000125477	2204.25	0.000107828	2204.25	7.81503e-05	2204.25	2.40038e-05	2204.25	9.23307e-05	2204.25	6.36251e-05	2204.25	6.29568e-05	2204.25	0.000280064	2204.25	0.000303797	2204.25	0.000281704	2204.25	0.000266611
2202.32	-0.00032	2202.32	0.000146008	2202.32	0.000108593	2202.32	8.88044e-05	2202.32	2.35319e-05	2202.32	8.945e-05	2202.32	5.97178e-05	2202.32	6.76797e-05	2202.32	0.000295428	2202.32	0.000309393	2202.32	0.000288205	2202.32	0.00026087
2200.39	-0.00032	2200.39	0.000156543	2200.39	9.93631e-05	2200.39	8.94616e-05	2200.39	2.30622e-05	2200.39	9.65615e-05	2200.39	7.58012e-05	2200.39	6.23842e-05	2200.39	0.000300766	2200.39	0.000304961	2200.39	0.000284671	2200.39	0.000265075
2198.47	-0.00033	2198.47	0.000147083	2198.47	9.01382e-05	2198.47	7.0122e-05	2198.47	2.25948e-05	2198.47	9.36649e-05	2198.47	7.18752e-05	2198.47	6.707e-05	2198.47	0.000296079	2198.47	0.000300499	2198.47	0.000281103	2198.47	0.000259228
2196.54	-0.00034	2196.54	0.000137628	2196.54	8.09182e-05	2196.54	6.07855e-05	2196.54	1.21297e-05	2196.54	9.07603e-05	2196.54	7.79396e-05	2196.54	6.1737e-05	2196.54	0.000281367	2196.54	0.000306009	2196.54	0.000287499	2196.54	0.000263326
2194.61	-0.00033	2194.61	0.000138178	2194.61	9.1703e-05	2194.61	7.14521e-05	2194.61	1.16667e-05	2194.61	8.78476e-05	2194.61	7.39943e-05	2194.61	6.63852e-05	2194.61	0.00028663	2194.61	0.00032149	2194.61	0.000293861	2194.61	0.000277371
2192.68	-0.00032	2192.68	0.000138732	2192.68	9.24928e-05	2192.68	8.21219e-05	2192.68	2.1206e-05	2192.68	9.49267e-05	2192.68	8.00394e-05	2192.68	7.10145e-05	2192.68	0.000291867	2192.68	0.000326942	2192.68	0.000310187	2192.68	0.000281362
2190.75	-0.00032	2190.75	0.00013929	2190.75	9.32874e-05	2190.75	8.27948e-05	2190.75	3.07475e-05	2190.75	0.000101998	2190.75	7.60747e-05	2190.75	7.56248e-05	2190.75	0.000297079	2190.75	0.000332364	2190.75	0.000316477	2190.75	0.000285298
2188.82	-0.00031	2188.82	0.000149854	2188.82	0.000104087	2188.82	9.34707e-05	2188.82	4.02911e-05	2188.82	0.00010906	2188.82	9.21001e-05	2188.82	9.02159e-05	2188.82	0.000292265	2188.82	0.000337757	2188.82	0.000342733	2188.82	0.00029918
2186.89	-0.00031	2186.89	0.000160422	2186.89	0.000114891	2186.89	9.41497e-05	2186.89	4.98369e-05	2186.89	0.000126114	2186.89	0.000108116	2186.89	9.47878e-05	2186.89	0.000307425	2186.89	0.00035312	2186.89	0.000348952	2186.89	0.000313007
2184.97	-0.00031	2184.97	0.000160994	2184.97	0.0001157	2184.97	9.48318e-05	2184.97	4.93848e-05	2184.97	0.00013316	2184.97	0.000114121	2184.97	9.93404e-05	2184.97	0.000332558	2184.97	0.000358453	2184.97	0.000345135	2184.97	0.000316779
2183.04	-0.00032	2183.04	0.000161572	2183.04	0.000116514	2183.04	9.55169e-05	2183.04	3.89349e-05	2183.04	0.000130197	2183.04	0.000110116	2183.04	9.38736e-05	2183.04	0.000337666	2183.04	0.000363756	2183.04	0.000341282	2183.04	0.000330496
2181.11	-0.00033	2181.11	0.000152154	2181.11	0.000117333	2181.11	9.62051e-05	2181.11	2.84871e-05	2181.11	0.000107226	2181.11	0.000106102	2181.11	7.83873e-05	2181.11	0.000322747	2181.11	0.000369029	2181.11	0.000347393	2181.11	0.000344157
2179.18	-0.00035	2179.18	0.00014274	2179.18	0.000108157	2179.18	9.68962e-05	2179.18	1.80413e-05	2179.18	9.42454e-05	2179.18	9.20764e-05	2179.18	7.28814e-05	2179.18	0.000307802	2179.18	0.000364272	2179.18	0.000363468	2179.18	0.000357762
2177.25	-0.00036	2177.25	0.000133331	2177.25	0.000108986	2177.25	8.75904e-05	2177.25	2.75977e-05	2177.25	9.12565e-05	2177.25	9.8041e-05	2177.25	7.73558e-05	2177.25	0.00031283	2177.25	0.000379484	2177.25	0.000359505	2177.25	0.000371312
2175.32	-0.00036	2175.32	0.000133927	2175.32	0.000109819	2175.32	8.82875e-05	2175.32	2.71561e-05	2175.32	9.82588e-05	2175.32	0.000103995	2175.32	0.00010181	2175.32	0.000327831	2175.32	0.000384665	2175.32	0.000375506	2175.32	0.000374806
2173.4	-0.00035	2173.4	0.000134527	2173.4	0.000120657	2173.4	9.89876e-05	2173.4	3.67166e-05	2173.4	0.000125252	2173.4	0.000119939	2173.4	0.000116245	2173.4	0.000352805	2173.4	0.000399816	2173.4	0.00038147	2173.4	0.000378243
2171.47	-0.00033	2171.47	0.000165132	2171.47	0.0001415	2171.47	0.000119691	2171.47	4.6279e-05	2171.47	0.000142237	2171.47	0.000135872	2171.47	0.00012066	2171.47	0.000367753	2171.47	0.000414935	2171.47	0.000407397	2171.47	0.000401623
2169.54	-0.00033	2169.54	0.000185741	2169.54	0.000132348	2169.54	0.000120397	2169.54	6.58435e-05	2169.54	0.000149212	2169.54	0.000141794	2169.54	0.000125055	2169.54	0.000382673	2169.54	0.000420024	2169.54	0.000413286	2169.54	0.000414947
2167.61	-0.00033	2167.61	0.000176355	2167.61	0.0001232	2167.61	0.000101106	2167.61	6.541e-05	2167.61	0.000146178	2167.61	0.000147706	2167.61	0.000119429	2167.61	0.000377565	2167.61	0.00042508	2167.61	0.000409138	2167.61	0.000408213
2165.68	-0.00034	2165.68	0.000166974	2165.68	0.000114057	2165.68	9.18174e-05	2165.68	6.49785e-05	2165.68	0.000133136	2165.68	0.000133607	2165.68	0.000123783	2165.68	0.00038243	2165.68	0.000420106	2165.68	0.000404952	2165.68	0.000401423
2163.75	-0.00035	2163.75	0.000167597	2163.75	0.000114919	2163.75	9.25321e-05	2163.75	4.45489e-05	2163.75	0.000130084	2163.75	0.000119497	2163.75	0.000118117	2163.75	0.000387267	2163.75	0.000425099	2163.75	0.000400729	2163.75	0.000394574
2161.82	-0.00034	2161.82	0.000168225	2161.82	0.000115786	2161.82	9.32496e-05	2161.82	2.41213e-05	2161.82	0.000117022	2161.82	0.000115376	2161.82	0.000112431	2161.82	0.000372077	2161.82	0.000410061	2161.82	0.000386467	2161.82	0.000367668
2159.9	-0.00033	2159.9	0.000158857	2159.9	0.000116657	2159.9	8.39701e-05	2159.9	2.36956e-05	2159.9	0.000103951	2159.9	0.000111244	2159.9	9.67235e-05	2159.9	0.000356858	2159.9	0.000394991	2159.9	0.000372167	2159.9	0.000340704
2157.97	-0.00032	2157.97	0.000159493	2157.97	0.000117534	2157.97	8.46934e-05	2157.97	1.32718e-05	2157.97	0.000100871	2157.97	0.000107101	2157.97	9.09957e-05	2157.97	0.000351612	2157.97	0.000379888	2157.97	0.000357829	2157.97	0.000323682
2156.04	-0.00031	2156.04	0.000150135	2156.04	0.000118414	2156.04	7.54195e-05	2156.04	2.84994e-06	2156.04	9.77816e-05	2156.04	0.000102946	2156.04	8.52472e-05	2156.04	0.000346337	2156.04	0.000374753	2156.04	0.000343452	2156.04	0.000316601
2154.11	-0.00032	2154.11	0.00014078	2154.11	9.93e-05	2154.11	5.61484e-05	2154.11	-1.75701e-05	2154.11	8.46823e-05	2154.11	8.87809e-05	2154.11	6.94779e-05	2154.11	0.000331033	2154.11	0.000359585	2154.11	0.000329037	2154.11	0.000299461
2152.18	-0.00032	2152.18	0.000121431	2152.18	8.01902e-05	2152.18	4.68801e-05	2152.18	-2.79882e-05	2152.18	7.15733e-05	2152.18	7.46039e-05	2152.18	5.36876e-05	2152.18	0.000315701	2152.18	0.000344385	2152.18	0.000304582	2152.18	0.000272263
2150.25	-0.00031	2150.25	0.000112085	2150.25	7.10852e-05	2150.25	4.76147e-05	2150.25	-2.84045e-05	2150.25	6.84547e-05	2150.25	7.04154e-05	2150.25	4.78763e-05	2150.25	0.000320341	2150.25	0.000339152	2150.25	0.000310089	2150.25	0.000265005
2148.33	-0.00031	2148.33	0.000112745	2148.33	7.19848e-05	2148.33	4.83519e-05	2148.33	-1.8819e-05	2148.33	7.53262e-05	2148.33	7.62154e-05	2148.33	6.20439e-05	2148.33	0.000314951	2148.33	0.000343886	2148.33	0.000305556	2148.33	0.000277688
2146.4	-0.00033	2146.4	0.000103408	2146.4	6.28891e-05	2146.4	3.9092e-05	2146.4	-2.92316e-05	2146.4	7.21879e-05	2146.4	7.20039e-05	2146.4	5.61903e-05	2146.4	0.000309533	2146.4	0.000338586	2146.4	0.000300984	2146.4	0.000270311
2144.47	-0.00034	2144.47	9.40767e-05	2144.47	5.3798e-05	2144.47	2.98348e-05	2144.47	-4.96424e-05	2144.47	5.90396e-05	2144.47	6.77806e-05	2144.47	5.03154e-05	2144.47	0.000304085	2144.47	0.000343253	2144.47	0.000286373	2144.47	0.000252874
2142.54	-0.00034	2142.54	9.47494e-05	2142.54	5.47117e-05	2142.54	3.05803e-05	2142.54	-4.00515e-05	2142.54	6.58814e-05	2142.54	7.35456e-05	2142.54	4.4419e-05	2142.54	0.000308608	2142.54	0.000357887	2142.54	0.000291721	2142.54	0.000265378
2140.61	-0.00032	2140.61	0.000105427	2140.61	6.56299e-05	2140.61	4.13285e-05	2140.61	-3.04588e-05	2140.61	7.2713e-05	2140.61	7.92988e-05	2140.61	4.85011e-05	2140.61	0.000333102	2140.61	0.000372486	2140.61	0.00030703	2140.61	0.000287821
2138.68	-0.00032	2138.68	0.000106108	2138.68	6.65528e-05	2138.68	4.20794e-05	2138.68	-2.08644e-05	2138.68	7.95345e-05	2138.68	9.504e-05	2138.68	6.25617e-05	2138.68	0.000337566	2138.68	0.000387052	2138.68	0.000332298	2138.68	0.000310203
2136.75	-0.00033	2136.75	0.000106794	2136.75	5.74803e-05	2136.75	3.28331e-05	2136.75	-2.12682e-05	2136.75	7.63458e-05	2136.75	8.07692e-05	2136.75	6.66005e-05	2136.75	0.000342	2136.75	0.000381584	2136.75	0.000337527	2136.75	0.000312525
2134.83	-0.00034	2134.83	9.74849e-05	2134.83	3.84124e-05	2134.83	3.35893e-05	2134.83	-3.16703e-05	2134.83	6.31468e-05	2134.83	7.64864e-05	2134.83	7.06176e-05	2134.83	0.000336404	2134.83	0.000366081	2134.83	0.000342715	2134.83	0.000314785
2132.9	-0.00034	2132.9	9.81799e-05	2132.9	2.93491e-05	2132.9	2.43483e-05	2132.9	-4.20707e-05	2132.9	5.99375e-05	2132.9	6.21914e-05	2132.9	6.46128e-05	2132.9	0.000340778	2132.9	0.000360544	2132.9	0.000347862	2132.9	0.000316985
2130.97	-0.00033	2130.97	7.88793e-05	2130.97	2.02904e-05	2130.97	5.10982e-06	2130.97	-5.24694e-05	2130.97	6.67177e-05	2130.97	5.78841e-05	2130.97	4.8586e-05	2130.97	0.000345123	2130.97	0.000364973	2130.97	0.000342968	2130.97	0.000309123
2129.04	-0.00033	2129.04	6.95832e-05	2129.04	1.23631e-06	2129.04	-1.4126e-05	2129.04	-6.28664e-05	2129.04	6.34874e-05	2129.04	5.35646e-05	2129.04	3.25372e-05	2129.04	0.000329436	2129.04	0.000359367	2129.04	0.000318034	2129.04	0.000301199
2127.11	-0.00033	2127.11	5.02915e-05	2127.11	-1.78132e-05	2127.11	-3.33592e-05	2127.11	-9.32618e-05	2127.11	4.02466e-05	2127.11	2.92327e-05	2127.11	-3.53387e-06	2127.11	0.00029372	2127.11	0.000343725	2127.11	0.000283058	2127.11	0.000263213
2125.18	-0.00033	2125.18	3.10042e-05	2125.18	-3.68582e-05	2125.18	-6.25898e-05	2125.18	-0.000133656	2125.18	6.99508e-06	2125.18	4.88825e-06	2125.18	-3.96272e-05	2125.18	0.000257973	2125.18	0.000308049	2125.18	0.000238041	2125.18	0.000225165
2123.26	-0.00034	2123.26	1.17213e-05	2123.26	-5.58986e-05	2123.26	-8.18179e-05	2123.26	-0.000154048	2123.26	-2.62671e-05	2123.26	-1.94687e-05	2123.26	-6.57428e-05	2123.26	0.000232194	2123.26	0.000262337	2123.26	0.000202983	2123.26	0.000177054
2121.33	-0.00035	2121.33	2.44287e-06	2121.33	-5.49344e-05	2121.33	-0.000101043	2121.33	-0.000164438	2121.33	-4.95401e-05	2121.33	-3.38383e-05	2121.33	-7.18809e-05	2121.33	0.000216385	2121.33	0.00024659	2121.33	0.000187883	2121.33	0.000148881
2119.4	-0.00035	2119.4	-6.8312e-06	2119.4	-6.39657e-05	2119.4	-0.000110266	2119.4	-0.000164827	2119.4	-6.28239e-05	2119.4	-4.82206e-05	2119.4	-7.80416e-05	2119.4	0.000200545	2119.4	0.000240808	2119.4	0.000172741	2119.4	0.000130645
2117.47	-0.00033	2117.47	-6.10089e-06	2117.47	-6.29925e-05	2117.47	-0.000119487	2117.47	-0.000185215	2117.47	-6.61186e-05	2117.47	-6.26157e-05	2117.47	-8.42249e-05	2117.47	0.000204674	2117.47	0.00024499	2117.47	0.000177557	2117.47	0.000132346
2115.54	-0.00032	2115.54	1.46338e-05	2115.54	-6.20148e-05	2115.54	-0.000118705	2115.54	-0.0001856	2115.54	-6.94244e-05	2115.54	-5.70237e-05	2115.54	-8.0431e-05	2115.54	0.000218772	2115.54	0.000249135	2115.54	0.000192331	2115.54	0.000153984
2113.61	-0.00031	2113.61	4.53729e-05	2113.61	-4.10325e-05	2113.61	-0.00010792	2113.61	-0.000175985	2113.61	-7.27411e-05	2113.61	-4.14446e-05	2113.61	-6.66598e-05	2113.61	0.000242838	2113.61	0.000263245	2113.61	0.000227063	2113.61	0.000175558
2111.68	-0.00032	2111.68	6.61163e-05	2111.68	-3.00458e-05	2111.68	-8.71328e-05	2111.68	-0.000176368	2111.68	-6.6069e-05	2111.68	-3.58785e-05	2111.68	-6.29116e-05	2111.68	0.000246872	2111.68	0.000277318	2111.68	0.000241752	2111.68	0.000207068
2109.76	-0.00033	2109.76	7.68641e-05	2109.76	-9.05453e-06	2109.76	-6.63432e-05	2109.76	-0.000186749	2109.76	-6.94081e-05	2109.76	-3.03255e-05	2109.76	-6.91864e-05	2109.76	0.000240874	2109.76	0.000301355	2109.76	0.000256398	2109.76	0.000228514
2107.83	-0.00034	2107.83	9.76163e-05	2107.83	2.19412e-05	2107.83	-4.55512e-05	2107.83	-0.000177129	2107.83	-5.27585e-05	2107.83	-3.47858e-05	2107.83	-5.54844e-05	2107.83	0.000264845	2107.83	0.000325355	2107.83	0.000291002	2107.83	0.000259896
2105.9	-0.00035	2105.9	0.000108373	2105.9	5.29414e-05	2105.9	-4.75667e-06	2105.9	-0.000147507	2105.9	-3.61202e-05	2105.9	-1.92592e-05	2105.9	-2.18056e-05	2105.9	0.000298783	2105.9	0.000359319	2105.9	0.000325562	2105.9	0.000301214
2103.97	-0.00035	2103.97	0.000129134	2103.97	8.39461e-05	2103.97	3.60403e-05	2103.97	-9.78838e-05	2103.97	5.06655e-07	2103.97	6.25394e-06	2103.97	1.18499e-05	2103.97	0.00033269	2103.97	0.000393245	2103.97	0.00036008	2103.97	0.000342466
2102.04	-0.00034	2102.04	0.000139899	2102.04	0.000104955	2102.04	6.68396e-05	2102.04	-4.82592e-05	2102.04	3.71221e-05	2102.04	3.17537e-05	2102.04	3.54821e-05	2102.04	0.000356563	2102.04	0.000417135	2102.04	0.000394554	2102.04	0.000363654
2100.11	-0.00034	2100.11	0.000140668	2100.11	0.000105969	2100.11	8.76413e-05	2100.11	1.3668e-06	2100.11	7.37259e-05	2100.11	5.72399e-05	2100.11	4.90907e-05	2100.11	0.000360405	2100.11	0.000440987	2100.11	0.000408984	2100.11	0.000384777
2098.18	-0.00034	2098.18	0.000141442	2098.18	0.000116987	2098.18	9.84454e-05	2098.18	3.09942e-05	2098.18	0.000100318	2098.18	8.27126e-05	2098.18	7.26757e-05	2098.18	0.000374213	2098.18	0.000464801	2098.18	0.000423371	2098.18	0.000405834
2096.26	-0.00034	2096.26	0.00014222	2096.26	0.000118009	2096.26	0.000119252	2096.26	4.0623e-05	2096.26	0.000126899	2096.26	9.81717e-05	2096.26	8.6237e-05	2096.26	0.000397989	2096.26	0.000478578	2096.26	0.000437714	2096.26	0.000426825
2094.33	-0.00035	2094.33	0.000143003	2094.33	0.000129036	2094.33	0.000130061	2094.33	6.02532e-05	2094.33	0.000143467	2094.33	0.000123617	2094.33	9.97746e-05	2094.33	0.000411732	2094.33	0.000502318	2094.33	0.000462012	2094.33	0.000447751
2092.4	-0.00034	2092.4	0.00016379	2092.4	0.000140067	2092.4	0.000130872	2092.4	7.98847e-05	2092.4	0.000170024	2092.4	0.000149048	2092.4	0.000113288	2092.4	0.000435442	2092.4	0.000516019	2092.4	0.000486267	2092.4	0.00047861
2090.47	-0.00033	2090.47	0.000174581	2090.47	0.000151103	2090.47	0.000151685	2090.47	9.95175e-05	2090.47	0.000186569	2090.47	0.000174466	2090.47	0.000146778	2090.47	0.000449118	2090.47	0.000539682	2090.47	0.000500477	2090.47	0.000499404
2088.54	-0.00033	2088.54	0.000185376	2088.54	0.000152143	2088.54	0.000152501	2088.54	9.91517e-05	2088.54	0.000193103	2088.54	0.00018987	2088.54	0.000160243	2088.54	0.000462761	2088.54	0.000543307	2088.54	0.000504643	2088.54	0.00051013
2086.61	-0.00033	2086.61	0.000166176	2086.61	0.000143188	2086.61	0.000143319	2086.61	8.87872e-05	2086.61	0.000189624	2086.61	0.000185259	2086.61	0.000153685	2086.61	0.000456371	2086.61	0.000536893	2086.61	0.000508764	2086.61	0.00050079
2084.69	-0.00033	2084.69	0.00015698	2084.69	0.000124237	2084.69	0.00011414	2084.69	6.8424e-05	2084.69	0.000186133	2084.69	0.000170635	2084.69	0.000147102	2084.69	0.000439947	2084.69	0.000530441	2084.69	0.00049284	2084.69	0.000491383
2082.76	-0.00033	2082.76	0.000157788	2082.76	0.00011529	2082.76	0.000104962	2082.76	5.8062e-05	2082.76	0.000172629	2082.76	0.000165996	2082.76	0.000140495	2082.76	0.000443489	2082.76	0.00052395	2082.76	0.00049687	2082.76	0.000501908
2080.83	-0.00032	2080.83	0.0001586	2080.83	0.000126347	2080.83	0.000125787	2080.83	5.77014e-05	2080.83	0.000179114	2080.83	0.000181343	2080.83	0.000143863	2080.83	0.000456997	2080.83	0.00054742	2080.83	0.000510856	2080.83	0.000512366
2078.9	-0.00032	2078.9	0.000169417	2078.9	0.000137409	2078.9	0.000136614	2078.9	6.73419e-05	2078.9	0.000195586	2078.9	0.000186675	2078.9	0.000147207	2078.9	0.000470471	2078.9	0.000560851	2078.9	0.000534796	2078.9	0.000522756
2076.97	-0.00032	2076.97	0.000180238	2076.97	0.000148476	2076.97	0.000137444	2076.97	7.69837e-05	2076.97	0.000202046	2076.97	0.000191993	2076.97	0.000150526	2076.97	0.00048391	2076.97	0.000564242	2076.97	0.000548691	2076.97	0.000523078
2075.04	-0.00032	2075.04	0.000171063	2075.04	0.000159546	2075.04	0.000148275	2075.04	7.66267e-05	2075.04	0.000198493	2075.04	0.000187297	2075.04	0.000143821	2075.04	0.000487315	2075.04	0.000577594	2075.04	0.000552539	2075.04	0.000533332
2073.11	-0.00032	2073.11	0.000171892	2073.11	0.000160621	2073.11	0.000149109	2073.11	8.62709e-05	2073.11	0.000194928	2073.11	0.000182586	2073.11	0.00014709	2073.11	0.000490686	2073.11	0.000590907	2073.11	0.000546342	2073.11	0.000543518
2071.19	-0.00032	2071.19	0.000182726	2071.19	0.0001517	2071.19	0.000149945	2071.19	7.59162e-05	2071.19	0.00019135	2071.19	0.00017786	2071.19	0.000160335	2071.19	0.000494022	2071.19	0.000584179	2071.19	0.000540099	2071.19	0.000553635
2069.26	-0.00033	2069.26	0.000183564	2069.26	0.000152784	2069.26	0.000140783	2069.26	7.55627e-05	2069.26	0.00018776	2069.26	0.00015312	2069.26	0.000153555	2069.26	0.000507323	2069.26	0.000577412	2069.26	0.000543809	2069.26	0.000553683
2067.33	-0.00034	2067.33	0.000174406	2067.33	0.000153872	2067.33	0.000131623	2067.33	8.52104e-05	2067.33	0.000184156	2067.33	0.000148364	2067.33	0.000146749	2067.33	0.000520589	2067.33	0.000580604	2067.33	0.000547473	2067.33	0.000563662
2065.4	-0.00035	2065.4	0.000175252	2065.4	0.000164964	2065.4	0.000132466	2065.4	8.48592e-05	2065.4	0.00018054	2065.4	0.000143594	2065.4	0.000149918	2065.4	0.00052382	2065.4	0.000583756	2065.4	0.00055109	2065.4	0.000573571
2063.47	-0.00036	2063.47	0.000176103	2063.47	0.00016606	2063.47	0.00012331	2063.47	8.45091e-05	2063.47	0.000166912	2063.47	0.000138809	2063.47	0.000133062	2063.47	0.000497015	2063.47	0.000576868	2063.47	0.000544661	2063.47	0.000563411
2061.54	-0.00036	2061.54	0.000176957	2061.54	0.000147161	2061.54	0.000124157	2061.54	6.416e-05	2061.54	0.00015327	2061.54	0.000124008	2061.54	0.000116181	2061.54	0.000470175	2061.54	0.000559939	2061.54	0.000528184	2061.54	0.000553181
2059.62	-0.00036	2059.62	0.000167816	2059.62	0.000128266	2059.62	0.000125005	2059.62	6.38121e-05	2059.62	0.000169615	2059.62	0.000129193	2059.62	0.000109274	2059.62	0.0004633	2059.62	0.000552969	2059.62	0.00053166	2059.62	0.000552881
2057.69	-0.00035	2057.69	0.000168679	2057.69	0.000129375	2057.69	0.000145856	2057.69	8.34652e-05	2057.69	0.000175947	2057.69	0.000144362	2057.69	0.000102342	2057.69	0.000466388	2057.69	0.000565958	2057.69	0.000545089	2057.69	0.000562511
2055.76	-0.00035	2055.76	0.000169547	2055.76	0.000130488	2055.76	0.000136709	2055.76	9.31194e-05	2055.76	0.000182266	2055.76	0.000139516	2055.76	0.000105383	2055.76	0.000479441	2055.76	0.000568906	2055.76	0.000548471	2055.76	0.000562071
2053.83	-0.00036	2053.83	0.000170418	2053.83	0.000141606	2053.83	0.000137564	2053.83	0.000102775	2053.83	0.000188571	2053.83	0.000144655	2053.83	9.83994e-05	2053.83	0.000472458	2053.83	0.000581812	2053.83	0.000551804	2053.83	0.000561559
2051.9	-0.00035	2051.9	0.000171294	2051.9	0.000152728	2051.9	0.00013842	2051.9	0.000102431	2051.9	0.000194864	2051.9	0.000159778	2051.9	0.00010139	2051.9	0.000475438	2051.9	0.000584678	2051.9	0.00056509	2051.9	0.000560977
2049.97	-0.00035	2049.97	0.000182173	2049.97	0.000153854	2049.97	0.000139279	2049.97	0.000102088	2049.97	0.000211143	2049.97	0.000174885	2049.97	0.000104354	2049.97	0.000488383	2049.97	0.000597501	2049.97	0.000578328	2049.97	0.000570323
2048.04	-0.00034	2048.04	0.000193057	2048.04	0.000154984	2048.04	0.00014014	2048.04	9.17462e-05	2048.04	0.000227408	2048.04	0.000179977	2048.04	0.000107292	2048.04	0.00049129	2048.04	0.000600283	2048.04	0.000581518	2048.04	0.000579598
2046.12	-0.00034	2046.12	0.000193945	2046.12	0.000146118	2046.12	0.000141003	2046.12	9.14054e-05	2046.12	0.00022366	2046.12	0.000185053	2046.12	0.000100204	2046.12	0.000484162	2046.12	0.000593022	2046.12	0.000564659	2046.12	0.000568801
2044.19	-0.00035	2044.19	0.000184837	2044.19	0.000137257	2044.19	0.000131868	2044.19	9.10655e-05	2044.19	0.000219899	2044.19	0.000200114	2044.19	0.000103089	2044.19	0.000486996	2044.19	0.00059572	2044.19	0.000557752	2044.19	0.000567932
2042.26	-0.00035	2042.26	0.000175733	2042.26	0.0001384	2042.26	0.000132734	2042.26	0.000100726	2042.26	0.000236123	2042.26	0.000205158	2042.26	0.000105949	2042.26	0.000479793	2042.26	0.000588375	2042.26	0.000560796	2042.26	0.000566992
2040.33	-0.00034	2040.33	0.000186634	2040.33	0.000159547	2040.33	0.000133603	2040.33	0.000110388	2040.33	0.000242335	2040.33	0.000220187	2040.33	0.000118782	2040.33	0.000482554	2040.33	0.000590987	2040.33	0.000573791	2040.33	0.000565978
2038.4	-0.00034	2038.4	0.000197538	2038.4	0.000160698	2038.4	0.000144474	2038.4	0.000110051	2038.4	0.000238532	2038.4	0.000235199	2038.4	0.000131588	2038.4	0.000475277	2038.4	0.000603557	2038.4	0.000576737	2038.4	0.000564893
2036.47	-0.00035	2036.47	0.000188447	2036.47	0.000161853	2036.47	0.000155346	2036.47	0.000109715	2036.47	0.000244715	2036.47	0.000250195	2036.47	0.000134368	2036.47	0.000477963	2036.47	0.000606084	2036.47	0.000569634	2036.47	0.000553734
2034.55	-0.00036	2034.55	0.00017936	2034.55	0.000163012	2034.55	0.000146221	2034.55	0.00010938	2034.55	0.000240885	2034.55	0.000255176	2034.55	0.00012712	2034.55	0.000470611	2034.55	0.000598568	2034.55	0.000562482	2034.55	0.000542502
2032.62	-0.00036	2032.62	0.000170276	2032.62	0.000164176	2032.62	0.000157097	2032.62	0.000109045	2032.62	0.00024704	2032.62	0.00026014	2032.62	0.000119847	2032.62	0.000463222	2032.62	0.000611009	2032.62	0.000565279	2032.62	0.000541197
2030.69	-0.00035	2030.69	0.000181197	2030.69	0.000165344	2030.69	0.000157975	2030.69	0.000118711	2030.69	0.000253182	2030.69	0.000275087	2030.69	0.000122546	2030.69	0.000465794	2030.69	0.000613406	2030.69	0.000578028	2030.69	0.000559819
2028.76	-0.00034	2028.76	0.000192122	2028.76	0.000156515	2028.76	0.000148855	2028.76	0.000118378	2028.76	0.000259309	2028.76	0.000280018	2028.76	0.000135218	2028.76	0.000468329	2028.76	0.00060576	2028.76	0.000580726	2028.76	0.000568367
2026.83	-0.00035	2026.83	0.000193051	2026.83	0.000157691	2026.83	0.000139737	2026.83	0.000118046	2026.83	0.000255422	2026.83	0.000274933	2026.83	0.000157863	2026.83	0.000470826	2026.83	0.00060807	2026.83	0.000583374	2026.83	0.000566841
2024.9	-0.00036	2024.9	0.000193984	2024.9	0.000158871	2024.9	0.00015062	2024.9	0.000127715	2024.9	0.000271521	2024.9	0.000289831	2024.9	0.000160481	2024.9	0.000483285	2024.9	0.000620337	2024.9	0.000585972	2024.9	0.00057524
2022.97	-0.00035	2022.97	0.000194921	2022.97	0.000160055	2022.97	0.000161506	2022.97	0.000127384	2022.97	0.000277605	2022.97	0.000304713	2022.97	0.000173071	2022.97	0.000495705	2022.97	0.000632559	2022.97	0.000588519	2022.97	0.000593565
2021.05	-0.00034	2021.05	0.000195862	2021.05	0.000161243	2021.05	0.000182393	2021.05	0.000127054	2021.05	0.000293675	2021.05	0.000319577	2021.05	0.000185634	2021.05	0.000508086	2021.05	0.000634737	2021.05	0.000601016	2021.05	0.000611816
2019.12	-0.00034	2019.12	0.000196808	2019.12	0.000172436	2019.12	0.000193282	2019.12	0.000146725	2019.12	0.00030973	2019.12	0.000344425	2019.12	0.00021817	2019.12	0.000540429	2019.12	0.000656871	2019.12	0.000633462	2019.12	0.000639991
2017.19	-0.00034	2017.19	0.000197757	2017.19	0.000173632	2017.19	0.000184173	2017.19	0.000146397	2017.19	0.000315771	2017.19	0.000349256	2017.19	0.000230678	2017.19	0.000552733	2017.19	0.00067896	2017.19	0.000645857	2017.19	0.000648092
2015.26	-0.00035	2015.26	0.00018871	2015.26	0.000164832	2015.26	0.000165065	2015.26	0.000136069	2015.26	0.000301798	2015.26	0.00033407	2015.26	0.000223158	2015.26	0.000544999	2015.26	0.000661005	2015.26	0.000628201	2015.26	0.000636117
2013.33	-0.00034	2013.33	0.000179668	2013.33	0.000156037	2013.33	0.000145959	2013.33	0.000125742	2013.33	0.000287809	2013.33	0.000308867	2013.33	0.000205611	2013.33	0.000517225	2013.33	0.000633004	2013.33	0.000600494	2013.33	0.000614066
2011.4	-0.00034	2011.4	0.000180629	2011.4	0.000157245	2011.4	0.000146855	2011.4	0.000115416	2011.4	0.000283806	2011.4	0.000303647	2011.4	0.000198035	2011.4	0.000509411	2011.4	0.000624959	2011.4	0.000592735	2011.4	0.000601939
2009.47	-0.00033	2009.47	0.000181594	2009.47	0.000148457	2009.47	0.000147753	2009.47	0.00011509	2009.47	0.000279788	2009.47	0.000298409	2009.47	0.000200432	2009.47	0.000511559	2009.47	0.000636868	2009.47	0.000584925	2009.47	0.000599737
2007.55	-0.00034	2007.55	0.000182564	2007.55	0.000149674	2007.55	0.000148652	2007.55	0.000114765	2007.55	0.000275755	2007.55	0.000303155	2007.55	0.0001928	2007.55	0.000523667	2007.55	0.000638732	2007.55	0.000587063	2007.55	0.000587458
2005.62	-0.00035	2005.62	0.000173537	2005.62	0.000150894	2005.62	0.000149553	2005.62	0.000114441	2005.62	0.000271707	2005.62	0.000307883	2005.62	0.000185141	2005.62	0.000515735	2005.62	0.000620551	2005.62	0.000579149	2005.62	0.000585103
2003.69	-0.00035	2003.69	0.000164514	2003.69	0.000162118	2003.69	0.000140456	2003.69	0.000114117	2003.69	0.000267644	2003.69	0.000312593	2003.69	0.000187453	2003.69	0.000507763	2003.69	0.000602323	2003.69	0.000571182	2003.69	0.000572671
2001.76	-0.00036	2001.76	0.000165496	2001.76	0.000163347	2001.76	0.00014136	2001.76	0.000103794	2001.76	0.000273566	2001.76	0.000317286	2001.76	0.000189737	2001.76	0.000499751	2001.76	0.00060405	2001.76	0.000563163	2001.76	0.000580162
1999.83	-0.00037	1999.83	0.000166481	1999.83	0.000154579	1999.83	0.000132266	1999.83	0.000103471	1999.83	0.000269473	1999.83	0.000311961	1999.83	0.000191992	1999.83	0.000501699	1999.83	0.000605731	1999.83	0.000555092	1999.83	0.000587575
1997.9	-0.00037	1997.9	0.00015747	1997.9	0.000145815	1997.9	0.000133173	1997.9	9.3149e-05	1997.9	0.000265364	1997.9	0.000306619	1997.9	0.000184219	1997.9	0.000503607	1997.9	0.000597365	1997.9	0.000556968	1997.9	0.000584911
1995.98	-0.00036	1995.98	0.000158463	1995.98	0.000147056	1995.98	0.000144083	1995.98	0.000102827	1995.98	0.00028124	1995.98	0.000321259	1995.98	0.000206417	1995.98	0.000525474	1995.98	0.000608953	1995.98	0.000568792	1995.98	0.00060217
1994.05	-0.00035	1994.05	0.000159461	1994.05	0.0001583	1994.05	0.000164993	1994.05	0.000132506	1994.05	0.000317101	1994.05	0.000365881	1994.05	0.000248586	1994.05	0.000567301	1994.05	0.000660495	1994.05	0.000620562	1994.05	0.000649351
1992.12	-0.00035	1992.12	0.000170462	1992.12	0.000169548	1992.12	0.000185905	1992.12	0.000152186	1992.12	0.000352946	1992.12	0.000410485	1992.12	0.000290727	1992.12	0.000619087	1992.12	0.00071199	1992.12	0.000662279	1992.12	0.000696453
1990.19	-0.00035	1990.19	0.000181467	1990.19	0.0001808	1990.19	0.000176819	1990.19	0.000161866	1990.19	0.000348776	1990.19	0.000405071	1990.19	0.000282839	1990.19	0.000610832	1990.19	0.000703438	1990.19	0.000653943	1990.19	0.000673477
1988.26	-0.00035	1988.26	0.000182476	1988.26	0.000172056	1988.26	0.000157734	1988.26	0.000141546	1988.26	0.00032459	1988.26	0.000369639	1988.26	0.000234921	1988.26	0.000562537	1988.26	0.000664839	1988.26	0.000615553	1988.26	0.000630422
1986.33	-0.00035	1986.33	0.000173489	1986.33	0.000153316	1986.33	0.000128651	1986.33	0.000111227	1986.33	0.000280388	1986.33	0.000324189	1986.33	0.000196975	1986.33	0.0005142	1986.33	0.000616192	1986.33	0.000577109	1986.33	0.000587289
1984.4	-0.00036	1984.4	0.000154506	1984.4	0.00012458	1984.4	0.00010957	1984.4	8.09084e-05	1984.4	0.000266171	1984.4	0.00028872	1984.4	0.000178999	1984.4	0.000485821	1984.4	0.000577499	1984.4	0.000538612	1984.4	0.000554077
1982.48	-0.00035	1982.48	0.000155526	1982.48	0.000115847	1982.48	0.000100489	1982.48	8.05901e-05	1982.48	0.000261937	1982.48	0.000283233	1982.48	0.000170994	1982.48	0.000487401	1982.48	0.000568757	1982.48	0.00053006	1982.48	0.000540785
1980.55	-0.00035	1980.55	0.000156551	1980.55	0.000117119	1980.55	0.000101411	1980.55	9.02722e-05	1980.55	0.000267688	1980.55	0.000287728	1980.55	0.00017296	1980.55	0.00048894	1980.55	0.000569968	1980.55	0.000531455	1980.55	0.000537413
1978.62	-0.00036	1978.62	0.00013758	1978.62	0.000118394	1978.62	0.000102333	1978.62	8.99547e-05	1978.62	0.000263423	1978.62	0.000302205	1978.62	0.000174896	1978.62	0.000480437	1978.62	0.000561131	1978.62	0.000532795	1978.62	0.000533962
1976.69	-0.00037	1976.69	0.000128612	1976.69	0.000109674	1976.69	0.000103258	1976.69	8.96376e-05	1976.69	0.000249142	1976.69	0.000286662	1976.69	0.000176802	1976.69	0.000481892	1976.69	0.000552246	1976.69	0.00051408	1976.69	0.000540431
1974.76	-0.00037	1974.76	0.000129649	1974.76	0.000100957	1974.76	0.000104183	1974.76	8.93209e-05	1974.76	0.000244845	1974.76	0.000281102	1974.76	0.000168679	1974.76	0.000483305	1974.76	0.000553313	1974.76	0.000515311	1974.76	0.00053682
1972.83	-0.00036	1972.83	0.000150689	1972.83	0.000102244	1972.83	0.00011511	1972.83	8.90045e-05	1972.83	0.000250532	1972.83	0.000285522	1972.83	0.000170526	1972.83	0.000484675	1972.83	0.000554331	1972.83	0.000516486	1972.83	0.000543128
1970.91	-0.00034	1970.91	0.000161733	1970.91	0.000113535	1970.91	0.000126039	1970.91	0.000108688	1970.91	0.000276202	1970.91	0.000319924	1970.91	0.000192343	1970.91	0.000506004	1970.91	0.000585301	1970.91	0.000527607	1970.91	0.000559356
1968.98	-0.00034	1968.98	0.000162781	1968.98	0.000124829	1968.98	0.000146968	1968.98	0.000128373	1968.98	0.000291856	1968.98	0.000354306	1968.98	0.00022413	1968.98	0.000547289	1968.98	0.000616221	1968.98	0.000568672	1968.98	0.000595502
1967.05	-0.00035	1967.05	0.000153833	1967.05	0.000146128	1967.05	0.0001479	1967.05	0.000138057	1967.05	0.000307494	1967.05	0.00037867	1967.05	0.000245887	1967.05	0.000568533	1967.05	0.000637093	1967.05	0.000599682	1967.05	0.000611568
1965.12	-0.00036	1965.12	0.000144889	1965.12	0.00013743	1965.12	0.000138832	1965.12	0.000117742	1965.12	0.000293115	1965.12	0.000353015	1965.12	0.000217614	1965.12	0.000539733	1965.12	0.000607916	1965.12	0.000570636	1965.12	0.000567552
1963.19	-0.00037	1963.19	0.000125948	1963.19	0.000128736	1963.19	0.000119766	1963.19	7.74269e-05	1963.19	0.000248719	1963.19	0.000317341	1963.19	0.000169311	1963.19	0.000500891	1963.19	0.00055869	1963.19	0.000531535	1963.19	0.000513454
1961.26	-0.00038	1961.26	0.000117012	1961.26	0.000110046	1961.26	0.000110701	1961.26	5.71122e-05	1961.26	0.000224307	1961.26	0.000301647	1961.26	0.000140977	1961.26	0.000482005	1961.26	0.000539414	1961.26	0.000502377	1961.26	0.000489274
1959.33	-0.00039	1959.33	0.000118079	1959.33	0.00010136	1959.33	0.000111638	1959.33	5.67977e-05	1959.33	0.000229879	1959.33	0.000295934	1959.33	0.000142613	1959.33	0.000473076	1959.33	0.000530089	1959.33	0.000493164	1959.33	0.000485013
1957.41	-0.00038	1957.41	0.00011915	1957.41	0.000102677	1957.41	0.000112575	1957.41	7.64834e-05	1957.41	0.000235433	1957.41	0.000290202	1957.41	0.000154218	1957.41	0.000474104	1957.41	0.000530714	1957.41	0.000493894	1957.41	0.000490669
1955.48	-0.00037	1955.48	0.000130225	1955.48	0.000103999	1955.48	0.000113515	1955.48	8.61693e-05	1955.48	0.000250971	1955.48	0.000284451	1955.48	0.000165793	1955.48	0.000475088	1955.48	0.000541289	1955.48	0.000494568	1955.48	0.000506242
1953.55	-0.00037	1953.55	0.000131304	1953.55	0.000105324	1953.55	0.000104455	1953.55	8.58554e-05	1953.55	0.000246492	1953.55	0.00027868	1953.55	0.000157337	1953.55	0.000466029	1953.55	0.000541813	1953.55	0.000495185	1953.55	0.000501733
1951.62	-0.00036	1951.62	0.000132386	1951.62	0.000106652	1951.62	9.53964e-05	1951.62	7.55417e-05	1951.62	0.000231996	1951.62	0.000272889	1951.62	0.00013885	1951.62	0.000446926	1951.62	0.000522288	1951.62	0.000485745	1951.62	0.000487141
1949.69	-0.00035	1949.69	0.000133472	1949.69	0.000117985	1949.69	0.000106339	1949.69	7.52281e-05	1949.69	0.000227483	1949.69	0.000277078	1949.69	0.000150332	1949.69	0.000457779	1949.69	0.000522712	1949.69	0.000486248	1949.69	0.000492466
1947.76	-0.00035	1947.76	0.000134563	1947.76	0.000129321	1947.76	0.000117283	1947.76	9.49146e-05	1947.76	0.000242953	1947.76	0.000311248	1947.76	0.000171783	1947.76	0.000488588	1947.76	0.000543085	1947.76	0.000496694	1947.76	0.000507707
1945.84	-0.00036	1945.84	0.000135657	1945.84	0.000130661	1945.84	0.000128229	1945.84	0.000114601	1945.84	0.000268406	1945.84	0.000345398	1945.84	0.000223203	1945.84	0.000529352	1945.84	0.000573408	1945.84	0.000527083	1945.84	0.000542864
1943.91	-0.00038	1943.91	0.000146754	1943.91	0.000132004	1943.91	0.000139175	1943.91	0.000134288	1943.91	0.000313842	1943.91	0.000399529	1943.91	0.000274592	1943.91	0.000580072	1943.91	0.00062368	1943.91	0.000577414	1943.91	0.000587937
1941.98	-0.00038	1941.98	0.000157856	1941.98	0.000143352	1941.98	0.000150123	1941.98	0.000143975	1941.98	0.00033926	1941.98	0.000413639	1941.98	0.00028595	1941.98	0.000590748	1941.98	0.0006339	1941.98	0.000597688	1941.98	0.000592927
1940.05	-0.00038	1940.05	0.000158961	1940.05	0.000134703	1940.05	0.000131071	1940.05	0.000103662	1940.05	0.000294661	1940.05	0.000357729	1940.05	0.000217276	1940.05	0.000521379	1940.05	0.00057407	1940.05	0.000537904	1940.05	0.000527831
1938.12	-0.00037	1938.12	0.00014007	1938.12	0.000116057	1938.12	0.000102021	1938.12	6.33485e-05	1938.12	0.000240044	1938.12	0.000291799	1938.12	0.00013857	1938.12	0.000451965	1938.12	0.000504188	1938.12	0.000458061	1938.12	0.000452652
1936.19	-0.00037	1936.19	0.000121183	1936.19	0.000107416	1936.19	9.29722e-05	1936.19	6.30354e-05	1936.19	0.00022541	1936.19	0.000275849	1936.19	0.000109833	1936.19	0.000432506	1936.19	0.000474254	1936.19	0.000428161	1936.19	0.000427387
1934.26	-0.00038	1934.26	0.000122299	1934.26	9.87779e-05	1934.26	9.39244e-05	1934.26	6.27224e-05	1934.26	0.000220758	1934.26	0.000269878	1934.26	0.000121065	1934.26	0.000433002	1934.26	0.000474268	1934.26	0.000428202	1934.26	0.000422037
1932.34	-0.00038	1932.34	0.000123419	1932.34	9.01435e-05	1932.34	8.48776e-05	1932.34	6.24093e-05	1932.34	0.000226089	1932.34	0.000273887	1932.34	0.000112264	1932.34	0.000423453	1932.34	0.000454231	1932.34	0.000428185	1932.34	0.000416602
1930.41	-0.00038	1930.41	0.000124543	1930.41	9.15128e-05	1930.41	8.5832e-05	1930.41	6.20962e-05	1930.41	0.000211402	1930.41	0.000267876	1930.41	0.000103432	1930.41	0.000423858	1930.41	0.000454141	1930.41	0.000418109	1930.41	0.000421081
1928.48	-0.00038	1928.48	0.000125671	1928.48	9.28858e-05	1928.48	8.67874e-05	1928.48	5.17831e-05	1928.48	0.000196697	1928.48	0.000261844	1928.48	9.45675e-05	1928.48	0.000414218	1928.48	0.000453999	1928.48	0.000417974	1928.48	0.000415475
1926.55	-0.00038	1926.55	0.000116802	1926.55	8.42624e-05	1926.55	8.77438e-05	1926.55	5.14699e-05	1926.55	0.000201974	1926.55	0.000275791	1926.55	0.000115671	1926.55	0.000414532	1926.55	0.000473805	1926.55	0.00042778	1926.55	0.000419782
1924.62	-0.00038	1924.62	0.000117938	1924.62	9.56426e-05	1924.62	0.000108701	1924.62	8.11567e-05	1924.62	0.000247234	1924.62	0.000329718	1924.62	0.000166742	1924.62	0.0004548	1924.62	0.000523558	1924.62	0.000477527	1924.62	0.000464004
1922.69	-0.00037	1922.69	0.000139076	1922.69	0.000117026	1922.69	0.00013966	1922.69	0.000120843	1922.69	0.000302475	1922.69	0.000383624	1922.69	0.000227782	1922.69	0.000505022	1922.69	0.000573258	1922.69	0.000537214	1922.69	0.000528138
1920.76	-0.00036	1920.76	0.000150219	1920.76	0.000138414	1920.76	0.000150619	1920.76	0.00013053	1920.76	0.000317698	1920.76	0.000387509	1920.76	0.000238788	1920.76	0.000525198	1920.76	0.000582905	1920.76	0.000556842	1920.76	0.000542187
1918.84	-0.00037	1918.84	0.000151365	1918.84	0.000139805	1918.84	0.00015158	1918.84	0.000140216	1918.84	0.000322904	1918.84	0.000401374	1918.84	0.000239763	1918.84	0.000535328	1918.84	0.000592499	1918.84	0.00056641	1918.84	0.000556148
1916.91	-0.00038	1916.91	0.000152515	1916.91	0.000131199	1916.91	0.000142541	1916.91	0.000139903	1916.91	0.000298091	1916.91	0.000375217	1916.91	0.000210705	1916.91	0.000515411	1916.91	0.00056204	1916.91	0.000535918	1916.91	0.000530022
1914.98	-0.00038	1914.98	0.000133669	1914.98	0.000112598	1914.98	0.000113504	1914.98	9.95889e-05	1914.98	0.000253259	1914.98	0.000309039	1914.98	0.000141614	1914.98	0.000445448	1914.98	0.000481527	1914.98	0.000455366	1914.98	0.000443808
1913.05	-0.00037	1913.05	0.000124826	1913.05	9.39992e-05	1913.05	9.44673e-05	1913.05	8.92749e-05	1913.05	0.00022841	1913.05	0.00027284	1913.05	0.00011249	1913.05	0.000415438	1913.05	0.000440961	1913.05	0.000414754	1913.05	0.000397507
1911.12	-0.00035	1911.12	0.000125987	1911.12	0.000115405	1911.12	0.000115432	1911.12	9.89607e-05	1911.12	0.000253542	1911.12	0.00030662	1911.12	0.000153334	1911.12	0.000445381	1911.12	0.000470341	1911.12	0.000454082	1911.12	0.000431118
1909.19	-0.00035	1909.19	0.000147151	1909.19	0.000116813	1909.19	0.000126397	1909.19	0.000108646	1909.19	0.000268655	1909.19	0.000320378	1909.19	0.000174145	1909.19	0.000465277	1909.19	0.000499667	1909.19	0.000473348	1909.19	0.000444641
1907.27	-0.00035	1907.27	0.00013832	1907.27	0.000108226	1907.27	0.000117363	1907.27	8.83317e-05	1907.27	0.00024375	1907.27	0.000294115	1907.27	0.000134922	1907.27	0.000435126	1907.27	0.000488938	1907.27	0.000442554	1907.27	0.000418075
1905.34	-0.00036	1905.34	0.000129491	1905.34	8.96416e-05	1905.34	8.83303e-05	1905.34	6.80168e-05	1905.34	0.000218826	1905.34	0.00024783	1905.34	8.56667e-05	1905.34	0.000394927	1905.34	0.000448156	1905.34	0.000391699	1905.34	0.000371421
1903.41	-0.00036	1903.41	0.000120667	1903.41	9.10609e-05	1903.41	7.92982e-05	1903.41	5.77017e-05	1903.41	0.000203884	1903.41	0.000231524	1903.41	5.6378e-05	1903.41	0.000364681	1903.41	0.000417319	1903.41	0.000370783	1903.41	0.000344679
1901.48	-0.00036	1901.48	0.000111846	1901.48	9.24838e-05	1901.48	7.0267e-05	1901.48	5.73864e-05	1901.48	0.000198922	1901.48	0.000235197	1901.48	4.7056e-05	1901.48	0.000364388	1901.48	0.000406427	1901.48	0.000359806	1901.48	0.000337847
1899.55	-0.00036	1899.55	0.000113029	1899.55	9.39102e-05	1899.55	9.12367e-05	1899.55	5.70707e-05	1899.55	0.000193942	1899.55	0.000238847	1899.55	6.77007e-05	1899.55	0.000374047	1899.55	0.00040548	1899.55	0.000358767	1899.55	0.000340926
1897.62	-0.00036	1897.62	0.000124215	1897.62	9.53401e-05	1897.62	0.000102207	1897.62	6.67548e-05	1897.62	0.000208943	1897.62	0.000262476	1897.62	8.83118e-05	1897.62	0.000393657	1897.62	0.000424479	1897.62	0.000367667	1897.62	0.000353915
1895.69	-0.00036	1895.69	0.000135405	1895.69	9.67735e-05	1895.69	0.000103178	1895.69	7.64386e-05	1895.69	0.000223925	1895.69	0.000276083	1895.69	0.000108889	1895.69	0.00040322	1895.69	0.000453422	1895.69	0.000376505	1895.69	0.000376815
1893.77	-0.00037	1893.77	0.000126599	1893.77	9.82104e-05	1893.77	9.41506e-05	1893.77	7.6122e-05	1893.77	0.000218888	1893.77	0.000269668	1893.77	0.000109433	1893.77	0.000392734	1893.77	0.00046231	1893.77	0.00037528	1893.77	0.000379625
1891.84	-0.00037	1891.84	0.000117796	1891.84	0.000109651	1891.84	0.000105123	1891.84	7.5805e-05	1891.84	0.000233832	1891.84	0.000283231	1891.84	0.000119943	1891.84	0.000402201	1891.84	0.000481142	1891.84	0.000403994	1891.84	0.000392344
1889.91	-0.00037	1889.91	0.000118997	1889.91	0.000121094	1889.91	0.000116097	1889.91	9.54877e-05	1889.91	0.000258757	1889.91	0.000326771	1889.91	0.000150419	1889.91	0.000421618	1889.91	0.000509919	1889.91	0.000452645	1889.91	0.000434973
1887.98	-0.00038	1887.98	0.000110201	1887.98	0.000112542	1887.98	0.000107072	1887.98	9.517e-05	1887.98	0.000243662	1887.98	0.00031029	1887.98	0.000110861	1887.98	0.000400987	1887.98	0.00046864	1887.98	0.000431234	1887.98	0.000407512
1886.05	-0.00039	1886.05	9.14092e-05	1886.05	8.39923e-05	1886.05	7.80468e-05	1886.05	5.4852e-05	1886.05	0.000198548	1886.05	0.000253786	1886.05	5.12696e-05	1886.05	0.000340307	1886.05	0.000387305	1886.05	0.00033976	1886.05	0.000329959
1884.12	-0.00039	1884.12	8.26207e-05	1884.12	5.54463e-05	1884.12	5.90226e-05	1884.12	3.45335e-05	1884.12	0.000163415	1884.12	0.00020726	1884.12	2.16436e-05	1884.12	0.000299579	1884.12	0.000345914	1884.12	0.000288224	1884.12	0.000272316
1882.2	-0.00039	1882.2	7.38358e-05	1882.2	4.69038e-05	1882.2	4.99993e-05	1882.2	2.42146e-05	1882.2	0.000158262	1882.2	0.000190712	1882.2	2.19833e-05	1882.2	0.000298801	1882.2	0.000334466	1882.2	0.000276624	1882.2	0.000264581
1880.27	-0.00038	1880.27	7.50544e-05	1880.27	4.83647e-05	1880.27	5.09766e-05	1880.27	2.38952e-05	1880.27	0.00015309	1880.27	0.00018414	1880.27	1.22886e-05	1880.27	0.000287974	1880.27	0.000332962	1880.27	0.000264961	1880.27	0.000256754
1878.34	-0.00037	1878.34	7.62766e-05	1878.34	4.9829e-05	1878.34	5.19545e-05	1878.34	2.35754e-05	1878.34	0.000137898	1878.34	0.000187547	1878.34	-7.44052e-06	1878.34	0.000287098	1878.34	0.000331401	1878.34	0.000263235	1878.34	0.000268836
1876.41	-0.00037	1876.41	6.75024e-05	1876.41	4.12967e-05	1876.41	4.29332e-05	1876.41	2.3255e-05	1876.41	0.000132686	1876.41	0.000180931	1876.41	-3.72042e-05	1876.41	0.000276172	1876.41	0.000319783	1876.41	0.000241445	1876.41	0.000260826
1874.48	-0.00038	1874.48	6.87317e-05	1874.48	3.27677e-05	1874.48	4.39125e-05	1874.48	1.29342e-05	1874.48	0.000127455	1874.48	0.000164291	1874.48	-2.70025e-05	1874.48	0.000275196	1874.48	0.000318108	1874.48	0.000239592	1874.48	0.000242723
1872.55	-0.00038	1872.55	7.99645e-05	1872.55	3.42422e-05	1872.55	5.48924e-05	1872.55	3.26129e-05	1872.55	0.000162203	1872.55	0.00021763	1872.55	2.31645e-05	1872.55	0.000324171	1872.55	0.000366377	1872.55	0.000297674	1872.55	0.000294528
1870.62	-0.00038	1870.62	0.000111201	1870.62	7.572e-05	1870.62	0.000105873	1870.62	0.000102291	1870.62	0.000256932	1870.62	0.000370945	1870.62	0.000173297	1870.62	0.000463095	1870.62	0.000504587	1870.62	0.000455693	1870.62	0.00045624
1868.7	-0.00038	1868.7	0.000152441	1868.7	0.000117201	1868.7	0.000146854	1868.7	0.000181969	1868.7	0.000361641	1868.7	0.000484237	1868.7	0.000293394	1868.7	0.00057197	1868.7	0.000612741	1868.7	0.000583647	1868.7	0.00057786
1866.77	-0.00038	1866.77	0.000133684	1866.77	0.000118686	1866.77	0.000147836	1866.77	0.000161646	1866.77	0.00032633	1866.77	0.000427506	1866.77	0.000233456	1866.77	0.000500794	1866.77	0.000560836	1866.77	0.000521537	1866.77	0.000499386
1864.84	-0.00038	1864.84	9.49309e-05	1864.84	9.01734e-05	1864.84	0.000108818	1864.84	8.13222e-05	1864.84	0.000220999	1864.84	0.000280752	1864.84	7.34831e-05	1864.84	0.000359568	1864.84	0.000408874	1864.84	0.000349363	1864.84	0.000340818
1862.91	-0.00038	1862.91	6.61812e-05	1862.91	7.16646e-05	1862.91	7.98012e-05	1862.91	3.0998e-05	1862.91	0.000155648	1862.91	0.000193975	1862.91	-1.65251e-05	1862.91	0.000278291	1862.91	0.000326853	1862.91	0.000257123	1862.91	0.000242157
1860.98	-0.00039	1860.98	6.74351e-05	1860.98	7.31591e-05	1860.98	7.07846e-05	1860.98	2.06733e-05	1860.98	0.000140276	1860.98	0.000167174	1860.98	-3.65685e-05	1860.98	0.000256964	1860.98	0.000304775	1860.98	0.000234819	1860.98	0.000223402
1859.05	-0.0004	1859.05	5.86924e-05	1859.05	6.46568e-05	1859.05	6.17686e-05	1859.05	2.03479e-05	1859.05	0.000134884	1859.05	0.000150351	1859.05	-4.66474e-05	1859.05	0.000245586	1859.05	0.000292638	1859.05	0.00022245	1859.05	0.000204553
1857.13	-0.0004	1857.13	4.99532e-05	1857.13	4.61579e-05	1857.13	4.27531e-05	1857.13	2.00219e-05	1857.13	0.000119472	1857.13	0.000133503	1857.13	-6.67618e-05	1857.13	0.000224156	1857.13	0.000270443	1857.13	0.000210015	1857.13	0.00018561
1855.2	-0.0004	1855.2	5.12175e-05	1855.2	2.76623e-05	1855.2	3.37381e-05	1855.2	9.69526e-06	1855.2	9.40389e-05	1855.2	0.000126632	1855.2	-7.69117e-05	1855.2	0.000202676	1855.2	0.000258188	1855.2	0.000187515	1855.2	0.000176572
1853.27	-0.0004	1853.27	4.24852e-05	1853.27	2.91699e-05	1853.27	2.47236e-05	1853.27	-6.3208e-07	1853.27	7.85856e-05	1853.27	0.000119738	1853.27	-8.70973e-05	1853.27	0.000191144	1853.27	0.000245875	1853.27	0.00016495	1853.27	0.000157439
1851.34	-0.0004	1851.34	4.37564e-05	1851.34	3.06808e-05	1851.34	2.57095e-05	1851.34	-1.09601e-05	1851.34	9.31117e-05	1851.34	0.00013282	1851.34	-7.73188e-05	1851.34	0.000199561	1851.34	0.000243503	1851.34	0.000172318	1851.34	0.000158211
1849.41	-0.0004	1849.41	5.5031e-05	1849.41	5.2195e-05	1849.41	4.66959e-05	1849.41	8.71113e-06	1849.41	0.000127617	1849.41	0.000175878	1849.41	-2.75761e-05	1849.41	0.000237927	1849.41	0.000281072	1849.41	0.000229621	1849.41	0.000208888
1847.48	-0.0004	1847.48	8.63091e-05	1847.48	7.37124e-05	1847.48	6.76828e-05	1847.48	6.83817e-05	1847.48	0.000192102	1847.48	0.000268912	1847.48	8.21307e-05	1847.48	0.00033624	1847.48	0.000368581	1847.48	0.000326857	1847.48	0.000309469
1845.55	-0.0004	1845.55	0.000117591	1845.55	9.52331e-05	1845.55	9.86701e-05	1845.55	0.000128051	1845.55	0.000286566	1845.55	0.000391922	1845.55	0.000211801	1845.55	0.000444502	1845.55	0.000476031	1845.55	0.000454028	1845.55	0.000439955
1843.63	-0.00039	1843.63	0.000138876	1843.63	0.000126757	1843.63	0.000129658	1843.63	0.00015772	1843.63	0.000331009	1843.63	0.000434908	1843.63	0.000241436	1843.63	0.000472712	1843.63	0.000513421	1843.63	0.000481132	1843.63	0.000480344
1841.7	-0.00039	1841.7	0.000120164	1841.7	0.000118284	1841.7	0.000110646	1841.7	0.000107389	1841.7	0.000255431	1841.7	0.00031787	1841.7	0.000101034	1841.7	0.000360869	1841.7	0.000400751	1841.7	0.000348169	1841.7	0.000340638
1839.77	-0.00039	1839.77	8.14557e-05	1839.77	7.98145e-05	1839.77	7.16344e-05	1839.77	4.70562e-05	1839.77	0.000159832	1839.77	0.000200808	1839.77	-2.94041e-05	1839.77	0.000248975	1839.77	0.000288021	1839.77	0.000215139	1839.77	0.000210835
1837.84	-0.00039	1837.84	7.27509e-05	1837.84	7.13481e-05	1837.84	6.26232e-05	1837.84	2.67228e-05	1837.84	0.000124212	1837.84	0.000173722	1837.84	-5.98786e-05	1837.84	0.000217028	1837.84	0.000255231	1837.84	0.000182043	1837.84	0.000180935
1835.91	-0.0004	1835.91	6.40495e-05	1835.91	6.28848e-05	1835.91	6.36124e-05	1835.91	3.63887e-05	1835.91	0.000118571	1835.91	0.000166611	1835.91	-7.03898e-05	1835.91	0.000205028	1835.91	0.000242381	1835.91	0.000168879	1835.91	0.000160938
1833.98	-0.00041	1833.98	6.53515e-05	1833.98	5.44248e-05	1833.98	5.4602e-05	1833.98	3.60537e-05	1833.98	0.000112908	1833.98	0.000159476	1833.98	-7.09375e-05	1833.98	0.000192975	1833.98	0.00022947	1833.98	0.000165648	1833.98	0.000150844
1832.05	-0.0004	1832.05	6.66569e-05	1832.05	6.59679e-05	1832.05	5.55919e-05	1832.05	6.57178e-05	1832.05	0.000167224	1832.05	0.000242316	1832.05	1.8478e-05	1832.05	0.00027087	1832.05	0.000296498	1832.05	0.000262349	1832.05	0.000250653
1830.13	-0.00039	1830.13	0.000107966	1830.13	8.75142e-05	1830.13	0.000106582	1830.13	0.000125381	1830.13	0.000251519	1830.13	0.000355132	1830.13	0.000147857	1830.13	0.000388712	1830.13	0.000413465	1830.13	0.000398983	1830.13	0.000380365
1828.2	-0.00038	1828.2	0.000129278	1828.2	0.000109064	1828.2	0.000137573	1828.2	0.000155043	1828.2	0.000275793	1828.2	0.000377923	1828.2	0.000167198	1828.2	0.0004065	1828.2	0.000450372	1828.2	0.000425549	1828.2	0.000409978
1826.27	-0.00038	1826.27	0.000120593	1826.27	0.000100616	1826.27	0.000138563	1826.27	0.000154705	1826.27	0.000260045	1826.27	0.00035069	1826.27	0.000116503	1826.27	0.000374235	1826.27	0.000427217	1826.27	0.000382047	1826.27	0.000359494
1824.34	-0.00038	1824.34	0.000111912	1824.34	0.000102172	1824.34	0.000129554	1824.34	0.000134365	1824.34	0.000224275	1824.34	0.000303432	1824.34	6.57707e-05	1824.34	0.000321917	1824.34	0.000364	1824.34	0.000318477	1824.34	0.000298911
1822.41	-0.00038	1822.41	9.32343e-05	1822.41	9.37309e-05	1822.41	0.000100546	1822.41	8.40251e-05	1822.41	0.000148484	1822.41	0.000196148	1822.41	-3.49989e-05	1822.41	0.000229545	1822.41	0.000260722	1822.41	0.000204838	1822.41	0.000178229
1820.48	-0.00037	1820.48	7.45599e-05	1820.48	8.52929e-05	1820.48	8.1537e-05	1820.48	4.36837e-05	1820.48	9.26711e-05	1820.48	0.00012884	1820.48	-0.000105806	1820.48	0.000157119	1820.48	0.000187383	1820.48	0.000121131	1820.48	9.74491e-05
1818.56	-0.00037	1818.56	6.58888e-05	1818.56	7.6858e-05	1818.56	6.25287e-05	1818.56	4.33414e-05	1818.56	7.68364e-05	1818.56	0.000111507	1818.56	-0.00012665	1818.56	0.000134639	1818.56	0.000173981	1818.56	0.000107355	1818.56	8.65699e-05
1816.63	-0.00037	1816.63	6.7221e-05	1816.63	6.84262e-05	1816.63	5.35207e-05	1816.63	4.29981e-05	1816.63	7.09798e-05	1816.63	0.000104149	1816.63	-0.000137532	1816.63	0.000122105	1816.63	0.000170517	1816.63	0.00010351	1816.63	7.55916e-05
1814.7	-0.00038	1814.7	5.85566e-05	1814.7	5.99976e-05	1814.7	4.45128e-05	1814.7	3.26538e-05	1814.7	6.51013e-05	1814.7	0.000106765	1814.7	-0.000148451	1814.7	0.000109517	1814.7	0.000166991	1814.7	9.95967e-05	1814.7	7.45137e-05
1812.77	-0.00039	1812.77	6.98955e-05	1812.77	5.1572e-05	1812.77	6.55051e-05	1812.77	5.23084e-05	1812.77	9.92008e-05	1812.77	0.000149356	1812.77	-9.94085e-05	1812.77	0.000146875	1812.77	0.000213403	1812.77	0.000145614	1812.77	0.000133336
1810.84	-0.0004	1810.84	7.12376e-05	1810.84	6.31495e-05	1810.84	7.64975e-05	1810.84	6.19621e-05	1810.84	0.000143278	1810.84	0.000191922	1810.84	-6.04034e-05	1810.84	0.000194178	1810.84	0.000249752	1810.84	0.000201561	1810.84	0.000182059
1808.91	-0.00041	1808.91	7.25831e-05	1808.91	5.473e-05	1808.91	6.74901e-05	1808.91	5.16146e-05	1808.91	0.000127333	1808.91	0.000154462	1808.91	-8.14361e-05	1808.91	0.000171426	1808.91	0.000216038	1808.91	0.000167439	1808.91	0.000150681
1806.98	-0.0004	1806.98	6.39319e-05	1806.98	4.63137e-05	1806.98	3.84828e-05	1806.98	2.12662e-05	1806.98	8.13665e-05	1806.98	9.69772e-05	1806.98	-0.000142507	1806.98	0.00011862	1806.98	0.000152262	1806.98	0.000103248	1806.98	7.92034e-05
1805.06	-0.00039	1805.06	5.5284e-05	1805.06	5.79003e-05	1805.06	4.94756e-05	1805.06	2.09166e-05	1805.06	8.53773e-05	1805.06	9.94664e-05	1805.06	-0.000133616	1805.06	0.000115759	1805.06	0.000148422	1805.06	9.89863e-05	1805.06	7.76249e-05
1803.13	-0.00038	1803.13	7.66394e-05	1803.13	7.94901e-05	1803.13	8.04686e-05	1803.13	8.05659e-05	1803.13	0.000149366	1803.13	0.00018193	1803.13	-3.47626e-05	1803.13	0.000202842	1803.13	0.000244519	1803.13	0.000194655	1803.13	0.000185946
1801.2	-0.00038	1801.2	0.000107998	1801.2	0.000101083	1801.2	0.000121462	1801.2	0.000140214	1801.2	0.000213332	1801.2	0.000274368	1801.2	5.40522e-05	1801.2	0.000269871	1801.2	0.000330553	1801.2	0.000300253	1801.2	0.000294165
1799.27	-0.00038	1799.27	0.00010936	1799.27	0.000112679	1799.27	0.000122455	1799.27	0.000139861	1799.27	0.000207275	1799.27	0.00027678	1799.27	4.28286e-05	1799.27	0.000246844	1799.27	0.000316523	1799.27	0.00028578	1799.27	0.000262283
1797.34	-0.00037	1797.34	9.07252e-05	1797.34	0.000104277	1797.34	0.000113448	1797.34	0.000109507	1797.34	0.000171196	1797.34	0.000219166	1797.34	-1.84334e-05	1797.34	0.000203761	1797.34	0.000262429	1797.34	0.000211237	1797.34	0.0001803
1795.41	-0.00038	1795.41	8.20937e-05	1795.41	9.58792e-05	1795.41	0.000104441	1795.41	0.000109152	1795.41	0.000165095	1795.41	0.000231526	1795.41	2.66004e-07	1795.41	0.000220623	1795.41	0.000268271	1795.41	0.000236624	1795.41	0.000188215
1793.49	-0.00038	1793.49	9.34654e-05	1793.49	9.7484e-05	1793.49	0.000125434	1793.49	0.000158795	1793.49	0.00023897	1793.49	0.00034386	1793.49	0.000118927	1793.49	0.000317429	1793.49	0.00036405	1793.49	0.000361939	1793.49	0.000306028
1791.56	-0.00039	1791.56	0.00012484	1791.56	0.000119092	1791.56	0.000156427	1791.56	0.000188438	1791.56	0.000272823	1791.56	0.000396168	1791.56	0.000167549	1791.56	0.000354179	1791.56	0.000399764	1791.56	0.000417184	1791.56	0.000373739
1789.63	-0.00038	1789.63	0.000106219	1789.63	0.000110703	1789.63	0.000127421	1789.63	0.000138079	1789.63	0.000176653	1789.63	0.000258449	1789.63	2.61321e-05	1789.63	0.000230873	1789.63	0.000275413	1789.63	0.000252357	1789.63	0.000221347
1787.7	-0.00038	1787.7	6.75999e-05	1787.7	9.23163e-05	1787.7	7.84138e-05	1787.7	6.77188e-05	1787.7	7.04604e-05	1787.7	0.000120705	1787.7	-0.000125324	1787.7	9.75108e-05	1787.7	0.000130998	1787.7	7.7458e-05	1787.7	7.88529e-05
1785.77	-0.00039	1785.77	5.89846e-05	1785.77	7.3933e-05	1785.77	7.9407e-05	1785.77	5.73575e-05	1785.77	5.42446e-05	1785.77	0.000102934	1785.77	-0.000146818	1785.77	7.4092e-05	1785.77	0.000106518	1785.77	5.24879e-05	1785.77	5.62556e-05
1783.84	-0.0004	1783.84	6.03725e-05	1783.84	6.55526e-05	1783.84	8.04001e-05	1783.84	6.69949e-05	1783.84	6.80057e-05	1783.84	0.000115136	1783.84	-0.000128352	1783.84	9.06167e-05	1783.84	0.000111973	1783.84	7.7446e-05	1783.84	8.35551e-05
1781.91	-0.0004	1781.91	6.17635e-05	1781.91	6.71752e-05	1781.91	7.13931e-05	1781.91	6.6631e-05	1781.91	8.17437e-05	1781.91	0.000127312	1781.91	-0.000119925	1781.91	9.70847e-05	1781.91	0.000117363	1781.91	8.23321e-05	1781.91	9.07513e-05
1779.99	-0.00039	1779.99	7.31578e-05	1779.99	6.88008e-05	1779.99	7.23861e-05	1779.99	6.62658e-05	1779.99	7.54585e-05	1779.99	0.000129461	1779.99	-0.000121538	1779.99	8.34958e-05	1779.99	0.000112688	1779.99	8.71461e-05	1779.99	6.78438e-05
1778.06	-0.00038	1778.06	5.45553e-05	1778.06	6.04292e-05	1778.06	6.33789e-05	1778.06	5.58993e-05	1778.06	4.91501e-05	1778.06	0.000101584	1778.06	-0.000143189	1778.06	5.985e-05	1778.06	9.79475e-05	1778.06	6.18878e-05	1778.06	2.48326e-05
1776.13	-0.00038	1776.13	3.5956e-05	1776.13	5.20606e-05	1776.13	6.43717e-05	1776.13	5.55315e-05	1776.13	5.28183e-05	1776.13	0.00011368	1776.13	-0.000124881	1776.13	7.6147e-05	1776.13	0.000103141	1776.13	9.6557e-05	1776.13	5.17172e-05
1774.2	-0.00039	1774.2	4.73598e-05	1774.2	5.36948e-05	1774.2	7.53643e-05	1774.2	8.51623e-05	1774.2	0.000136463	1774.2	0.000245749	1774.2	3.38855e-06	1774.2	0.000182387	1774.2	0.000218269	1774.2	0.000231154	1774.2	0.000188498
1772.27	-0.0004	1772.27	7.87669e-05	1772.27	7.5332e-05	1772.27	0.000106357	1772.27	0.000154792	1772.27	0.000220084	1772.27	0.000377791	1772.27	0.000141618	1772.27	0.000298569	1772.27	0.000333331	1772.27	0.000355677	1772.27	0.000345173
1770.34	-0.0004	1770.34	0.000100177	1770.34	9.6972e-05	1770.34	0.000137349	1770.34	0.00019442	1770.34	0.000233682	1770.34	0.000349806	1770.34	0.000129808	1770.34	0.000294694	1770.34	0.000328327	1770.34	0.000340128	1770.34	0.000331744
1768.41	-0.00039	1768.41	9.15905e-05	1768.41	9.8615e-05	1768.41	0.000128341	1768.41	0.000164046	1768.41	0.000167257	1768.41	0.000221793	1768.41	-2.04253e-06	1768.41	0.000190761	1768.41	0.000213256	1768.41	0.000214505	1768.41	0.00018821
1766.49	-0.00039	1766.49	5.3007e-05	1766.49	7.02608e-05	1766.49	7.93333e-05	1766.49	8.36717e-05	1766.49	7.0807e-05	1766.49	8.37542e-05	1766.49	-0.000153933	1766.49	4.67697e-05	1766.49	5.81195e-05	1766.49	4.88094e-05	1766.49	1.45712e-05
1764.56	-0.0004	1764.56	2.44267e-05	1764.56	3.19094e-05	1764.56	4.03251e-05	1764.56	3.32956e-05	1764.56	1.43338e-05	1764.56	1.56876e-05	1764.56	-0.000215863	1764.56	-2.72793e-05	1764.56	-1.70841e-05	1764.56	-3.696e-05	1764.56	-6.91735e-05
1762.63	-0.00041	1762.63	3.58495e-05	1762.63	4.35609e-05	1762.63	5.13167e-05	1762.63	5.2918e-05	1762.63	5.78368e-05	1762.63	7.75937e-05	1762.63	-0.000137833	1762.63	1.86137e-05	1762.63	3.76457e-05	1762.63	1.7197e-05	1762.63	-2.30238e-05
1760.7	-0.00041	1760.7	4.72755e-05	1760.7	5.52153e-05	1760.7	7.2308e-05	1760.7	8.25389e-05	1760.7	8.13159e-05	1760.7	0.000119472	1760.7	-9.9844e-05	1760.7	6.44483e-05	1760.7	9.23083e-05	1760.7	5.128e-05	1760.7	2.30198e-05
1758.77	-0.0004	1758.77	4.87046e-05	1758.77	4.68725e-05	1758.77	7.32991e-05	1758.77	8.21583e-05	1758.77	6.4771e-05	1758.77	0.000101324	1758.77	-0.000131895	1758.77	5.02244e-05	1758.77	7.69039e-05	1758.77	2.5289e-05	1758.77	8.95737e-06
1756.84	-0.0004	1756.84	4.01368e-05	1756.84	4.85325e-05	1756.84	6.429e-05	1756.84	7.17763e-05	1756.84	3.8202e-05	1756.84	7.31472e-05	1756.84	-0.000153986	1756.84	3.59419e-05	1756.84	5.14321e-05	1756.84	9.22378e-06	1756.84	-5.21149e-06
1754.92	-0.00041	1754.92	3.15721e-05	1754.92	3.01953e-05	1754.92	5.52806e-05	1754.92	6.13927e-05	1754.92	2.1609e-05	1754.92	5.49432e-05	1754.92	-0.000186119	1754.92	1.60067e-06	1754.92	1.58929e-05	1754.92	-2.69158e-05	1754.92	-3.9487e-05
1752.99	-0.00041	1752.99	4.30106e-05	1752.99	3.18609e-05	1752.99	6.62708e-05	1752.99	8.10076e-05	1752.99	6.49918e-05	1752.99	0.000126711	1752.99	-0.000108291	1752.99	7.72005e-05	1752.99	8.0286e-05	1752.99	5.687e-05	1752.99	4.61307e-05
1751.06	-0.00041	1751.06	0.000104452	1751.06	8.35294e-05	1751.06	0.000137261	1751.06	0.000190621	1751.06	0.00021835	1751.06	0.000318452	1751.06	0.000119495	1751.06	0.000272741	1751.06	0.000264611	1751.06	0.000300581	1751.06	0.000271641
1749.13	-0.0004	1749.13	0.000135897	1749.13	0.000125201	1749.13	0.00017825	1749.13	0.000250233	1749.13	0.000291685	1749.13	0.000410164	1749.13	0.000217241	1749.13	0.000358223	1749.13	0.000358869	1749.13	0.000394217	1749.13	0.000377045
1747.2	-0.0004	1747.2	0.000107344	1747.2	0.000106875	1747.2	0.00014924	1747.2	0.000199843	1747.2	0.000214995	1747.2	0.000311849	1747.2	0.000114947	1747.2	0.000253645	1747.2	0.000263058	1747.2	0.000267778	1747.2	0.00026234
1745.27	-0.0004	1745.27	7.87953e-05	1745.27	6.85513e-05	1745.27	0.000100229	1745.27	0.000139452	1745.27	0.00011828	1745.27	0.000203505	1745.27	-1.73882e-05	1745.27	0.000139008	1745.27	0.000147179	1745.27	0.000141264	1745.27	0.000127528
1743.34	-0.0004	1743.34	5.02492e-05	1743.34	5.02309e-05	1743.34	7.12174e-05	1743.34	0.000109059	1743.34	6.15408e-05	1743.34	0.000155134	1743.34	-6.97638e-05	1743.34	7.43113e-05	1743.34	0.000101231	1743.34	8.46748e-05	1743.34	6.26088e-05
1741.42	-0.0004	1741.42	2.17062e-05	1741.42	2.19131e-05	1741.42	6.22057e-05	1741.42	7.86641e-05	1741.42	3.47771e-05	1741.42	0.000116734	1741.42	-0.00010218	1741.42	4.95546e-05	1741.42	7.52148e-05	1741.42	5.80097e-05	1741.42	3.75818e-05
1739.49	-0.00041	1739.49	3.16619e-06	1739.49	1.35981e-05	1739.49	5.31935e-05	1739.49	5.82678e-05	1739.49	2.79888e-05	1739.49	8.83058e-05	1739.49	-0.000134636	1739.49	2.47381e-05	1739.49	3.91297e-05	1739.49	2.12687e-05	1739.49	1.24477e-05
1737.56	-0.00042	1737.56	4.62927e-06	1737.56	5.28588e-06	1737.56	4.41809e-05	1737.56	4.78699e-05	1737.56	2.11757e-05	1737.56	7.98493e-05	1737.56	-0.000137133	1737.56	2.98615e-05	1737.56	3.29756e-05	1737.56	1.44519e-05	1737.56	1.72066e-05
1735.63	-0.00043	1735.63	4.60954e-05	1735.63	1.69763e-05	1735.63	6.5168e-05	1735.63	0.00010747	1735.63	0.000114338	1735.63	0.000211364	1735.63	3.03307e-05	1735.63	0.000164925	1735.63	0.000166752	1735.63	0.000187559	1735.63	0.000181859
1733.7	-0.00042	1733.7	0.000117565	1733.7	8.86695e-05	1733.7	0.000146155	1733.7	0.000227069	1733.7	0.000267475	1733.7	0.000392851	1733.7	0.000227754	1733.7	0.000349927	1733.7	0.00035046	1733.7	0.00041059	1733.7	0.000396404
1731.77	-0.00042	1731.77	0.000119037	1731.77	0.000120365	1731.77	0.000147141	1731.77	0.000206666	1731.77	0.000230587	1731.77	0.000294309	1731.77	0.000135137	1731.77	0.00026487	1731.77	0.000274098	1731.77	0.000303544	1731.77	0.000310843
1729.85	-0.00041	1729.85	5.0512e-05	1729.85	6.2064e-05	1729.85	6.81263e-05	1729.85	7.62613e-05	1729.85	5.36748e-05	1729.85	5.57382e-05	1729.85	-0.00011752	1729.85	3.97518e-05	1729.85	4.7666e-05	1729.85	3.64218e-05	1729.85	5.51759e-05
1727.92	-0.00041	1727.92	-1.80097e-05	1727.92	1.37653e-05	1727.92	-1.08885e-05	1727.92	-2.41451e-05	1727.92	-0.000103263	1727.92	-0.000122861	1727.92	-0.000320216	1727.92	-0.000145427	1727.92	-0.000138835	1727.92	-0.000180777	1727.92	-0.000150597
1725.99	-0.0004	1725.99	-4.65284e-05	1725.99	-2.45308e-05	1725.99	-3.99038e-05	1725.99	-8.45533e-05	1725.99	-0.000180225	1725.99	-0.00021149	1725.99	-0.000422953	1725.99	-0.000220665	1725.99	-0.000235406	1725.99	-0.000278053	1725.99	-0.000246477
1724.06	-0.00041	1724.06	-3.50442e-05	1724.06	-3.28242e-05	1724.06	-3.89197e-05	1724.06	-8.49633e-05	1724.06	-0.000187212	1724.06	-0.000210147	1724.06	-0.000415729	1724.06	-0.000215964	1724.06	-0.000232047	1724.06	-0.000275404	1724.06	-0.000232461
1722.13	-0.00042	1722.13	-3.35569e-05	1722.13	-5.11149e-05	1722.13	-3.7936e-05	1722.13	-7.5375e-05	1722.13	-0.000174223	1722.13	-0.000168833	1722.13	-0.000348545	1722.13	-0.000171322	1722.13	-0.000178757	1722.13	-0.000222832	1722.13	-0.000168552
1720.2	-0.00044	1720.2	-2.20666e-05	1720.2	-4.9403e-05	1720.2	-2.69529e-05	1720.2	-2.57885e-05	1720.2	-9.12599e-05	1720.2	-1.75479e-05	1720.2	-0.0001714	1720.2	-2.67407e-05	1720.2	-3.55354e-05	1720.2	-4.03364e-05	1720.2	1.52524e-05
1718.27	-0.00044	1718.27	2.94267e-05	1718.27	-7.68841e-06	1718.27	4.40296e-05	1718.27	0.000123796	1718.27	0.000111679	1718.27	0.000273708	1718.27	0.000155705	1718.27	0.000257781	1718.27	0.000257617	1718.27	0.000322084	1718.27	0.000368952
1716.35	-0.00044	1716.35	9.09229e-05	1716.35	6.40288e-05	1716.35	0.000125012	1716.35	0.000223379	1716.35	0.000234594	1716.35	0.000404936	1716.35	0.00032277	1716.35	0.000412243	1716.35	0.0004207	1716.35	0.000514428	1716.35	0.000572546
1714.42	-0.00042	1714.42	6.24222e-05	1714.42	6.57486e-05	1714.42	9.59932e-05	1714.42	0.000162961	1714.42	0.000107483	1714.42	0.000216135	1714.42	0.000129796	1714.42	0.000256646	1714.42	0.000273714	1714.42	0.000326696	1714.42	0.000386035
1712.49	-0.00041	1712.49	-6.0756e-06	1712.49	1.7471e-05	1712.49	1.69742e-05	1712.49	4.25403e-05	1712.49	-6.96511e-05	1712.49	-2.26947e-05	1712.49	-0.000133217	1712.49	4.09891e-05	1712.49	5.66598e-05	1712.49	5.88892e-05	1712.49	0.00011942
1710.56	-0.0004	1710.56	-5.45704e-05	1710.56	-2.08039e-05	1710.56	-3.20454e-05	1710.56	-3.78819e-05	1710.56	-0.00016681	1710.56	-0.000151553	1710.56	-0.000266269	1710.56	-7.47271e-05	1710.56	-5.04632e-05	1710.56	-7.89932e-05	1710.56	-7.29908e-06
1708.63	-0.0004	1708.63	-6.30623e-05	1708.63	-3.90762e-05	1708.63	-4.10655e-05	1708.63	-4.83057e-05	1708.63	-0.000143994	1708.63	-0.00013044	1708.63	-0.000209361	1708.63	-4.05024e-05	1708.63	-1.76546e-05	1708.63	-2.6951e-05	1708.63	5.58773e-05
1706.7	-0.00041	1706.7	-4.15512e-05	1706.7	-3.73459e-05	1706.7	-2.00861e-05	1706.7	1.12686e-05	1706.7	-5.12015e-05	1706.7	6.44998e-07	1706.7	-4.24917e-05	1706.7	0.000103663	1706.7	0.000135086	1706.7	0.000155016	1706.7	0.00024895
1704.78	-0.00043	1704.78	-2.00371e-05	1704.78	-1.56131e-05	1704.78	1.08928e-05	1704.78	6.08413e-05	1704.78	2.15663e-05	1704.78	0.000111701	1704.78	8.43385e-05	1704.78	0.00021777	1704.78	0.000267758	1704.78	0.000306908	1704.78	0.000411918
1702.85	-0.00044	1702.85	-8.52008e-06	1702.85	-1.38776e-05	1702.85	1.18711e-05	1702.85	9.04123e-05	1702.85	7.43099e-05	1702.85	0.000202729	1702.85	0.00019113	1702.85	0.000301817	1702.85	0.000370362	1702.85	0.000438726	1702.85	0.000554783
1700.92	-0.00045	1700.92	2.29999e-05	1700.92	7.86048e-06	1700.92	5.28489e-05	1700.92	0.000169982	1700.92	0.000207029	1700.92	0.000393729	1700.92	0.000417882	1700.92	0.000495806	1700.92	0.000582898	1700.92	0.000680468	1700.92	0.000827545
1698.99	-0.00044	1698.99	7.45228e-05	1698.99	4.96011e-05	1698.99	0.000113826	1698.99	0.000239549	1698.99	0.000309724	1698.99	0.000524701	1698.99	0.000564596	1698.99	0.000659736	1698.99	0.000745366	1698.99	0.000862136	1698.99	0.00104
1697.06	-0.00043	1697.06	8.60486e-05	1697.06	6.13444e-05	1697.06	0.000124803	1697.06	0.000229115	1697.06	0.000292396	1697.06	0.000465644	1697.06	0.00051127	1697.06	0.000653608	1697.06	0.000737767	1697.06	0.00084373	1697.06	0.00102
1695.13	-0.00042	1695.13	5.75774e-05	1695.13	5.30902e-05	1695.13	0.000115779	1695.13	0.000168679	1695.13	0.000185042	1695.13	0.000296559	1695.13	0.000327906	1695.13	0.000527421	1695.13	0.0006001	1695.13	0.000685249	1695.13	0.000875211
1693.2	-0.00043	1693.2	9.10903e-06	1693.2	2.48386e-05	1693.2	7.67549e-05	1693.2	6.82413e-05	1693.2	2.76653e-05	1693.2	7.74458e-05	1693.2	0.000104504	1693.2	0.000361175	1693.2	0.000432365	1693.2	0.000486694	1693.2	0.00067756
1691.28	-0.00044	1691.28	-1.93564e-05	1691.28	6.58957e-06	1691.28	3.77301e-05	1691.28	2.7802e-05	1691.28	-2.97358e-05	1691.28	-1.6953e-06	1691.28	4.10627e-05	1691.28	0.000314872	1691.28	0.000394563	1691.28	0.000448065	1691.28	0.000649807
1689.35	-0.00045	1689.35	1.21811e-05	1689.35	1.83431e-05	1689.35	4.87048e-05	1689.35	5.7361e-05	1689.35	2.28391e-05	1689.35	6.91356e-05	1689.35	0.000147583	1689.35	0.00042851	1689.35	0.000516694	1689.35	0.000589362	1689.35	0.000791952
1687.42	-0.00047	1687.42	2.37216e-05	1687.42	3.00992e-05	1687.42	4.9679e-05	1687.42	0.000116918	1687.42	0.00011539	1687.42	0.000209939	1687.42	0.000324065	1687.42	0.00059209	1687.42	0.000708758	1687.42	0.000800585	1687.42	0.00102
1685.49	-0.00047	1685.49	7.52649e-05	1685.49	6.18578e-05	1685.49	0.000120653	1685.49	0.000236474	1685.49	0.000307917	1685.49	0.000490714	1685.49	0.000660509	1685.49	0.000885612	1685.49	0.00102	1685.49	0.00119	1685.49	0.00144
1683.56	-0.00045	1683.56	0.000166811	1683.56	0.000173619	1683.56	0.000261626	1683.56	0.000416028	1683.56	0.000520421	1683.56	0.000751461	1683.56	0.000936914	1683.56	0.00118	1683.56	0.00132	1683.56	0.00154	1683.56	0.00183
1681.63	-0.00043	1681.63	0.00017836	1681.63	0.000205383	1681.63	0.000292598	1681.63	0.00039558	1681.63	0.0004529	1681.63	0.00062218	1681.63	0.000793281	1681.63	0.00111	1681.63	0.00126	1681.63	0.00144	1681.63	0.00176
1679.7	-0.00043	1679.7	0.000119912	1679.7	0.000167149	1679.7	0.00022357	1679.7	0.000275131	1679.7	0.000305356	1679.7	0.000402872	1679.7	0.00057961	1679.7	0.000945832	1679.7	0.00112	1679.7	0.00124	1679.7	0.00158
1677.78	-0.00045	1677.78	8.14671e-05	1677.78	0.000118918	1677.78	0.000164542	1677.78	0.000224679	1677.78	0.000257788	1677.78	0.000353536	1677.78	0.000555901	1677.78	0.000939124	1677.78	0.00113	1677.78	0.00126	1677.78	0.0016
1675.85	-0.00047	1675.85	9.30248e-05	1675.85	0.000140689	1675.85	0.000175513	1675.85	0.000274227	1675.85	0.000330196	1675.85	0.000474172	1675.85	0.000702154	1675.85	0.0011	1675.85	0.00129	1675.85	0.00146	1675.85	0.00182
1673.92	-0.00047	1673.92	0.000134585	1673.92	0.000172463	1673.92	0.000216484	1673.92	0.000343772	1673.92	0.000432581	1673.92	0.000604781	1673.92	0.00085837	1673.92	0.00127	1673.92	0.00147	1673.92	0.00167	1673.92	0.00205
1671.99	-0.00045	1671.99	0.000176149	1671.99	0.00019424	1671.99	0.000257454	1671.99	0.000393316	1671.99	0.000514942	1671.99	0.000715362	1671.99	0.000984547	1671.99	0.00141	1671.99	0.00163	1671.99	0.00185	1671.99	0.00224
1670.06	-0.00043	1670.06	0.000227715	1670.06	0.000236019	1670.06	0.000318423	1670.06	0.000472858	1670.06	0.00061728	1670.06	0.000855916	1670.06	0.00115	1670.06	0.0016	1670.06	0.00183	1670.06	0.00208	1670.06	0.00248
1668.13	-0.00043	1668.13	0.000259284	1668.13	0.0002878	1668.13	0.000369392	1668.13	0.000492399	1668.13	0.000629594	1668.13	0.000846442	1668.13	0.00116	1668.13	0.00165	1668.13	0.00192	1668.13	0.00214	1668.13	0.00258
1666.21	-0.00043	1666.21	0.000220857	1666.21	0.000289584	1666.21	0.000340361	1666.21	0.000431937	1666.21	0.000561885	1666.21	0.000736941	1666.21	0.00103	1666.21	0.00159	1666.21	0.00187	1666.21	0.00206	1666.21	0.00254
1664.28	-0.00045	1664.28	0.000202431	1664.28	0.00028137	1664.28	0.000321329	1664.28	0.000421475	1664.28	0.000584153	1664.28	0.000757413	1664.28	0.00107	1664.28	0.00165	1664.28	0.00195	1664.28	0.00215	1664.28	0.00265
1662.35	-0.00046	1662.35	0.000234009	1662.35	0.000323159	1662.35	0.000362296	1662.35	0.00048101	1662.35	0.000676397	1662.35	0.000877857	1662.35	0.00121	1662.35	0.00182	1662.35	0.00214	1662.35	0.00235	1662.35	0.00288
1660.42	-0.00046	1660.42	0.00027559	1660.42	0.000364951	1660.42	0.000403263	1660.42	0.000530544	1660.42	0.000728618	1660.42	0.000908274	1660.42	0.00127	1660.42	0.00191	1660.42	0.00225	1660.42	0.00246	1660.42	0.003
1658.49	-0.00045	1658.49	0.000297173	1658.49	0.000386745	1658.49	0.00042423	1658.49	0.000560076	1658.49	0.000760815	1658.49	0.000948664	1658.49	0.00132	1658.49	0.00199	1658.49	0.00235	1658.49	0.00256	1658.49	0.00312
1656.56	-0.00046	1656.56	0.000318759	1656.56	0.000408541	1656.56	0.000445196	1656.56	0.000629607	1656.56	0.000912989	1656.56	0.00116	1656.56	0.00155	1656.56	0.00222	1656.56	0.0026	1656.56	0.00286	1656.56	0.00342
1654.63	-0.00048	1654.63	0.000400348	1654.63	0.00046034	1654.63	0.000536161	1654.63	0.000819136	1654.63	0.00123	1654.63	0.0016	1654.63	0.00205	1654.63	0.00266	1654.63	0.00307	1654.63	0.00343	1654.63	0.004
1652.71	-0.0005	1652.71	0.00052194	1652.71	0.000562142	1652.71	0.000707126	1652.71	0.00102	1652.71	0.00152	1652.71	0.00195	1652.71	0.00242	1652.71	0.00306	1652.71	0.00349	1652.71	0.00391	1652.71	0.00452
1650.78	-0.00051	1650.78	0.000553535	1650.78	0.000613946	1650.78	0.000758091	1650.78	0.00101	1650.78	0.0015	1650.78	0.00188	1650.78	0.00233	1650.78	0.00306	1650.78	0.00353	1650.78	0.0039	1650.78	0.00454
1648.85	-0.0005	1648.85	0.000555132	1648.85	0.000625752	1648.85	0.000759055	1648.85	0.00101	1648.85	0.00151	1648.85	0.00189	1648.85	0.00236	1648.85	0.00312	1648.85	0.00361	1648.85	0.00397	1648.85	0.00462
1646.92	-0.0005	1646.92	0.000616733	1646.92	0.000687561	1646.92	0.000820018	1646.92	0.00109	1646.92	0.00162	1646.92	0.00205	1646.92	0.00253	1646.92	0.00331	1646.92	0.00384	1646.92	0.0042	1646.92	0.00488
1644.99	-0.00048	1644.99	0.000648336	1644.99	0.000739372	1644.99	0.000860981	1644.99	0.0011	1644.99	0.00163	1644.99	0.00201	1644.99	0.00247	1644.99	0.00332	1644.99	0.00388	1644.99	0.0042	1644.99	0.00493
1643.06	-0.00047	1643.06	0.000659942	1643.06	0.000761186	1643.06	0.000851944	1643.06	0.00106	1643.06	0.00156	1643.06	0.00188	1643.06	0.0023	1643.06	0.00322	1643.06	0.00379	1643.06	0.0041	1643.06	0.00484
1641.14	-0.00046	1641.14	0.00067155	1641.14	0.000773002	1641.14	0.000852906	1641.14	0.00107	1641.14	0.00158	1641.14	0.0019	1641.14	0.00232	1641.14	0.00326	1641.14	0.00384	1641.14	0.00417	1641.14	0.0049
1639.21	-0.00046	1639.21	0.000703162	1639.21	0.000804821	1639.21	0.000893867	1639.21	0.00115	1639.21	0.00172	1639.21	0.00208	1639.21	0.00251	1639.21	0.00344	1639.21	0.00405	1639.21	0.00442	1639.21	0.00515
1637.28	-0.00047	1637.28	0.000764776	1637.28	0.000846642	1637.28	0.000964828	1637.28	0.00128	1637.28	0.00194	1637.28	0.0024	1637.28	0.00284	1637.28	0.00375	1637.28	0.00439	1637.28	0.00482	1637.28	0.00555
1635.35	-0.00047	1635.35	0.000846393	1635.35	0.000928465	1635.35	0.00107	1635.35	0.00141	1635.35	0.00211	1635.35	0.00261	1635.35	0.00303	1635.35	0.00396	1635.35	0.00465	1635.35	0.00509	1635.35	0.00582
1633.42	-0.00047	1633.42	0.000868013	1633.42	0.000970291	1633.42	0.0011	1633.42	0.0014	1633.42	0.00206	1633.42	0.0025	1633.42	0.00287	1633.42	0.00388	1633.42	0.00458	1633.42	0.00499	1633.42	0.00572
1631.49	-0.00047	1631.49	0.000839635	1631.49	0.000962119	1631.49	0.00107	1631.49	0.00134	1631.49	0.00197	1631.49	0.00237	1631.49	0.00271	1631.49	0.00377	1631.49	0.00448	1631.49	0.00485	1631.49	0.00559
1629.56	-0.00048	1629.56	0.00084126	1629.56	0.00096395	1629.56	0.00108	1629.56	0.00136	1629.56	0.00199	1629.56	0.00241	1629.56	0.00273	1629.56	0.00382	1629.56	0.00453	1629.56	0.00491	1629.56	0.00566
1627.64	-0.00048	1627.64	0.000872888	1627.64	0.000995783	1627.64	0.00111	1627.64	0.00142	1627.64	0.00208	1627.64	0.00253	1627.64	0.00284	1627.64	0.00394	1627.64	0.00464	1627.64	0.00505	1627.64	0.00582
1625.71	-0.00049	1625.71	0.000894519	1625.71	0.00102	1625.71	0.00113	1625.71	0.00147	1625.71	0.00216	1625.71	0.00264	1625.71	0.00292	1625.71	0.00404	1625.71	0.00474	1625.71	0.00518	1625.71	0.00594
1623.78	-0.00049	1623.78	0.000926152	1623.78	0.00105	1623.78	0.00116	1623.78	0.00152	1623.78	0.00224	1623.78	0.00273	1623.78	0.00299	1623.78	0.0041	1623.78	0.00482	1623.78	0.00529	1623.78	0.00604
1621.85	-0.00048	1621.85	0.000947789	1621.85	0.00108	1621.85	0.00119	1621.85	0.00155	1621.85	0.00225	1621.85	0.00274	1621.85	0.00296	1621.85	0.00409	1621.85	0.00483	1621.85	0.0053	1621.85	0.00602
1619.92	-0.00047	1619.92	0.000939428	1619.92	0.00107	1619.92	0.00119	1619.92	0.00153	1619.92	0.00223	1619.92	0.00272	1619.92	0.00291	1619.92	0.00404	1619.92	0.00479	1619.92	0.00525	1619.92	0.00595
1617.99	-0.00047	1617.99	0.000951069	1617.99	0.00107	1617.99	0.00121	1617.99	0.00155	1617.99	0.00228	1617.99	0.0028	1617.99	0.00297	1617.99	0.00408	1617.99	0.00485	1617.99	0.00531	1617.99	0.006
1616.07	-0.00047	1616.07	0.000982713	1616.07	0.00112	1616.07	0.00129	1616.07	0.00161	1616.07	0.00235	1616.07	0.00286	1616.07	0.003	1616.07	0.00413	1616.07	0.0049	1616.07	0.00536	1616.07	0.00603
1614.14	-0.00047	1614.14	0.001	1614.14	0.00116	1614.14	0.00132	1614.14	0.00162	1614.14	0.00233	1614.14	0.00278	1614.14	0.00287	1614.14	0.00405	1614.14	0.0048	1614.14	0.00523	1614.14	0.0059
1612.21	-0.00047	1612.21	0.00101	1612.21	0.00117	1612.21	0.00131	1612.21	0.00161	1612.21	0.00228	1612.21	0.00269	1612.21	0.00278	1612.21	0.00395	1612.21	0.00471	1612.21	0.00511	1612.21	0.00577
1610.28	-0.00046	1610.28	0.00102	1610.28	0.00118	1610.28	0.00132	1610.28	0.00162	1610.28	0.00228	1610.28	0.00269	1610.28	0.00276	1610.28	0.00392	1610.28	0.00468	1610.28	0.00509	1610.28	0.00572
1608.35	-0.00047	1608.35	0.00101	1608.35	0.00118	1608.35	0.00133	1608.35	0.00164	1608.35	0.0023	1608.35	0.00269	1608.35	0.00275	1608.35	0.00389	1608.35	0.00466	1608.35	0.00506	1608.35	0.00568
1606.42	-0.00047	1606.42	0.00101	1606.42	0.00118	1606.42	0.00133	1606.42	0.00164	1606.42	0.00229	1606.42	0.00267	1606.42	0.00269	1606.42	0.00384	1606.42	0.00461	1606.42	0.00499	1606.42	0.0056
1604.49	-0.00046	1604.49	0.00101	1604.49	0.00119	1604.49	0.00134	1604.49	0.00165	1604.49	0.00227	1604.49	0.00266	1604.49	0.00266	1604.49	0.0038	1604.49	0.00457	1604.49	0.00493	1604.49	0.00552
1602.57	-0.00045	1602.57	0.00102	1602.57	0.00121	1602.57	0.00135	1602.57	0.00167	1602.57	0.00226	1602.57	0.00267	1602.57	0.00262	1602.57	0.00376	1602.57	0.00453	1602.57	0.00488	1602.57	0.00545
1600.64	-0.00044	1600.64	0.00104	1600.64	0.00122	1600.64	0.00135	1600.64	0.00168	1600.64	0.00225	1600.64	0.00265	1600.64	0.00258	1600.64	0.0037	1600.64	0.00445	1600.64	0.00481	1600.64	0.00535
1598.71	-0.00044	1598.71	0.00103	1598.71	0.00121	1598.71	0.00135	1598.71	0.00166	1598.71	0.00223	1598.71	0.0026	1598.71	0.00252	1598.71	0.00364	1598.71	0.00437	1598.71	0.00472	1598.71	0.00526
1596.78	-0.00045	1596.78	0.00103	1596.78	0.00122	1596.78	0.00136	1596.78	0.00168	1596.78	0.00223	1596.78	0.00259	1596.78	0.00251	1596.78	0.00359	1596.78	0.00431	1596.78	0.00467	1596.78	0.00519
1594.85	-0.00045	1594.85	0.00103	1594.85	0.00123	1594.85	0.00138	1594.85	0.0017	1594.85	0.00223	1594.85	0.0026	1594.85	0.00249	1594.85	0.00356	1594.85	0.00427	1594.85	0.00462	1594.85	0.00511
1592.92	-0.00045	1592.92	0.00102	1592.92	0.00123	1592.92	0.00139	1592.92	0.0017	1592.92	0.00222	1592.92	0.00259	1592.92	0.00246	1592.92	0.0035	1592.92	0.0042	1592.92	0.00454	1592.92	0.00501
1590.99	-0.00045	1590.99	0.00102	1590.99	0.00123	1590.99	0.00139	1590.99	0.00169	1590.99	0.00219	1590.99	0.00255	1590.99	0.0024	1590.99	0.00343	1590.99	0.00412	1590.99	0.00445	1590.99	0.0049
1589.07	-0.00045	1589.07	0.00103	1589.07	0.00122	1589.07	0.00139	1589.07	0.00169	1589.07	0.00217	1589.07	0.00252	1589.07	0.00235	1589.07	0.00336	1589.07	0.00406	1589.07	0.00437	1589.07	0.00481
1587.14	-0.00045	1587.14	0.00103	1587.14	0.00122	1587.14	0.00139	1587.14	0.00168	1587.14	0.00216	1587.14	0.00248	1587.14	0.00229	1587.14	0.0033	1587.14	0.004	1587.14	0.0043	1587.14	0.00471
1585.21	-0.00045	1585.21	0.00102	1585.21	0.00123	1585.21	0.00139	1585.21	0.00169	1585.21	0.00213	1585.21	0.00245	1585.21	0.00225	1585.21	0.00325	1585.21	0.00394	1585.21	0.00423	1585.21	0.00463
1583.28	-0.00045	1583.28	0.001	1583.28	0.00123	1583.28	0.00139	1583.28	0.00169	1583.28	0.00211	1583.28	0.00242	1583.28	0.00222	1583.28	0.0032	1583.28	0.00387	1583.28	0.00416	1583.28	0.00455
1581.35	-0.00046	1581.35	0.00099277	1581.35	0.00121	1581.35	0.00137	1581.35	0.00167	1581.35	0.0021	1581.35	0.0024	1581.35	0.00219	1581.35	0.00316	1581.35	0.00381	1581.35	0.0041	1581.35	0.00447
1579.42	-0.00047	1579.42	0.000984465	1579.42	0.00119	1579.42	0.00136	1579.42	0.00167	1579.42	0.00211	1579.42	0.00245	1579.42	0.00224	1579.42	0.00317	1579.42	0.00383	1579.42	0.00411	1579.42	0.00449
1577.5	-0.00046	1577.5	0.00101	1577.5	0.00117	1577.5	0.00136	1577.5	0.00172	1577.5	0.00219	1577.5	0.00259	1577.5	0.00238	1577.5	0.00326	1577.5	0.00392	1577.5	0.00422	1577.5	0.0046
1575.57	-0.00046	1575.57	0.00103	1575.57	0.0012	1575.57	0.0014	1575.57	0.00176	1575.57	0.00223	1575.57	0.00265	1575.57	0.00242	1575.57	0.00327	1575.57	0.00393	1575.57	0.00424	1575.57	0.00461
1573.64	-0.00046	1573.64	0.00102	1573.64	0.0012	1573.64	0.00139	1573.64	0.00172	1573.64	0.00217	1573.64	0.00254	1573.64	0.00229	1573.64	0.00314	1573.64	0.00378	1573.64	0.00409	1573.64	0.00444
1571.71	-0.00047	1571.71	0.001	1571.71	0.00119	1571.71	0.00137	1571.71	0.0017	1571.71	0.00214	1571.71	0.00251	1571.71	0.00226	1571.71	0.00309	1571.71	0.0037	1571.71	0.00404	1571.71	0.00437
1569.78	-0.00047	1569.78	0.00101	1569.78	0.00119	1569.78	0.0014	1569.78	0.00173	1569.78	0.00218	1569.78	0.00257	1569.78	0.00232	1569.78	0.00314	1569.78	0.00373	1569.78	0.0041	1569.78	0.0044
1567.85	-0.00047	1567.85	0.001	1567.85	0.00119	1567.85	0.0014	1567.85	0.00172	1567.85	0.00215	1567.85	0.00252	1567.85	0.00226	1567.85	0.00308	1567.85	0.00366	1567.85	0.00401	1567.85	0.00432
1565.92	-0.00046	1565.92	0.000966402	1565.92	0.00117	1565.92	0.00135	1565.92	0.00167	1565.92	0.00207	1565.92	0.00241	1565.92	0.00212	1565.92	0.00295	1565.92	0.00353	1565.92	0.00384	1565.92	0.00416
1564	-0.00046	1564	0.000948118	1564	0.00114	1564	0.00132	1564	0.00164	1564	0.00203	1564	0.00238	1564	0.00208	1564	0.00289	1564	0.00348	1564	0.00379	1564	0.00408
1562.07	-0.00046	1562.07	0.000949836	1562.07	0.00112	1562.07	0.00131	1562.07	0.00168	1562.07	0.0021	1562.07	0.00252	1562.07	0.00226	1562.07	0.00301	1562.07	0.00359	1562.07	0.00395	1562.07	0.00423
1560.14	-0.00046	1560.14	0.00103	1560.14	0.00116	1560.14	0.00141	1560.14	0.00186	1560.14	0.00238	1560.14	0.00298	1560.14	0.00274	1560.14	0.00341	1560.14	0.00399	1560.14	0.00442	1560.14	0.00468
1558.21	-0.00046	1558.21	0.00113	1558.21	0.00126	1558.21	0.00153	1558.21	0.00203	1558.21	0.00259	1558.21	0.00326	1558.21	0.00301	1558.21	0.00365	1558.21	0.00421	1558.21	0.00468	1558.21	0.00494
1556.28	-0.00046	1556.28	0.00111	1556.28	0.00127	1556.28	0.0015	1556.28	0.00192	1556.28	0.00241	1556.28	0.00293	1556.28	0.00264	1556.28	0.00334	1556.28	0.00389	1556.28	0.00428	1556.28	0.00454
1554.35	-0.00046	1554.35	0.00104	1554.35	0.00123	1554.35	0.00143	1554.35	0.00178	1554.35	0.00219	1554.35	0.0026	1554.35	0.00228	1554.35	0.00303	1554.35	0.00358	1554.35	0.00389	1554.35	0.00416
1552.43	-0.00046	1552.43	0.00102	1552.43	0.00122	1552.43	0.0014	1552.43	0.00172	1552.43	0.00209	1552.43	0.00245	1552.43	0.00214	1552.43	0.00288	1552.43	0.00342	1552.43	0.00371	1552.43	0.00398
1550.5	-0.00046	1550.5	0.00102	1550.5	0.00122	1550.5	0.00139	1550.5	0.00171	1550.5	0.00204	1550.5	0.00239	1550.5	0.00209	1550.5	0.00282	1550.5	0.00335	1550.5	0.00364	1550.5	0.0039
1548.57	-0.00046	1548.57	0.000991936	1548.57	0.00119	1548.57	0.00136	1548.57	0.00168	1548.57	0.002	1548.57	0.00234	1548.57	0.00202	1548.57	0.00276	1548.57	0.00328	1548.57	0.00356	1548.57	0.00381
1546.64	-0.00046	1546.64	0.000973674	1546.64	0.00116	1546.64	0.00133	1546.64	0.00168	1546.64	0.00201	1546.64	0.00237	1546.64	0.00206	1546.64	0.00277	1546.64	0.00329	1546.64	0.00359	1546.64	0.00381
1544.71	-0.00047	1544.71	0.00101	1544.71	0.00118	1544.71	0.00135	1544.71	0.00177	1544.71	0.00214	1544.71	0.00258	1544.71	0.00227	1544.71	0.00294	1544.71	0.00346	1544.71	0.00382	1544.71	0.00401
1542.78	-0.00049	1542.78	0.00103	1542.78	0.00117	1542.78	0.00138	1542.78	0.00186	1542.78	0.0023	1542.78	0.00284	1542.78	0.00257	1542.78	0.00315	1542.78	0.00369	1542.78	0.0041	1542.78	0.00428
1540.85	-0.00051	1540.85	0.00103	1540.85	0.00116	1540.85	0.00139	1540.85	0.0019	1540.85	0.00237	1540.85	0.00299	1540.85	0.00272	1540.85	0.00325	1540.85	0.0038	1540.85	0.00422	1540.85	0.00442
1538.93	-0.0005	1538.93	0.00102	1538.93	0.00117	1538.93	0.00138	1538.93	0.00184	1538.93	0.00224	1538.93	0.00278	1538.93	0.00247	1538.93	0.00304	1538.93	0.00359	1538.93	0.00394	1538.93	0.00417
1537	-0.00048	1537	0.000972405	1537	0.00114	1537	0.00131	1537	0.00171	1537	0.00202	1537	0.00244	1537	0.0021	1537	0.00273	1537	0.00327	1537	0.00356	1537	0.00377
1535.07	-0.00047	1535.07	0.000954159	1535.07	0.00112	1535.07	0.0013	1535.07	0.00167	1535.07	0.00196	1535.07	0.00235	1535.07	0.002	1535.07	0.00265	1535.07	0.00317	1535.07	0.00345	1535.07	0.00365
1533.14	-0.00047	1533.14	0.000965915	1533.14	0.00113	1533.14	0.00132	1533.14	0.00168	1533.14	0.00199	1533.14	0.00237	1533.14	0.00202	1533.14	0.00267	1533.14	0.00318	1533.14	0.00345	1533.14	0.00364
1531.21	-0.00046	1531.21	0.000957674	1531.21	0.00113	1531.21	0.00131	1531.21	0.00165	1531.21	0.00194	1531.21	0.00227	1531.21	0.00192	1531.21	0.00257	1531.21	0.00306	1531.21	0.00332	1531.21	0.00352
1529.28	-0.00046	1529.28	0.000939435	1529.28	0.00112	1529.28	0.00129	1529.28	0.00163	1529.28	0.0019	1529.28	0.00222	1529.28	0.00187	1529.28	0.00252	1529.28	0.003	1529.28	0.00325	1529.28	0.00344
1527.36	-0.00046	1527.36	0.000961198	1527.36	0.00113	1527.36	0.00132	1527.36	0.00168	1527.36	0.00196	1527.36	0.00233	1527.36	0.00199	1527.36	0.00261	1527.36	0.0031	1527.36	0.00336	1527.36	0.00355
1525.43	-0.00047	1525.43	0.000972964	1525.43	0.00115	1525.43	0.00133	1525.43	0.00173	1525.43	0.00203	1525.43	0.00246	1525.43	0.00211	1525.43	0.0027	1525.43	0.0032	1525.43	0.00347	1525.43	0.00366
1523.5	-0.00048	1523.5	0.000984733	1523.5	0.00115	1523.5	0.00133	1523.5	0.00177	1523.5	0.00211	1523.5	0.00257	1523.5	0.00222	1523.5	0.00279	1523.5	0.00327	1523.5	0.0036	1523.5	0.00376
1521.57	-0.00048	1521.57	0.00103	1521.57	0.00119	1521.57	0.00139	1521.57	0.00185	1521.57	0.00221	1521.57	0.0027	1521.57	0.00236	1521.57	0.0029	1521.57	0.00338	1521.57	0.00374	1521.57	0.0039
1519.64	-0.00048	1519.64	0.00106	1519.64	0.00123	1519.64	0.00144	1519.64	0.00189	1519.64	0.00222	1519.64	0.00268	1519.64	0.00235	1519.64	0.0029	1519.64	0.00337	1519.64	0.00372	1519.64	0.00388
1517.71	-0.00048	1517.71	0.00106	1517.71	0.00124	1517.71	0.00143	1517.71	0.00186	1517.71	0.00216	1517.71	0.0026	1517.71	0.00225	1517.71	0.00282	1517.71	0.00329	1517.71	0.00361	1517.71	0.00377
1515.78	-0.00049	1515.78	0.00105	1515.78	0.00124	1515.78	0.00142	1515.78	0.00182	1515.78	0.00209	1515.78	0.00248	1515.78	0.00211	1515.78	0.0027	1515.78	0.00317	1515.78	0.00346	1515.78	0.00363
1513.86	-0.00048	1513.86	0.00104	1513.86	0.00123	1513.86	0.00142	1513.86	0.00176	1513.86	0.00201	1513.86	0.00233	1513.86	0.00195	1513.86	0.00257	1513.86	0.00304	1513.86	0.00331	1513.86	0.00347
1511.93	-0.00047	1511.93	0.00106	1511.93	0.00125	1511.93	0.00144	1511.93	0.00179	1511.93	0.00203	1511.93	0.00235	1511.93	0.00197	1511.93	0.00258	1511.93	0.00305	1511.93	0.00333	1511.93	0.00349
1510	-0.00046	1510	0.00112	1510	0.0013	1510	0.00151	1510	0.00193	1510	0.0022	1510	0.00261	1510	0.00225	1510	0.00282	1510	0.0033	1510	0.00362	1510	0.00376
1508.07	-0.00048	1508.07	0.00117	1508.07	0.00134	1508.07	0.00158	1508.07	0.00208	1508.07	0.00243	1508.07	0.00296	1508.07	0.00262	1508.07	0.00314	1508.07	0.00359	1508.07	0.00399	1508.07	0.00412
1506.14	-0.0005	1506.14	0.00112	1506.14	0.0013	1506.14	0.00154	1506.14	0.00201	1506.14	0.00235	1506.14	0.00288	1506.14	0.00249	1506.14	0.00302	1506.14	0.00346	1506.14	0.00385	1506.14	0.00398
1504.21	-0.0005	1504.21	0.000992553	1504.21	0.00119	1504.21	0.00138	1504.21	0.00175	1504.21	0.00199	1504.21	0.00235	1504.21	0.00192	1504.21	0.00249	1504.21	0.00293	1504.21	0.00322	1504.21	0.00335
1502.28	-0.00048	1502.28	0.000924348	1502.28	0.00112	1502.28	0.00127	1502.28	0.00159	1502.28	0.00177	1502.28	0.00201	1502.28	0.00158	1502.28	0.00218	1502.28	0.00262	1502.28	0.00285	1502.28	0.00298
1500.36	-0.00047	1500.36	0.000906146	1500.36	0.00109	1500.36	0.00124	1500.36	0.00156	1500.36	0.00174	1500.36	0.00199	1500.36	0.00156	1500.36	0.00215	1500.36	0.0026	1500.36	0.00281	1500.36	0.00296
1498.43	-0.00046	1498.43	0.000927946	1498.43	0.00109	1498.43	0.00125	1498.43	0.00161	1498.43	0.00179	1498.43	0.00209	1498.43	0.00166	1498.43	0.00223	1498.43	0.00269	1498.43	0.00291	1498.43	0.00306
1496.5	-0.00047	1496.5	0.000939749	1496.5	0.00112	1496.5	0.00126	1496.5	0.00164	1496.5	0.0018	1496.5	0.00209	1496.5	0.00167	1496.5	0.00224	1496.5	0.00268	1496.5	0.00292	1496.5	0.00305
1494.57	-0.00047	1494.57	0.000931554	1494.57	0.00111	1494.57	0.00124	1494.57	0.00158	1494.57	0.00171	1494.57	0.00197	1494.57	0.00153	1494.57	0.00212	1494.57	0.00256	1494.57	0.00277	1494.57	0.0029
1492.64	-0.00047	1492.64	0.000943361	1492.64	0.00111	1492.64	0.00125	1492.64	0.00158	1492.64	0.00171	1492.64	0.00198	1492.64	0.00153	1492.64	0.0021	1492.64	0.00256	1492.64	0.00278	1492.64	0.0029
1490.71	-0.00048	1490.71	0.00101	1490.71	0.00117	1490.71	0.00132	1490.71	0.0017	1490.71	0.00187	1490.71	0.00218	1490.71	0.00177	1490.71	0.0023	1490.71	0.00276	1490.71	0.00302	1490.71	0.00314
1488.79	-0.00047	1488.79	0.00105	1488.79	0.00122	1488.79	0.00139	1488.79	0.00179	1488.79	0.00196	1488.79	0.0023	1488.79	0.00189	1488.79	0.00241	1488.79	0.00285	1488.79	0.00314	1488.79	0.00327
1486.86	-0.00045	1486.86	0.00101	1486.86	0.00122	1486.86	0.00137	1486.86	0.00171	1486.86	0.00184	1486.86	0.00212	1486.86	0.00168	1486.86	0.00224	1486.86	0.00267	1486.86	0.00291	1486.86	0.00307
1484.93	-0.00044	1484.93	0.000950614	1484.93	0.00117	1484.93	0.00131	1484.93	0.00159	1484.93	0.00169	1484.93	0.0019	1484.93	0.00143	1484.93	0.00204	1484.93	0.00245	1484.93	0.00265	1484.93	0.0028
1483	-0.00044	1483	0.000922433	1483	0.00115	1483	0.00129	1483	0.00156	1483	0.00163	1483	0.00182	1483	0.00135	1483	0.00195	1483	0.00236	1483	0.00255	1483	0.0027
1481.07	-0.00045	1481.07	0.000934255	1481.07	0.00116	1481.07	0.0013	1481.07	0.00158	1481.07	0.00165	1481.07	0.00183	1481.07	0.00136	1481.07	0.00196	1481.07	0.00238	1481.07	0.00255	1481.07	0.00271
1479.14	-0.00044	1479.14	0.000956078	1479.14	0.00119	1479.14	0.00133	1479.14	0.00163	1479.14	0.00169	1479.14	0.00189	1479.14	0.00142	1479.14	0.00203	1479.14	0.00245	1479.14	0.00264	1479.14	0.00278
1477.21	-0.00043	1477.21	0.00101	1477.21	0.00126	1477.21	0.00139	1477.21	0.00172	1477.21	0.00179	1477.21	0.00205	1477.21	0.0016	1477.21	0.00218	1477.21	0.00261	1477.21	0.00282	1477.21	0.00297
1475.29	-0.00043	1475.29	0.00107	1475.29	0.00132	1475.29	0.00146	1475.29	0.00183	1475.29	0.00196	1475.29	0.00229	1475.29	0.00186	1475.29	0.0024	1475.29	0.00282	1475.29	0.0031	1475.29	0.00325
1473.36	-0.00044	1473.36	0.00113	1473.36	0.00137	1473.36	0.00152	1473.36	0.00192	1473.36	0.00209	1473.36	0.00246	1473.36	0.00203	1473.36	0.00254	1473.36	0.00298	1473.36	0.00329	1473.36	0.00345
1471.43	-0.00045	1471.43	0.00114	1471.43	0.00138	1471.43	0.00153	1471.43	0.0019	1471.43	0.00204	1471.43	0.00236	1471.43	0.00192	1471.43	0.00246	1471.43	0.00288	1471.43	0.00319	1471.43	0.00337
1469.5	-0.00045	1469.5	0.0011	1469.5	0.00135	1469.5	0.00148	1469.5	0.0018	1469.5	0.00187	1469.5	0.0021	1469.5	0.00166	1469.5	0.00223	1469.5	0.00265	1469.5	0.00291	1469.5	0.0031
1467.57	-0.00045	1467.57	0.00106	1467.57	0.00134	1467.57	0.00146	1467.57	0.00177	1467.57	0.00181	1467.57	0.00202	1467.57	0.00157	1467.57	0.00216	1467.57	0.0026	1467.57	0.0028	1467.57	0.00301
1465.64	-0.00043	1465.64	0.00109	1465.64	0.00138	1465.64	0.00153	1465.64	0.00186	1465.64	0.00191	1465.64	0.00215	1465.64	0.00169	1465.64	0.00227	1465.64	0.00273	1465.64	0.00292	1465.64	0.00314
1463.72	-0.00042	1463.72	0.00113	1463.72	0.00143	1463.72	0.0016	1463.72	0.00193	1463.72	0.002	1463.72	0.00225	1463.72	0.00176	1463.72	0.00236	1463.72	0.00282	1463.72	0.00303	1463.72	0.00324
1461.79	-0.00042	1461.79	0.00115	1461.79	0.00145	1461.79	0.00162	1461.79	0.00196	1461.79	0.00203	1461.79	0.00227	1461.79	0.0018	1461.79	0.00239	1461.79	0.00284	1461.79	0.00308	1461.79	0.00326
1459.86	-0.00043	1459.86	0.00118	1459.86	0.00147	1459.86	0.00166	1459.86	0.00206	1459.86	0.00218	1459.86	0.00248	1459.86	0.00204	1459.86	0.00261	1459.86	0.00306	1459.86	0.00335	1459.86	0.0035
1457.93	-0.00044	1457.93	0.00131	1457.93	0.00158	1457.93	0.0018	1457.93	0.0023	1457.93	0.00249	1457.93	0.00288	1457.93	0.0025	1457.93	0.00302	1457.93	0.0035	1457.93	0.00385	1457.93	0.00401
1456	-0.00045	1456	0.00141	1456	0.00171	1456	0.00194	1456	0.00243	1456	0.00263	1456	0.00302	1456	0.00266	1456	0.0032	1456	0.00371	1456	0.00405	1456	0.00424
1454.07	-0.00044	1454.07	0.00142	1454.07	0.00175	1454.07	0.00196	1454.07	0.00237	1454.07	0.00252	1454.07	0.00281	1454.07	0.00244	1454.07	0.00303	1454.07	0.00353	1454.07	0.00382	1454.07	0.00404
1452.14	-0.00042	1452.14	0.00142	1452.14	0.00176	1452.14	0.00196	1452.14	0.00234	1452.14	0.00244	1452.14	0.00267	1452.14	0.0023	1452.14	0.00292	1452.14	0.00342	1452.14	0.00368	1452.14	0.00392
1450.22	-0.00042	1450.22	0.00145	1450.22	0.00179	1450.22	0.00202	1450.22	0.00241	1450.22	0.00249	1450.22	0.00273	1450.22	0.00236	1450.22	0.00298	1450.22	0.00349	1450.22	0.00376	1450.22	0.00401
1448.29	-0.00043	1448.29	0.00151	1448.29	0.00186	1448.29	0.0021	1448.29	0.00253	1448.29	0.0026	1448.29	0.00287	1448.29	0.00249	1448.29	0.00311	1448.29	0.00364	1448.29	0.00393	1448.29	0.00419
1446.36	-0.00045	1446.36	0.00154	1446.36	0.00191	1446.36	0.00216	1446.36	0.0026	1446.36	0.00264	1446.36	0.00293	1446.36	0.00255	1446.36	0.00318	1446.36	0.00372	1446.36	0.00401	1446.36	0.00426
1444.43	-0.00047	1444.43	0.00152	1444.43	0.0019	1444.43	0.00217	1444.43	0.00259	1444.43	0.00262	1444.43	0.00289	1444.43	0.00253	1444.43	0.00318	1444.43	0.00369	1444.43	0.00398	1444.43	0.00423
1442.5	-0.00048	1442.5	0.0015	1442.5	0.0019	1442.5	0.00217	1442.5	0.00257	1442.5	0.00261	1442.5	0.00288	1442.5	0.00253	1442.5	0.00317	1442.5	0.00368	1442.5	0.00398	1442.5	0.00423
1440.57	-0.00048	1440.57	0.00151	1440.57	0.00192	1440.57	0.0022	1440.57	0.00261	1440.57	0.00267	1440.57	0.00296	1440.57	0.0026	1440.57	0.00324	1440.57	0.00376	1440.57	0.00408	1440.57	0.00432
1438.65	-0.00049	1438.65	0.00155	1438.65	0.00197	1438.65	0.00226	1438.65	0.00272	1438.65	0.00283	1438.65	0.00314	1438.65	0.00279	1438.65	0.00343	1438.65	0.00397	1438.65	0.00432	1438.65	0.00453
1436.72	-0.0005	1436.72	0.00162	1436.72	0.00202	1436.72	0.00233	1436.72	0.00282	1436.72	0.00297	1436.72	0.0033	1436.72	0.00297	1436.72	0.00359	1436.72	0.00414	1436.72	0.00451	1436.72	0.00471
1434.79	-0.00051	1434.79	0.0016	1434.79	0.002	1434.79	0.0023	1434.79	0.00278	1434.79	0.00291	1434.79	0.00321	1434.79	0.00288	1434.79	0.00352	1434.79	0.00405	1434.79	0.00439	1434.79	0.0046
1432.86	-0.00051	1432.86	0.00155	1432.86	0.00195	1432.86	0.00224	1432.86	0.00267	1432.86	0.00278	1432.86	0.00306	1432.86	0.00273	1432.86	0.00337	1432.86	0.00388	1432.86	0.0042	1432.86	0.00441
1430.93	-0.0005	1430.93	0.00152	1430.93	0.00191	1430.93	0.0022	1430.93	0.00263	1430.93	0.00272	1430.93	0.00301	1430.93	0.00268	1430.93	0.00329	1430.93	0.00381	1430.93	0.00412	1430.93	0.00434
1429	-0.00049	1429	0.00148	1429	0.00188	1429	0.00217	1429	0.00258	1429	0.00265	1429	0.00294	1429	0.00259	1429	0.00321	1429	0.00372	1429	0.00402	1429	0.00427
1427.07	-0.0005	1427.07	0.00144	1427.07	0.00183	1427.07	0.00212	1427.07	0.00251	1427.07	0.00255	1427.07	0.00283	1427.07	0.00247	1427.07	0.00309	1427.07	0.00362	1427.07	0.0039	1427.07	0.00415
1425.15	-0.00051	1425.15	0.0014	1425.15	0.00179	1425.15	0.00208	1425.15	0.00247	1425.15	0.00249	1425.15	0.0028	1425.15	0.00241	1425.15	0.00303	1425.15	0.00358	1425.15	0.00385	1425.15	0.00409
1423.22	-0.00053	1423.22	0.00136	1423.22	0.00175	1423.22	0.00203	1423.22	0.00244	1423.22	0.00246	1423.22	0.00279	1423.22	0.00239	1423.22	0.003	1423.22	0.00353	1423.22	0.00383	1423.22	0.00406
1421.29	-0.00054	1421.29	0.00133	1421.29	0.00173	1421.29	0.00199	1421.29	0.00244	1421.29	0.00249	1421.29	0.00284	1421.29	0.00244	1421.29	0.00303	1421.29	0.00355	1421.29	0.00388	1421.29	0.00411
1419.36	-0.00052	1419.36	0.00136	1419.36	0.00175	1419.36	0.002	1419.36	0.00249	1419.36	0.00257	1419.36	0.00293	1419.36	0.00257	1419.36	0.0031	1419.36	0.00365	1419.36	0.00398	1419.36	0.00421
1417.43	-0.00051	1417.43	0.00136	1417.43	0.00173	1417.43	0.00198	1417.43	0.00245	1417.43	0.0025	1417.43	0.00285	1417.43	0.00247	1417.43	0.00299	1417.43	0.00353	1417.43	0.00386	1417.43	0.00409
1415.5	-0.0005	1415.5	0.00127	1415.5	0.00162	1415.5	0.00185	1415.5	0.00228	1415.5	0.00228	1415.5	0.00257	1415.5	0.00215	1415.5	0.0027	1415.5	0.00322	1415.5	0.00351	1415.5	0.00374
1413.57	-0.00052	1413.57	0.00117	1413.57	0.00152	1413.57	0.00173	1413.57	0.00213	1413.57	0.00211	1413.57	0.00236	1413.57	0.00191	1413.57	0.00247	1413.57	0.00298	1413.57	0.00324	1413.57	0.00348
1411.65	-0.00052	1411.65	0.00112	1411.65	0.00148	1411.65	0.00166	1411.65	0.00206	1411.65	0.00203	1411.65	0.00225	1411.65	0.0018	1411.65	0.00237	1411.65	0.00288	1411.65	0.00311	1411.65	0.00335
1409.72	-0.00051	1409.72	0.00108	1409.72	0.00146	1409.72	0.00166	1409.72	0.00201	1409.72	0.002	1409.72	0.0022	1409.72	0.00176	1409.72	0.00233	1409.72	0.00284	1409.72	0.00307	1409.72	0.0033
1407.79	-0.00048	1407.79	0.00108	1407.79	0.00145	1407.79	0.00168	1407.79	0.002	1407.79	0.00199	1407.79	0.0022	1407.79	0.00176	1407.79	0.00231	1407.79	0.00283	1407.79	0.00308	1407.79	0.00329
1405.86	-0.00046	1405.86	0.00109	1405.86	0.00146	1405.86	0.0017	1405.86	0.00202	1405.86	0.00201	1405.86	0.00224	1405.86	0.00181	1405.86	0.00234	1405.86	0.00286	1405.86	0.00311	1405.86	0.00332
1403.93	-0.00046	1403.93	0.00109	1403.93	0.00144	1403.93	0.00168	1403.93	0.00201	1403.93	0.002	1403.93	0.00224	1403.93	0.00178	1403.93	0.0023	1403.93	0.00282	1403.93	0.00307	1403.93	0.00325
1402	-0.00047	1402	0.00106	1402	0.00142	1402	0.00163	1402	0.00198	1402	0.00197	1402	0.0022	1402	0.00172	1402	0.00225	1402	0.00275	1402	0.00301	1402	0.00319
1400.08	-0.00047	1400.08	0.00106	1400.08	0.00141	1400.08	0.00163	1400.08	0.00201	1400.08	0.002	1400.08	0.00226	1400.08	0.00179	1400.08	0.0023	1400.08	0.00278	1400.08	0.00306	1400.08	0.00325
1398.15	-0.00048	1398.15	0.00107	1398.15	0.00141	1398.15	0.00164	1398.15	0.00205	1398.15	0.00206	1398.15	0.00235	1398.15	0.00188	1398.15	0.00238	1398.15	0.00285	1398.15	0.00318	1398.15	0.00336
1396.22	-0.0005	1396.22	0.00108	1396.22	0.0014	1396.22	0.00164	1396.22	0.00205	1396.22	0.00206	1396.22	0.00236	1396.22	0.00188	1396.22	0.00238	1396.22	0.00285	1396.22	0.0032	1396.22	0.00337
1394.29	-0.00052	1394.29	0.00105	1394.29	0.00138	1394.29	0.00161	1394.29	0.00198	1394.29	0.00198	1394.29	0.00226	1394.29	0.00175	1394.29	0.00227	1394.29	0.00275	1394.29	0.00308	1394.29	0.00324
1392.36	-0.00054	1392.36	0.000980495	1392.36	0.00134	1392.36	0.00153	1392.36	0.00188	1392.36	0.00185	1392.36	0.00208	1392.36	0.00157	1392.36	0.00208	1392.36	0.00257	1392.36	0.00286	1392.36	0.00303
1390.43	-0.00054	1390.43	0.000932421	1390.43	0.00132	1390.43	0.00148	1390.43	0.00183	1390.43	0.00178	1390.43	0.00199	1390.43	0.00149	1390.43	0.00199	1390.43	0.00248	1390.43	0.00274	1390.43	0.00293
1388.5	-0.00052	1388.5	0.000954349	1388.5	0.00135	1388.5	0.00152	1388.5	0.00187	1388.5	0.00183	1388.5	0.00205	1388.5	0.00156	1388.5	0.00204	1388.5	0.00255	1388.5	0.00278	1388.5	0.00297
1386.58	-0.0005	1386.58	0.00097628	1386.58	0.00135	1386.58	0.00156	1386.58	0.0019	1386.58	0.00186	1386.58	0.00207	1386.58	0.00158	1386.58	0.00206	1386.58	0.00256	1386.58	0.00279	1386.58	0.00299
1384.65	-0.00051	1384.65	0.000958212	1384.65	0.0013	1384.65	0.00152	1384.65	0.00187	1384.65	0.00179	1384.65	0.00196	1384.65	0.00146	1384.65	0.00194	1384.65	0.00244	1384.65	0.00266	1384.65	0.00285
1382.72	-0.00051	1382.72	0.000930147	1382.72	0.00128	1382.72	0.00148	1382.72	0.00183	1382.72	0.00171	1382.72	0.00187	1382.72	0.00135	1382.72	0.00185	1382.72	0.00234	1382.72	0.00255	1382.72	0.00274
1380.79	-0.0005	1380.79	0.000942083	1380.79	0.00129	1380.79	0.00149	1380.79	0.00184	1380.79	0.0017	1380.79	0.00187	1380.79	0.00133	1380.79	0.00184	1380.79	0.00234	1380.79	0.00255	1380.79	0.00273
1378.86	-0.00049	1378.86	0.000954022	1378.86	0.00131	1378.86	0.00151	1378.86	0.00186	1378.86	0.00173	1378.86	0.00191	1378.86	0.00138	1378.86	0.00187	1378.86	0.00237	1378.86	0.00259	1378.86	0.00279
1376.93	-0.00049	1376.93	0.000965963	1376.93	0.00133	1376.93	0.00154	1376.93	0.00191	1376.93	0.00179	1376.93	0.00199	1376.93	0.00146	1376.93	0.00194	1376.93	0.00244	1376.93	0.00268	1376.93	0.00289
1375.01	-0.0005	1375.01	0.000987905	1375.01	0.00136	1375.01	0.00157	1375.01	0.00195	1375.01	0.00184	1375.01	0.00207	1375.01	0.00153	1375.01	0.00202	1375.01	0.00252	1375.01	0.00277	1375.01	0.00299
1373.08	-0.00051	1373.08	0.00098985	1373.08	0.00134	1373.08	0.00156	1373.08	0.00195	1373.08	0.00183	1373.08	0.00204	1373.08	0.0015	1373.08	0.002	1373.08	0.0025	1373.08	0.00273	1373.08	0.00296
1371.15	-0.00052	1371.15	0.000961797	1371.15	0.0013	1371.15	0.00152	1371.15	0.0019	1371.15	0.00176	1371.15	0.00197	1371.15	0.0014	1371.15	0.0019	1371.15	0.00239	1371.15	0.00261	1371.15	0.00283
1369.22	-0.00052	1369.22	0.000933746	1369.22	0.00127	1369.22	0.00148	1369.22	0.00187	1369.22	0.00172	1369.22	0.00193	1369.22	0.00134	1369.22	0.00185	1369.22	0.00232	1369.22	0.00255	1369.22	0.00275
1367.29	-0.00051	1367.29	0.000925697	1367.29	0.00128	1367.29	0.00147	1367.29	0.00187	1367.29	0.00172	1367.29	0.00192	1367.29	0.00133	1367.29	0.00184	1367.29	0.00231	1367.29	0.00254	1367.29	0.00273
1365.36	-0.00049	1365.36	0.00094765	1365.36	0.00133	1365.36	0.00151	1365.36	0.00191	1365.36	0.00177	1365.36	0.00197	1365.36	0.00141	1365.36	0.0019	1365.36	0.00236	1365.36	0.00261	1365.36	0.00282
1363.43	-0.0005	1363.43	0.000979605	1363.43	0.00137	1363.43	0.00156	1363.43	0.00198	1363.43	0.00187	1363.43	0.00208	1363.43	0.00154	1363.43	0.00201	1363.43	0.00247	1363.43	0.00274	1363.43	0.00297
1361.51	-0.0005	1361.51	0.000961563	1361.51	0.00136	1361.51	0.00156	1361.51	0.00199	1361.51	0.00188	1361.51	0.00209	1361.51	0.00154	1361.51	0.00201	1361.51	0.00248	1361.51	0.00274	1361.51	0.00298
1359.58	-0.0005	1359.58	0.000893522	1359.58	0.00129	1359.58	0.00149	1359.58	0.00189	1359.58	0.00177	1359.58	0.00195	1359.58	0.00137	1359.58	0.00187	1359.58	0.00234	1359.58	0.00257	1359.58	0.0028
1357.65	-0.0005	1357.65	0.000835483	1357.65	0.00122	1357.65	0.00142	1357.65	0.0018	1357.65	0.00166	1357.65	0.00182	1357.65	0.00122	1357.65	0.00173	1357.65	0.0022	1357.65	0.00242	1357.65	0.00264
1355.72	-0.0005	1355.72	0.000817446	1355.72	0.0012	1355.72	0.00139	1355.72	0.00177	1355.72	0.00161	1355.72	0.00176	1355.72	0.00117	1355.72	0.00167	1355.72	0.00213	1355.72	0.00237	1355.72	0.00256
1353.79	-0.00052	1353.79	0.000789411	1353.79	0.00119	1353.79	0.00137	1353.79	0.00174	1353.79	0.00158	1353.79	0.00172	1353.79	0.00113	1353.79	0.00162	1353.79	0.00209	1353.79	0.00233	1353.79	0.0025
1351.86	-0.00053	1351.86	0.000751378	1351.86	0.00115	1351.86	0.00134	1351.86	0.00169	1351.86	0.00153	1351.86	0.00167	1351.86	0.00108	1351.86	0.00158	1351.86	0.00204	1351.86	0.00228	1351.86	0.00244
1349.94	-0.00054	1349.94	0.000723348	1349.94	0.0011	1349.94	0.0013	1349.94	0.00164	1349.94	0.00148	1349.94	0.00163	1349.94	0.00102	1349.94	0.00151	1349.94	0.00198	1349.94	0.00222	1349.94	0.0024
1348.01	-0.00055	1348.01	0.000705319	1348.01	0.00107	1348.01	0.00126	1348.01	0.00161	1348.01	0.00143	1348.01	0.00158	1348.01	0.000961745	1348.01	0.00145	1348.01	0.00191	1348.01	0.00217	1348.01	0.00236
1346.08	-0.00055	1346.08	0.000687292	1346.08	0.00105	1346.08	0.00123	1346.08	0.00156	1346.08	0.0014	1346.08	0.00154	1346.08	0.000912539	1346.08	0.0014	1346.08	0.00186	1346.08	0.00213	1346.08	0.0023
1344.15	-0.00054	1344.15	0.000689267	1344.15	0.00104	1344.15	0.00123	1344.15	0.00155	1344.15	0.0014	1344.15	0.00154	1344.15	0.000913306	1344.15	0.00141	1344.15	0.00186	1344.15	0.00213	1344.15	0.00229
1342.22	-0.00053	1342.22	0.000711244	1342.22	0.00107	1342.22	0.00126	1342.22	0.00161	1342.22	0.00147	1342.22	0.00162	1342.22	0.00101	1342.22	0.00149	1342.22	0.00195	1342.22	0.00221	1342.22	0.00238
1340.29	-0.00052	1340.29	0.000753223	1340.29	0.00112	1340.29	0.0013	1340.29	0.00169	1340.29	0.00156	1340.29	0.00174	1340.29	0.00113	1340.29	0.00161	1340.29	0.00206	1340.29	0.00234	1340.29	0.00251
1338.36	-0.00053	1338.36	0.000735204	1338.36	0.00112	1338.36	0.00129	1338.36	0.0017	1338.36	0.00155	1338.36	0.00174	1338.36	0.00115	1338.36	0.0016	1338.36	0.00205	1338.36	0.00234	1338.36	0.00253
1336.44	-0.00054	1336.44	0.000677187	1336.44	0.00106	1336.44	0.00123	1336.44	0.00162	1336.44	0.00143	1336.44	0.00162	1336.44	0.000996118	1336.44	0.00147	1336.44	0.00192	1336.44	0.00219	1336.44	0.00239
1334.51	-0.00055	1334.51	0.000649172	1334.51	0.00102	1334.51	0.00119	1334.51	0.00154	1334.51	0.00134	1334.51	0.00151	1334.51	0.000856758	1334.51	0.00136	1334.51	0.00182	1334.51	0.00206	1334.51	0.00226
1332.58	-0.00055	1332.58	0.000651159	1332.58	0.00101	1332.58	0.00118	1332.58	0.00151	1332.58	0.00131	1332.58	0.00146	1332.58	0.000817371	1332.58	0.00132	1332.58	0.00179	1332.58	0.00201	1332.58	0.00222
1330.65	-0.00055	1330.65	0.000653148	1330.65	0.00102	1330.65	0.00117	1330.65	0.00151	1330.65	0.0013	1330.65	0.00143	1330.65	0.000817959	1330.65	0.00131	1330.65	0.00178	1330.65	0.002	1330.65	0.00223
1328.72	-0.00055	1328.72	0.000645139	1328.72	0.00102	1328.72	0.00116	1328.72	0.00151	1328.72	0.0013	1328.72	0.00144	1328.72	0.000818522	1328.72	0.0013	1328.72	0.00177	1328.72	0.00202	1328.72	0.00224
1326.79	-0.00055	1326.79	0.000657132	1326.79	0.00101	1326.79	0.00118	1326.79	0.00152	1326.79	0.00131	1326.79	0.00146	1326.79	0.00082906	1326.79	0.00131	1326.79	0.00179	1326.79	0.00204	1326.79	0.00227
1324.86	-0.00054	1324.86	0.000669127	1324.86	0.00102	1324.86	0.0012	1324.86	0.00154	1324.86	0.00133	1324.86	0.00148	1324.86	0.000839573	1324.86	0.00132	1324.86	0.00183	1324.86	0.00207	1324.86	0.00229
1322.94	-0.00054	1322.94	0.000661123	1322.94	0.00102	1322.94	0.00121	1322.94	0.00156	1322.94	0.00133	1322.94	0.0015	1322.94	0.00086006	1322.94	0.00135	1322.94	0.00186	1322.94	0.0021	1322.94	0.0023
1321.01	-0.00054	1321.01	0.000653122	1321.01	0.00102	1321.01	0.0012	1321.01	0.00158	1321.01	0.00134	1321.01	0.00153	1321.01	0.000890522	1321.01	0.00139	1321.01	0.00191	1321.01	0.00215	1321.01	0.00235
1319.08	-0.00054	1319.08	0.000665122	1319.08	0.00106	1319.08	0.00121	1319.08	0.00159	1319.08	0.00138	1319.08	0.00159	1319.08	0.00096096	1319.08	0.00146	1319.08	0.00196	1319.08	0.00221	1319.08	0.00241
1317.15	-0.00052	1317.15	0.000667124	1317.15	0.00109	1317.15	0.00122	1317.15	0.0016	1317.15	0.0014	1317.15	0.00161	1317.15	0.000991373	1317.15	0.00148	1317.15	0.00197	1317.15	0.00224	1317.15	0.00245
1315.22	-0.00053	1315.22	0.000659129	1315.22	0.00106	1315.22	0.00121	1315.22	0.00158	1315.22	0.00138	1315.22	0.00158	1315.22	0.00097176	1315.22	0.00145	1315.22	0.00196	1315.22	0.00223	1315.22	0.00244
1313.29	-0.00056	1313.29	0.000651135	1313.29	0.00101	1313.29	0.0012	1313.29	0.00156	1313.29	0.00136	1313.29	0.00156	1313.29	0.000952123	1313.29	0.00142	1313.29	0.00194	1313.29	0.00222	1313.29	0.00244
1311.37	-0.00057	1311.37	0.000633143	1311.37	0.000985736	1311.37	0.00119	1311.37	0.00154	1311.37	0.00135	1311.37	0.00156	1311.37	0.000952462	1311.37	0.00141	1311.37	0.00192	1311.37	0.00221	1311.37	0.00245
1309.44	-0.00057	1309.44	0.000605153	1309.44	0.000987905	1309.44	0.00117	1309.44	0.00153	1309.44	0.00134	1309.44	0.00154	1309.44	0.000962775	1309.44	0.00143	1309.44	0.00193	1309.44	0.0022	1309.44	0.00245
1307.51	-0.00058	1307.51	0.000577165	1307.51	0.000980077	1307.51	0.00115	1307.51	0.00152	1307.51	0.00135	1307.51	0.00153	1307.51	0.000963065	1307.51	0.00144	1307.51	0.00195	1307.51	0.0022	1307.51	0.00246
1305.58	-0.00058	1305.58	0.000559178	1305.58	0.00095225	1305.58	0.00114	1305.58	0.00152	1305.58	0.00136	1305.58	0.00152	1305.58	0.000953329	1305.58	0.00145	1305.58	0.00195	1305.58	0.00221	1305.58	0.00245
1303.65	-0.00057	1303.65	0.000541194	1303.65	0.000924424	1303.65	0.00113	1303.65	0.00152	1303.65	0.00136	1303.65	0.0015	1303.65	0.00094357	1303.65	0.00146	1303.65	0.00194	1303.65	0.00223	1303.65	0.00248
1301.72	-0.00057	1301.72	0.000523211	1301.72	0.000916601	1301.72	0.00112	1301.72	0.00153	1301.72	0.00135	1301.72	0.00152	1301.72	0.000963786	1301.72	0.00148	1301.72	0.00197	1301.72	0.00225	1301.72	0.0025
1299.79	-0.00057	1299.79	0.000505231	1299.79	0.000918779	1299.79	0.00111	1299.79	0.00153	1299.79	0.00135	1299.79	0.00153	1299.79	0.000993978	1299.79	0.00149	1299.79	0.002	1299.79	0.00227	1299.79	0.00253
1297.87	-0.00056	1297.87	0.000477252	1297.87	0.000910958	1297.87	0.00112	1297.87	0.00152	1297.87	0.00136	1297.87	0.00157	1297.87	0.00101	1297.87	0.00151	1297.87	0.00204	1297.87	0.00231	1297.87	0.00254
1295.94	-0.00054	1295.94	0.000449275	1295.94	0.000903139	1295.94	0.00111	1295.94	0.00151	1295.94	0.00138	1295.94	0.00159	1295.94	0.00103	1295.94	0.00155	1295.94	0.00207	1295.94	0.00235	1295.94	0.00259
1294.01	-0.00054	1294.01	0.0004213	1294.01	0.000885322	1294.01	0.00108	1294.01	0.0015	1294.01	0.00139	1294.01	0.0016	1294.01	0.00107	1294.01	0.00158	1294.01	0.00211	1294.01	0.00237	1294.01	0.00264
1292.08	-0.00056	1292.08	0.000383327	1292.08	0.000847507	1292.08	0.00103	1292.08	0.00146	1292.08	0.00138	1292.08	0.0016	1292.08	0.00109	1292.08	0.00162	1292.08	0.00213	1292.08	0.00238	1292.08	0.00268
1290.15	-0.00058	1290.15	0.000335355	1290.15	0.000779693	1290.15	0.000980662	1290.15	0.00143	1290.15	0.00135	1290.15	0.00157	1290.15	0.00108	1290.15	0.00163	1290.15	0.00215	1290.15	0.00241	1290.15	0.00272
1288.22	-0.00059	1288.22	0.000267385	1288.22	0.000711881	1288.22	0.000931548	1288.22	0.00139	1288.22	0.00129	1288.22	0.00156	1288.22	0.00107	1288.22	0.00163	1288.22	0.00217	1288.22	0.00245	1288.22	0.00277
1286.3	-0.00059	1286.3	0.000199418	1286.3	0.00064407	1286.3	0.000882435	1286.3	0.00132	1286.3	0.00126	1286.3	0.00154	1286.3	0.00108	1286.3	0.00165	1286.3	0.00218	1286.3	0.00247	1286.3	0.00282
1284.37	-0.00061	1284.37	0.000151452	1284.37	0.000586261	1284.37	0.000803321	1284.37	0.00123	1284.37	0.00123	1284.37	0.0015	1284.37	0.00107	1284.37	0.00166	1284.37	0.0022	1284.37	0.00249	1284.37	0.00285
1282.44	-0.00064	1282.44	9.34875e-05	1282.44	0.000518453	1282.44	0.000714206	1282.44	0.00115	1282.44	0.00118	1282.44	0.00148	1282.44	0.00106	1282.44	0.00167	1282.44	0.00223	1282.44	0.0025	1282.44	0.00286
1280.51	-0.00067	1280.51	1.55252e-05	1280.51	0.000430647	1280.51	0.000615092	1280.51	0.00106	1280.51	0.00112	1280.51	0.00145	1280.51	0.00105	1280.51	0.00168	1280.51	0.00224	1280.51	0.00249	1280.51	0.00288
1278.58	-0.00068	1278.58	-8.24354e-05	1278.58	0.000342843	1278.58	0.000505977	1278.58	0.000959599	1278.58	0.00107	1278.58	0.00142	1278.58	0.00105	1278.58	0.00169	1278.58	0.00225	1278.58	0.00249	1278.58	0.00291
1276.65	-0.00067	1276.65	-0.000180394	1276.65	0.00026504	1276.65	0.000416862	1276.65	0.000888864	1276.65	0.00104	1276.65	0.00141	1276.65	0.00107	1276.65	0.00172	1276.65	0.00226	1276.65	0.00253	1276.65	0.00299
1274.72	-0.00066	1274.72	-0.000258351	1274.72	0.000187239	1274.72	0.000337746	1274.72	0.000828127	1274.72	0.00103	1274.72	0.00142	1274.72	0.00113	1274.72	0.00176	1274.72	0.0023	1274.72	0.00261	1274.72	0.00308
1272.8	-0.00063	1272.8	-0.000326306	1272.8	0.00010944	1272.8	0.00025863	1272.8	0.000767389	1272.8	0.00103	1272.8	0.00144	1272.8	0.0012	1272.8	0.00183	1272.8	0.00238	1272.8	0.00272	1272.8	0.00321
1270.87	-0.0006	1270.87	-0.00038426	1270.87	3.16416e-05	1270.87	0.000179514	1270.87	0.000676651	1270.87	0.00103	1270.87	0.00146	1270.87	0.00126	1270.87	0.00191	1270.87	0.00248	1270.87	0.00283	1270.87	0.00332
1268.94	-0.00061	1268.94	-0.000472211	1268.94	-6.61548e-05	1268.94	8.03972e-05	1268.94	0.000565911	1268.94	0.000999729	1268.94	0.00145	1268.94	0.00129	1268.94	0.00197	1268.94	0.00255	1268.94	0.00291	1268.94	0.00342
1267.01	-0.00063	1267.01	-0.000550161	1267.01	-0.00016395	1267.01	-2.87196e-05	1267.01	0.00047517	1267.01	0.000968124	1267.01	0.00144	1267.01	0.00132	1267.01	0.00206	1267.01	0.00263	1267.01	0.00298	1267.01	0.00352
1265.08	-0.00063	1265.08	-0.000638109	1265.08	-0.000261743	1265.08	-0.000127837	1265.08	0.000394428	1265.08	0.000956504	1265.08	0.00144	1265.08	0.00138	1265.08	0.00218	1265.08	0.00273	1265.08	0.00308	1265.08	0.00367
1263.15	-0.00063	1263.15	-0.000736055	1263.15	-0.000349535	1263.15	-0.000226954	1263.15	0.000323685	1263.15	0.00095487	1263.15	0.00146	1263.15	0.00146	1263.15	0.00228	1263.15	0.00284	1263.15	0.0032	1263.15	0.00385
1261.23	-0.00066	1261.23	-0.000834	1261.23	-0.000437325	1261.23	-0.000316072	1261.23	0.000242941	1261.23	0.000953222	1261.23	0.0015	1261.23	0.00156	1261.23	0.00238	1261.23	0.00297	1261.23	0.00332	1261.23	0.00402
1259.3	-0.00069	1259.3	-0.000921943	1259.3	-0.000545114	1259.3	-0.00041519	1259.3	0.000162196	1259.3	0.00095156	1259.3	0.00154	1259.3	0.00165	1259.3	0.0025	1259.3	0.0031	1259.3	0.00345	1259.3	0.0042
1257.37	-0.0007	1257.37	-0.00101	1257.37	-0.000642901	1257.37	-0.000504309	1257.37	8.14501e-05	1257.37	0.000949884	1257.37	0.00157	1257.37	0.00174	1257.37	0.00261	1257.37	0.00322	1257.37	0.00357	1257.37	0.00436
1255.44	-0.00069	1255.44	-0.00109	1255.44	-0.000730686	1255.44	-0.000593428	1255.44	1.0703e-05	1255.44	0.000958194	1255.44	0.0016	1255.44	0.00183	1255.44	0.00274	1255.44	0.00332	1255.44	0.00368	1255.44	0.00451
1253.51	-0.00068	1253.51	-0.00115	1253.51	-0.00079847	1253.51	-0.000652547	1253.51	-4.0045e-05	1253.51	0.00097649	1253.51	0.00166	1253.51	0.00192	1253.51	0.00287	1253.51	0.00343	1253.51	0.00379	1253.51	0.00465
1251.58	-0.00069	1251.58	-0.00118	1251.58	-0.000836253	1251.58	-0.000701666	1251.58	-8.07941e-05	1251.58	0.000994772	1251.58	0.00171	1251.58	0.00199	1251.58	0.00296	1251.58	0.00352	1251.58	0.0039	1251.58	0.00476
1249.65	-0.0007	1249.65	-0.00121	1249.65	-0.000864034	1249.65	-0.000740786	1249.65	-0.000101544	1249.65	0.001	1249.65	0.00175	1249.65	0.00205	1249.65	0.00301	1249.65	0.0036	1249.65	0.00397	1249.65	0.00486
1247.73	-0.0007	1247.73	-0.00121	1247.73	-0.000871813	1247.73	-0.000749906	1247.73	-0.000112295	1247.73	0.00102	1247.73	0.00179	1247.73	0.0021	1247.73	0.00305	1247.73	0.00367	1247.73	0.004	1247.73	0.00492
1245.8	-0.0007	1245.8	-0.00121	1245.8	-0.000869591	1245.8	-0.000749026	1245.8	-0.000113047	1245.8	0.00103	1245.8	0.00181	1245.8	0.00214	1245.8	0.00307	1245.8	0.00371	1245.8	0.00404	1245.8	0.00496
1243.87	-0.00069	1243.87	-0.00122	1243.87	-0.000877368	1243.87	-0.000758147	1243.87	-0.000103801	1243.87	0.00104	1243.87	0.00183	1243.87	0.00215	1243.87	0.00309	1243.87	0.00372	1243.87	0.00406	1243.87	0.00498
1241.94	-0.00069	1241.94	-0.00122	1241.94	-0.000875143	1241.94	-0.000767268	1241.94	-0.000114555	1241.94	0.00104	1241.94	0.00183	1241.94	0.00214	1241.94	0.0031	1241.94	0.00371	1241.94	0.00406	1241.94	0.00497
1240.01	-0.00069	1240.01	-0.00123	1240.01	-0.000882916	1240.01	-0.000776389	1240.01	-0.00013531	1240.01	0.001	1240.01	0.00182	1240.01	0.00212	1240.01	0.00308	1240.01	0.00367	1240.01	0.00403	1240.01	0.00493
1238.08	-0.0007	1238.08	-0.00125	1238.08	-0.000910688	1238.08	-0.00081551	1238.08	-0.000176066	1238.08	0.000962361	1238.08	0.00179	1238.08	0.0021	1238.08	0.00303	1238.08	0.00362	1238.08	0.00397	1238.08	0.00488
1236.15	-0.00071	1236.15	-0.00128	1236.15	-0.000948459	1236.15	-0.000864632	1236.15	-0.000216823	1236.15	0.000920533	1236.15	0.00175	1236.15	0.00206	1236.15	0.00296	1236.15	0.00356	1236.15	0.00391	1236.15	0.00479
1234.23	-0.00071	1234.23	-0.00132	1234.23	-0.000986228	1234.23	-0.000923754	1234.23	-0.000257581	1234.23	0.000858692	1234.23	0.0017	1234.23	0.002	1234.23	0.00289	1234.23	0.00349	1234.23	0.00382	1234.23	0.00469
1232.3	-0.0007	1232.3	-0.00134	1232.3	-0.00101	1232.3	-0.000962877	1232.3	-0.00029834	1232.3	0.000806838	1232.3	0.00164	1232.3	0.00192	1232.3	0.0028	1232.3	0.00339	1232.3	0.00372	1232.3	0.00459
1230.37	-0.0007	1230.37	-0.00138	1230.37	-0.00105	1230.37	-0.000992	1230.37	-0.0003591	1230.37	0.00076497	1230.37	0.00159	1230.37	0.00185	1230.37	0.00272	1230.37	0.00328	1230.37	0.00359	1230.37	0.00447
1228.44	-0.0007	1228.44	-0.00144	1228.44	-0.00111	1228.44	-0.00103	1228.44	-0.000429862	1228.44	0.000693089	1228.44	0.0015	1228.44	0.00175	1228.44	0.00263	1228.44	0.00317	1228.44	0.00346	1228.44	0.00432
1226.51	-0.0007	1226.51	-0.0015	1226.51	-0.00116	1226.51	-0.00109	1226.51	-0.000480624	1226.51	0.000621194	1226.51	0.00143	1226.51	0.00167	1226.51	0.00253	1226.51	0.00305	1226.51	0.00334	1226.51	0.0042
1224.58	-0.0007	1224.58	-0.00154	1224.58	-0.00119	1224.58	-0.00113	1224.58	-0.000521387	1224.58	0.000579286	1224.58	0.00136	1224.58	0.00159	1224.58	0.00244	1224.58	0.00296	1224.58	0.00324	1224.58	0.00409
1222.66	-0.0007	1222.66	-0.00157	1222.66	-0.00122	1222.66	-0.00118	1222.66	-0.000562151	1222.66	0.000537365	1222.66	0.00131	1222.66	0.00152	1222.66	0.00234	1222.66	0.00287	1222.66	0.00314	1222.66	0.00399
1220.73	-0.00071	1220.73	-0.00159	1220.73	-0.00127	1220.73	-0.00123	1220.73	-0.000612916	1220.73	0.00047543	1220.73	0.00125	1220.73	0.00146	1220.73	0.00227	1220.73	0.00279	1220.73	0.00305	1220.73	0.00388
1218.8	-0.00072	1218.8	-0.00161	1218.8	-0.0013	1218.8	-0.00125	1218.8	-0.000633682	1218.8	0.000433483	1218.8	0.00121	1218.8	0.00142	1218.8	0.00221	1218.8	0.00272	1218.8	0.00297	1218.8	0.0038
1216.87	-0.00071	1216.87	-0.00162	1216.87	-0.00133	1216.87	-0.00126	1216.87	-0.000644448	1216.87	0.000401522	1216.87	0.00118	1216.87	0.00138	1216.87	0.00216	1216.87	0.00266	1216.87	0.00292	1216.87	0.00372
1214.94	-0.0007	1214.94	-0.00162	1214.94	-0.00133	1214.94	-0.00124	1214.94	-0.000645216	1214.94	0.000369549	1214.94	0.00113	1214.94	0.00136	1214.94	0.00213	1214.94	0.0026	1214.94	0.00288	1214.94	0.00364
1213.01	-0.0007	1213.01	-0.00161	1213.01	-0.00133	1213.01	-0.00124	1213.01	-0.000645985	1213.01	0.000357562	1213.01	0.00111	1213.01	0.00134	1213.01	0.00212	1213.01	0.00258	1213.01	0.00285	1213.01	0.00359
1211.08	-0.0007	1211.08	-0.00159	1211.08	-0.00131	1211.08	-0.00124	1211.08	-0.000626755	1211.08	0.000375562	1211.08	0.00112	1211.08	0.00134	1211.08	0.0021	1211.08	0.00257	1211.08	0.00282	1211.08	0.00357
1209.16	-0.00071	1209.16	-0.00159	1209.16	-0.00128	1209.16	-0.00124	1209.16	-0.000607526	1209.16	0.00038355	1209.16	0.00115	1209.16	0.00135	1209.16	0.00208	1209.16	0.00255	1209.16	0.0028	1209.16	0.00356
1207.23	-0.00071	1207.23	-0.00159	1207.23	-0.00124	1207.23	-0.00122	1207.23	-0.000588297	1207.23	0.000381524	1207.23	0.00118	1207.23	0.00136	1207.23	0.00207	1207.23	0.00254	1207.23	0.00279	1207.23	0.00356
1205.3	-0.00072	1205.3	-0.00157	1205.3	-0.00123	1205.3	-0.00119	1205.3	-0.00055907	1205.3	0.000409486	1205.3	0.0012	1205.3	0.00137	1205.3	0.00208	1205.3	0.00253	1205.3	0.0028	1205.3	0.00356
1203.37	-0.00071	1203.37	-0.00155	1203.37	-0.0012	1203.37	-0.00113	1203.37	-0.000499844	1203.37	0.000457435	1203.37	0.00122	1203.37	0.00138	1203.37	0.00209	1203.37	0.00255	1203.37	0.00283	1203.37	0.00358
1201.44	-0.0007	1201.44	-0.0015	1201.44	-0.00116	1201.44	-0.00108	1201.44	-0.000440618	1201.44	0.000495371	1201.44	0.00125	1201.44	0.00141	1201.44	0.00212	1201.44	0.00261	1201.44	0.00285	1201.44	0.00362
1199.51	-0.0007	1199.51	-0.00146	1199.51	-0.00112	1199.51	-0.00105	1199.51	-0.000401394	1199.51	0.000513294	1199.51	0.00127	1199.51	0.00145	1199.51	0.00212	1199.51	0.00265	1199.51	0.00287	1199.51	0.00364
1197.59	-0.00073	1197.59	-0.00143	1197.59	-0.00109	1197.59	-0.00105	1197.59	-0.00037217	1197.59	0.000521205	1197.59	0.00129	1197.59	0.00148	1197.59	0.00212	1197.59	0.00267	1197.59	0.0029	1197.59	0.00364
1195.66	-0.00076	1195.66	-0.0014	1195.66	-0.00105	1195.66	-0.000996259	1195.66	-0.000322947	1195.66	0.000569103	1195.66	0.00135	1195.66	0.00152	1195.66	0.00214	1195.66	0.00269	1195.66	0.00295	1195.66	0.00367
1193.73	-0.00075	1193.73	-0.00133	1193.73	-0.000979042	1193.73	-0.000885388	1193.73	-0.000243725	1193.73	0.000656989	1193.73	0.00144	1193.73	0.00159	1193.73	0.00222	1193.73	0.00276	1193.73	0.00304	1193.73	0.00375
1191.8	-0.00073	1191.8	-0.00124	1191.8	-0.000876779	1191.8	-0.000774516	1191.8	-0.000134505	1191.8	0.000764862	1191.8	0.00156	1191.8	0.00169	1191.8	0.00233	1191.8	0.00287	1191.8	0.00316	1191.8	0.00388
1189.87	-0.00071	1189.87	-0.00114	1189.87	-0.000774515	1189.87	-0.000683645	1189.87	-3.52847e-05	1189.87	0.000842722	1189.87	0.00164	1189.87	0.00177	1189.87	0.00244	1189.87	0.00297	1189.87	0.00327	1189.87	0.004
1187.94	-0.0007	1187.94	-0.00105	1187.94	-0.00069225	1187.94	-0.000582774	1187.94	6.39343e-05	1187.94	0.00092057	1187.94	0.00171	1187.94	0.00184	1187.94	0.00255	1187.94	0.00305	1187.94	0.00339	1187.94	0.0041
1186.01	-0.00068	1186.01	-0.00096252	1186.01	-0.000599983	1186.01	-0.000441903	1186.01	0.000233152	1186.01	0.00104	1186.01	0.00182	1186.01	0.00195	1186.01	0.0027	1186.01	0.00314	1186.01	0.00353	1186.01	0.00423
1184.09	-0.00065	1184.09	-0.000860398	1184.09	-0.000457715	1184.09	-0.000281033	1184.09	0.00042237	1184.09	0.00118	1184.09	0.00199	1184.09	0.00211	1184.09	0.00287	1184.09	0.00329	1184.09	0.00367	1184.09	0.00438
1182.16	-0.00066	1182.16	-0.000778275	1182.16	-0.000345446	1182.16	-0.000160163	1182.16	0.000531586	1182.16	0.00128	1182.16	0.0021	1182.16	0.00223	1182.16	0.00296	1182.16	0.00343	1182.16	0.00379	1182.16	0.00451
1180.23	-0.00069	1180.23	-0.000726151	1180.23	-0.000273175	1180.23	-9.92932e-05	1180.23	0.000560801	1180.23	0.00135	1180.23	0.00217	1180.23	0.00229	1180.23	0.00297	1180.23	0.00352	1180.23	0.00385	1180.23	0.0046
1178.3	-0.00068	1178.3	-0.000664024	1178.3	-0.000190903	1178.3	-3.84237e-05	1178.3	0.000600016	1178.3	0.00142	1178.3	0.00222	1178.3	0.00236	1178.3	0.00302	1178.3	0.0036	1178.3	0.00393	1178.3	0.00469
1176.37	-0.00065	1176.37	-0.000581897	1176.37	-8.86297e-05	1176.37	3.24455e-05	1176.37	0.000679229	1176.37	0.00151	1176.37	0.00231	1176.37	0.00245	1176.37	0.00312	1176.37	0.00369	1176.37	0.00406	1176.37	0.00479
1174.44	-0.00063	1174.44	-0.000509767	1174.44	-1.63549e-05	1174.44	0.000113314	1174.44	0.000798442	1174.44	0.00161	1174.44	0.0024	1174.44	0.00255	1174.44	0.00324	1174.44	0.00378	1174.44	0.00418	1174.44	0.00488
1172.52	-0.00062	1172.52	-0.000437637	1172.52	6.59212e-05	1172.52	0.000224183	1172.52	0.000927653	1172.52	0.00169	1172.52	0.0025	1172.52	0.00265	1172.52	0.00335	1172.52	0.00389	1172.52	0.00427	1172.52	0.005
1170.59	-0.00065	1170.59	-0.000365504	1170.59	0.000128199	1170.59	0.000335052	1170.59	0.00105	1170.59	0.00175	1170.59	0.00257	1170.59	0.00274	1170.59	0.00345	1170.59	0.00398	1170.59	0.00435	1170.59	0.0051
1168.66	-0.0007	1168.66	-0.000313371	1168.66	0.000170477	1168.66	0.00038592	1168.66	0.00113	1168.66	0.0018	1168.66	0.00261	1168.66	0.00278	1168.66	0.00352	1168.66	0.00403	1168.66	0.00442	1168.66	0.00516
1166.73	-0.00073	1166.73	-0.000261235	1166.73	0.000222758	1166.73	0.000396788	1166.73	0.00116	1166.73	0.00184	1166.73	0.00264	1166.73	0.00279	1166.73	0.00356	1166.73	0.0041	1166.73	0.00448	1166.73	0.00522
1164.8	-0.00074	1164.8	-0.000199099	1164.8	0.000295039	1164.8	0.000427655	1164.8	0.00119	1164.8	0.0019	1164.8	0.00273	1164.8	0.00283	1164.8	0.00363	1164.8	0.0042	1164.8	0.00458	1164.8	0.00528
1162.87	-0.00074	1162.87	-0.00012696	1162.87	0.000377322	1162.87	0.000488522	1162.87	0.00128	1162.87	0.00198	1162.87	0.00283	1162.87	0.00289	1162.87	0.00371	1162.87	0.00427	1162.87	0.00465	1162.87	0.00532
1160.94	-0.00073	1160.94	-9.48205e-05	1160.94	0.000429606	1160.94	0.00054939	1160.94	0.00136	1160.94	0.00206	1160.94	0.0029	1160.94	0.00295	1160.94	0.00374	1160.94	0.00428	1160.94	0.00468	1160.94	0.00532
1159.02	-0.00072	1159.02	-0.000112679	1159.02	0.000421891	1159.02	0.000580256	1159.02	0.00137	1159.02	0.00209	1159.02	0.00289	1159.02	0.00299	1159.02	0.00369	1159.02	0.00425	1159.02	0.00465	1159.02	0.00528
1157.09	-0.00071	1157.09	-0.000150536	1157.09	0.000354178	1157.09	0.000561123	1157.09	0.00134	1157.09	0.00205	1157.09	0.00286	1157.09	0.00298	1157.09	0.00362	1157.09	0.00421	1157.09	0.00457	1157.09	0.00525
1155.16	-0.0007	1155.16	-0.000168392	1155.16	0.000316466	1155.16	0.000501989	1155.16	0.00133	1155.16	0.00199	1155.16	0.00286	1155.16	0.00295	1155.16	0.00357	1155.16	0.00417	1155.16	0.00452	1155.16	0.00521
1153.23	-0.00069	1153.23	-0.000196247	1153.23	0.000318755	1153.23	0.000472855	1153.23	0.00132	1153.23	0.00193	1153.23	0.00287	1153.23	0.00294	1153.23	0.00353	1153.23	0.00412	1153.23	0.00448	1153.23	0.00513
1151.3	-0.00068	1151.3	-0.000244099	1151.3	0.000291046	1151.3	0.000473721	1151.3	0.00129	1151.3	0.0019	1151.3	0.00282	1151.3	0.00291	1151.3	0.0035	1151.3	0.00406	1151.3	0.00444	1151.3	0.00504
1149.37	-0.00064	1149.37	-0.000271951	1149.37	0.000253337	1149.37	0.000484586	1149.37	0.00127	1149.37	0.00191	1149.37	0.00277	1149.37	0.00286	1149.37	0.00347	1149.37	0.00404	1149.37	0.00439	1149.37	0.00498
1147.44	-0.00065	1147.44	-0.000269801	1147.44	0.00023563	1147.44	0.000465452	1147.44	0.00123	1147.44	0.00192	1147.44	0.00275	1147.44	0.00281	1147.44	0.00341	1147.44	0.004	1147.44	0.0043	1147.44	0.00492
1145.52	-0.0007	1145.52	-0.000307649	1145.52	0.000227925	1145.52	0.000406317	1145.52	0.00118	1145.52	0.00186	1145.52	0.00275	1145.52	0.00277	1145.52	0.00332	1145.52	0.00395	1145.52	0.00421	1145.52	0.00488
1143.59	-0.00075	1143.59	-0.000355496	1143.59	0.00020022	1143.59	0.000357181	1143.59	0.00116	1143.59	0.00179	1143.59	0.00275	1143.59	0.00276	1143.59	0.00324	1143.59	0.00391	1143.59	0.00416	1143.59	0.00485
1141.66	-0.00075	1141.66	-0.000363342	1141.66	0.000182517	1141.66	0.000368046	1141.66	0.00122	1141.66	0.00182	1141.66	0.0028	1141.66	0.00279	1141.66	0.00327	1141.66	0.0039	1141.66	0.00419	1141.66	0.00486
1139.73	-0.00073	1139.73	-0.000301186	1139.73	0.000214816	1139.73	0.00042891	1139.73	0.00135	1139.73	0.00194	1139.73	0.00291	1139.73	0.00286	1139.73	0.00338	1139.73	0.00398	1139.73	0.0043	1139.73	0.00492
1137.8	-0.00069	1137.8	-0.000259029	1137.8	0.000277115	1137.8	0.000489774	1137.8	0.00141	1137.8	0.00207	1137.8	0.00302	1137.8	0.00291	1137.8	0.00352	1137.8	0.00408	1137.8	0.00442	1137.8	0.00499
1135.87	-0.00067	1135.87	-0.00024687	1135.87	0.000309416	1135.87	0.000520638	1135.87	0.00141	1135.87	0.00214	1135.87	0.00308	1135.87	0.00294	1135.87	0.00367	1135.87	0.00415	1135.87	0.00449	1135.87	0.00504
1133.95	-0.00064	1133.95	-0.00026471	1133.95	0.000361718	1133.95	0.000591501	1133.95	0.00149	1133.95	0.00224	1133.95	0.00318	1133.95	0.00305	1133.95	0.00381	1133.95	0.00425	1133.95	0.00454	1133.95	0.00514
1132.02	-0.00063	1132.02	-0.000212549	1132.02	0.000504021	1132.02	0.000732364	1132.02	0.00167	1132.02	0.00236	1132.02	0.00328	1132.02	0.00318	1132.02	0.00391	1132.02	0.00439	1132.02	0.00465	1132.02	0.00529
1130.09	-0.0007	1130.09	-0.000100386	1130.09	0.000616325	1130.09	0.000833227	1130.09	0.00177	1130.09	0.00243	1130.09	0.0033	1130.09	0.00321	1130.09	0.0039	1130.09	0.00446	1130.09	0.00474	1130.09	0.00532
1128.16	-0.00081	1128.16	1.77836e-06	1128.16	0.000668631	1128.16	0.00089409	1128.16	0.00176	1128.16	0.00247	1128.16	0.0033	1128.16	0.00323	1128.16	0.00384	1128.16	0.00441	1128.16	0.0048	1128.16	0.00527
1126.23	-0.00084	1126.23	7.3944e-05	1126.23	0.000710938	1126.23	0.000994952	1126.23	0.00182	1126.23	0.00259	1126.23	0.00342	1126.23	0.00331	1126.23	0.00383	1126.23	0.0044	1126.23	0.00489	1126.23	0.00534
1124.3	-0.00076	1124.3	0.000186111	1124.3	0.000803246	1124.3	0.00115	1124.3	0.00201	1124.3	0.00272	1124.3	0.00356	1124.3	0.00341	1124.3	0.00394	1124.3	0.00449	1124.3	0.00505	1124.3	0.00551
1122.37	-0.00066	1122.37	0.00033828	1122.37	0.000945555	1122.37	0.00132	1122.37	0.00219	1122.37	0.00277	1122.37	0.00365	1122.37	0.00347	1122.37	0.00411	1122.37	0.00461	1122.37	0.00519	1122.37	0.00562
1120.45	-0.00061	1120.45	0.000450449	1120.45	0.0011	1120.45	0.00149	1120.45	0.00227	1120.45	0.00277	1120.45	0.00372	1120.45	0.00353	1120.45	0.00425	1120.45	0.00472	1120.45	0.00525	1120.45	0.00566
1118.52	-0.00059	1118.52	0.000472621	1118.52	0.00124	1118.52	0.00161	1118.52	0.00229	1118.52	0.00278	1118.52	0.00382	1118.52	0.00361	1118.52	0.00432	1118.52	0.00476	1118.52	0.00528	1118.52	0.00568
1116.59	-0.00064	1116.59	0.000474793	1116.59	0.00133	1116.59	0.00163	1116.59	0.00227	1116.59	0.00281	1116.59	0.00383	1116.59	0.00366	1116.59	0.00431	1116.59	0.00478	1116.59	0.00523	1116.59	0.0057
1114.66	-0.00075	1114.66	0.000566967	1114.66	0.0014	1114.66	0.00168	1114.66	0.00228	1114.66	0.00287	1114.66	0.00379	1114.66	0.00368	1114.66	0.0043	1114.66	0.00483	1114.66	0.00521	1114.66	0.00569
1112.73	-0.0008	1112.73	0.000759142	1112.73	0.00147	1112.73	0.00183	1112.73	0.00242	1112.73	0.00294	1112.73	0.00383	1112.73	0.00374	1112.73	0.00432	1112.73	0.00494	1112.73	0.00526	1112.73	0.00568
1110.8	-0.00077	1110.8	0.000871319	1110.8	0.00151	1110.8	0.00193	1110.8	0.0026	1110.8	0.00299	1110.8	0.00389	1110.8	0.00382	1110.8	0.00434	1110.8	0.00502	1110.8	0.00534	1110.8	0.0057
1108.88	-0.00074	1108.88	0.000903497	1108.88	0.00156	1108.88	0.00191	1108.88	0.0027	1108.88	0.00303	1108.88	0.00389	1108.88	0.00383	1108.88	0.00434	1108.88	0.00502	1108.88	0.00538	1108.88	0.0057
1106.95	-0.0007	1106.95	0.00101	1106.95	0.00167	1106.95	0.00192	1106.95	0.0028	1106.95	0.00313	1106.95	0.00392	1106.95	0.00378	1106.95	0.00438	1106.95	0.00502	1106.95	0.00542	1106.95	0.00572
1105.02	-0.00064	1105.02	0.00109	1105.02	0.00176	1105.02	0.00196	1105.02	0.00292	1105.02	0.00321	1105.02	0.00398	1105.02	0.00369	1105.02	0.00439	1105.02	0.00505	1105.02	0.00542	1105.02	0.00571
1103.09	-0.00059	1103.09	0.00105	1103.09	0.00174	1103.09	0.00196	1103.09	0.00296	1103.09	0.00318	1103.09	0.00398	1103.09	0.00359	1103.09	0.00432	1103.09	0.00501	1103.09	0.00534	1103.09	0.0056
1101.16	-0.00058	1101.16	0.000992222	1101.16	0.00168	1101.16	0.00193	1101.16	0.00292	1101.16	0.00313	1101.16	0.00391	1101.16	0.00356	1101.16	0.00418	1101.16	0.0049	1101.16	0.0052	1101.16	0.00547
1099.23	-0.00059	1099.23	0.000964407	1099.23	0.00162	1099.23	0.00193	1099.23	0.00288	1099.23	0.00309	1099.23	0.00381	1099.23	0.00351	1099.23	0.00402	1099.23	0.00475	1099.23	0.00507	1099.23	0.00538
1097.3	-0.00059	1097.3	0.000916593	1097.3	0.00152	1097.3	0.00194	1097.3	0.00284	1097.3	0.003	1097.3	0.00366	1097.3	0.00337	1097.3	0.00383	1097.3	0.00457	1097.3	0.00493	1097.3	0.00527
1095.38	-0.0006	1095.38	0.00086878	1095.38	0.0014	1095.38	0.0019	1095.38	0.00272	1095.38	0.00282	1095.38	0.00347	1095.38	0.0032	1095.38	0.00364	1095.38	0.00438	1095.38	0.00475	1095.38	0.00509
1093.45	-0.00067	1093.45	0.000830969	1093.45	0.00131	1093.45	0.00178	1093.45	0.00254	1093.45	0.00262	1093.45	0.00333	1093.45	0.00306	1093.45	0.00347	1093.45	0.00421	1093.45	0.00454	1093.45	0.00482
1091.52	-0.00071	1091.52	0.000783159	1091.52	0.00127	1091.52	0.00164	1091.52	0.0024	1091.52	0.00251	1091.52	0.00327	1091.52	0.00296	1091.52	0.00331	1091.52	0.00409	1091.52	0.00438	1091.52	0.00458
1089.59	-0.00068	1089.59	0.00070535	1089.59	0.00124	1089.59	0.00157	1089.59	0.00231	1089.59	0.00248	1089.59	0.00321	1089.59	0.00288	1089.59	0.00315	1089.59	0.00395	1089.59	0.00424	1089.59	0.00442
1087.66	-0.00067	1087.66	0.000597543	1087.66	0.00119	1087.66	0.00151	1087.66	0.00217	1087.66	0.00241	1087.66	0.00309	1087.66	0.0027	1087.66	0.00299	1087.66	0.00375	1087.66	0.00411	1087.66	0.00425
1085.73	-0.00067	1085.73	0.000519736	1085.73	0.00109	1085.73	0.00142	1085.73	0.00202	1085.73	0.00228	1085.73	0.00297	1085.73	0.00248	1085.73	0.00285	1085.73	0.00352	1085.73	0.00394	1085.73	0.00403
1083.81	-0.00063	1083.81	0.000461931	1083.81	0.00098199	1083.81	0.00131	1083.81	0.00195	1083.81	0.00213	1083.81	0.00284	1083.81	0.0023	1083.81	0.0027	1083.81	0.00332	1083.81	0.00372	1083.81	0.00383
1081.88	-0.0006	1081.88	0.000384128	1081.88	0.000904324	1081.88	0.00121	1081.88	0.0019	1081.88	0.00196	1081.88	0.00269	1081.88	0.00216	1081.88	0.00249	1081.88	0.00312	1081.88	0.00347	1081.88	0.00363
1079.95	-0.00058	1079.95	0.000326325	1079.95	0.000846659	1079.95	0.00113	1079.95	0.00183	1079.95	0.00183	1079.95	0.00249	1079.95	0.00201	1079.95	0.00227	1079.95	0.00288	1079.95	0.00324	1079.95	0.0034
1078.02	-0.0006	1078.02	0.000278524	1078.02	0.000758995	1078.02	0.000986434	1078.02	0.00168	1078.02	0.00169	1078.02	0.00228	1078.02	0.00183	1078.02	0.00205	1078.02	0.00264	1078.02	0.00301	1078.02	0.00314
1076.09	-0.00062	1076.09	0.000200724	1076.09	0.000641333	1076.09	0.00081729	1076.09	0.00149	1076.09	0.00155	1076.09	0.00209	1076.09	0.00163	1076.09	0.00183	1076.09	0.00242	1076.09	0.00276	1076.09	0.00288
1074.16	-0.00064	1074.16	0.000132926	1074.16	0.000563671	1074.16	0.000718146	1074.16	0.0014	1074.16	0.00143	1074.16	0.00197	1074.16	0.00147	1074.16	0.00168	1074.16	0.00225	1074.16	0.00254	1074.16	0.00268
1072.23	-0.00064	1072.23	7.51283e-05	1072.23	0.00052601	1072.23	0.000699002	1072.23	0.00137	1072.23	0.00133	1072.23	0.00189	1072.23	0.00132	1072.23	0.00157	1072.23	0.00211	1072.23	0.00238	1072.23	0.00251
1070.31	-0.00065	1070.31	1.73321e-05	1070.31	0.000488351	1070.31	0.000679858	1070.31	0.0013	1070.31	0.00122	1070.31	0.00178	1070.31	0.00116	1070.31	0.00144	1070.31	0.00196	1070.31	0.00219	1070.31	0.00231
1068.38	-0.00065	1068.38	-3.04627e-05	1068.38	0.000410692	1068.38	0.000620713	1068.38	0.00124	1068.38	0.0011	1068.38	0.00166	1068.38	0.00102	1068.38	0.00126	1068.38	0.00177	1068.38	0.00198	1068.38	0.00206
1066.45	-0.00062	1066.45	-8.82564e-05	1066.45	0.000333035	1066.45	0.000511568	1066.45	0.00118	1066.45	0.00101	1066.45	0.00149	1066.45	0.000889493	1066.45	0.00102	1066.45	0.00155	1066.45	0.00175	1066.45	0.00182
1064.52	-0.00057	1064.52	-0.000136049	1064.52	0.000265379	1064.52	0.000412423	1064.52	0.0011	1064.52	0.000918995	1064.52	0.00136	1064.52	0.000767255	1064.52	0.000824228	1064.52	0.00136	1064.52	0.00156	1064.52	0.00161
1062.59	-0.00054	1062.59	-0.00017384	1062.59	0.000227724	1062.59	0.000343278	1062.59	0.00101	1062.59	0.00082613	1062.59	0.00125	1062.59	0.000625001	1062.59	0.000704603	1062.59	0.0012	1062.59	0.00141	1062.59	0.00144
1060.66	-0.00055	1060.66	-0.00021163	1060.66	0.00016007	1060.66	0.000274132	1060.66	0.000930506	1060.66	0.000723255	1060.66	0.00111	1060.66	0.000462731	1060.66	0.000584956	1060.66	0.00103	1060.66	0.00121	1060.66	0.00121
1058.73	-0.00061	1058.73	-0.000309419	1058.73	4.24167e-05	1058.73	0.000154986	1058.73	0.00081967	1058.73	0.00056037	1058.73	0.000909777	1058.73	0.000250446	1058.73	0.000365284	1058.73	0.000780345	1058.73	0.00092749	1058.73	0.000911
1056.81	-0.00066	1056.81	-0.000457206	1056.81	-7.52352e-05	1056.81	-1.41595e-05	1056.81	0.000658834	1056.81	0.000367476	1056.81	0.000704181	1056.81	8.1456e-06	1056.81	8.55898e-05	1056.81	0.000477049	1056.81	0.000611863	1056.81	0.000559718
1054.88	-0.00068	1054.88	-0.000594993	1054.88	-0.000182886	1054.88	-0.000163306	1054.88	0.000517997	1054.88	0.000204572	1054.88	0.000518574	1054.88	-0.00019417	1054.88	-0.000154128	1054.88	0.000193726	1054.88	0.000306206	1054.88	0.000228396
1052.95	-0.00067	1052.95	-0.000682778	1052.95	-0.000280536	1052.95	-0.000222452	1052.95	0.000417159	1052.95	9.16597e-05	1052.95	0.000352956	1052.95	-0.000346501	1052.95	-0.000323869	1052.95	-1.96243e-05	1052.95	6.05205e-05	1052.95	-4.29658e-05
1051.02	-0.00066	1051.02	-0.000740562	1051.02	-0.000378185	1051.02	-0.000241599	1051.02	0.00031632	1051.02	-1.12624e-05	1051.02	0.000207327	1051.02	-0.000488847	1051.02	-0.000453632	1051.02	-0.000203001	1051.02	-0.000115194	1051.02	-0.000244368
1049.09	-0.00069	1049.09	-0.000778345	1049.09	-0.000445832	1049.09	-0.000260746	1049.09	0.000245481	1049.09	-0.000114194	1049.09	0.000111687	1049.09	-0.000631209	1049.09	-0.000553419	1049.09	-0.000346404	1049.09	-0.000250938	1049.09	-0.000415811
1047.16	-0.00071	1047.16	-0.000776126	1047.16	-0.000453479	1047.16	-0.000269893	1047.16	0.000214641	1047.16	-0.000187134	1047.16	5.60357e-05	1047.16	-0.000693585	1047.16	-0.000633228	1047.16	-0.000439833	1047.16	-0.00034671	1047.16	-0.000547293
1045.24	-0.0007	1045.24	-0.000773907	1045.24	-0.000421125	1045.24	-0.00027904	1045.24	0.0002038	1045.24	-0.000200084	1045.24	3.03736e-05	1045.24	-0.000715976	1045.24	-0.000693059	1045.24	-0.000523289	1045.24	-0.000432511	1045.24	-0.000628814
1043.31	-0.00067	1043.31	-0.000761686	1043.31	-0.000388769	1043.31	-0.000298187	1043.31	0.000192959	1043.31	-0.000173043	1043.31	4.7006e-06	1043.31	-0.000748382	1043.31	-0.000762913	1043.31	-0.00059677	1043.31	-0.00048834	1043.31	-0.000690375
1041.38	-0.00066	1041.38	-0.000739464	1041.38	-0.000386413	1041.38	-0.000317335	1041.38	0.000192117	1041.38	-0.000176011	1041.38	-4.09832e-05	1041.38	-0.000820803	1041.38	-0.00084279	1041.38	-0.000660278	1041.38	-0.000554198	1041.38	-0.000761976
1039.45	-0.00068	1039.45	-0.000717241	1039.45	-0.000394056	1039.45	-0.000316483	1039.45	0.000211274	1039.45	-0.000218987	1039.45	-8.66778e-05	1039.45	-0.000893239	1039.45	-0.000932689	1039.45	-0.000723812	1039.45	-0.000660084	1039.45	-0.000873615
1037.52	-0.00071	1037.52	-0.000715017	1037.52	-0.000411697	1037.52	-0.000315631	1037.52	0.00025043	1037.52	-0.000261973	1037.52	-0.000142383	1037.52	-0.000945689	1037.52	-0.001	1037.52	-0.000767371	1037.52	-0.000765997	1037.52	-0.000995293
1035.59	-0.00071	1035.59	-0.000672791	1035.59	-0.000389338	1035.59	-0.000284779	1035.59	0.000269586	1035.59	-0.000274968	1035.59	-0.000158099	1035.59	-0.000978154	1035.59	-0.00102	1035.59	-0.000780956	1035.59	-0.000791939	1035.59	-0.00105
1033.66	-0.00064	1033.66	-0.000620565	1033.66	-0.000326977	1033.66	-0.000273928	1033.66	0.000278741	1033.66	-0.000257972	1033.66	-0.000123826	1033.66	-0.000990634	1033.66	-0.000992518	1033.66	-0.000784566	1033.66	-0.000757909	1033.66	-0.00102
1031.74	-0.00057	1031.74	-0.000608337	1031.74	-0.000294616	1031.74	-0.000273076	1031.74	0.000307896	1031.74	-0.000240985	1031.74	-0.000109563	1031.74	-0.000993128	1031.74	-0.000982505	1031.74	-0.000788202	1031.74	-0.000753906	1031.74	-0.00102
1029.81	-0.00057	1029.81	-0.000636108	1029.81	-0.000312253	1029.81	-0.000292225	1029.81	0.00032705	1029.81	-0.000254006	1029.81	-0.000145311	1029.81	-0.000995636	1029.81	-0.001	1029.81	-0.000811863	1029.81	-0.000809931	1029.81	-0.00106
1027.88	-0.00062	1027.88	-0.000653878	1027.88	-0.00034989	1027.88	-0.000301375	1027.88	0.000336203	1027.88	-0.000287036	1027.88	-0.000171069	1027.88	-0.000958159	1027.88	-0.00103	1027.88	-0.000845549	1027.88	-0.000835983	1027.88	-0.00107
1025.95	-0.00062	1025.95	-0.000621647	1025.95	-0.000317525	1025.95	-0.000260524	1025.95	0.000365355	1025.95	-0.000270075	1025.95	-0.000116837	1025.95	-0.000890696	1025.95	-0.00102	1025.95	-0.00082926	1025.95	-0.000792063	1025.95	-0.00102
1024.02	-0.00055	1024.02	-0.000569415	1024.02	-0.00024516	1024.02	-0.000199673	1024.02	0.000404507	1024.02	-0.000193123	1024.02	7.38356e-06	1024.02	-0.000813247	1024.02	-0.00094267	1024.02	-0.000742996	1024.02	-0.000698169	1024.02	-0.000928112
1022.09	-0.00053	1022.09	-0.000557182	1022.09	-0.000212793	1022.09	-0.000178823	1022.09	0.000423658	1022.09	-0.000126179	1022.09	6.15943e-05	1022.09	-0.000775812	1022.09	-0.000862764	1022.09	-0.000676757	1022.09	-0.000634303	1022.09	-0.000830095
1020.17	-0.00057	1020.17	-0.000564947	1020.17	-0.000240426	1020.17	-0.000197973	1020.17	0.000432809	1020.17	-0.000109244	1020.17	5.57947e-05	1020.17	-0.000758391	1020.17	-0.00082288	1020.17	-0.000640543	1020.17	-0.000580463	1020.17	-0.000762114
1018.24	-0.00061	1018.24	-0.000582712	1018.24	-0.000258058	1018.24	-0.000217123	1018.24	0.000451959	1018.24	-8.23169e-05	1018.24	6.99849e-05	1018.24	-0.000740985	1018.24	-0.000803017	1018.24	-0.000604353	1018.24	-0.00049665	1018.24	-0.00074417
1016.31	-0.00062	1016.31	-0.000600475	1016.31	-0.000235688	1016.31	-0.000226273	1016.31	0.000481108	1016.31	-6.53987e-05	1016.31	0.000114165	1016.31	-0.000733592	1016.31	-0.000753175	1016.31	-0.000548187	1016.31	-0.000382864	1016.31	-0.000726263
1014.38	-0.00064	1014.38	-0.000598238	1014.38	-0.000203318	1014.38	-0.000205424	1014.38	0.000500257	1014.38	-3.84889e-05	1014.38	0.000198335	1014.38	-0.000666213	1014.38	-0.000653354	1014.38	-0.000472046	1014.38	-0.000269104	1014.38	-0.000638393
1012.45	-0.00065	1012.45	-0.000545999	1012.45	-0.000160947	1012.45	-0.000134575	1012.45	0.000549405	1012.45	-1.58759e-06	1012.45	0.000282495	1012.45	-0.000568847	1012.45	-0.000533554	1012.45	-0.000385929	1012.45	-0.00016537	1012.45	-0.000500559
1010.52	-0.00065	1010.52	-0.000493759	1010.52	-0.000168575	1010.52	-5.37256e-05	1010.52	0.000618552	1010.52	3.53054e-05	1010.52	0.000346645	1010.52	-0.000471496	1010.52	-0.000403774	1010.52	-0.000279836	1010.52	-9.16629e-05	1010.52	-0.000382761
1008.59	-0.00067	1008.59	-0.000531518	1008.59	-0.000186201	1008.59	-4.28767e-05	1008.59	0.000637698	1008.59	8.219e-05	1008.59	0.000390785	1008.59	-0.000404158	1008.59	-0.000294015	1008.59	-0.000163766	1008.59	-4.79815e-05	1008.59	-0.000295
1006.67	-0.0007	1006.67	-0.000589276	1006.67	-0.000183827	1006.67	-7.2028e-05	1006.67	0.000596844	1006.67	0.000129066	1006.67	0.000444915	1006.67	-0.000356833	1006.67	-0.000214277	1006.67	-8.77209e-05	1006.67	-1.4326e-05	1006.67	-0.000177274
1004.74	-0.00071	1004.74	-0.000567033	1004.74	-0.000171452	1004.74	-7.11795e-05	1004.74	0.00056599	1004.74	0.000175934	1004.74	0.000509035	1004.74	-0.000279523	1004.74	-0.000164559	1004.74	-7.16991e-05	1004.74	5.93037e-05	1004.74	-6.95837e-05
1002.81	-0.00066	1002.81	-0.000494789	1002.81	-0.000159076	1002.81	9.66886e-06	1002.81	0.000615135	1002.81	0.000232794	1002.81	0.000573145	1002.81	-0.000122225	1002.81	-8.48609e-05	1002.81	4.29911e-06	1002.81	0.000172908	1002.81	-1.1929e-05
1000.88	-0.00061	1000.88	-0.000472544	1000.88	-0.000146699	1000.88	6.0517e-05	1000.88	0.000714279	1000.88	0.000279646	1000.88	0.000647246	1000.88	3.50592e-05	1000.88	3.48169e-05	1000.88	0.000140274	1000.88	0.000296487	1000.88	2.56904e-05
998.952	-0.00055	998.952	-0.000500297	998.952	-0.000124321	998.952	3.13649e-05	998.952	0.000753422	998.952	0.00030649	998.952	0.000751337	998.952	9.23303e-05	998.952	0.000114475	998.952	0.000266226	998.952	0.00039004	998.952	0.000123275
997.024	-0.00055	997.024	-0.00056805	997.024	-0.000161943	997.024	-1.77873e-05	997.024	0.000702565	997.024	0.000293325	997.024	0.000855418	997.024	5.9588e-05	997.024	0.000114112	997.024	0.000302154	997.024	0.000393568	997.024	0.000210824
995.095	-0.00061	995.095	-0.000605802	995.095	-0.000269563	995.095	-3.69397e-05	995.095	0.000631707	995.095	0.000240153	995.095	0.00087949	995.095	-3.1674e-06	995.095	0.00010373	995.095	0.000248059	995.095	0.000357071	995.095	0.000228339
993.167	-0.00064	993.167	-0.000583552	993.167	-0.000287182	993.167	3.90764e-06	993.167	0.000660849	993.167	0.000266973	993.167	0.000873552	993.167	-1.59358e-05	993.167	0.000113328	993.167	0.000213942	993.167	0.000410549	993.167	0.000235819
991.238	-0.00061	991.238	-0.000571302	991.238	-0.000234801	991.238	3.47548e-05	991.238	0.00073999	991.238	0.000353784	991.238	0.000877604	991.238	-8.71728e-06	991.238	9.2907e-05	991.238	0.000239801	991.238	0.000524002	991.238	0.000223265
989.31	-0.00059	989.31	-0.000579051	989.31	-0.000222418	989.31	-4.39815e-06	989.31	0.00076913	989.31	0.000380588	989.31	0.000881648	989.31	-1.15116e-05	989.31	7.2466e-05	989.31	0.000305638	989.31	0.000597431	989.31	0.000210677
987.381	-0.00057	987.381	-0.000576798	987.381	-0.000230035	987.381	-7.35513e-05	987.381	0.00074827	987.381	0.000407384	987.381	0.000935681	987.381	6.56812e-05	987.381	0.000152006	987.381	0.000371453	987.381	0.000630835	987.381	0.000268055
985.453	-0.00057	985.453	-0.000604545	985.453	-0.000197651	985.453	-0.000162705	985.453	0.000657409	985.453	0.000414173	985.453	0.000989706	985.453	0.000162861	985.453	0.000211526	985.453	0.000397244	985.453	0.000634215	985.453	0.000205399
983.524	-0.00062	983.524	-0.00063229	983.524	-0.000155266	983.524	-0.000211858	983.524	0.000556548	983.524	0.000310953	983.524	0.000953721	983.524	0.000120029	983.524	8.10272e-05	983.524	0.000393014	983.524	0.00055757	983.524	-7.29088e-06
981.596	-0.00072	981.596	-0.000620035	981.596	-0.00020288	981.596	-0.000131012	981.596	0.000525686	981.596	0.000147726	981.596	0.000837727	981.596	2.71834e-05	981.596	-8.94908e-05	981.596	0.000298762	981.596	0.000350901	981.596	-0.000160014
979.667	-0.00084	979.667	-0.000677778	979.667	-0.000340493	979.667	-6.01658e-05	979.667	0.000474823	979.667	-5.50904e-06	979.667	0.000621723	979.667	-7.56744e-05	979.667	-0.000110028	979.667	6.4487e-05	979.667	7.42087e-05	979.667	-0.00021277
977.739	-0.0008	977.739	-0.000835521	977.739	-0.000378105	977.739	-6.93199e-05	977.739	0.00045396	977.739	-7.87515e-05	977.739	0.000425711	977.739	-0.000168545	977.739	3.94164e-05	977.739	-3.98095e-05	977.739	2.74921e-05	977.739	-0.000135559
975.81	-0.00056	975.81	-0.000873262	975.81	-0.000315717	975.81	1.15258e-05	975.81	0.000603096	975.81	4.79984e-05	975.81	0.000539689	975.81	-7.14275e-05	975.81	0.000298842	975.81	0.000185872	975.81	0.000360752	975.81	0.000151619
973.882	-0.00041	973.882	-0.000791003	973.882	-0.000353327	973.882	0.000132371	973.882	0.000752232	973.882	0.000304741	973.882	0.000883659	973.882	0.000105677	973.882	0.000478248	973.882	0.000491532	973.882	0.000743988	973.882	0.000408764
971.953	-0.00032	971.953	-0.000708742	971.953	-0.000400937	971.953	0.000153217	971.953	0.000731367	971.953	0.000511476	971.953	0.00113	971.953	0.00019277	971.953	0.000407637	971.953	0.00065717	971.953	0.0008372	971.953	0.000485877
970.025	-0.00015	970.025	-0.000696481	970.025	-0.000368546	970.025	4.4062e-05	970.025	0.000570501	970.025	0.000568203	970.025	0.00115	970.025	0.00033985	970.025	0.000247006	970.025	0.000642787	970.025	0.00074039	970.025	0.000512957
968.096	-0.00017	968.096	-0.000794218	968.096	-0.000446154	968.096	-0.000295093	968.096	0.000309635	968.096	0.000424923	968.096	0.00107	968.096	0.000456919	968.096	0.000196358	968.096	0.000468383	968.096	0.000583556	968.096	0.000420006
966.168	-0.00038	966.168	-0.000901955	966.168	-0.000673761	966.168	-0.000664248	966.168	0.000168768	966.168	0.000251636	966.168	0.000959447	966.168	0.000373975	966.168	0.000225691	966.168	0.000323957	966.168	0.000446699	966.168	0.000217022
964.239	-0.00054	964.239	-0.000959691	964.239	-0.000841367	964.239	-0.000693403	964.239	0.000277901	964.239	0.000238342	964.239	0.000853372	964.239	0.000241019	964.239	0.000175006	964.239	0.00028951	964.239	0.000449819	964.239	8.40072e-05
962.311	-0.00057	962.311	-0.00102	962.311	-0.000818972	962.311	-0.000442559	962.311	0.000497033	962.311	0.00035504	962.311	0.000777288	962.311	0.000138051	962.311	0.000124303	962.311	0.000215043	962.311	0.000582917	962.311	4.09605e-05
960.382	-0.00066	960.382	-0.00104	960.382	-0.000766577	960.382	-0.000251715	960.382	0.000646165	960.382	0.000401731	960.382	0.000761196	960.382	7.50718e-05	960.382	5.35818e-05	960.382	1.05542e-05	960.382	0.000565992	960.382	-4.21175e-05
958.454	-0.00092	958.454	-0.00116	958.454	-0.000954181	958.454	-0.00032087	958.454	0.000585296	958.454	0.000188415	958.454	0.000665095	958.454	5.20804e-05	958.454	-8.7157e-05	958.454	-0.000283955	958.454	0.000309044	958.454	-0.000175227
956.525	-0.00104	956.525	-0.00135	956.525	-0.0011	956.525	-0.000450026	956.525	0.000404426	956.525	-0.000104909	956.525	0.000538985	956.525	0.000109077	956.525	-0.000167914	956.525	-0.000388485	956.525	0.000142074	956.525	-0.000228367
954.597	-0.00083	954.597	-0.00132	954.597	-0.000879386	954.597	-0.000399183	954.597	0.000363556	954.597	-5.82391e-05	954.597	0.000672867	954.597	0.000216063	954.597	-3.86876e-05	954.597	-0.000103035	954.597	0.000265081	954.597	-8.15377e-05
952.668	-0.00054	952.668	-0.00109	952.668	-0.000606987	952.668	-0.000298339	952.668	0.000442686	952.668	0.000278424	952.668	0.00106	952.668	0.000273036	952.668	0.000110521	952.668	0.000232394	952.668	0.000488067	952.668	0.000145261
950.74	-0.00035	950.74	-0.000983814	950.74	-0.000674587	950.74	-0.000387495	950.74	0.000491815	950.74	0.000445079	950.74	0.00128	950.74	0.000219999	950.74	9.97119e-05	950.74	0.000267803	950.74	0.000481031	950.74	0.000292029
948.812	-0.00027	948.812	-0.00113	948.812	-0.000892187	948.812	-0.000576652	948.812	0.000400943	948.812	0.000261728	948.812	0.00112	948.812	6.69494e-05	948.812	4.88857e-05	948.812	0.000103192	948.812	0.000283973	948.812	0.000248767
946.883	-0.00034	946.883	-0.00135	946.883	-0.000999786	946.883	-0.000685809	946.883	0.000190071	946.883	-1.63054e-06	946.883	0.00081831	946.883	-6.61112e-05	946.883	-1.19578e-05	946.883	-0.000121439	946.883	9.68928e-05	946.883	1.5475e-05
944.955	-0.00057	944.955	-0.00149	944.955	-0.00106	944.955	-0.000784966	944.955	-6.08022e-05	944.955	-0.000114996	944.955	0.00061215	944.955	-0.000219183	944.955	-0.000222818	944.955	-0.000346089	944.955	-0.000100209	944.955	-0.000347847
943.026	-0.00067	943.026	-0.00151	943.026	-0.00109	943.026	-0.000924123	943.026	-0.000261676	943.026	-0.000148368	943.026	0.000515982	943.026	-0.000512266	943.026	-0.000493696	943.026	-0.00056076	943.026	-0.000307332	943.026	-0.000681198
941.098	-0.0005	941.098	-0.00152	941.098	-0.00106	941.098	-0.00104	941.098	-0.000332549	941.098	-0.000201746	941.098	0.000499805	941.098	-0.000695361	941.098	-0.00054459	941.098	-0.00073545	941.098	-0.000394476	941.098	-0.000714579
939.169	-0.00041	939.169	-0.0016	939.169	-0.0011	939.169	-0.00116	939.169	-0.000353424	939.169	-0.000315132	939.169	0.000543621	939.169	-0.000618466	939.169	-0.000455501	939.169	-0.00091016	939.169	-0.000351641	939.169	-0.00054799
937.241	-0.0006	937.241	-0.00175	937.241	-0.00138	937.241	-0.00124	937.241	-0.000504299	937.241	-0.000568524	937.241	0.000457428	937.241	-0.000581582	937.241	-0.000706429	937.241	-0.00118	937.241	-0.000388827	937.241	-0.000641429
935.312	-0.00085	935.312	-0.00182	935.312	-0.00168	935.312	-0.00129	935.312	-0.000685174	935.312	-0.000781923	935.312	0.000121228	935.312	-0.000734709	935.312	-0.00121	935.312	-0.00142	935.312	-0.000586034	935.312	-0.00101
933.384	-0.0009	933.384	-0.00178	933.384	-0.00179	933.384	-0.00137	933.384	-0.00072605	933.384	-0.000765328	933.384	-0.000144981	933.384	-0.000887848	933.384	-0.00134	933.384	-0.00139	933.384	-0.000683262	933.384	-0.00116
931.455	-0.00083	931.455	-0.0018	931.455	-0.00182	931.455	-0.00133	931.455	-0.000756927	931.455	-0.00067874	931.455	-0.000241197	931.455	-0.00108	931.455	-0.00121	931.455	-0.00129	931.455	-0.000690511	931.455	-0.00112
929.527	-0.00091	929.527	-0.00192	929.527	-0.00192	929.527	-0.00121	929.527	-0.00101	929.527	-0.000702158	929.527	-0.000457422	929.527	-0.00135	929.527	-0.00133	929.527	-0.00139	929.527	-0.00074778	929.527	-0.00125
927.598	-0.00105	927.598	-0.00199	927.598	-0.00206	927.598	-0.00129	927.598	-0.00132	927.598	-0.000725583	927.598	-0.000773654	927.598	-0.0016	927.598	-0.00161	927.598	-0.00151	927.598	-0.000925069	927.598	-0.00152
925.67	-0.00088	925.67	-0.00199	925.67	-0.00199	925.67	-0.00153	925.67	-0.00132	925.67	-0.000729014	925.67	-0.000769894	925.67	-0.0017	925.67	-0.00151	925.67	-0.00132	925.67	-0.0011	925.67	-0.0015
923.741	-0.00033	923.741	-0.00188	923.741	-0.00165	923.741	-0.00155	923.741	-0.000930438	923.741	-0.000912452	923.741	-0.000336142	923.741	-0.00158	923.741	-0.00101	923.741	-0.000978524	923.741	-0.00113	923.741	-0.0011
921.813	3e-05	921.813	-0.00169	921.813	-0.00134	921.813	-0.00131	921.813	-0.000491317	921.813	-0.00122	921.813	-7.23967e-05	921.813	-0.00146	921.813	-0.000824437	921.813	-0.000773403	921.813	-0.00114	921.813	-0.000819968
919.884	-0.0001	919.884	-0.00177	919.884	-0.00129	919.884	-0.00112	919.884	-0.000232197	919.884	-0.00129	919.884	-0.00047866	919.884	-0.00137	919.884	-0.00115	919.884	-0.000898301	919.884	-0.00113	919.884	-0.00101
917.956	-0.00055	917.956	-0.00232	917.956	-0.00144	917.956	-0.00105	917.956	-6.30766e-05	917.956	-0.00109	917.956	-0.00112	917.956	-0.00115	917.956	-0.00142	917.956	-0.00131	917.956	-0.00106	917.956	-0.00134
916.027	-0.00127	916.027	-0.00303	916.027	-0.00174	916.027	-0.00094234	916.027	-4.39572e-05	916.027	-0.00112	916.027	-0.00144	916.027	-0.00115	916.027	-0.00152	916.027	-0.0016	916.027	-0.00124	916.027	-0.0016
914.099	-0.00183	914.099	-0.00332	914.099	-0.0019	914.099	-0.000741499	914.099	-0.000294838	914.099	-0.00156	914.099	-0.00135	914.099	-0.00166	914.099	-0.00137	914.099	-0.00141	914.099	-0.00135	914.099	-0.00158
912.17	-0.0014	912.17	-0.00267	912.17	-0.0017	912.17	-0.000260659	912.17	-0.00024572	912.17	-0.00161	912.17	-0.000643786	912.17	-0.00186	912.17	-0.000599955	912.17	-0.00103	912.17	-0.000554099	912.17	-0.000868701
910.242	-0.00043	910.242	-0.0016	910.242	-0.00176	910.242	0.000260182	910.242	0.000143398	910.242	-0.00102	910.242	0.000139913	910.242	-0.00138	910.242	-3.11049e-05	910.242	-0.00084306	910.242	0.000408435	910.242	-4.25282e-05
908.313	-0.00038	908.313	-0.00141	908.313	-0.00271	908.313	-0.000338978	908.313	1.25157e-05	908.313	-0.000770177	908.313	-0.000336394	908.313	-0.00113	908.313	-0.000432269	908.313	-0.000778064	908.313	9.09503e-05	908.313	0.000173619
906.385	-0.00112	906.385	-0.00218	906.385	-0.00358	906.385	-0.00171	906.385	-0.000478367	906.385	-0.00115	906.385	-0.00133	906.385	-0.00132	906.385	-0.000863449	906.385	-0.000533086	906.385	-0.00107	906.385	0.00059974
904.457	-0.00123	904.457	-0.00286	904.457	-0.00307	904.457	-0.00219	904.457	-0.000589251	904.457	-0.00137	904.457	-0.00116	904.457	-0.00113	904.457	-0.000284643	904.457	1.1874e-05	904.457	-0.00127	904.457	0.00132
902.528	-0.00041	902.528	-0.00264	902.528	-0.00152	902.528	-0.00208	902.528	-1.01348e-05	902.528	-0.0011	902.528	-0.00021536	902.528	-0.000499479	902.528	0.00105	902.528	0.000506817	902.528	-0.000191618	902.528	0.00121
900.6	0.00027	900.6	-0.00188	900.6	-0.00052193	900.6	-0.0025	900.6	0.000658981	900.6	-0.000724185	900.6	0.000228304	900.6	-0.000422792	900.6	0.00179	900.6	0.000131744	900.6	0.000570823	900.6	0.000467948
898.671	0.00037	898.671	-0.00192	898.671	-0.00099951	898.671	-0.00284	898.671	0.000218096	898.671	-0.000867701	898.671	-0.000188039	898.671	-0.00112	898.671	0.00131	898.671	-0.00111	898.671	0.000453245	898.671	-0.000196034
896.743	0.00022	896.743	-0.00274	896.743	-0.00212	896.743	-0.00216	896.743	-0.000872789	896.743	-0.00197	896.743	-0.000744389	896.743	-0.0016	896.743	0.000500433	896.743	-0.00174	896.743	0.000665649	896.743	-0.00061004
894.814	-0.00038	894.814	-0.00323	894.814	-0.00253	894.814	-0.000723102	894.814	-0.00105	894.814	-0.00307	894.814	-0.000520747	894.814	-0.00175	894.814	-0.000200834	894.814	-0.000573578	894.814	0.00106	894.814	-0.000884072
892.886	-0.00076	892.886	-0.00319	892.886	-0.00259	892.886	0.000577737	892.886	-0.000254562	892.886	-0.00301	892.886	0.000562889	892.886	-0.00217	892.886	-0.000482115	892.886	0.00131	892.886	0.000930403	892.886	-0.000748128
890.957	5e-05	890.957	-0.00285	890.957	-0.00297	890.957	0.00103	890.957	0.000444552	890.957	-0.00202	890.957	0.00173	890.957	-0.00243	890.957	-2.34104e-05	890.957	0.00208	890.957	0.000972753	890.957	0.000517791
889.029	0.00095	889.029	-0.00212	889.029	-0.00292	889.029	0.000979415	889.029	0.000483665	889.029	-0.000955369	889.029	0.00189	889.029	-0.00237	889.029	0.00037528	889.029	0.00155	889.029	0.00132	889.029	0.00235
887.1	0.0012	887.1	-0.0012	887.1	-0.00223	887.1	0.000870253	887.1	0.000222777	887.1	-0.000888919	887.1	0.00105	887.1	-0.00226	887.1	0.000503957	887.1	0.000545762	887.1	0.00168	887.1	0.00313
885.172	0.00084	885.172	-0.00176	885.172	-0.0024	885.172	-0.000138908	885.172	-0.000328111	885.172	-0.00219	885.172	-0.000482635	885.172	-0.00242	885.172	9.26204e-05	885.172	-0.000919444	885.172	0.00194	885.172	0.0022
883.243	-0.00072	883.243	-0.0038	883.243	-0.00339	883.243	-0.00165	883.243	-0.00131	883.243	-0.00299	883.243	-0.00185	883.243	-0.00326	883.243	-0.00123	883.243	-0.00228	883.243	0.00157	883.243	0.000721225
881.315	-0.00203	881.315	-0.00398	881.315	-0.00284	881.315	-0.00124	881.315	-0.0015	881.315	-0.00147	881.315	-0.000905437	881.315	-0.003	881.315	-0.00137	881.315	-0.00143	881.315	0.00167	881.315	0.000767024
879.386	-0.00186	879.386	-0.00195	879.386	-0.000775276	879.386	0.000613606	879.386	-0.000490778	879.386	0.000326825	879.386	0.00145	879.386	-0.000909844	879.386	0.000288528	879.386	0.000904844	879.386	0.00275	879.386	0.00203
877.458	-0.00148	877.458	-0.00064689	877.458	0.000457151	877.458	0.000644444	877.458	0.000298332	877.458	-3.67521e-05	877.458	0.00216	877.458	-1.32668e-05	877.458	0.00122	877.458	0.00143	877.458	0.00254	877.458	0.00226
875.529	-0.00099	875.529	-0.000664587	875.529	0.000369579	875.529	-0.00113	875.529	0.000807442	875.529	-0.00118	875.529	0.000825311	875.529	-0.000946698	875.529	0.000595733	875.529	0.000524292	875.529	0.000820932	875.529	0.00132
873.601	-0.00025	873.601	-0.00121	873.601	-0.000387993	873.601	-0.00266	873.601	0.000996551	873.601	-0.00164	873.601	-0.00151	873.601	-0.00179	873.601	-0.000245684	873.601	0.000638993	873.601	0.000153128	873.601	0.000489988
871.672	-0.00024	871.672	-0.00163	871.672	-0.00114	871.672	-0.00354	871.672	0.00041566	871.672	-0.00195	871.672	-0.00315	871.672	-0.00249	871.672	-3.71143e-05	871.672	0.00164	871.672	0.00103	871.672	-0.000244329
869.744	-0.00076	869.744	-0.00118	869.744	-0.000913134	869.744	-0.00366	869.744	-6.52317e-05	869.744	-0.0019	869.744	-0.00228	869.744	-0.00285	869.744	0.000951443	869.744	0.00211	869.744	0.00167	869.744	-0.000738668
867.815	-0.00112	867.815	-0.000415369	867.815	-0.000520704	867.815	-0.00317	867.815	-0.000296124	867.815	-0.00148	867.815	-8.04471e-05	867.815	-0.0023	867.815	0.00107	867.815	0.00121	867.815	0.00096962	867.815	-0.000413029
865.887	-0.00161	865.887	-0.000713062	865.887	-0.00133	865.887	-0.00275	865.887	-0.000827016	865.887	-0.00174	865.887	0.000813098	865.887	-0.0017	865.887	-0.000171482	865.887	-0.000522355	865.887	-0.000368248	865.887	3.25879e-05
863.958	-0.00188	863.958	-0.00178	863.958	-0.00205	863.958	-0.00227	863.958	-0.000837909	863.958	-0.00206	863.958	0.000396636	863.958	-0.00149	863.958	-0.000912964	863.958	-0.00124	863.958	-0.000606132	863.958	6.81826e-05
862.03	-0.00134	862.03	-0.00193	862.03	-0.0015	862.03	-0.00153	862.03	3.11978e-05	862.03	-0.00108	862.03	0.000290169	862.03	-0.00105	862.03	-0.000124457	862.03	-0.000403117	862.03	0.000505968	862.03	0.000163756
860.102	-0.00068	860.102	-0.00111	860.102	-0.000680978	860.102	-0.000828021	860.102	0.00109	860.102	0.000260821	860.102	0.000873696	860.102	-0.000244458	860.102	0.000784037	860.102	0.00051148	860.102	0.00143	860.102	0.000399307
858.173	-0.00039	858.173	-0.00030383	858.173	1.45541e-06	858.173	-0.000157184	858.173	0.00187	858.173	0.000907193	858.173	0.00164	858.173	0.000732035	858.173	0.001	858.173	0.000986062	858.173	0.00155	858.173	0.000684837
856.245	3e-05	856.245	2.84794e-05	856.245	0.000543889	856.245	0.000593652	856.245	0.00227	856.245	0.00125	856.245	0.00229	856.245	0.00163	856.245	0.000930987	856.245	0.0013	856.245	0.00128	856.245	0.000970346
854.316	0.0007	854.316	7.89743e-07	854.316	0.000656323	854.316	0.00111	854.316	0.00259	854.316	0.00155	854.316	0.00244	854.316	0.00203	854.316	0.000909445	854.316	0.00142	854.316	0.000964214	854.316	0.00123
852.388	0.00111	852.388	-0.000196899	852.388	0.000648758	852.388	0.00109	852.388	0.00279	852.388	0.00178	852.388	0.00197	852.388	0.00185	852.388	0.00117	852.388	0.0013	852.388	0.00104	852.388	0.0014
850.459	0.00104	850.459	-0.000474588	850.459	0.000801194	850.459	0.000856161	850.459	0.00256	850.459	0.00192	850.459	0.00157	850.459	0.0015	850.459	0.00162	850.459	0.00118	850.459	0.0016	850.459	0.00148
848.531	0.00088	848.531	-0.000432275	848.531	0.00076363	848.531	0.00101	848.531	0.0024	848.531	0.00189	848.531	0.00162	848.531	0.00137	848.531	0.00194	848.531	0.00135	848.531	0.00211	848.531	0.00161
846.602	0.00067	846.602	-0.000169962	846.602	0.000576066	846.602	0.00117	846.602	0.00249	846.602	0.00161	846.602	0.00171	846.602	0.00134	846.602	0.00185	846.602	0.00149	846.602	0.00211	846.602	0.00169
844.674	0.00013	844.674	-0.000197649	844.674	0.000598504	844.674	0.000918668	844.674	0.00236	844.674	0.00111	844.674	0.00167	844.674	0.00128	844.674	0.0014	844.674	0.00122	844.674	0.00177	844.674	0.00148
842.745	-0.00039	842.745	-0.000425335	842.745	0.000610941	842.745	0.000629504	842.745	0.00212	842.745	0.000667999	842.745	0.00159	842.745	0.00134	842.745	0.000879941	842.745	0.000702222	842.745	0.00144	842.745	0.00111
840.817	-0.00039	840.817	-0.00070302	840.817	0.000213379	840.817	0.00039034	840.817	0.00201	840.817	0.00044433	840.817	0.00141	840.817	0.00136	840.817	0.000528317	840.817	0.000236681	840.817	0.00109	840.817	0.000663676
838.888	-5e-05	838.888	-0.000820704	838.888	-0.000224182	838.888	0.000231175	838.888	0.002	838.888	0.000510655	838.888	0.00133	838.888	0.0011	838.888	0.000456681	838.888	0.000121127	838.888	0.000759993	838.888	0.000429003
836.96	0.00016	836.96	-0.000658388	836.96	-0.000241742	836.96	0.00033201	836.96	0.00205	836.96	0.000696977	836.96	0.00153	836.96	0.00074294	836.96	0.000595035	836.96	0.00049556	836.96	0.000721902	836.96	0.00061431
835.031	-9e-05	835.031	-0.000636072	835.031	-0.000289302	835.031	0.000272846	835.031	0.00186	835.031	0.000603294	835.031	0.00149	835.031	0.000349341	835.031	0.000483377	835.031	0.00069998	835.031	0.000763796	835.031	0.000799598
833.103	-0.00063	833.103	-0.00109	833.103	-0.000886862	833.103	-0.000266319	833.103	0.00124	833.103	0.000119607	833.103	0.000992464	833.103	-0.000294266	833.103	-0.000188291	833.103	0.000174388	833.103	0.000395677	833.103	0.000544867
831.174	-0.00088	831.174	-0.00177	831.174	-0.00153	831.174	-0.000835484	831.174	0.000386852	831.174	-0.000374084	831.174	0.000655907	831.174	-0.000947879	831.174	-0.00103	831.174	-0.000541217	831.174	-4.2456e-05	831.174	-2.98823e-05
829.246	-0.00074	829.246	-0.00235	829.246	-0.00154	829.246	-0.00115	829.246	-0.000374047	829.246	-0.00059778	829.246	0.000679344	829.246	-0.00106	829.246	-0.00118	829.246	-0.000816835	829.246	3.93977e-05	829.246	-0.00062465
827.317	-0.00053	827.317	-0.00245	827.317	-0.00115	827.317	-0.00126	827.317	-0.000474947	827.317	-0.00061148	827.317	0.000582776	827.317	-0.000705127	827.317	-0.000373361	827.317	-0.000762465	827.317	0.000241238	827.317	-0.000589437
825.389	-0.0005	825.389	-0.00185	825.389	-0.00117	825.389	-0.00131	825.389	-0.000165848	825.389	-0.000725184	825.389	0.000486203	825.389	-0.000348762	825.389	0.000464929	825.389	-0.000648107	825.389	-0.000116935	825.389	0.000235758
823.46	-0.00117	823.46	-0.00124	823.46	-0.0019	823.46	-0.00178	823.46	-0.000626749	823.46	-0.00119	823.46	0.000669625	823.46	-0.000202403	823.46	0.000263207	823.46	-0.000553762	823.46	-0.00071512	823.46	0.000470935
821.532	-0.00243	821.532	-0.00134	821.532	-0.00239	821.532	-0.00224	821.532	-0.00136	821.532	-0.00134	821.532	0.000633042	821.532	-0.000316051	821.532	-0.000568524	821.532	-6.94283e-05	821.532	-0.000923319	821.532	0.000316095
819.603	-0.00328	819.603	-0.00187	819.603	-0.00172	819.603	-0.00175	819.603	-0.000708552	819.603	-0.00072632	819.603	0.000456454	819.603	-0.000859706	819.603	-0.00122	819.603	0.000884893	819.603	-0.00077153	819.603	0.00156
817.675	-0.00321	817.675	-0.00238	817.675	-0.00041732	817.675	-0.0011	817.675	0.000920547	817.675	-0.000150039	817.675	0.000409861	817.675	-0.00117	817.675	-0.00129	817.675	0.00105	817.675	-0.000369754	817.675	0.00305
815.747	-0.00226	815.747	-0.00246	815.747	0.000575125	815.747	-0.000908808	815.747	0.00201	815.747	6.62368e-05	815.747	6.3263e-05	815.747	-0.000427036	815.747	-0.000403779	815.747	0.000453502	815.747	0.00044201	815.747	0.00339
813.818	-0.001	813.818	-0.00191	813.818	0.00094757	813.818	-0.000667974	813.818	0.00252	813.818	0.000592509	813.818	-5.33396e-05	813.818	0.00040929	813.818	0.00134	813.818	0.000737789	813.818	0.00136	813.818	0.00362
811.89	-0.00012	811.89	-0.00109	811.89	0.0011	811.89	-0.00038714	811.89	0.00268	811.89	0.00165	811.89	0.000920053	811.89	0.000485608	811.89	0.0031	811.89	0.00154	811.89	0.00208	811.89	0.00405
809.961	1e-05	809.961	-0.000445902	809.961	0.0012	809.961	-4.63062e-05	809.961	0.00209	809.961	0.0025	809.961	0.00208	809.961	0.000421921	809.961	0.00398	809.961	0.00168	809.961	0.00255	809.961	0.00419
808.033	-0.0007	808.033	-0.000163577	808.033	0.001	808.033	0.000264528	808.033	0.0012	808.033	0.00262	808.033	0.00238	808.033	0.000678227	808.033	0.00368	808.033	0.00132	808.033	0.00258	808.033	0.00343
806.104	-0.00141	806.104	-3.12517e-05	806.104	0.000847357	806.104	0.000525361	806.104	0.00117	806.104	0.0022	806.104	0.00227	806.104	0.00106	806.104	0.00275	806.104	0.000924823	806.104	0.00239	806.104	0.00234
804.176	-0.0014	804.176	-7.8926e-05	804.176	0.000819805	804.176	0.000896195	804.176	0.0018	804.176	0.00132	804.176	0.0023	804.176	0.00122	804.176	0.0021	804.176	0.000809054	804.176	0.00234	804.176	0.0019
802.247	-0.00109	802.247	-0.0005266	802.247	0.000332253	802.247	0.000897028	802.247	0.00205	802.247	0.000220065	802.247	0.00206	802.247	0.00103	802.247	0.00159	802.247	0.000893274	802.247	0.0018	802.247	0.00181
800.319	-0.00085	800.319	-0.00104	800.319	-0.000425298	800.319	0.000237862	800.319	0.0017	800.319	-0.000473688	800.319	0.0015	800.319	0.000613391	800.319	0.000881782	800.319	0.000817484	800.319	0.000755686	800.319	0.00162
798.39	-0.0005	798.39	-0.00116	798.39	-0.000882849	798.39	-0.000481305	798.39	0.00114	798.39	-0.000337445	798.39	0.0012	798.39	0.000349667	798.39	0.000399936	798.39	0.000841683	798.39	0.000347344	798.39	0.00166
796.462	-0.00016	796.462	-0.00115	796.462	-0.0012	796.462	-0.00111	796.462	0.000430604	796.462	0.000198795	796.462	0.00144	796.462	0.000465937	796.462	0.000428081	796.462	0.00124	796.462	0.00063899	796.462	0.00195
794.533	-0.00047	794.533	-0.0014	794.533	-0.00183	794.533	-0.00188	794.533	3.96984e-05	794.533	-6.49688e-05	794.533	0.00137	794.533	0.000752201	794.533	0.000436217	794.533	0.0015	794.533	0.000310626	794.533	0.00205
792.605	-0.00153	792.605	-0.00179	792.605	-0.00259	792.605	-0.00218	792.605	0.000838792	792.605	-0.00128	792.605	0.00036373	792.605	0.00102	792.605	-8.5656e-05	792.605	0.00129	792.605	-0.000377749	792.605	0.00145
790.676	-0.00264	790.676	-0.00238	790.676	-0.00302	790.676	-0.0022	790.676	0.00149	790.676	-0.00228	790.676	-0.000302926	790.676	0.000954712	790.676	-0.00105	790.676	0.000528377	790.676	-0.000276135	790.676	0.000236377
788.748	-0.00314	788.748	-0.00277	788.748	-0.00304	788.748	-0.00298	788.748	0.000706979	788.748	-0.00271	788.748	7.04133e-05	788.748	0.00010096	788.748	-0.00181	788.748	-0.000717475	788.748	8.54679e-05	788.748	-0.000898738
786.819	-0.00277	786.819	-0.00203	786.819	-0.00271	786.819	-0.00393	786.819	3.60723e-05	786.819	-0.00256	786.819	0.000673749	786.819	-0.000572799	786.819	-0.00166	786.819	-0.00168	786.819	0.000407061	786.819	-0.00111
784.891	-0.00196	784.891	-0.000495641	784.891	-0.00196	784.891	-0.00391	784.891	0.000585165	784.891	-0.00161	784.891	0.00103	784.891	1.34378e-05	784.891	-0.000443231	784.891	-0.0017	784.891	0.00137	784.891	-6.90103e-05
782.962	-0.0012	782.962	0.00017669	782.962	-0.00115	782.962	-0.00296	782.962	0.00173	782.962	-0.00033762	782.962	0.000960408	782.962	0.000789669	782.962	0.000834855	782.962	-0.000705088	782.962	0.00258	782.962	0.00136
781.034	-0.00033	781.034	-0.000810978	781.034	-0.000690786	781.034	-0.00161	781.034	0.00272	781.034	0.000258594	781.034	0.000433732	781.034	0.000755894	781.034	0.000742932	781.034	0.000769021	781.034	0.00284	781.034	0.00194
779.105	0.00022	779.105	-0.00228	779.105	-0.000578333	779.105	-0.000762977	779.105	0.00283	779.105	-4.51952e-05	779.105	-0.000302948	779.105	0.000242115	779.105	-0.000438998	779.105	0.00145	779.105	0.00201	779.105	0.00189
777.177	9e-05	777.177	-0.00299	777.177	-0.000795879	777.177	-0.000882145	777.177	0.00202	777.177	-0.000378987	777.177	-0.000939632	777.177	-0.00056167	777.177	-0.00126	777.177	0.000917213	777.177	0.00119	777.177	0.00184
775.248	3e-05	775.248	-0.00297	775.248	-0.000983425	775.248	-0.000751313	775.248	0.00112	775.248	-0.000282783	775.248	-0.0012	775.248	-0.00105	775.248	-0.00102	775.248	0.000661295	775.248	0.00125	775.248	0.0016
773.32	-9e-05	773.32	-0.00242	773.32	-0.00083097	773.32	-0.00013048	773.32	0.00103	773.32	-0.000326581	773.32	-0.000533012	773.32	-0.000609255	773.32	-4.48352e-05	773.32	0.00162	773.32	0.0018	773.32	0.0011
771.391	-0.00059	771.391	-0.00167	771.391	-0.000228515	771.391	9.03516e-05	771.391	0.00183	771.391	-0.000230382	771.391	0.00109	771.391	0.000366945	771.391	0.0011	771.391	0.00258	771.391	0.00273	771.391	0.00155
769.463	-0.00027	769.463	-0.00166	769.463	0.000523941	769.463	0.000401184	769.463	0.00217	769.463	0.000915814	769.463	0.00205	769.463	0.00118	769.463	0.00225	769.463	0.00243	769.463	0.00419	769.463	0.00334
767.535	0.00098	767.535	-0.00211	767.535	0.00108	767.535	0.00132	767.535	0.00141	767.535	0.00222	767.535	0.00177	767.535	0.0012	767.535	0.00325	767.535	0.00206	767.535	0.00502	767.535	0.00494
765.606	0.0013	765.606	-0.00163	765.606	0.00119	765.606	0.00206	765.606	0.000796077	765.606	0.00221	765.606	0.00211	765.606	0.000585516	765.606	0.00341	765.606	0.00237	765.606	0.00432	765.606	0.00497
763.678	0.00052	763.678	-0.000579973	763.678	0.000711309	763.678	0.00165	763.678	0.000775167	763.678	0.00153	763.678	0.00285	763.678	2.16973e-05	763.678	0.00255	763.678	0.00241	763.678	0.00328	763.678	0.00319
761.749	2e-05	761.749	-0.000137637	761.749	0.000333766	761.749	0.000794511	761.749	0.000434256	761.749	0.00113	761.749	0.00238	761.749	-0.000402126	761.749	0.00216	761.749	0.00204	761.749	0.00346	761.749	0.000998227
759.821	-0.00077	759.821	-0.000505301	759.821	-0.000153777	759.821	-4.46576e-05	759.821	-0.000796654	759.821	-1.32459e-05	759.821	0.00107	759.821	-0.00133	759.821	0.00247	759.821	0.00163	759.821	0.00398	759.821	9.2915e-05
757.892	-0.00299	757.892	-0.00179	757.892	-0.00224	757.892	-0.00201	757.892	-0.00224	757.892	-0.00213	757.892	-0.000386672	757.892	-0.00296	757.892	0.0017	757.892	-5.23513e-05	757.892	0.00315	757.892	-9.24081e-05
755.964	-0.00476	755.964	-0.0029	755.964	-0.00469	755.964	-0.00421	755.964	-0.00248	755.964	-0.00269	755.964	-0.00107	755.964	-0.00397	755.964	0.00082726	755.964	-0.00194	755.964	0.00156	755.964	-0.000457743
754.035	-0.00352	754.035	-0.00226	754.035	-0.00465	754.035	-0.00428	754.035	-0.0012	754.035	-0.000864713	754.035	-0.00013012	754.035	-0.00367	754.035	0.00171	754.035	-0.00138	754.035	0.000122678	754.035	-0.000663088
752.107	-0.00103	752.107	-0.000615951	752.107	-0.00316	752.107	-0.00262	752.107	-0.0001603	752.107	0.00031146	752.107	0.000743151	752.107	-0.00379	752.107	0.00245	752.107	0.000369621	752.107	-0.000985894	752.107	-0.00111
750.178	-0.00081	750.178	0.000316387	750.178	-0.00304	750.178	-0.0015	750.178	1.87879e-05	750.178	-0.00049237	750.178	-0.000343582	750.178	-0.00501	750.178	0.00223	750.178	0.00143	750.178	-0.000894473	750.178	-0.00216
748.25	-0.00338	748.25	-0.000931274	748.25	-0.00424	748.25	-0.00324	748.25	-0.000202124	748.25	-0.00244	748.25	-0.00248	748.25	-0.00726	748.25	0.00207	748.25	0.000707565	748.25	-0.000143061	748.25	-0.00308
746.321	-0.00656	746.321	-0.00363	746.321	-0.00437	746.321	-0.0071	746.321	-0.00169	746.321	-0.00541	746.321	-0.00307	746.321	-0.00984	746.321	0.00193	746.321	-0.00283	746.321	0.000298345	746.321	-0.00245
744.393	-0.0069	744.393	-0.00417	744.393	-0.000794106	744.393	-0.00876	744.393	-0.00384	744.393	-0.00741	744.393	-0.00196	744.393	-0.00935	744.393	0.00293	744.393	-0.00555	744.393	0.00113	744.393	-4.99792e-05
742.464	-0.00459	742.464	-0.00418	742.464	0.00384	742.464	-0.00815	742.464	-0.00544	742.464	-0.00762	742.464	-0.00369	742.464	-0.00799	742.464	0.00161	742.464	-0.00517	742.464	-0.000358867	742.464	-0.000375388
740.536	-0.00393	740.536	-0.00828	740.536	0.00242	740.536	-0.00889	740.536	-0.00793	740.536	-0.0105	740.536	-0.0093	740.536	-0.01252	740.536	-0.00906	740.536	-0.00702	740.536	-0.00743	740.536	-0.00727
738.607	-0.00417	738.607	-0.01052	738.607	-0.00204	738.607	-0.0096	738.607	-0.01041	738.607	-0.01625	738.607	-0.01185	738.607	-0.01804	738.607	-0.01972	738.607	-0.01131	738.607	-0.0136	738.607	-0.01358
736.679	-0.00324	736.679	-0.00588	736.679	-0.00379	736.679	-0.00978	736.679	-0.00907	736.679	-0.01774	736.679	-0.01017	736.679	-0.01732	736.679	-0.0184	736.679	-0.01201	736.679	-0.01222	736.679	-0.01265
734.75	-0.00217	734.75	-0.00163	734.75	-0.00446	734.75	-0.00973	734.75	-0.00407	734.75	-0.01338	734.75	-0.00872	734.75	-0.01283	734.75	-0.01227	734.75	-0.00924	734.75	-0.00631	734.75	-0.00814
732.822	-0.00024	732.822	-0.00161	732.822	-0.00378	732.822	-0.00688	732.822	-0.00154	732.822	-0.0071	732.822	-0.00693	732.822	-0.00656	732.822	-0.00738	732.822	-0.00564	732.822	-0.00163	732.822	-0.00345
730.893	0.00091	730.893	-0.00195	730.893	-0.00306	730.893	-0.00368	730.893	-0.00253	730.893	-0.00353	730.893	-0.00379	730.893	-0.00213	730.893	-0.0026	730.893	-0.00282	730.893	-0.000490669	730.893	-0.000678046
728.965	-0.00039	728.965	-0.000767867	728.965	-0.00458	728.965	-0.00242	728.965	-0.00176	728.965	-0.00317	728.965	-0.000827826	728.965	-0.00262	728.965	-0.000181614	728.965	-0.00208	728.965	-0.00136	728.965	-0.000943521
727.036	-0.00211	727.036	-0.000245524	727.036	-0.00576	727.036	-0.0021	727.036	0.000917827	727.036	-0.00291	727.036	0.000745408	727.036	-0.00471	727.036	-0.000413718	727.036	-0.00214	727.036	-0.00223	727.036	-0.00136
725.108	-0.00199	725.108	-0.000503181	725.108	-0.00435	725.108	-0.00232	725.108	0.00211	725.108	-0.00137	725.108	0.00142	725.108	-0.00423	725.108	-0.000515827	725.108	-0.00101	725.108	-0.0012	725.108	-1.44959e-05
723.18	-0.00039	723.18	0.000409162	723.18	-0.00208	723.18	-0.00189	723.18	0.00193	723.18	0.000173789	723.18	0.00182	723.18	-0.00155	723.18	0.00049206	723.18	0.000738542	723.18	0.00195	723.18	0.00212
721.251	0.00067	721.251	0.000941505	721.251	-0.000874563	721.251	-0.00133	721.251	0.000965081	721.251	0.000399929	721.251	0.00131	721.251	0.00024664	721.251	0.00109	721.251	0.00105	721.251	0.00356	721.251	0.00287
719.323	0.00034	719.323	0.000113849	719.323	-0.00106	719.323	-0.00142	719.323	4.16607e-06	719.323	-0.000183933	719.323	0.000418322	719.323	0.000192733	719.323	0.000757819	719.323	-0.000183707	719.323	0.00238	719.323	0.00209
717.394	-0.00027	717.394	-0.000323807	717.394	-0.00114	717.394	-0.000936379	717.394	0.00068325	717.394	0.000282203	717.394	0.000991545	717.394	0.000528822	717.394	0.00122	717.394	-0.000299839	717.394	0.00182	717.394	0.00221
715.466	-0.00027	715.466	0.000288538	715.466	-0.000267171	715.466	0.000564451	715.466	0.00253	715.466	0.00149	715.466	0.00252	715.466	0.002	715.466	0.00262	715.466	0.00124	715.466	0.00309	715.466	0.00349
713.537	-0.00017	713.537	0.000860882	713.537	0.000805294	713.537	0.00181	713.537	0.00361	713.537	0.00216	713.537	0.0035	713.537	0.00332	713.537	0.00369	713.537	0.00276	713.537	0.00425	713.537	0.00428
711.609	-0.0004	711.609	0.000793227	711.609	0.00116	711.609	0.00198	711.609	0.00335	711.609	0.00205	711.609	0.00351	711.609	0.00347	711.609	0.0037	711.609	0.0031	711.609	0.0041	711.609	0.0039
709.68	-0.00071	709.68	0.000445572	709.68	0.000900223	709.68	0.00155	709.68	0.00261	709.68	0.00175	709.68	0.00307	709.68	0.00284	709.68	0.00295	709.68	0.00259	709.68	0.00322	709.68	0.003
707.752	-0.00079	707.752	0.000177918	707.752	0.000612689	707.752	0.00114	707.752	0.00216	707.752	0.00167	707.752	0.00267	707.752	0.00226	707.752	0.00207	707.752	0.00198	707.752	0.00247	707.752	0.00232
705.823	-0.00067	705.823	-5.97366e-05	705.823	0.000455154	705.823	0.000878601	705.823	0.002	705.823	0.00166	705.823	0.00231	705.823	0.00189	705.823	0.00144	705.823	0.00158	705.823	0.00194	705.823	0.00188
703.895	-0.0006	703.895	-0.000317391	703.895	0.00025762	703.895	0.000659431	703.895	0.00186	703.895	0.00143	703.895	0.00189	703.895	0.00157	703.895	0.00104	703.895	0.00125	703.895	0.00147	703.895	0.00151
701.966	-0.00063	701.966	-0.000585044	701.966	-2.99143e-05	701.966	0.00037026	701.966	0.00167	701.966	0.000921242	701.966	0.00145	701.966	0.00119	701.966	0.000778523	701.966	0.000800922	701.966	0.00103	701.966	0.00115
700.038	-0.00067	700.038	-0.000882698	700.038	-0.000377448	700.038	1.09004e-06	700.038	0.00139	700.038	0.000287366	700.038	0.000990457	700.038	0.00067351	700.038	0.00045636	700.038	0.000214747	700.038	0.000580151	700.038	0.000683428
698.109	-0.00072	698.109	-0.00113	698.109	-0.000664982	698.109	-0.00039808	698.109	0.00102	698.109	-0.000246511	698.109	0.00053366	698.109	0.000129574	698.109	-2.58068e-05	698.109	-0.000321432	698.109	0.000121411	698.109	0.000147838
696.181	-0.00076	696.181	-0.00119	696.181	-0.000752515	696.181	-0.000647251	696.181	0.000793168	696.181	-0.000440389	696.181	0.000216862	696.181	-0.000214365	696.181	-0.000467977	696.181	-0.000507616	696.181	-0.000117333	696.181	-0.000187758
694.252	-0.00062	694.252	-0.00103	694.252	-0.000580049	694.252	-0.000626421	694.252	0.00084225	694.252	-0.000244269	694.252	0.000180062	694.252	-0.000318305	694.252	-0.00054015	694.252	-0.000293803	694.252	3.39191e-05	694.252	-8.33585e-05
692.324	-0.00034	692.324	-0.00081331	692.324	-0.000367582	692.324	-0.000425591	692.324	0.00103	692.324	7.18504e-05	692.324	0.00037326	692.324	-0.000242247	692.324	-0.000222326	692.324	2.00056e-05	692.324	0.000435167	692.324	0.000311035
690.395	-0.0001	690.395	-0.000630962	690.395	-0.000225114	690.395	-0.000234762	690.395	0.00121	690.395	0.000337969	690.395	0.000686457	690.395	7.38083e-05	690.395	0.000215495	690.395	0.000213811	690.395	0.000756412	690.395	0.000665424
688.467	2e-05	688.467	-0.000518614	688.467	-0.000102647	688.467	-2.39325e-05	688.467	0.00137	688.467	0.000494086	688.467	0.00101	688.467	0.000549862	688.467	0.000613312	688.467	0.000417612	688.467	0.000847653	688.467	0.000849807
686.538	2e-05	686.538	-0.000546266	686.538	-9.01795e-05	686.538	0.000126897	686.538	0.00145	686.538	0.000470203	686.538	0.00123	686.538	0.000955914	686.538	0.000931127	686.538	0.000681411	686.538	0.00077889	686.538	0.000894186
684.61	-4e-05	684.61	-0.000693918	684.61	-0.000217712	684.61	0.000177726	684.61	0.00142	684.61	0.000366318	684.61	0.00142	684.61	0.00117	684.61	0.00118	684.61	0.000895205	684.61	0.000780125	684.61	0.000928561
682.681	-4e-05	682.681	-0.000821569	682.681	-0.000255244	682.681	0.000198556	682.681	0.00133	682.681	0.000422433	682.681	0.00164	682.681	0.00116	682.681	0.00129	682.681	0.000918997	682.681	0.000921356	682.681	0.00104
680.753	2e-05	680.753	-0.000799221	680.753	-0.000162776	680.753	0.000239385	680.753	0.00126	680.753	0.000628547	680.753	0.00181	680.753	0.000974059	680.753	0.00113	680.753	0.000792786	680.753	0.00117	680.753	0.00109
678.825	3e-05	678.825	-0.000636872	678.825	-5.03077e-05	678.825	0.000370214	678.825	0.00128	678.825	0.00070466	678.825	0.00196	678.825	0.000870104	678.825	0.000892362	678.825	0.000696572	678.825	0.00156	678.825	0.00111
676.896	3e-05	676.896	-0.000504523	676.896	6.21607e-05	676.896	0.000591044	676.896	0.00139	676.896	0.000600773	676.896	0.00215	676.896	0.000976148	676.896	0.000850164	676.896	0.000730355	676.896	0.00204	676.896	0.00133
674.968	1e-05	674.968	-0.000672174	674.968	0.000144629	674.968	0.000611873	674.968	0.00138	674.968	0.000356885	674.968	0.0021	674.968	0.00113	674.968	0.000887964	674.968	0.000764135	674.968	0.00246	674.968	0.00178
673.039	0	673.039	-0.00103	673.039	0.000147098	673.039	0.000282702	673.039	0.00111	673.039	2.29959e-05	673.039	0.00165	673.039	0.00113	673.039	0.000795763	673.039	0.000707913	673.039	0.00253	673.039	0.00206
671.111	8e-05	671.111	-0.0012	671.111	0.000129567	671.111	-6.64688e-05	671.111	0.000761228	671.111	-0.000340893	671.111	0.00124	671.111	0.00096427	671.111	0.000773559	671.111	0.000671688	671.111	0.00128	671.111	0.00112
669.182	0.00029	669.182	-0.00101	669.182	0.000122036	669.182	-9.56397e-05	669.182	0.000720309	669.182	-0.000584783	669.182	0.00149	669.182	0.000810308	669.182	0.00103	669.182	0.000685461	669.182	-0.000860101	669.182	-0.000746581
667.254	0.0005	667.254	-0.000612775	667.254	0.000114505	667.254	0.000195189	667.254	0.00106	667.254	-0.000398674	667.254	0.00236	667.254	0.000956345	667.254	0.00141	667.254	0.000769232	667.254	-0.000648889	667.254	-0.000492239
665.325	0.0006	665.325	-0.000380425	665.325	0.000156974	665.325	0.000446018	665.325	0.0015	665.325	0.000227436	665.325	0.00299	665.325	0.00128	665.325	0.00163	665.325	0.000843001	665.325	0.00176	665.325	0.00168
663.397	0.00051	663.397	-0.000428075	663.397	8.94434e-05	663.397	0.000446847	663.397	0.00184	663.397	0.000803545	663.397	0.00291	663.397	0.00143	663.397	0.00163	663.397	0.000736768	663.397	0.00295	663.397	0.00254
661.468	0.00021	661.468	-0.000655725	661.468	-0.000228087	661.468	0.000307676	661.468	0.00214	661.468	0.000979653	661.468	0.00241	661.468	0.00126	661.468	0.00154	661.468	0.000310533	661.468	0.00262	661.468	0.00194
659.54	-0.00023	659.54	-0.000903374	659.54	-0.000535617	659.54	2.85055e-05	659.54	0.00223	659.54	0.000725761	659.54	0.00181	659.54	0.000880484	659.54	0.00145	659.54	-0.000285704	659.54	0.00216	659.54	0.00141
657.611	-0.00065	657.611	-0.0011	657.611	-0.000583148	657.611	-0.000490666	657.611	0.00187	657.611	0.000241869	657.611	0.00114	657.611	0.000406516	657.611	0.00129	657.611	-0.000801943	657.611	0.00178	657.611	0.00129
655.683	-0.00083	655.683	-0.00112	655.683	-0.000520678	655.683	-0.00116	655.683	0.00131	655.683	-8.20229e-05	655.683	0.000573796	655.683	0.000142548	655.683	0.00125	655.683	-0.000948182	655.683	0.00139	655.683	0.00137
653.754	-0.00066	653.754	-0.000836322	653.754	-0.000598208	653.754	-0.00143	653.754	0.00106	653.754	5.40847e-05	653.754	0.000526974	653.754	0.000378579	653.754	0.00157	653.754	-0.000384423	653.754	0.00125	653.754	0.00163
651.826	-0.00032	651.826	-0.000543971	651.826	-0.000695738	651.826	-0.000978179	651.826	0.00116	651.826	0.000500192	651.826	0.00103	651.826	0.00085461	651.826	0.00201	651.826	0.000809334	651.826	0.0014	651.826	0.00186
649.897	0.00012	649.897	-0.00056162	649.897	-0.000503268	649.897	-0.00025735	649.897	0.00124	649.897	0.0007163	649.897	0.00153	649.897	0.00105	649.897	0.00206	649.897	0.00196	649.897	0.0015	649.897	0.00178
647.969	0.00041	647.969	-0.000789269	647.969	-0.000180797	647.969	-0.000166521	647.969	0.00097019	647.969	0.000442407	647.969	0.00157	647.969	0.000706669	647.969	0.00163	647.969	0.00215	647.969	0.00131	647.969	0.00156
646.04	1e-05	646.04	-0.00132	646.04	-0.000368327	646.04	-0.00106	646.04	0.00038927	646.04	-8.14857e-05	646.04	0.00113	646.04	-0.000277302	646.04	0.000864783	646.04	0.00103	646.04	0.000754341	646.04	0.00121
644.112	-0.00096	644.112	-0.00233	644.112	-0.00118	644.112	-0.00225	644.112	-0.000141651	644.112	-0.000565378	644.112	0.000512855	644.112	-0.00156	644.112	-0.000127437	644.112	-0.000545644	644.112	-0.000164461	644.112	0.000459724
642.183	-0.00162	642.183	-0.00343	642.183	-0.00192	642.183	-0.00282	642.183	-0.000242571	642.183	-0.000989271	642.183	0.00010603	642.183	-0.00218	642.183	-0.000809657	642.183	-0.00115	642.183	-0.000963263	642.183	-0.000305953
640.255	-0.00159	640.255	-0.00393	640.255	-0.00214	640.255	-0.00245	640.255	2.65083e-05	640.255	-0.00161	640.255	-1.07951e-05	640.255	-0.00169	640.255	-0.000551878	640.255	-0.000388138	640.255	-0.000972066	640.255	-0.00049163
638.326	-0.00128	638.326	-0.00368	638.326	-0.00187	638.326	-0.00162	638.326	0.000335588	638.326	-0.00219	638.326	-7.62019e-06	638.326	-0.000643188	638.326	0.000165902	638.326	0.000735615	638.326	-0.000130869	638.326	-0.000147306
636.398	-0.00076	636.398	-0.0033	636.398	-0.00117	636.398	-0.00101	636.398	0.000644667	636.398	-0.00199	636.398	0.000185555	636.398	0.00028284	636.398	0.000423681	636.398	0.00115	636.398	0.000470329	636.398	0.000207017
634.47	0.00012	634.47	-0.00404	634.47	-0.000423503	634.47	-0.00114	634.47	0.000643746	634.47	-0.00176	634.47	0.000198729	634.47	0.000528869	634.47	-0.000238539	634.47	0.00024312	634.47	-0.000138474	634.47	-0.000338659
632.541	0.00045	632.541	-0.00713	632.541	-0.00159	632.541	-0.003	632.541	-0.00134	632.541	-0.00458	632.541	-0.00206	632.541	-0.00162	632.541	-0.00322	632.541	-0.00327	632.541	-0.00256	632.541	-0.0038
630.613	-0.00161	630.613	-0.01259	630.613	-0.00805	630.613	-0.00811	630.613	-0.00721	630.613	-0.01334	630.613	-0.00953	630.613	-0.00887	630.613	-0.01147	630.613	-0.01231	630.613	-0.00973	630.613	-0.01311
628.684	-0.00482	628.684	-0.01498	628.684	-0.01708	628.684	-0.01337	628.684	-0.01189	628.684	-0.02249	628.684	-0.01969	628.684	-0.01869	628.684	-0.02314	628.684	-0.02628	628.684	-0.02198	628.684	-0.02496
626.756	-0.00305	626.756	-0.00675	626.756	-0.01577	626.756	-0.01013	626.756	-0.00548	626.756	-0.0182	626.756	-0.02163	626.756	-0.02164	626.756	-0.02674	626.756	-0.03347	626.756	-0.02661	626.756	-0.02404
624.827	0.00222	624.827	-0.00148	624.827	-0.00905	624.827	-0.00453	624.827	-0.00104	624.827	-0.01174	624.827	-0.01725	624.827	-0.0222	624.827	-0.02259	624.827	-0.02934	624.827	-0.02041	624.827	-0.01195
622.899	0.00457	622.899	-0.00389	622.899	-0.00908	622.899	-0.00277	622.899	-0.00213	622.899	-0.01492	622.899	-0.01557	622.899	-0.02273	622.899	-0.02101	622.899	-0.02711	622.899	-0.01841	622.899	-0.0117
620.97	0.00117	620.97	-0.00814	620.97	-0.01069	620.97	-0.00622	620.97	-0.00336	620.97	-0.02106	620.97	-0.01741	620.97	-0.02296	620.97	-0.02363	620.97	-0.02748	620.97	-0.02022	620.97	-0.02121
619.042	-0.0013	619.042	-0.00662	619.042	-0.00565	619.042	-0.01126	619.042	-0.00325	619.042	-0.02027	619.042	-0.0162	619.042	-0.02191	619.042	-0.025	619.042	-0.02685	619.042	-0.02449	619.042	-0.02444
617.113	-1e-05	617.113	-0.00013164	617.113	0.00258	617.113	-0.01268	617.113	-0.00413	617.113	-0.01355	617.113	-0.01267	617.113	-0.01668	617.113	-0.02257	617.113	-0.02508	617.113	-0.02977	617.113	-0.02253
615.185	0.00149	615.185	0.00243	615.185	0.00706	615.185	-0.01046	615.185	-0.00735	615.185	-0.00871	615.185	-0.01259	615.185	-0.01287	615.185	-0.02157	615.185	-0.02216	615.185	-0.03148	615.185	-0.02213
613.256	0.00093	613.256	-0.00168	613.256	0.0042	613.256	-0.01003	613.256	-0.01007	613.256	-0.00908	613.256	-0.01532	613.256	-0.01645	613.256	-0.02575	613.256	-0.02061	613.256	-0.03166	613.256	-0.0232
611.328	-0.00232	611.328	-0.00659	611.328	-0.00448	611.328	-0.01308	611.328	-0.01185	611.328	-0.01298	611.328	-0.01523	611.328	-0.02309	611.328	-0.03074	611.328	-0.02413	611.328	-0.03415	611.328	-0.02624
609.399	-0.00437	609.399	-0.00706	609.399	-0.00996	609.399	-0.01204	609.399	-0.01326	609.399	-0.01617	609.399	-0.01059	609.399	-0.02639	609.399	-0.0304	609.399	-0.0283	609.399	-0.03469	609.399	-0.02814
607.471	1e-05	607.471	-0.00419	607.471	-0.00878	607.471	-0.00445	607.471	-0.00998	607.471	-0.01664	607.471	-0.0066	607.471	-0.02381	607.471	-0.02544	607.471	-0.02707	607.471	-0.03046	607.471	-0.02421
605.542	0.0056	605.542	-0.0021	605.542	-0.00623	605.542	0.00129	605.542	-0.00394	605.542	-0.01833	605.542	-0.00705	605.542	-0.01865	605.542	-0.02022	605.542	-0.02462	605.542	-0.0244	605.542	-0.01757
603.614	0.00753	603.614	0.00136	603.614	-0.00191	603.614	0.005	603.614	-7.09919e-05	603.614	-0.01886	603.614	-0.00696	603.614	-0.01524	603.614	-0.01454	603.614	-0.02374	603.614	-0.01566	603.614	-0.01252
601.685	0.00846	601.685	0.00652	601.685	0.00327	601.685	0.00733	601.685	0.00158	601.685	-0.01315	601.685	-0.00364	601.685	-0.01447	601.685	-0.00995	601.685	-0.02161	601.685	-0.0072	601.685	-0.01088
599.757	0.00922	599.757	0.00714	599.757	0.00412	599.757	0.00271	599.757	0.00159	599.757	-0.00522	599.757	-0.0033	599.757	-0.01525	599.757	-0.01113	599.757	-0.01996	599.757	-0.00698	599.757	-0.01269

## Sheet: Figure 5b
Figure 5b. In-situ ATR-SEIRAS spectra recorded over Co/Co3O4 in 0.1 M PBS at the applied cathodic potential from OCP to -0.7 V vs. RHE.
Wavenumber (nm)	OCP	Wavenumber (nm)	0.3V	Wavenumber (nm)	0.2V vs.RHE	Wavenumber (nm)	0.1V vs.RHE	Wavenumber (nm)	0V vs.RHE	Wavenumber (nm)	-0.1V vs.RHE	Wavenumber (nm)	-0.2V vs.RHE	Wavenumber (nm)	-0.3V vs.RHE	Wavenumber (nm)	-0.4V vs.RHE	Wavenumber (nm)	-0.5V vs.RHE	Wavenumber (nm)	-0.6V vs.RHE	Wavenumber (nm)	-0.7V vs.RHE
3997.74	0.000666545	3997.74	0.00105	3997.74	0.00185	3997.74	0.00295	3997.74	0.00403	3997.74	0.00251	3997.74	0.000899402	3997.74	0.000151466	3997.74	-0.000368613	3997.74	-0.000490094	3997.74	-0.000718169	3997.74	0.000505453
3995.81	0.000634751	3995.81	0.00102	3995.81	0.00183	3995.81	0.00289	3995.81	0.00401	3995.81	0.00247	3995.81	0.000860405	3995.81	0.000142141	3995.81	-0.000380875	3995.81	-0.000492826	3995.81	-0.000763717	3995.81	0.000465468
3993.88	0.000612956	3993.88	0.000982828	3993.88	0.00181	3993.88	0.00283	3993.88	0.00397	3993.88	0.00242	3993.88	0.000841401	3993.88	0.000142809	3993.88	-0.00038315	3993.88	-0.000505568	3993.88	-0.000789279	3993.88	0.000425461
3991.95	0.00061116	3991.95	0.00097795	3991.95	0.00179	3991.95	0.00282	3991.95	0.00393	3991.95	0.00239	3991.95	0.000852388	3991.95	0.000143469	3991.95	-0.000395437	3991.95	-0.000518318	3991.95	-0.000794853	3991.95	0.000395432
3990.02	0.000609363	3990.02	0.000983064	3990.02	0.00179	3990.02	0.00281	3990.02	0.00387	3990.02	0.00241	3990.02	0.000843368	3990.02	0.000114123	3990.02	-0.000427738	3990.02	-0.000531077	3990.02	-0.000790442	3990.02	0.000385381
3988.09	0.000607565	3988.09	0.000978169	3988.09	0.00178	3988.09	0.00281	3988.09	0.00382	3988.09	0.00239	3988.09	0.000804341	3988.09	4.47686e-05	3988.09	-0.000460052	3988.09	-0.000563846	3988.09	-0.000816043	3988.09	0.00035531
3986.17	0.000625767	3986.17	0.000963266	3986.17	0.00175	3986.17	0.00281	3986.17	0.00379	3986.17	0.00235	3986.17	0.000755306	3986.17	-4.59263e-06	3986.17	-0.000472378	3986.17	-0.000586623	3986.17	-0.000861658	3986.17	0.000335217
3984.24	0.000643967	3984.24	0.000978354	3984.24	0.00173	3984.24	0.00284	3984.24	0.00379	3984.24	0.00233	3984.24	0.000726263	3984.24	-1.3961e-05	3984.24	-0.000434717	3984.24	-0.000599409	3984.24	-0.000867286	3984.24	0.000325103
3982.31	0.000672167	3982.31	0.00101	3982.31	0.00172	3982.31	0.00287	3982.31	0.00381	3982.31	0.00233	3982.31	0.000737212	3982.31	2.66635e-05	3982.31	-0.000407069	3982.31	-0.000582204	3982.31	-0.000792927	3982.31	0.000344968
3980.38	0.000710365	3980.38	0.00104	3980.38	0.00174	3980.38	0.00287	3980.38	0.00381	3980.38	0.00234	3980.38	0.000778155	3980.38	7.7281e-05	3980.38	-0.000399433	3980.38	-0.000545007	3980.38	-0.000708581	3980.38	0.000384812
3978.45	0.000708563	3978.45	0.00103	3978.45	0.00176	3978.45	0.00285	3978.45	0.00379	3978.45	0.00234	3978.45	0.00081909	3978.45	8.78915e-05	3978.45	-0.00039181	3978.45	-0.000537819	3978.45	-0.000684248	3978.45	0.000394636
3976.52	0.00068676	3976.52	0.00103	3976.52	0.00176	3976.52	0.00282	3976.52	0.00378	3976.52	0.00234	3976.52	0.000840017	3976.52	8.84952e-05	3976.52	-0.000394199	3976.52	-0.000540639	3976.52	-0.000699927	3976.52	0.000384439
3974.59	0.000684956	3974.59	0.00101	3974.59	0.00174	3974.59	0.00281	3974.59	0.00375	3974.59	0.00232	3974.59	0.000850938	3974.59	8.90919e-05	3974.59	-0.0003966	3974.59	-0.000533468	3974.59	-0.000705619	3974.59	0.000394222
3972.67	0.000703152	3972.67	0.000998707	3972.67	0.00171	3972.67	0.00278	3972.67	0.00371	3972.67	0.00229	3972.67	0.000841851	3972.67	8.96817e-05	3972.67	-0.000419013	3972.67	-0.000516306	3972.67	-0.000701324	3972.67	0.000413984
3970.74	0.000701346	3970.74	0.000973737	3970.74	0.00168	3970.74	0.00274	3970.74	0.00366	3970.74	0.00226	3970.74	0.000802757	3970.74	7.02647e-05	3970.74	-0.000471439	3970.74	-0.000529152	3970.74	-0.000717041	3970.74	0.000403727
3968.81	0.00069954	3968.81	0.000968759	3968.81	0.00166	3968.81	0.0027	3968.81	0.00363	3968.81	0.00225	3968.81	0.000773656	3968.81	5.0841e-05	3968.81	-0.000503876	3968.81	-0.000562006	3968.81	-0.00076277	3968.81	0.000373449
3966.88	0.000697732	3966.88	0.000973774	3966.88	0.00166	3966.88	0.00268	3966.88	0.00362	3966.88	0.00226	3966.88	0.000754548	3966.88	4.14105e-05	3966.88	-0.000486326	3966.88	-0.000574868	3966.88	-0.000778512	3966.88	0.000353152
3964.95	0.000695924	3964.95	0.00097878	3964.95	0.00165	3964.95	0.00267	3964.95	0.00361	3964.95	0.00225	3964.95	0.000755432	3964.95	6.19734e-05	3964.95	-0.000438787	3964.95	-0.000557739	3964.95	-0.000774266	3964.95	0.000362835
3963.02	0.000664115	3963.02	0.000973778	3963.02	0.00164	3963.02	0.00266	3963.02	0.00358	3963.02	0.00223	3963.02	0.00076631	3963.02	5.25297e-05	3963.02	-0.00042126	3963.02	-0.000540617	3963.02	-0.000760033	3963.02	0.000372498
3961.1	0.000622305	3961.1	0.000948769	3961.1	0.0016	3961.1	0.00262	3961.1	0.00353	3961.1	0.00218	3961.1	0.000757182	3961.1	1.30796e-05	3961.1	-0.000443745	3961.1	-0.000563504	3961.1	-0.000775811	3961.1	0.000362142
3959.17	0.000590495	3959.17	0.000913752	3959.17	0.00157	3959.17	0.00258	3959.17	0.00348	3959.17	0.00214	3959.17	0.000708046	3959.17	-3.63771e-05	3959.17	-0.000476241	3959.17	-0.000606399	3959.17	-0.000821601	3959.17	0.000321767
3957.24	0.000568683	3957.24	0.000878727	3957.24	0.00157	3957.24	0.00255	3957.24	0.00344	3957.24	0.00211	3957.24	0.000668904	3957.24	-5.58403e-05	3957.24	-0.000518749	3957.24	-0.000619302	3957.24	-0.000857403	3957.24	0.000291373
3955.31	0.000576871	3955.31	0.000863695	3955.31	0.00158	3955.31	0.00255	3955.31	0.00341	3955.31	0.0021	3955.31	0.000659754	3955.31	-2.53099e-05	3955.31	-0.000531269	3955.31	-0.000612212	3955.31	-0.000863217	3955.31	0.000270959
3953.38	0.000595058	3953.38	0.000898654	3953.38	0.00159	3953.38	0.00255	3953.38	0.00341	3953.38	0.00208	3953.38	0.000690599	3953.38	1.52141e-05	3953.38	-0.000523799	3953.38	-0.00059513	3953.38	-0.000829043	3953.38	0.000290527
3951.45	0.000603244	3951.45	0.000933607	3951.45	0.0016	3951.45	0.00256	3951.45	0.00342	3951.45	0.00208	3951.45	0.000731436	3951.45	2.57318e-05	3951.45	-0.000496341	3951.45	-0.000588057	3951.45	-0.000794881	3951.45	0.000320076
3949.52	0.00059143	3949.52	0.000938552	3949.52	0.00158	3949.52	0.00256	3949.52	0.00343	3949.52	0.0021	3949.52	0.000732268	3949.52	2.62433e-05	3949.52	-0.000478894	3949.52	-0.00057099	3949.52	-0.000770729	3949.52	0.000339607
3947.6	0.000569614	3947.6	0.000923489	3947.6	0.00156	3947.6	0.00254	3947.6	0.0034	3947.6	0.00211	3947.6	0.000713092	3947.6	6.74858e-06	3947.6	-0.000481458	3947.6	-0.000563932	3947.6	-0.00076659	3947.6	0.000349119
3945.67	0.000557798	3945.67	0.000918419	3945.67	0.00154	3945.67	0.00252	3945.67	0.00337	3945.67	0.00211	3945.67	0.000673911	3945.67	-1.27522e-05	3945.67	-0.000484033	3945.67	-0.000566881	3945.67	-0.000782461	3945.67	0.000328613
3943.74	0.000565981	3943.74	0.000913342	3943.74	0.00155	3943.74	0.00251	3943.74	0.00333	3943.74	0.00208	3943.74	0.000654723	3943.74	-3.22592e-05	3943.74	-0.00047662	3943.74	-0.000569837	3943.74	-0.000778344	3943.74	0.000318089
3941.81	0.000574163	3941.81	0.000908258	3941.81	0.00154	3941.81	0.00251	3941.81	0.00328	3941.81	0.00205	3941.81	0.000635529	3941.81	-5.17722e-05	3941.81	-0.000479217	3941.81	-0.000582801	3941.81	-0.000774239	3941.81	0.000307547
3939.88	0.000572345	3939.88	0.000913166	3939.88	0.00153	3939.88	0.00248	3939.88	0.00322	3939.88	0.00201	3939.88	0.000626328	3939.88	-7.12913e-05	3939.88	-0.000501824	3939.88	-0.000605773	3939.88	-0.000790144	3939.88	0.000296986
3937.95	0.000570525	3937.95	0.000918068	3937.95	0.00151	3937.95	0.00243	3937.95	0.00319	3937.95	0.00199	3937.95	0.000637121	3937.95	-6.08163e-05	3937.95	-0.000534443	3937.95	-0.000618752	3937.95	-0.00083606	3937.95	0.000276409
3936.03	0.000608705	3936.03	0.000922962	3936.03	0.00151	3936.03	0.00239	3936.03	0.00319	3936.03	0.00199	3936.03	0.000667909	3936.03	-4.03473e-05	3936.03	-0.000537072	3936.03	-0.000611738	3936.03	-0.000851988	3936.03	0.000265813
3934.1	0.000636885	3934.1	0.000917849	3934.1	0.00152	3934.1	0.00237	3934.1	0.0032	3934.1	0.002	3934.1	0.00068869	3934.1	-1.98841e-05	3934.1	-0.000519711	3934.1	-0.000584731	3934.1	-0.000827926	3934.1	0.0002652
3932.17	0.000625063	3932.17	0.000902729	3932.17	0.00152	3932.17	0.00234	3932.17	0.00316	3932.17	0.00198	3932.17	0.000669465	3932.17	-4.94267e-05	3932.17	-0.000522361	3932.17	-0.000587731	3932.17	-0.000803875	3932.17	0.00026457
3930.24	0.000573241	3930.24	0.000857602	3930.24	0.0015	3930.24	0.00229	3930.24	0.00308	3930.24	0.00189	3930.24	0.000590234	3930.24	-0.000108975	3930.24	-0.000575021	3930.24	-0.000640739	3930.24	-0.000829834	3930.24	0.000213923
3928.31	0.000541418	3928.31	0.000802469	3928.31	0.00145	3928.31	0.00225	3928.31	0.00301	3928.31	0.00182	3928.31	0.000540998	3928.31	-0.000148529	3928.31	-0.000637691	3928.31	-0.000683753	3928.31	-0.000875805	3928.31	0.000153259
3926.38	0.000559594	3926.38	0.000797328	3926.38	0.00143	3926.38	0.00226	3926.38	0.00299	3926.38	0.00179	3926.38	0.000541755	3926.38	-0.000128089	3926.38	-0.000640372	3926.38	-0.000676775	3926.38	-0.000881785	3926.38	0.000162578
3924.45	0.00058777	3924.45	0.000822181	3924.45	0.00142	3924.45	0.00229	3924.45	0.00301	3924.45	0.00181	3924.45	0.000582507	3924.45	-9.76542e-05	3924.45	-0.000603063	3924.45	-0.000629803	3924.45	-0.000837777	3924.45	0.00021188
3922.53	0.000585945	3922.53	0.000857027	3922.53	0.00143	3922.53	0.0023	3922.53	0.00301	3922.53	0.00184	3922.53	0.000583253	3922.53	-6.72251e-05	3922.53	-0.000575763	3922.53	-0.000602838	3922.53	-0.000803778	3922.53	0.000241165
3920.6	0.000574119	3920.6	0.000871867	3920.6	0.00144	3920.6	0.00227	3920.6	0.003	3920.6	0.00184	3920.6	0.000553994	3920.6	-3.68016e-05	3920.6	-0.000538474	3920.6	-0.00059588	3920.6	-0.00080979	3920.6	0.000240434
[truncated: 1,722 more rows]

## Sheet: Figure 5c
Figure 5c. Online DEMS measurement results over Co/Co3O4/CoB at -0.5 V vs. RHE.
[truncated: 2,102 more rows]

[truncated: 2 more sheets: Figure 5d, Figure 5e]
